# Supplementary material for: Comparative transcriptomics of primary cells in vertebrates
Source: Genome Res. 2020 Jul;30(7):951–61. doi: 10.1101/gr.255679.119 (PMC7397866; doi:10.1101/gr.255679.119)
Supplement: Supplemental Material [file supp_gr.255679.119_Supplemental_Table_S1.xlsx]

## Sheet: README
Sheet TableS1 contains an overview of the FANTOM5 CAGE and sRNA libraries used in this study. CAGE libraries were produced from RNA samples from independent donors; each sRNA library had a matching CAGE library produced from the same RNA sample.

## Sheet: TableS1
Species	Category	Sample	Name	CAGE library	sRNA library	Barcode	Mapped tags	CAGE Reference	sRNA Reference
Human	Primary cells	11500	Astrocyte - cerebellum, donor1	CNhs11321	SRhi10005	TTAGGC	2652523	The FANTOM Consortium and the RIKEN PMI and CLST (DGT) 2014	De Rie et al. 2017
Human	Primary cells	11580	Astrocyte - cerebellum, donor2	CNhs12081	-	-	-	The FANTOM Consortium and the RIKEN PMI and CLST (DGT) 2014	-
Human	Primary cells	11661	Astrocyte - cerebellum, donor3	CNhs12117	SRhi10006	GTGAAA	996192	The FANTOM Consortium and the RIKEN PMI and CLST (DGT) 2014	De Rie et al. 2017
Human	Primary cells	11544	CD19+ B Cells, donor1	CNhs12343	SRhi10066	TAGCTT	10256810	The FANTOM Consortium and the RIKEN PMI and CLST (DGT) 2014	De Rie et al. 2017
Human	Primary cells	11624	CD19+ B Cells, donor2	CNhs12352	SRhi10066	GGCTAC	9587299	The FANTOM Consortium and the RIKEN PMI and CLST (DGT) 2014	De Rie et al. 2017
Human	Primary cells	11705	CD19+ B Cells, donor3	CNhs12354	SRhi10066	CTTGTA	13947355	The FANTOM Consortium and the RIKEN PMI and CLST (DGT) 2014	De Rie et al. 2017
Human	Primary cells	11225	CD4+ T Cells, donor1	CNhs10853	SRhi10009	TTAGGC	3708710	The FANTOM Consortium and the RIKEN PMI and CLST (DGT) 2014	De Rie et al. 2017
Human	Primary cells	11306	CD4+ T Cells, donor2	CNhs11955	SRhi10009	CTTGTA	3758295	The FANTOM Consortium and the RIKEN PMI and CLST (DGT) 2014	De Rie et al. 2017
Human	Primary cells	11382	CD4+ T Cells, donor3	CNhs11998	SRhi10010	GTGAAA	2411304	The FANTOM Consortium and the RIKEN PMI and CLST (DGT) 2014	De Rie et al. 2017
Human	Primary cells	11226	CD8+ T Cells, donor1	CNhs10854	SRhi10010	TTAGGC	3093337	The FANTOM Consortium and the RIKEN PMI and CLST (DGT) 2014	De Rie et al. 2017
Human	Primary cells	11307	CD8+ T Cells, donor2	CNhs11956	SRhi10010	CTTGTA	2956242	The FANTOM Consortium and the RIKEN PMI and CLST (DGT) 2014	De Rie et al. 2017
Human	Primary cells	11383	CD8+ T Cells, donor3	CNhs11999	SRhi10011	GTGAAA	2281334	The FANTOM Consortium and the RIKEN PMI and CLST (DGT) 2014	De Rie et al. 2017
Human	Primary cells	11525	Cardiac Myocyte, donor1	CNhs12341	-	-	-	The FANTOM Consortium and the RIKEN PMI and CLST (DGT) 2014	-
Human	Primary cells	11605	Cardiac Myocyte, donor2	CNhs12350	-	-	-	The FANTOM Consortium and the RIKEN PMI and CLST (DGT) 2014	-
Human	Primary cells	11686	Cardiac Myocyte, donor3	CNhs12571	-	-	-	The FANTOM Consortium and the RIKEN PMI and CLST (DGT) 2014	-
Human	Primary cells	11521	Hepatic Sinusoidal Endothelial Cells, donor1	CNhs12075	SRhi10014	ACAGTG	499870	The FANTOM Consortium and the RIKEN PMI and CLST (DGT) 2014	De Rie et al. 2017
Human	Primary cells	11601	Hepatic Sinusoidal Endothelial Cells, donor2	CNhs12092	SRhi10008	AGTTCC	1189598	The FANTOM Consortium and the RIKEN PMI and CLST (DGT) 2014	De Rie et al. 2017
Human	Primary cells	11682	Hepatic Sinusoidal Endothelial Cells, donor3	CNhs12625	-	-	-	The FANTOM Consortium and the RIKEN PMI and CLST (DGT) 2014	-
Human	Primary cells	11524	Hepatic Stellate Cells (lipocyte), donor1	CNhs11335	SRhi10015	ACAGTG	1590478	The FANTOM Consortium and the RIKEN PMI and CLST (DGT) 2014	De Rie et al. 2017
Human	Primary cells	11604	Hepatic Stellate Cells (lipocyte), donor2	CNhs12093	SRhi10009	AGTTCC	1086078	The FANTOM Consortium and the RIKEN PMI and CLST (DGT) 2014	De Rie et al. 2017
Human	Primary cells	11685	Hepatic Stellate Cells (lipocyte), donor3	CNhs12627	-	-	-	The FANTOM Consortium and the RIKEN PMI and CLST (DGT) 2014	-
Human	Primary cells	11523	Hepatocyte, donor1	CNhs12340	SRhi10066	AGTCAA	5892482	The FANTOM Consortium and the RIKEN PMI and CLST (DGT) 2014	De Rie et al. 2017
Human	Primary cells	11603	Hepatocyte, donor2	CNhs12349	SRhi10066	AGTTCC	8358331	The FANTOM Consortium and the RIKEN PMI and CLST (DGT) 2014	De Rie et al. 2017
Human	Primary cells	11684	Hepatocyte, donor3	CNhs12626	SRhi10066	ATGTCA	12109053	The FANTOM Consortium and the RIKEN PMI and CLST (DGT) 2014	De Rie et al. 2017
Human	Primary cells	11493	Meningeal Cells, donor1	CNhs11320	SRhi10011	GCCAAT	1366794	The FANTOM Consortium and the RIKEN PMI and CLST (DGT) 2014	De Rie et al. 2017
Human	Primary cells	11573	Meningeal Cells, donor2	CNhs12080	SRhi10002	ATGTCA	1056177	The FANTOM Consortium and the RIKEN PMI and CLST (DGT) 2014	De Rie et al. 2017
Human	Primary cells	11654	Meningeal Cells, donor3	CNhs12731	-	-	-	The FANTOM Consortium and the RIKEN PMI and CLST (DGT) 2014	-
Human	Primary cells	11536	Mesenchymal Stem Cells - bone marrow, donor1	CNhs11344	SRhi10003	CAGATC	598549	The FANTOM Consortium and the RIKEN PMI and CLST (DGT) 2014	De Rie et al. 2017
Human	Primary cells	11616	Mesenchymal Stem Cells - bone marrow, donor2	CNhs12100	-	-	-	The FANTOM Consortium and the RIKEN PMI and CLST (DGT) 2014	-
Human	Primary cells	11697	Mesenchymal Stem Cells - bone marrow, donor3	CNhs12126	SRhi10010	GTTTCG	877141	The FANTOM Consortium and the RIKEN PMI and CLST (DGT) 2014	De Rie et al. 2017
Human	Primary cells	11464	Mesenchymal Stem Cells - bone marrow, donor4	CNhs11316	SRhi10013	GGTAGC	310681	The FANTOM Consortium and the RIKEN PMI and CLST (DGT) 2014	De Rie et al. 2017
Human	Primary cells	11517	Renal Epithelial Cells, donor1	CNhs11332	SRhi10011	CCGTCC	1742792	The FANTOM Consortium and the RIKEN PMI and CLST (DGT) 2014	De Rie et al. 2017
Human	Primary cells	11597	Renal Epithelial Cells, donor2	CNhs12088	SRhi10003	GATCAG	605835	The FANTOM Consortium and the RIKEN PMI and CLST (DGT) 2014	De Rie et al. 2017
Human	Primary cells	11678	Renal Epithelial Cells, donor3	CNhs12732	-	-	-	The FANTOM Consortium and the RIKEN PMI and CLST (DGT) 2014	-
Human	Primary cells	11498	Schwann Cells, donor1	CNhs12073	SRhi10008	GATCAG	1221692	The FANTOM Consortium and the RIKEN PMI and CLST (DGT) 2014	De Rie et al. 2017
Human	Primary cells	11578	Schwann Cells, donor2	CNhs12345	-	-	-	The FANTOM Consortium and the RIKEN PMI and CLST (DGT) 2014	-
Human	Primary cells	11659	Schwann Cells, donor3	CNhs12621	-	-	-	The FANTOM Consortium and the RIKEN PMI and CLST (DGT) 2014	-
Human	Primary cells	11210	Smooth Muscle Cells - Aortic, donor0	CNhs10838	SRhi10009	GTAGAG	2293160	The FANTOM Consortium and the RIKEN PMI and CLST (DGT) 2014	De Rie et al. 2017
Human	Primary cells	11283	Smooth Muscle Cells - Aortic, donor1	CNhs11085	SRhi10008	GTAGAG	780587	The FANTOM Consortium and the RIKEN PMI and CLST (DGT) 2014	De Rie et al. 2017
Human	Primary cells	11360	Smooth Muscle Cells - Aortic, donor2	CNhs11305	SRhi10007	GAGTGG	1169560	The FANTOM Consortium and the RIKEN PMI and CLST (DGT) 2014	De Rie et al. 2017
Human	Primary cells	11432	Smooth Muscle Cells - Aortic, donor3	CNhs11309	-	-	-	The FANTOM Consortium and the RIKEN PMI and CLST (DGT) 2014	-
Human	Primary cells	12130	common myeloid progenitor CMP, donor1	CNhs12518	-	-	-	The FANTOM Consortium and the RIKEN PMI and CLST (DGT) 2014	-
Human	Primary cells	12134	common myeloid progenitor CMP, donor2	CNhs12523	-	-	-	The FANTOM Consortium and the RIKEN PMI and CLST (DGT) 2014	-
Human	Primary cells	12131	granulocyte macrophage progenitor, donor1	CNhs12519	-	-	-	The FANTOM Consortium and the RIKEN PMI and CLST (DGT) 2014	-
Human	Primary cells	12135	granulocyte macrophage progenitor, donor2	CNhs12524	-	-	-	The FANTOM Consortium and the RIKEN PMI and CLST (DGT) 2014	-
Human	Primary cells	12139	granulocyte macrophage progenitor, donor3	CNhs12528	-	-	-	The FANTOM Consortium and the RIKEN PMI and CLST (DGT) 2014	-
Mouse	Primary cells	11299	Mouse Aortic Smooth Muscle cells, donor1	CNhs11297	SRhi10002	CGATGT	2703127	The FANTOM Consortium and the RIKEN PMI and CLST (DGT) 2014	De Rie et al. 2017
Mouse	Primary cells	11708	Mouse Astrocytes - cerebellar, donor1	CNhs13077	-	-	-	The FANTOM Consortium and the RIKEN PMI and CLST (DGT) 2014	-
Mouse	Primary cells	11550	Mouse Astrocytes - cerebellar, donor2	CNhs12076	-	-	-	The FANTOM Consortium and the RIKEN PMI and CLST (DGT) 2014	-
Mouse	Primary cells	11856	Mouse CD19+ B Cells, donor1	CNhs13531	-	-	-	The FANTOM Consortium and the RIKEN PMI and CLST (DGT) 2014	-
Mouse	Primary cells	11854	Mouse CD4+ T Cells, donor1	CNhs13509	-	-	-	The FANTOM Consortium and the RIKEN PMI and CLST (DGT) 2014	-
Mouse	Primary cells	11855	Mouse CD8+ T Cells, donor1	CNhs13511	-	-	-	The FANTOM Consortium and the RIKEN PMI and CLST (DGT) 2014	-
Mouse	Primary cells	11711	Mouse Cardiac Myocytes, donor1	CNhs12355	-	-	-	The FANTOM Consortium and the RIKEN PMI and CLST (DGT) 2014	-
Mouse	Primary cells	11729	Mouse Cardiac Myocytes, donor2	CNhs12356	-	-	-	The FANTOM Consortium and the RIKEN PMI and CLST (DGT) 2014	-
Mouse	Primary cells	11634	Mouse Cardiac Myocytes, donor3	CNhs12353	-	-	-	The FANTOM Consortium and the RIKEN PMI and CLST (DGT) 2014	-
Mouse	Primary cells	11716	Mouse Meningeal cells, donor1	CNhs12132	-	-	-	The FANTOM Consortium and the RIKEN PMI and CLST (DGT) 2014	-
Mouse	Primary cells	11734	Mouse Meningeal cells, donor2	CNhs12358	-	-	-	-	-
Mouse	Primary cells	11639	Mouse Meningeal cells, donor3	CNhs12109	-	-	-	The FANTOM Consortium and the RIKEN PMI and CLST (DGT) 2014	-
Mouse	Primary cells	11717	Mouse Mesenchymal stem cells - bone marrow derived, donor1	CNhs12628	-	-	-	The FANTOM Consortium and the RIKEN PMI and CLST (DGT) 2014	-
Mouse	Primary cells	11735	Mouse Mesenchymal stem cells - bone marrow derived, donor2	CNhs12633	-	-	-	The FANTOM Consortium and the RIKEN PMI and CLST (DGT) 2014	-
Mouse	Primary cells	11640	Mouse Mesenchymal stem cells - bone marrow derived, donor3	CNhs12616	-	-	-	The FANTOM Consortium and the RIKEN PMI and CLST (DGT) 2014	-
Mouse	Primary cells	11727	Mouse Renal epithelial cells, donor1	CNhs14555	-	-	-	-	-
Mouse	Primary cells	11830	Mouse hepatic Sinusoidal Endothelial Cells, donor1	CNhs13209	-	-	-	The FANTOM Consortium and the RIKEN PMI and CLST (DGT) 2014	-
Mouse	Primary cells	11825	Mouse hepatic Stellate Cells (lipocyte), donor1	CNhs13196	-	-	-	The FANTOM Consortium and the RIKEN PMI and CLST (DGT) 2014	-
Mouse	Primary cells	11714	Mouse hepatocyte, donor1	CNhs13078	-	-	-	The FANTOM Consortium and the RIKEN PMI and CLST (DGT) 2014	-
Mouse	Primary cells	11637	Mouse hepatocyte, donor3	CNhs12615	-	-	-	The FANTOM Consortium and the RIKEN PMI and CLST (DGT) 2014	-
Mouse	Primary cells	11821	Mouse hepatocyte, donor5	CNhs14553	-	-	-	-	-
Mouse	Primary cells	11822	Mouse hepatocyte, donor6	CNhs13090	-	-	-	The FANTOM Consortium and the RIKEN PMI and CLST (DGT) 2014	-
Mouse	Primary cells	11823	Mouse hepatocyte, donor7	CNhs14554	-	-	-	-	-
Mouse	Primary cells	11824	Mouse hepatocyte, donor8	CNhs13091	-	-	-	The FANTOM Consortium and the RIKEN PMI and CLST (DGT) 2014	-
Mouse	Primary cells	11728	Schwann, donor1	CNhs12507	-	-	-	The FANTOM Consortium and the RIKEN PMI and CLST (DGT) 2014	-
Mouse	Primary cells	11746	Schwann, donor2	CNhs12573	-	-	-	The FANTOM Consortium and the RIKEN PMI and CLST (DGT) 2014	-
Mouse	Primary cells	11651	Schwann, donor3	CNhs12115	-	-	-	The FANTOM Consortium and the RIKEN PMI and CLST (DGT) 2014	-
Mouse	Primary cells	12122	common myeloid progenitor CMP, biol_rep1	CNhs12550	-	-	-	The FANTOM Consortium and the RIKEN PMI and CLST (DGT) 2014	-
Mouse	Primary cells	12125	common myeloid progenitor CMP, biol_rep2	CNhs12203	-	-	-	The FANTOM Consortium and the RIKEN PMI and CLST (DGT) 2014	-
Mouse	Primary cells	12128	common myeloid progenitor CMP, biol_rep3	CNhs12551	-	-	-	The FANTOM Consortium and the RIKEN PMI and CLST (DGT) 2014	-
Mouse	Primary cells	12123	granulocyte macrophage progenitor GMP, biol_rep1	CNhs12206	-	-	-	The FANTOM Consortium and the RIKEN PMI and CLST (DGT) 2014	-
Mouse	Primary cells	12126	granulocyte macrophage progenitor GMP, biol_rep2	CNhs12202	-	-	-	The FANTOM Consortium and the RIKEN PMI and CLST (DGT) 2014	-
Mouse	Primary cells	12129	granulocyte macrophage progenitor GMP, biol_rep3	CNhs11928	-	-	-	The FANTOM Consortium and the RIKEN PMI and CLST (DGT) 2014	-
Rat	Primary cells	11300	Rat Aortic Smooth Muscle cells, donor1	CNhs11298	SRhi10004	CGATGT	1256733	Lizio, Mukarram, et al. 2017	Current manuscript
Rat	Primary cells	11377	Rat Aortic Smooth Muscle cells, donor2	CNhs11307	SRhi10009	CGATGT	1032643	Lizio, Mukarram, et al. 2017	Current manuscript
Rat	Primary cells	11449	Rat Aortic Smooth Muscle cells, donor3	CNhs11315	SRhi10015	ACTTGA	1076967	Lizio, Mukarram, et al. 2017	Current manuscript
Rat	Primary cells	11296	Rat Mesenchymal stem cells - bone marrow derived, donor1	CNhs11295	-	-	-	Lizio, Mukarram, et al. 2017	-
Rat	Primary cells	11373	Rat Mesenchymal stem cells - bone marrow derived, donor2	CNhs11301	-	-	-	Lizio, Mukarram, et al. 2017	-
Rat	Primary cells	11445	Rat Mesenchymal stem cells - bone marrow derived, donor3	CNhs11313	-	-	-	Lizio, Mukarram, et al. 2017	-
Rat	Primary cells	11295	Rat hepatocytes, donor1	CNhs11293	-	-	-	Lizio, Mukarram, et al. 2017	-
Rat	Primary cells	11372	Rat hepatocytes, donor2	CNhs11302	-	-	-	Lizio, Mukarram, et al. 2017	-
Rat	Primary cells	11444	Rat hepatocytes, donor3	CNhs11312	-	-	-	Lizio, Mukarram, et al. 2017	-
Rat	Tissues	10009	Universal RNA - Rat Normal Tissues Biochain, pool1	CNhs10614	SRhi10012	GTCCGC	1789379	Lizio, Mukarram, et al. 2017	Current manuscript
Rat	Tissues	10009	Universal RNA - Rat Normal Tissues Biochain, pool1	CNhs10614	SRhi10009	GGTAGC	2287097	Lizio, Mukarram, et al. 2017	Current manuscript
Rat	Tissues	10009	Universal RNA - Rat Normal Tissues Biochain, pool1	CNhs10614	SRhi10008	GGCTAC	2288976	Lizio, Mukarram, et al. 2017	Current manuscript
Dog	Primary cells	11297	Canine Aortic Smooth Muscle cells, donor1	CNhs11895	SRhi10006	CGATGT	1976342	Lizio, Mukarram, et al. 2017	Current manuscript
Dog	Primary cells	11374	Canine Aortic Smooth Muscle cells, donor2	CNhs11300	SRhi10010	GGCTAC	1272212	Lizio, Mukarram, et al. 2017	Current manuscript
Dog	Primary cells	11446	Canine Aortic Smooth Muscle cells, donor3	CNhs11070	SRhi10014	GTCCGC	757977	Lizio, Mukarram, et al. 2017	Current manuscript
Dog	Primary cells	11293	Canine Mesenchymal stem cells - bone marrow derived, donor1	CNhs11291	-	-	-	Lizio, Mukarram, et al. 2017	-
Dog	Primary cells	11370	Canine Mesenchymal stem cells - bone marrow derived, donor2	CNhs11304	-	-	-	Lizio, Mukarram, et al. 2017	-
Dog	Primary cells	11442	Canine Mesenchymal stem cells - bone marrow derived, donor3	CNhs11310	-	-	-	Lizio, Mukarram, et al. 2017	-
Dog	Primary cells	11244	Canine hepatocytes, donor1	CNhs10873	-	-	-	Lizio, Mukarram, et al. 2017	-
Dog	Primary cells	11325	Canine hepatocytes, donor2	CNhs11069	-	-	-	Lizio, Mukarram, et al. 2017	-
Dog	Primary cells	11407	Canine hepatocytes, donor3	CNhs11308	-	-	-	Lizio, Mukarram, et al. 2017	-
Dog	Tissues	10006	Universal RNA - Dog Normal Tissues Biochain, pool1	CNhs10590	SRhi10011	GTCCGC	4741006	Lizio, Mukarram, et al. 2017	Current manuscript
Dog	Tissues	10006	Universal RNA - Dog Normal Tissues Biochain, pool1	CNhs10590	SRhi10007	GGCTAC	5635237	Lizio, Mukarram, et al. 2017	Current manuscript
Dog	Tissues	10006	Universal RNA - Dog Normal Tissues Biochain, pool1	CNhs10590	SRhi10008	GGTAGC	3975771	Lizio, Mukarram, et al. 2017	Current manuscript
Chicken	Primary cells	11298	Aortic Smooth Muscle cells, donor1	CNhs11296	SRhi10007	CGATGT	901206	Lizio, Deviatiiarov, et al. 2017	Current manuscript
Chicken	Primary cells	11375	Aortic Smooth Muscle cells, donor2	CNhs11299	SRhi10011	GGCTAC	2384400	Lizio, Deviatiiarov, et al. 2017	Current manuscript
Chicken	Primary cells	11447	Aortic Smooth Muscle cells, donor3	CNhs11314	SRhi10015	GTCCGC	1616741	Lizio, Deviatiiarov, et al. 2017	Current manuscript
Chicken	Primary cells	11294	Mesenchymal stem cells - bone marrow derived	CNhs11292	-	-	-	Lizio, Deviatiiarov, et al. 2017	-
Chicken	Primary cells	11260	hepatocytes, tech_rep1	CNhs11922	-	-	-	Lizio, Deviatiiarov, et al. 2017	-
Chicken	Primary cells	11337	hepatocytes, tech_rep2	CNhs11306	-	-	-	Lizio, Deviatiiarov, et al. 2017	-
Chicken	Tissues	10004	chicken embryo whole body, day10 (HH37)	CNhs10485	SRhi10007	GGTAGC	1903339	Lizio, Deviatiiarov, et al. 2017	Current manuscript
Chicken	Tissues	10004	chicken embryo whole body, day10 (HH37)	CNhs10485	SRhi10006	GGCTAC	1222028	Lizio, Deviatiiarov, et al. 2017	Current manuscript
