# Supplementary material for: Comparative transcriptomics of primary cells in vertebrates
Source: Genome Res. 2020 Jul;30(7):951–61. doi: 10.1101/gr.255679.119 (PMC7397866; doi:10.1101/gr.255679.119)
Supplement: Supplemental Material [file supp_gr.255679.119_Supplemental_Table_S3.xlsx]

## Sheet: README
Sheets TableS3a-TableS3x contain the Gene Ontology analysis results for differentially expressed genes between human and mouse, rat, dog, or chicken in each primary cell type in FANTOM5. The −log10 value of the two-sided p-value calculated using Fisher's exact test is shown, multiplied by a sign such that a positive value corresponds to enrichment and a negative value to depletion of the Gene Ont…

## Sheet: TableS3a
Gene Ontology analysis, mouse vs human, Astrocyte - cerebellum
GO ID	GO term	-log10(pvalue)*sign, differential expression analysis	-log10(pvalue)*sign, correlation analysis
GO:0000002	mitochondrial genome maintenance	-0.682134	-0.644938
GO:0000027	ribosomal large subunit assembly	-0.103081	-0.892464
GO:0000028	ribosomal small subunit assembly	0.124252	0.644413
GO:0000045	autophagosome assembly	-0.864107	1.50376
GO:0000049	tRNA binding	0.555571	0.38184
GO:0000060	protein import into nucleus, translocation	0.312932	-2.14111
GO:0000062	fatty-acyl-CoA binding	0.584673	-1.3188
GO:0000070	mitotic sister chromatid segregation	-0.199611	0.964231
GO:0000077	DNA damage checkpoint	0.0775324	-0.434907
GO:0000079	regulation of cyclin-dependent protein serine/threonine kinase activity	-0.359571	1.89007
GO:0000082	G1/S transition of mitotic cell cycle	-0.242446	0.662239
GO:0000083	regulation of transcription involved in G1/S transition of mitotic cell cycle	-0.839881	0.553696
GO:0000086	G2/M transition of mitotic cell cycle	-0.82272	2.24461
GO:0000118	histone deacetylase complex	-1.58612	1.91825
GO:0000122	negative regulation of transcription by RNA polymerase II	-0.551491	1.02964
GO:0000123	histone acetyltransferase complex	0.359762	1.08096
GO:0000124	SAGA complex	-0.682134	2.41351
GO:0000132	establishment of mitotic spindle orientation	-0.612413	0.969009
GO:0000139	Golgi membrane	-0.793639	3.98049
GO:0000145	exocyst	-0.103081	1.30388
GO:0000149	SNARE binding	0	0.422085
GO:0000151	ubiquitin ligase complex	-0.317923	0.509015
GO:0000159	protein phosphatase type 2A complex	-0.0948197	0.805163
GO:0000165	MAPK cascade	0.110151	-0.35472
GO:0000166	nucleotide binding	0	-0.703921
GO:0000175	3'-5'-exoribonuclease activity	-0.174301	1.1292
GO:0000176	nuclear exosome (RNase complex)	0	-1.04406
GO:0000177	cytoplasmic exosome (RNase complex)	0	-0.765317
GO:0000178	exosome (RNase complex)	-0.524624	0.659697
GO:0000184	nuclear-transcribed mRNA catabolic process, nonsense-mediated decay	4.20463	0.485804
GO:0000185	activation of MAPKKK activity	0	0.440014
GO:0000186	activation of MAPKK activity	-1.09164	1.75615
GO:0000187	activation of MAPK activity	0.779565	-0.473263
GO:0000188	inactivation of MAPK activity	-0.312913	-0.346035
GO:0000209	protein polyubiquitination	0.494294	-0.320422
GO:0000226	microtubule cytoskeleton organization	-1.42468	-0.429739
GO:0000228	nuclear chromosome	-0.312913	1.03939
GO:0000242	pericentriolar material	-0.757897	0.6452
GO:0000244	spliceosomal tri-snRNP complex assembly	0.124252	1.02903
GO:0000245	spliceosomal complex assembly	-0.706107	0.791079
GO:0000266	mitochondrial fission	0	0.675602
GO:0000278	mitotic cell cycle	-0.0891049	-0.30402
GO:0000281	mitotic cytokinesis	-0.386348	2.36143
GO:0000287	magnesium ion binding	-0.809171	1.33504
GO:0000288	nuclear-transcribed mRNA catabolic process, deadenylation-dependent decay	-0.113575	0.531364
GO:0000289	nuclear-transcribed mRNA poly(A) tail shortening	-0.612413	1.1422
GO:0000307	cyclin-dependent protein kinase holoenzyme complex	-0.584302	0.397806
GO:0000338	protein deneddylation	-1.27985	0.731416
GO:0000375	RNA splicing, via transesterification reactions	0.522258	0.429441
GO:0000380	alternative mRNA splicing, via spliceosome	0.105343	0.734917
GO:0000381	regulation of alternative mRNA splicing, via spliceosome	0.728228	0.316524
GO:0000387	spliceosomal snRNP assembly	0.399585	0.573737
GO:0000398	mRNA splicing, via spliceosome	-0.0526528	7.47144
GO:0000400	four-way junction DNA binding	0	-1.00741
GO:0000407	phagophore assembly site	-1.5027	2.06674
GO:0000413	protein peptidyl-prolyl isomerization	0	2.40636
GO:0000421	autophagosome membrane	0	-0.333136
GO:0000422	autophagy of mitochondrion	-0.442509	2.50816
GO:0000460	maturation of 5.8S rRNA	0	-1.04873
GO:0000462	maturation of SSU-rRNA from tricistronic rRNA transcript (SSU-rRNA, 5.8S rRNA, LSU-rRNA)	0.0746592	0.38138
GO:0000502	proteasome complex	-1.27189	0.40186
GO:0000715	nucleotide-excision repair, DNA damage recognition	-0.292393	1.02365
GO:0000723	telomere maintenance	0.902313	-0.356489
GO:0000724	double-strand break repair via homologous recombination	-0.104431	0.460713
GO:0000775	chromosome, centromeric region	-2.14689	1.62137
GO:0000776	kinetochore	-0.649431	1.76116
GO:0000777	condensed chromosome kinetochore	-0.26689	0.714034
GO:0000781	chromosome, telomeric region	-1.03699	1.33046
GO:0000784	nuclear chromosome, telomeric region	0.0849692	1.20066
GO:0000785	chromatin	-0.0891622	1.2835
GO:0000786	nucleosome	0	-1.73277
GO:0000790	nuclear chromatin	-1.64342	3.98584
GO:0000792	heterochromatin	-0.198005	0.721543
GO:0000793	condensed chromosome	0	-0.807585
GO:0000794	condensed nuclear chromosome	-0.568171	0.571613
GO:0000902	cell morphogenesis	-0.386348	-0.68169
GO:0000920	cell separation after cytokinesis	-1.06747	0.306901
GO:0000922	spindle pole	-0.0863191	1.37252
GO:0000932	P-body	-0.285529	0.995271
GO:0000956	nuclear-transcribed mRNA catabolic process	-0.584302	0.576296
GO:0000974	Prp19 complex	0	-0.513499
GO:0000976	transcription regulatory region sequence-specific DNA binding	0.0659024	1.11798
GO:0000977	RNA polymerase II regulatory region sequence-specific DNA binding	-0.485253	1.73573
GO:0000978	RNA polymerase II proximal promoter sequence-specific DNA binding	-2.60133	2.83842
GO:0000979	RNA polymerase II core promoter sequence-specific DNA binding	0	-0.527697
GO:0000980	RNA polymerase II distal enhancer sequence-specific DNA binding	-0.231018	2.17057
GO:0000981	RNA polymerase II transcription factor activity, sequence-specific DNA binding	-0.436251	0.671317
GO:0000982	transcription factor activity, RNA polymerase II proximal promoter sequence-specific DNA binding	0	0.309148
GO:0000987	proximal promoter sequence-specific DNA binding	-0.199611	0.338726
GO:0000989	transcription factor activity, transcription factor binding	-0.271914	0.469632
GO:0000993	RNA polymerase II core binding	-0.849458	1.33056
GO:0001054	RNA polymerase I activity	0.470197	-0.350161
GO:0001056	RNA polymerase III activity	-0.103081	0.545993
GO:0001077	transcriptional activator activity, RNA polymerase II proximal promoter sequence-specific DNA binding	-0.625305	1.06267
GO:0001078	transcriptional repressor activity, RNA polymerase II proximal promoter sequence-specific DNA binding	-0.230765	1.46973
GO:0001085	RNA polymerase II transcription factor binding	-0.823626	0.928194
GO:0001102	RNA polymerase II activating transcription factor binding	-0.655229	0.665311
GO:0001103	RNA polymerase II repressing transcription factor binding	-1.68242	1.96045
GO:0001158	enhancer sequence-specific DNA binding	-0.41923	-0.43714
GO:0001190	transcriptional activator activity, RNA polymerase II transcription factor binding	-0.113575	-0.303353
GO:0001205	transcriptional activator activity, RNA polymerase II distal enhancer sequence-specific DNA binding	-0.103081	1.85748
GO:0001223	transcription coactivator binding	0.124252	-0.368238
GO:0001227	transcriptional repressor activity, RNA polymerase II transcription regulatory region sequence-specific DNA binding	-0.231018	1.10767
GO:0001228	transcriptional activator activity, RNA polymerase II transcription regulatory region sequence-specific DNA binding	0.271628	-0.343262
GO:0001501	skeletal system development	1.02105	-0.313627
GO:0001502	cartilage condensation	0.584673	0.435801
GO:0001503	ossification	0.281827	-0.62302
GO:0001516	prostaglandin biosynthetic process	0.470197	-0.570065
GO:0001523	retinoid metabolic process	1.31779	-2.70483
GO:0001525	angiogenesis	0.171823	-0.477396
GO:0001530	lipopolysaccharide binding	0.972053	-1.98942
GO:0001540	amyloid-beta binding	0.770037	-2.04435
GO:0001541	ovarian follicle development	0.351601	0.515498
GO:0001558	regulation of cell growth	-0.593229	0.720888
GO:0001568	blood vessel development	-0.655229	1.20049
GO:0001569	branching involved in blood vessel morphogenesis	-0.292393	-0.480906
GO:0001570	vasculogenesis	-0.604423	0.469278
GO:0001578	microtubule bundle formation	0	-0.636662
GO:0001618	virus receptor activity	-0.0629156	-0.444489
GO:0001649	osteoblast differentiation	1.12177	-0.761672
GO:0001650	fibrillar center	-0.264814	0.659577
GO:0001654	eye development	0.551307	-2.61893
GO:0001656	metanephros development	0.0879483	-0.73809
GO:0001657	ureteric bud development	0.459805	-1.14941
GO:0001658	branching involved in ureteric bud morphogenesis	1.26241	-0.561865
GO:0001659	temperature homeostasis	0.264992	-1.51049
GO:0001662	behavioral fear response	1.61164	0.34665
GO:0001664	G-protein coupled receptor binding	0.250951	-1.02213
GO:0001666	response to hypoxia	0.204171	-3.0318
GO:0001669	acrosomal vesicle	0.649245	0.600174
GO:0001671	ATPase activator activity	0	-1.02236
GO:0001676	long-chain fatty acid metabolic process	0	-0.952739
GO:0001701	in utero embryonic development	0.553091	-0.390979
GO:0001702	gastrulation with mouth forming second	0.105343	-0.337364
GO:0001707	mesoderm formation	-0.0878035	1.15377
GO:0001708	cell fate specification	0	1.18684
GO:0001725	stress fiber	0	0.900779
GO:0001726	ruffle	-0.206604	2.31769
GO:0001736	establishment of planar polarity	-0.424315	1.48005
GO:0001741	XY body	0.470197	-0.705885
GO:0001750	photoreceptor outer segment	0	0.775449
GO:0001755	neural crest cell migration	0.0932779	0.590685
GO:0001756	somitogenesis	0.0723844	-0.32523
GO:0001764	neuron migration	-0.0453307	0.618614
GO:0001772	immunological synapse	1.2774	0.699258
GO:0001782	B cell homeostasis	0.124252	0.325882
GO:0001784	phosphotyrosine residue binding	-0.0780696	1.69605
GO:0001786	phosphatidylserine binding	0.580845	0.552709
GO:0001819	positive regulation of cytokine production	0	0.369415
GO:0001822	kidney development	-0.104573	0.402304
GO:0001836	release of cytochrome c from mitochondria	0.894226	0.473113
GO:0001837	epithelial to mesenchymal transition	-0.442509	-0.444864
GO:0001843	neural tube closure	-1.62402	1.39036
GO:0001889	liver development	0	0.425506
GO:0001890	placenta development	0.69027	-1.08447
GO:0001891	phagocytic cup	0	1.14089
GO:0001892	embryonic placenta development	0	0.743712
GO:0001894	tissue homeostasis	0.505427	-0.368066
GO:0001917	photoreceptor inner segment	0	-0.317725
GO:0001921	positive regulation of receptor recycling	1.44662	0.521506
GO:0001932	regulation of protein phosphorylation	0.171702	-0.438693
GO:0001933	negative regulation of protein phosphorylation	0.108391	-0.385505
GO:0001934	positive regulation of protein phosphorylation	0	0.324472
GO:0001935	endothelial cell proliferation	0.240851	0.627198
GO:0001937	negative regulation of endothelial cell proliferation	0.084513	-0.820976
GO:0001938	positive regulation of endothelial cell proliferation	-0.181379	-1.0656
GO:0001942	hair follicle development	0	-0.628417
GO:0001947	heart looping	-0.442509	0.766524
GO:0001953	negative regulation of cell-matrix adhesion	0.124252	-0.518833
GO:0001954	positive regulation of cell-matrix adhesion	0.544162	-0.427926
GO:0001958	endochondral ossification	0.66117	0.532394
GO:0001965	G-protein alpha-subunit binding	-0.113575	0.340497
GO:0001968	fibronectin binding	0	-0.996437
GO:0001974	blood vessel remodeling	0.768448	-0.394556
GO:0002020	protease binding	0.948305	-0.429631
GO:0002027	regulation of heart rate	0	1.57318
GO:0002028	regulation of sodium ion transport	0.853778	-0.93397
GO:0002039	p53 binding	0.172863	0.529114
GO:0002040	sprouting angiogenesis	-0.342382	0.399981
GO:0002042	cell migration involved in sprouting angiogenesis	0.264992	-0.453554
GO:0002052	positive regulation of neuroblast proliferation	-1.058	0.886397
GO:0002053	positive regulation of mesenchymal cell proliferation	0.441667	-0.391815
GO:0002062	chondrocyte differentiation	1.31779	-1.18057
GO:0002076	osteoblast development	0.584673	1.13478
GO:0002088	lens development in camera-type eye	0.0932779	-0.926699
GO:0002092	positive regulation of receptor internalization	-0.239322	0.374075
GO:0002102	podosome	-0.185638	0.826596
GO:0002181	cytoplasmic translation	2.84933	0.665185
GO:0002218	activation of innate immune response	0.385715	0.446083
GO:0002223	stimulatory C-type lectin receptor signaling pathway	-0.494265	0.973632
GO:0002224	toll-like receptor signaling pathway	0.968149	-2.31071
GO:0002230	positive regulation of defense response to virus by host	-0.41923	0.687962
GO:0002244	hematopoietic progenitor cell differentiation	-0.123214	1.01526
GO:0002250	adaptive immune response	0.0659024	0.356253
GO:0002474	antigen processing and presentation of peptide antigen via MHC class I	0	1.20213
GO:0002479	antigen processing and presentation of exogenous peptide antigen via MHC class I, TAP-dependent	0	0.701423
GO:0002576	platelet degranulation	-0.0891622	1.51647
GO:0002755	MyD88-dependent toll-like receptor signaling pathway	-0.584302	1.82282
GO:0002931	response to ischemia	0	2.17122
GO:0003007	heart morphogenesis	0.0932779	-0.316634
GO:0003091	renal water homeostasis	0	0.411843
GO:0003148	outflow tract septum morphogenesis	0	0.415771
GO:0003151	outflow tract morphogenesis	-0.615859	-0.398622
GO:0003180	aortic valve morphogenesis	-0.239322	-0.341958
GO:0003184	pulmonary valve morphogenesis	0.264992	-1.48266
GO:0003203	endocardial cushion morphogenesis	-1.06747	0.390466
GO:0003222	ventricular trabecula myocardium morphogenesis	-0.682134	-0.509041
GO:0003281	ventricular septum development	0	0.35537
GO:0003323	type B pancreatic cell development	0.124252	-0.441557
GO:0003407	neural retina development	-0.271914	1.36707
GO:0003674	molecular_function	0.761482	0.482087
GO:0003676	nucleic acid binding	-1.16928	1.94396
GO:0003677	DNA binding	-0.562003	-0.368557
GO:0003678	DNA helicase activity	-0.113575	-0.310284
GO:0003682	chromatin binding	-2.49368	2.66929
GO:0003684	damaged DNA binding	0.764778	-0.681008
GO:0003688	DNA replication origin binding	0	0.60589
GO:0003690	double-stranded DNA binding	0.436105	0.997516
GO:0003697	single-stranded DNA binding	0.0939602	0.646718
GO:0003700	DNA-binding transcription factor activity	-0.0832349	1.50989
GO:0003705	transcription factor activity, RNA polymerase II distal enhancer sequence-specific binding	-0.862352	0.735311
GO:0003707	steroid hormone receptor activity	0.399585	1.16189
GO:0003712	transcription coregulator activity	-1.14572	0.782168
GO:0003713	transcription coactivator activity	-2.52864	3.27243
GO:0003714	transcription corepressor activity	0	2.48227
GO:0003723	RNA binding	-0.542819	8.1296
GO:0003725	double-stranded RNA binding	-0.811554	1.78106
GO:0003727	single-stranded RNA binding	0	0.703825
GO:0003729	mRNA binding	0	3.04204
GO:0003730	mRNA 3'-UTR binding	0.122329	0.401555
GO:0003735	structural constituent of ribosome	2.41521	-0.503447
GO:0003743	translation initiation factor activity	-0.206171	0.71561
GO:0003746	translation elongation factor activity	-0.112761	1.1604
GO:0003755	peptidyl-prolyl cis-trans isomerase activity	0	2.26008
GO:0003756	protein disulfide isomerase activity	-0.199611	2.88773
GO:0003774	motor activity	0	-1.3474
GO:0003777	microtubule motor activity	-0.581352	1.07826
GO:0003779	actin binding	0.0286998	1.50921
GO:0003785	actin monomer binding	0.505427	-1.01199
GO:0003824	catalytic activity	0.599956	-2.75006
GO:0003841	1-acylglycerol-3-phosphate O-acyltransferase activity	-0.198005	0.498529
GO:0003887	DNA-directed DNA polymerase activity	0	0.622603
GO:0003899	DNA-directed 5'-3' RNA polymerase activity	-1.35573	0.45189
GO:0003924	GTPase activity	0.69414	-0.362718
GO:0003950	NAD+ ADP-ribosyltransferase activity	-0.614075	0.805048
GO:0003995	acyl-CoA dehydrogenase activity	0.470197	-0.797181
GO:0004003	ATP-dependent DNA helicase activity	2.1236	0.422729
GO:0004004	ATP-dependent RNA helicase activity	-0.841931	0.559149
GO:0004029	aldehyde dehydrogenase (NAD) activity	0	-2.05711
GO:0004129	cytochrome-c oxidase activity	1.08243	0.96015
GO:0004175	endopeptidase activity	-0.245298	0.658943
GO:0004177	aminopeptidase activity	0.299137	-1.3355
GO:0004181	metallocarboxypeptidase activity	0.240851	-0.534612
GO:0004197	cysteine-type endopeptidase activity	0.119209	-0.587999
GO:0004198	calcium-dependent cysteine-type endopeptidase activity	-0.271914	0.568525
GO:0004222	metalloendopeptidase activity	0	1.54931
GO:0004252	serine-type endopeptidase activity	1.71152	0.534057
GO:0004298	threonine-type endopeptidase activity	-0.239322	0.574814
GO:0004364	glutathione transferase activity	0.225828	-0.56315
GO:0004386	helicase activity	-0.199399	-0.434453
GO:0004402	histone acetyltransferase activity	-1.81666	1.45064
GO:0004407	histone deacetylase activity	-0.214597	1.14669
GO:0004435	phosphatidylinositol phospholipase C activity	0.972053	-0.938814
GO:0004438	phosphatidylinositol-3-phosphatase activity	0.584673	-1.51
GO:0004519	endonuclease activity	0	-0.337746
GO:0004521	endoribonuclease activity	-0.584302	-0.423131
GO:0004527	exonuclease activity	0	0.708424
GO:0004532	exoribonuclease activity	0	0.388618
GO:0004535	poly(A)-specific ribonuclease activity	-0.424315	0.761876
GO:0004550	nucleoside diphosphate kinase activity	0.124252	0.42874
GO:0004602	glutathione peroxidase activity	0.264992	-1.09774
GO:0004622	lysophospholipase activity	1.20616	0.318996
GO:0004623	phospholipase A2 activity	0.972053	-0.602692
GO:0004672	protein kinase activity	-0.995462	1.06056
GO:0004674	protein serine/threonine kinase activity	-1.71278	1.11845
GO:0004683	calmodulin-dependent protein kinase activity	-0.424315	0.717896
GO:0004693	cyclin-dependent protein serine/threonine kinase activity	-0.494265	-0.533536
GO:0004697	protein kinase C activity	-0.271914	0.522107
GO:0004709	MAP kinase kinase kinase activity	-1.31166	1.58315
GO:0004712	protein serine/threonine/tyrosine kinase activity	-0.273708	0.669228
GO:0004713	protein tyrosine kinase activity	0.0903884	-1.47926
GO:0004714	transmembrane receptor protein tyrosine kinase activity	-0.113575	0.833014
GO:0004715	non-membrane spanning protein tyrosine kinase activity	0.158457	-0.766957
GO:0004721	phosphoprotein phosphatase activity	0	0.523141
GO:0004722	protein serine/threonine phosphatase activity	-0.657003	-0.336102
GO:0004725	protein tyrosine phosphatase activity	-0.220682	0.364506
GO:0004842	ubiquitin-protein transferase activity	-0.521221	0.323832
GO:0004843	thiol-dependent ubiquitin-specific protease activity	0.053697	-1.1929
GO:0004857	enzyme inhibitor activity	0.0991516	0.378308
GO:0004860	protein kinase inhibitor activity	0.517196	0.544655
GO:0004864	protein phosphatase inhibitor activity	-0.0948197	0.910401
GO:0004866	endopeptidase inhibitor activity	0.105343	-0.337038
GO:0004867	serine-type endopeptidase inhibitor activity	0	-1.16514
GO:0004879	nuclear receptor activity	0.359762	1.0742
GO:0004888	transmembrane signaling receptor activity	-0.233212	-0.45021
GO:0004930	G-protein coupled receptor activity	0.714642	-1.18033
GO:0005041	low-density lipoprotein particle receptor activity	0	1.43977
GO:0005044	scavenger receptor activity	0	-0.443858
GO:0005070	SH3/SH2 adaptor activity	0.728228	0.73397
GO:0005080	protein kinase C binding	0	1.88986
GO:0005085	guanyl-nucleotide exchange factor activity	-2.09965	0.403767
GO:0005086	ARF guanyl-nucleotide exchange factor activity	0.225828	-0.345224
GO:0005088	Ras guanyl-nucleotide exchange factor activity	0.425871	-0.713058
GO:0005089	Rho guanyl-nucleotide exchange factor activity	-1.14572	0.75025
GO:0005095	GTPase inhibitor activity	0.470197	0.505864
GO:0005096	GTPase activator activity	-1.44752	0.813995
GO:0005102	signaling receptor binding	2.58731	-0.858775
GO:0005109	frizzled binding	-0.08274	-0.660588
GO:0005112	Notch binding	0.0932779	-1.22493
GO:0005123	death receptor binding	0	0.321803
GO:0005125	cytokine activity	1.91591	-1.74728
GO:0005154	epidermal growth factor receptor binding	-0.198005	-0.531741
GO:0005158	insulin receptor binding	-0.614075	0.513663
GO:0005159	insulin-like growth factor receptor binding	-0.112761	0.564358
GO:0005160	transforming growth factor beta receptor binding	0.187938	-0.754033
GO:0005161	platelet-derived growth factor receptor binding	0.105343	-0.933546
GO:0005164	tumor necrosis factor receptor binding	0	-0.349483
GO:0005178	integrin binding	1.2025	-0.681201
GO:0005179	hormone activity	1.22025	-0.552644
GO:0005198	structural molecule activity	0.691844	-0.649387
GO:0005200	structural constituent of cytoskeleton	0.453224	0.352806
GO:0005201	extracellular matrix structural constituent	0.89637	-2.08194
GO:0005215	transporter activity	-0.109837	0.947396
GO:0005244	voltage-gated ion channel activity	0.240851	0.302083
GO:0005245	voltage-gated calcium channel activity	0.385715	2.26801
GO:0005246	calcium channel regulator activity	1.20616	-1.30125
GO:0005249	voltage-gated potassium channel activity	1.66738	-0.566649
GO:0005254	chloride channel activity	-0.103081	-1.46655
GO:0005262	calcium channel activity	0.441667	0.431324
GO:0005267	potassium channel activity	0.470197	0.410602
GO:0005385	zinc ion transmembrane transporter activity	-0.103081	-0.658164
GO:0005484	SNAP receptor activity	-0.0741481	-0.485122
GO:0005506	iron ion binding	0	-0.795365
GO:0005507	copper ion binding	0.599956	-3.82093
GO:0005509	calcium ion binding	0.175401	-0.658513
GO:0005515	protein binding	-7.61293	12.853
GO:0005516	calmodulin binding	0.169309	-0.5892
GO:0005518	collagen binding	0.698449	-1.50124
GO:0005520	insulin-like growth factor binding	-0.112761	0.483708
GO:0005521	lamin binding	0.105343	-1.6866
GO:0005524	ATP binding	-1.59152	0.328986
GO:0005525	GTP binding	0.379579	0.834492
GO:0005528	FK506 binding	-0.112761	1.06839
GO:0005539	glycosaminoglycan binding	0.105343	-0.706069
GO:0005540	hyaluronic acid binding	2.23919	-1.0529
GO:0005543	phospholipid binding	0.201911	-1.01483
GO:0005544	calcium-dependent phospholipid binding	1.61164	-1.49865
GO:0005545	1-phosphatidylinositol binding	-0.424315	0.871621
GO:0005546	phosphatidylinositol-4,5-bisphosphate binding	-0.214597	-0.434385
GO:0005547	phosphatidylinositol-3,4,5-trisphosphate binding	0.084513	0.5482
GO:0005575	cellular_component	0.209888	0.595493
GO:0005576	extracellular region	7.32296	-1.21845
GO:0005581	collagen trimer	0.399585	-0.784517
GO:0005604	basement membrane	0.582727	-1.89161
GO:0005605	basal lamina	0.240851	-0.765846
GO:0005615	extracellular space	4.16866	-1.28832
GO:0005622	intracellular	2.13788	-0.798891
GO:0005634	nucleus	-3.63193	2.93374
GO:0005635	nuclear envelope	-1.33161	1.59902
GO:0005637	nuclear inner membrane	0.158457	-0.632641
GO:0005640	nuclear outer membrane	0.240851	0.349126
GO:0005643	nuclear pore	-1.5946	2.25311
GO:0005654	nucleoplasm	-7.1353	9.88895
GO:0005657	replication fork	0	-0.324753
GO:0005662	DNA replication factor A complex	-0.873173	0.395234
GO:0005665	DNA-directed RNA polymerase II, core complex	0	0.766554
GO:0005666	DNA-directed RNA polymerase III complex	-0.217841	0.580466
GO:0005667	transcription factor complex	-0.0367058	1.01938
GO:0005669	transcription factor TFIID complex	-0.494265	0.982104
GO:0005671	Ada2/Gcn5/Ada3 transcription activator complex	-0.103081	1.23223
GO:0005680	anaphase-promoting complex	0.084513	0.573997
GO:0005681	spliceosomal complex	0.395494	2.15659
GO:0005682	U5 snRNP	0	1.46708
GO:0005685	U1 snRNP	0	1.21548
GO:0005686	U2 snRNP	0	1.65413
GO:0005689	U12-type spliceosomal complex	0.179819	0.701791
GO:0005694	chromosome	0	0.359137
GO:0005697	telomerase holoenzyme complex	0.505427	0.520339
GO:0005719	nuclear euchromatin	-0.185638	0.469121
GO:0005720	nuclear heterochromatin	-0.342382	-0.426215
GO:0005721	pericentric heterochromatin	-0.113575	0.949561
GO:0005730	nucleolus	-0.372191	-0.431794
GO:0005736	DNA-directed RNA polymerase I complex	0.240851	-0.376777
GO:0005737	cytoplasm	-0.878336	0.78312
GO:0005739	mitochondrion	0.182585	1.41536
GO:0005741	mitochondrial outer membrane	0.0341247	-1.17427
GO:0005743	mitochondrial inner membrane	-0.700718	3.43066
GO:0005746	mitochondrial respiratory chain	0.124252	-1.62401
GO:0005747	mitochondrial respiratory chain complex I	0.316199	0.312347
GO:0005750	mitochondrial respiratory chain complex III	-0.682134	0.682078
GO:0005758	mitochondrial intermembrane space	1.19395	-1.08393
GO:0005759	mitochondrial matrix	0.0459828	0.334188
GO:0005761	mitochondrial ribosome	0.399585	-1.76104
GO:0005762	mitochondrial large ribosomal subunit	0	0.420718
GO:0005763	mitochondrial small ribosomal subunit	-0.163771	1.07896
GO:0005764	lysosome	-0.126633	1.72912
GO:0005765	lysosomal membrane	-0.404257	1.22184
GO:0005768	endosome	-0.575869	0.46452
GO:0005769	early endosome	-1.08659	0.867194
GO:0005770	late endosome	0.0400995	2.26597
GO:0005771	multivesicular body	0.105343	-1.4603
GO:0005773	vacuole	-0.271914	-1.77579
GO:0005776	autophagosome	-0.57609	2.00113
GO:0005777	peroxisome	0.0903884	-0.308995
GO:0005778	peroxisomal membrane	0.0582832	-1.18346
GO:0005779	integral component of peroxisomal membrane	0.240851	0.522294
GO:0005782	peroxisomal matrix	0.696315	-1.67953
GO:0005783	endoplasmic reticulum	-0.121302	1.32975
GO:0005788	endoplasmic reticulum lumen	1.71232	0.459653
GO:0005789	endoplasmic reticulum membrane	-0.876969	2.13658
GO:0005790	smooth endoplasmic reticulum	0.469518	1.59267
GO:0005791	rough endoplasmic reticulum	0	-0.932326
GO:0005793	endoplasmic reticulum-Golgi intermediate compartment	-2.58052	2.61639
GO:0005794	Golgi apparatus	-0.822461	2.39563
GO:0005795	Golgi stack	0	-0.593011
GO:0005796	Golgi lumen	1.21655	-0.409444
GO:0005801	cis-Golgi network	-0.296721	0.992416
GO:0005802	trans-Golgi network	0.455132	-0.59087
GO:0005811	lipid droplet	0.69261	-2.27724
GO:0005813	centrosome	-0.515873	2.77497
GO:0005814	centriole	-1.70291	0.744226
GO:0005815	microtubule organizing center	0.312706	1.52015
GO:0005819	spindle	-0.038696	1.52926
GO:0005829	cytosol	-2.79421	9.2503
GO:0005834	heterotrimeric G-protein complex	0.551307	-1.59855
GO:0005839	proteasome core complex	-0.103081	0.496272
GO:0005840	ribosome	1.73755	-1.00761
GO:0005844	polysome	-0.864107	0.987002
GO:0005847	mRNA cleavage and polyadenylation specificity factor complex	0	1.92648
GO:0005852	eukaryotic translation initiation factor 3 complex	-0.112761	0.407541
GO:0005856	cytoskeleton	0.233105	0.430218
GO:0005868	cytoplasmic dynein complex	-0.342382	2.52907
GO:0005871	kinesin complex	-0.494265	-0.496961
GO:0005874	microtubule	0.0560635	0.428804
GO:0005875	microtubule associated complex	-0.273708	0.522463
GO:0005876	spindle microtubule	-0.232629	1.49692
GO:0005881	cytoplasmic microtubule	-0.142288	-0.668311
GO:0005882	intermediate filament	-0.174301	-0.462411
GO:0005884	actin filament	0.197041	0.442075
GO:0005886	plasma membrane	4.88346	-2.92169
GO:0005887	integral component of plasma membrane	5.64721	-1.42197
GO:0005901	caveola	0.6412	-0.623157
GO:0005902	microvillus	-1.15157	0.664305
GO:0005903	brush border	0.0723844	2.27088
GO:0005905	clathrin-coated pit	-1.74198	0.797376
GO:0005911	cell-cell junction	-0.078949	1.41495
GO:0005912	adherens junction	-0.481371	1.60127
GO:0005913	cell-cell adherens junction	1.05675	-0.448777
GO:0005923	bicellular tight junction	-0.26689	2.2367
GO:0005925	focal adhesion	-0.0416235	0.770892
GO:0005929	cilium	0	0.726331
GO:0005930	axoneme	0.386554	1.18776
GO:0005938	cell cortex	0.144678	-0.458741
GO:0005975	carbohydrate metabolic process	0.215493	-0.449571
GO:0005977	glycogen metabolic process	-0.217841	-1.67247
GO:0005978	glycogen biosynthetic process	-0.239322	-0.605007
GO:0006006	glucose metabolic process	-0.581352	-0.858891
GO:0006024	glycosaminoglycan biosynthetic process	0.0775324	0.371978
GO:0006027	glycosaminoglycan catabolic process	0	-0.410303
GO:0006044	N-acetylglucosamine metabolic process	0.124252	-0.417952
GO:0006090	pyruvate metabolic process	-0.112761	-0.49481
GO:0006091	generation of precursor metabolites and energy	1.00295	0.338377
GO:0006094	gluconeogenesis	-0.156126	-0.350381
GO:0006096	glycolytic process	0	-0.348396
GO:0006099	tricarboxylic acid cycle	-0.930529	0.628314
GO:0006103	2-oxoglutarate metabolic process	0.505427	0.507438
GO:0006107	oxaloacetate metabolic process	0	0.915352
GO:0006120	mitochondrial electron transport, NADH to ubiquinone	0.14282	0.796101
GO:0006139	nucleobase-containing compound metabolic process	-0.273708	1.62196
GO:0006165	nucleoside diphosphate phosphorylation	0.124252	0.42874
GO:0006259	DNA metabolic process	-0.474968	1.19751
GO:0006260	DNA replication	-0.268792	1.45398
GO:0006270	DNA replication initiation	0	0.896839
GO:0006275	regulation of DNA replication	-0.239322	-1.05603
GO:0006281	DNA repair	-0.745275	0.782518
GO:0006283	transcription-coupled nucleotide-excision repair	-1.25299	3.10422
GO:0006284	base-excision repair	0	-0.781636
GO:0006289	nucleotide-excision repair	-0.0677623	1.01041
GO:0006293	nucleotide-excision repair, preincision complex stabilization	-0.312913	1.51519
GO:0006294	nucleotide-excision repair, preincision complex assembly	-0.379151	2.01495
GO:0006296	nucleotide-excision repair, DNA incision, 5'-to lesion	-0.442509	2.44373
GO:0006297	nucleotide-excision repair, DNA gap filling	0	1.22458
GO:0006298	mismatch repair	0.0932779	0.850019
GO:0006302	double-strand break repair	-0.372627	-0.615673
GO:0006303	double-strand break repair via nonhomologous end joining	0	0.332165
GO:0006306	DNA methylation	-1.68242	1.78158
GO:0006310	DNA recombination	-1.16851	0.687241
GO:0006325	chromatin organization	-2.09965	-0.487523
GO:0006334	nucleosome assembly	0.306598	-1.75293
GO:0006337	nucleosome disassembly	-0.424315	1.37855
GO:0006338	chromatin remodeling	-1.3326	1.10658
GO:0006342	chromatin silencing	0.299137	-0.410382
GO:0006351	transcription, DNA-templated	-2.5798	0.949888
GO:0006352	DNA-templated transcription, initiation	-0.239322	-0.484369
GO:0006355	regulation of transcription, DNA-templated	-2.5483	2.50795
GO:0006357	regulation of transcription by RNA polymerase II	-0.929601	0.564772
GO:0006361	transcription initiation from RNA polymerase I promoter	0	1.01733
GO:0006363	termination of RNA polymerase I transcription	0	1.52674
GO:0006364	rRNA processing	0	0.942567
GO:0006366	transcription by RNA polymerase II	-0.665564	1.27947
GO:0006367	transcription initiation from RNA polymerase II promoter	-1.51552	1.70697
GO:0006368	transcription elongation from RNA polymerase II promoter	-0.81314	1.81881
GO:0006369	termination of RNA polymerase II transcription	-0.245298	3.37692
GO:0006370	7-methylguanosine mRNA capping	-0.340987	1.77987
GO:0006376	mRNA splice site selection	0.225828	-0.627336
GO:0006378	mRNA polyadenylation	-0.655229	2.58738
GO:0006379	mRNA cleavage	-0.682134	-0.517368
GO:0006383	transcription by RNA polymerase III	-0.743126	0.984853
GO:0006396	RNA processing	1.01477	0.78822
GO:0006397	mRNA processing	0.0710766	3.2995
GO:0006400	tRNA modification	-0.614075	0.401093
GO:0006401	RNA catabolic process	0.385715	-0.68948
GO:0006402	mRNA catabolic process	-1.058	0.537558
GO:0006405	RNA export from nucleus	-0.276773	2.39339
GO:0006406	mRNA export from nucleus	-0.8901	2.28695
GO:0006412	translation	2.79109	-0.347299
GO:0006413	translational initiation	3.61633	0.33862
GO:0006414	translational elongation	0.124252	3.37924
GO:0006417	regulation of translation	-0.685851	1.66171
GO:0006418	tRNA aminoacylation for protein translation	-0.440836	1.03994
GO:0006446	regulation of translational initiation	0	-0.526458
GO:0006457	protein folding	-0.198243	0.693622
GO:0006458	'de novo' protein folding	0	0.373323
GO:0006464	cellular protein modification process	-0.338565	0.669442
GO:0006468	protein phosphorylation	-1.33908	0.928147
GO:0006469	negative regulation of protein kinase activity	1.49476	0.885665
GO:0006470	protein dephosphorylation	-1.24406	0.826026
GO:0006471	protein ADP-ribosylation	-0.679345	0.330668
GO:0006473	protein acetylation	-0.112761	-0.785415
GO:0006476	protein deacetylation	0	0.352881
GO:0006479	protein methylation	-1.08068	2.42181
GO:0006486	protein glycosylation	-0.503166	6.39183
GO:0006487	protein N-linked glycosylation	-0.70036	1.35268
GO:0006491	N-glycan processing	0.225828	0.351474
GO:0006493	protein O-linked glycosylation	-0.930529	0.721556
GO:0006506	GPI anchor biosynthetic process	0.768448	-0.488949
GO:0006508	proteolysis	0.306301	0.90034
GO:0006509	membrane protein ectodomain proteolysis	0	1.14762
GO:0006511	ubiquitin-dependent protein catabolic process	-1.31036	2.05221
GO:0006513	protein monoubiquitination	0.158457	1.27014
GO:0006520	cellular amino acid metabolic process	0	0.730748
GO:0006541	glutamine metabolic process	0.770693	0.31129
GO:0006605	protein targeting	-0.70036	1.36744
GO:0006606	protein import into nucleus	-2.33936	1.73904
GO:0006607	NLS-bearing protein import into nucleus	-0.938043	2.36004
GO:0006611	protein export from nucleus	-0.679345	-0.476426
GO:0006612	protein targeting to membrane	0	-0.309443
GO:0006614	SRP-dependent cotranslational protein targeting to membrane	7.77829	0.49303
GO:0006622	protein targeting to lysosome	0	-0.541767
GO:0006625	protein targeting to peroxisome	0.7473	-0.723106
GO:0006626	protein targeting to mitochondrion	0	2.01187
GO:0006629	lipid metabolic process	0.202971	0.804505
GO:0006631	fatty acid metabolic process	0.351601	1.49851
GO:0006633	fatty acid biosynthetic process	-0.312913	0.946628
GO:0006635	fatty acid beta-oxidation	0.325297	-0.904625
GO:0006637	acyl-CoA metabolic process	0	-1.31688
GO:0006641	triglyceride metabolic process	1.44662	-0.966885
GO:0006644	phospholipid metabolic process	0.084513	0.38687
GO:0006646	phosphatidylethanolamine biosynthetic process	0	-0.618919
GO:0006654	phosphatidic acid biosynthetic process	0.171702	-1.14187
GO:0006656	phosphatidylcholine biosynthetic process	0.179819	-0.672018
GO:0006661	phosphatidylinositol biosynthetic process	0	1.26641
GO:0006672	ceramide metabolic process	-0.113575	1.57452
GO:0006687	glycosphingolipid metabolic process	0	0.72272
GO:0006695	cholesterol biosynthetic process	-0.0741481	0.34022
GO:0006699	bile acid biosynthetic process	0	-0.419361
GO:0006730	one-carbon metabolic process	0.972053	-0.334483
GO:0006744	ubiquinone biosynthetic process	-0.41923	0.927242
GO:0006749	glutathione metabolic process	0	-1.44861
GO:0006750	glutathione biosynthetic process	1.20616	0.424138
GO:0006754	ATP biosynthetic process	-0.424315	-0.383595
GO:0006783	heme biosynthetic process	0	1.78346
GO:0006796	phosphate-containing compound metabolic process	0	-1.01748
GO:0006805	xenobiotic metabolic process	0.0723844	-1.49969
GO:0006811	ion transport	0.45899	-0.356313
GO:0006813	potassium ion transport	3.04869	-1.03771
GO:0006814	sodium ion transport	0.940954	-1.01262
GO:0006816	calcium ion transport	0.522258	-0.4446
GO:0006821	chloride transport	-0.217841	0.799901
GO:0006825	copper ion transport	0.657046	0.599758
GO:0006839	mitochondrial transport	-0.131309	0.60372
GO:0006851	mitochondrial calcium ion transmembrane transport	-0.342382	0.672221
GO:0006865	amino acid transport	0.71426	-0.588209
GO:0006869	lipid transport	0.496947	-0.33562
GO:0006874	cellular calcium ion homeostasis	1.63399	-1.43479
GO:0006878	cellular copper ion homeostasis	0.657046	-0.722429
GO:0006879	cellular iron ion homeostasis	0	-0.683079
GO:0006882	cellular zinc ion homeostasis	-0.113575	-3.10575
GO:0006886	intracellular protein transport	-1.95351	-0.493387
GO:0006887	exocytosis	0.540248	-0.95342
GO:0006888	ER to Golgi vesicle-mediated transport	-0.332166	2.38113
GO:0006890	retrograde vesicle-mediated transport, Golgi to ER	-2.22669	4.72501
GO:0006891	intra-Golgi vesicle-mediated transport	-0.312913	0.957223
GO:0006892	post-Golgi vesicle-mediated transport	-0.239322	-0.611962
GO:0006893	Golgi to plasma membrane transport	-1.69718	2.06766
GO:0006895	Golgi to endosome transport	-0.377323	0.605199
GO:0006897	endocytosis	-3.52816	1.89838
GO:0006898	receptor-mediated endocytosis	-0.26689	0.462788
GO:0006904	vesicle docking involved in exocytosis	-0.406949	0.634279
GO:0006906	vesicle fusion	0.420593	-0.924066
GO:0006909	phagocytosis	0.0746592	1.23057
GO:0006911	phagocytosis, engulfment	0	0.361031
GO:0006913	nucleocytoplasmic transport	0	-0.53272
GO:0006914	autophagy	-0.18192	1.42057
GO:0006915	apoptotic process	0.268987	-0.310277
GO:0006919	activation of cysteine-type endopeptidase activity involved in apoptotic process	0.250185	-0.446455
GO:0006935	chemotaxis	0.797082	-2.03372
GO:0006936	muscle contraction	1.93918	-4.1794
GO:0006952	defense response	1.2774	-1.20582
GO:0006954	inflammatory response	0.0331276	0.445174
GO:0006955	immune response	2.43028	-0.350635
GO:0006958	complement activation, classical pathway	1.95141	-0.890284
GO:0006959	humoral immune response	2.00531	-0.868624
GO:0006968	cellular defense response	0.225828	-0.9523
GO:0006970	response to osmotic stress	0.124252	-1.02592
GO:0006974	cellular response to DNA damage stimulus	-1.13364	0.620929
GO:0006977	DNA damage response, signal transduction by p53 class mediator resulting in cell cycle arrest	-0.613894	0.48278
GO:0006978	DNA damage response, signal transduction by p53 class mediator resulting in transcription of p21 class mediator	-0.682134	0.683301
GO:0006979	response to oxidative stress	0.209463	1.6934
GO:0006983	ER overload response	-0.271914	0.308117
GO:0006986	response to unfolded protein	0.413464	-0.551603
GO:0006997	nucleus organization	-0.524624	-0.631201
GO:0006998	nuclear envelope organization	-0.112761	-1.77306
GO:0007004	telomere maintenance via telomerase	0	0.313459
GO:0007005	mitochondrion organization	0.290304	0.948456
GO:0007010	cytoskeleton organization	0.751053	-0.351217
GO:0007015	actin filament organization	0.813682	-0.370956
GO:0007017	microtubule-based process	0.825438	0.353734
GO:0007018	microtubule-based movement	-0.906665	1.26588
GO:0007020	microtubule nucleation	-0.757897	0.817377
GO:0007026	negative regulation of microtubule depolymerization	-0.112761	-0.567283
GO:0007029	endoplasmic reticulum organization	0	0.675152
GO:0007030	Golgi organization	-1.95427	2.71044
GO:0007031	peroxisome organization	0.225828	-0.747165
GO:0007032	endosome organization	-0.245298	3.71258
GO:0007035	vacuolar acidification	0	0.612884
GO:0007040	lysosome organization	-0.163771	1.22395
GO:0007041	lysosomal transport	-0.113575	-0.863285
GO:0007043	cell-cell junction assembly	-0.113575	0.920709
GO:0007049	cell cycle	-1.70302	0.74774
GO:0007050	cell cycle arrest	0.371997	0.863376
GO:0007051	spindle organization	0	0.387454
GO:0007052	mitotic spindle organization	-0.615859	-0.414488
GO:0007059	chromosome segregation	-0.449059	0.930229
GO:0007062	sister chromatid cohesion	0.240851	-0.961534
GO:0007076	mitotic chromosome condensation	0	-0.442144
GO:0007077	mitotic nuclear envelope disassembly	0	-0.315417
GO:0007080	mitotic metaphase plate congression	-0.930529	0.709502
GO:0007088	regulation of mitotic nuclear division	0.0932779	-0.860593
GO:0007093	mitotic cell cycle checkpoint	-0.997271	0.395831
GO:0007094	mitotic spindle assembly checkpoint	-0.679345	1.34692
GO:0007095	mitotic G2 DNA damage checkpoint	0	-0.47026
GO:0007097	nuclear migration	-0.682134	-0.541693
GO:0007098	centrosome cycle	0.250951	0.513305
GO:0007131	reciprocal meiotic recombination	0.105343	-1.01675
GO:0007155	cell adhesion	0.368606	-2.41016
GO:0007156	homophilic cell adhesion via plasma membrane adhesion molecules	1.02345	-1.35327
GO:0007157	heterophilic cell-cell adhesion via plasma membrane cell adhesion molecules	1.87866	-2.06078
GO:0007159	leukocyte cell-cell adhesion	0.240851	-0.503461
GO:0007160	cell-matrix adhesion	1.94915	-2.67306
GO:0007162	negative regulation of cell adhesion	0	-0.64561
GO:0007163	establishment or maintenance of cell polarity	0	1.02482
GO:0007165	signal transduction	0.10407	-0.466548
GO:0007166	cell surface receptor signaling pathway	0.741768	-0.540289
GO:0007169	transmembrane receptor protein tyrosine kinase signaling pathway	0.459805	-0.569948
GO:0007173	epidermal growth factor receptor signaling pathway	-2.03736	1.01665
GO:0007175	negative regulation of epidermal growth factor-activated receptor activity	-0.41923	0.940194
GO:0007179	transforming growth factor beta receptor signaling pathway	-0.149588	-1.05914
GO:0007186	G-protein coupled receptor signaling pathway	1.04366	-2.88072
GO:0007188	adenylate cyclase-modulating G-protein coupled receptor signaling pathway	0	-1.27389
GO:0007189	adenylate cyclase-activating G-protein coupled receptor signaling pathway	0.936344	-0.521573
GO:0007193	adenylate cyclase-inhibiting G-protein coupled receptor signaling pathway	0.285134	-0.400469
GO:0007200	phospholipase C-activating G-protein coupled receptor signaling pathway	0.770693	-0.892163
GO:0007202	activation of phospholipase C activity	-0.113575	-0.311193
GO:0007204	positive regulation of cytosolic calcium ion concentration	0.764778	-0.670847
GO:0007205	protein kinase C-activating G-protein coupled receptor signaling pathway	-0.41923	0.463781
GO:0007213	G-protein coupled acetylcholine receptor signaling pathway	-0.271914	-0.963654
GO:0007218	neuropeptide signaling pathway	1.2774	-1.74085
GO:0007219	Notch signaling pathway	0.828923	-0.571746
GO:0007221	positive regulation of transcription of Notch receptor target	-0.342382	-0.902929
GO:0007223	Wnt signaling pathway, calcium modulating pathway	-3.3693	-0.338427
GO:0007224	smoothened signaling pathway	0.187585	0.406729
GO:0007229	integrin-mediated signaling pathway	0	-0.635727
GO:0007249	I-kappaB kinase/NF-kappaB signaling	0	-0.51204
GO:0007254	JNK cascade	0	1.19098
GO:0007257	activation of JUN kinase activity	-1.41495	0.581637
GO:0007259	JAK-STAT cascade	0.0879483	-0.520143
GO:0007264	small GTPase mediated signal transduction	0.333323	0.567831
GO:0007265	Ras protein signal transduction	-0.0540595	0.646855
GO:0007266	Rho protein signal transduction	0.0557535	-0.307254
GO:0007267	cell-cell signaling	0.180915	-1.23626
GO:0007268	chemical synaptic transmission	2.95705	-0.521707
GO:0007269	neurotransmitter secretion	0.894226	-0.700157
GO:0007275	multicellular organism development	-0.114126	-1.13277
GO:0007281	germ cell development	-0.614075	0.965943
GO:0007283	spermatogenesis	-0.16511	-0.476302
GO:0007286	spermatid development	0.147715	-0.369923
GO:0007338	single fertilization	0.0932779	-0.571992
GO:0007339	binding of sperm to zona pellucida	0	0.302781
GO:0007346	regulation of mitotic cell cycle	-1.25283	1.70232
GO:0007368	determination of left/right symmetry	0.14282	0.727989
GO:0007369	gastrulation	0.105343	0.819267
GO:0007389	pattern specification process	0.21143	-0.388727
GO:0007399	nervous system development	0.0604062	-0.767686
GO:0007405	neuroblast proliferation	0.71426	-0.513346
GO:0007409	axonogenesis	0.112374	-1.05372
GO:0007411	axon guidance	0.188924	1.04965
GO:0007413	axonal fasciculation	-0.112761	0.696875
GO:0007416	synapse assembly	0.158457	0.338126
GO:0007417	central nervous system development	1.28399	-0.880128
GO:0007420	brain development	0.104316	-0.379812
GO:0007422	peripheral nervous system development	0.240851	-0.831362
GO:0007492	endoderm development	0.124252	-1.94681
GO:0007498	mesoderm development	0	-1.34776
GO:0007507	heart development	0.0722449	0.305362
GO:0007517	muscle organ development	0.290304	-1.34514
GO:0007519	skeletal muscle tissue development	0.940954	-1.75763
GO:0007520	myoblast fusion	-0.271914	-0.820935
GO:0007528	neuromuscular junction development	0.825438	-0.717262
GO:0007565	female pregnancy	0.128159	-0.506433
GO:0007566	embryo implantation	0.0746592	0.846854
GO:0007568	aging	0.0754265	-0.897931
GO:0007569	cell aging	0.0879483	-1.1649
GO:0007584	response to nutrient	0.201911	-0.480743
GO:0007585	respiratory gaseous exchange	-0.0948197	0.677308
GO:0007595	lactation	0.158457	1.42851
GO:0007596	blood coagulation	0.0849692	0.774746
GO:0007601	visual perception	-0.0469988	3.00465
GO:0007605	sensory perception of sound	0.300101	-0.315127
GO:0007611	learning or memory	0.522258	0.449347
GO:0007612	learning	0.574927	-0.911607
GO:0007613	memory	0.0595879	0.854981
GO:0007616	long-term memory	0	-0.641829
GO:0007623	circadian rhythm	1.60879	0.692476
GO:0007626	locomotory behavior	0.742136	-2.11151
GO:0007628	adult walking behavior	0	-0.708201
GO:0007631	feeding behavior	1.66738	-1.14338
GO:0008013	beta-catenin binding	0.453224	1.35554
GO:0008015	blood circulation	-0.524624	-1.73822
GO:0008016	regulation of heart contraction	2.23919	-0.496544
GO:0008017	microtubule binding	0	0.344299
GO:0008021	synaptic vesicle	0.227138	-2.69815
GO:0008022	protein C-terminus binding	-0.524267	1.08248
GO:0008023	transcription elongation factor complex	-0.342382	0.664108
GO:0008033	tRNA processing	-0.312913	0.933829
GO:0008037	cell recognition	1.20616	-1.51723
GO:0008047	enzyme activator activity	-0.581472	0.442683
GO:0008053	mitochondrial fusion	0.240851	-0.587285
GO:0008076	voltage-gated potassium channel complex	0.886113	-0.387101
GO:0008083	growth factor activity	0.779565	-1.5919
GO:0008089	anterograde axonal transport	-0.312913	0.841195
GO:0008092	cytoskeletal protein binding	0.147715	0.390412
GO:0008093	cytoskeletal adaptor activity	0.105343	0.423769
GO:0008094	DNA-dependent ATPase activity	-0.070886	1.21037
GO:0008104	protein localization	-0.259125	1.73852
GO:0008134	transcription factor binding	-0.552956	0.396064
GO:0008135	translation factor activity, RNA binding	-0.08274	0.808225
GO:0008137	NADH dehydrogenase (ubiquinone) activity	0.22585	0.33182
GO:0008138	protein tyrosine/serine/threonine phosphatase activity	-0.0741481	-0.796173
GO:0008139	nuclear localization sequence binding	-1.0049	1.64499
GO:0008143	poly(A) binding	0	0.99285
GO:0008144	drug binding	0.624533	-2.80221
GO:0008150	biological_process	1.6164	-0.499844
GO:0008152	metabolic process	0.385715	-0.512048
GO:0008156	negative regulation of DNA replication	0	0.450521
GO:0008168	methyltransferase activity	0.0775324	1.09728
GO:0008180	COP9 signalosome	-0.379151	1.56241
GO:0008191	metalloendopeptidase inhibitor activity	1.20616	-1.15768
GO:0008195	phosphatidate phosphatase activity	-0.12933	0.617843
GO:0008198	ferrous iron binding	1.50975	-1.19689
GO:0008201	heparin binding	0.38301	-1.90031
GO:0008203	cholesterol metabolic process	0.0608003	0.558334
GO:0008217	regulation of blood pressure	2.2675	-0.446016
GO:0008219	cell death	0.271352	-0.662346
GO:0008233	peptidase activity	0.261626	1.01545
GO:0008234	cysteine-type peptidase activity	-0.185638	-0.434795
GO:0008236	serine-type peptidase activity	-0.239322	-0.612125
GO:0008237	metallopeptidase activity	0.696315	1.04743
GO:0008250	oligosaccharyltransferase complex	0	1.67441
GO:0008266	poly(U) RNA binding	0.225828	1.28222
GO:0008270	zinc ion binding	-0.553178	0.351475
GO:0008277	regulation of G-protein coupled receptor protein signaling pathway	0.0810069	-2.40036
GO:0008283	cell proliferation	0.519343	-0.771078
GO:0008284	positive regulation of cell proliferation	2.1262	-0.75391
GO:0008285	negative regulation of cell proliferation	-0.298621	-0.685456
GO:0008286	insulin receptor signaling pathway	0	0.525483
GO:0008289	lipid binding	0.276067	-1.23862
GO:0008305	integrin complex	0.968149	-1.11494
GO:0008306	associative learning	0.657046	0.624506
GO:0008307	structural constituent of muscle	-0.103081	-0.574872
GO:0008327	methyl-CpG binding	0.584673	1.741
GO:0008333	endosome to lysosome transport	-1.45043	2.30773
GO:0008344	adult locomotory behavior	0.940954	-0.477208
GO:0008353	RNA polymerase II carboxy-terminal domain kinase activity	-0.524624	-0.344966
GO:0008360	regulation of cell shape	1.21727	-0.311536
GO:0008361	regulation of cell size	0	1.94511
GO:0008380	RNA splicing	-0.276836	3.09211
GO:0008474	palmitoyl-(protein) hydrolase activity	0.470197	0.480038
GO:0008536	Ran GTPase binding	-1.75916	1.66113
GO:0008542	visual learning	0	0.850287
GO:0008543	fibroblast growth factor receptor signaling pathway	0.515576	0.441599
GO:0008544	epidermis development	-0.996801	1.10344
GO:0008565	protein transporter activity	-1.45584	0.428706
GO:0008574	ATP-dependent microtubule motor activity, plus-end-directed	0.657046	-0.364603
GO:0008584	male gonad development	0.528348	-0.658182
GO:0008589	regulation of smoothened signaling pathway	0.105343	-0.798086
GO:0008593	regulation of Notch signaling pathway	0.972053	-0.923718
GO:0008625	extrinsic apoptotic signaling pathway via death domain receptors	0	-0.430388
GO:0008630	intrinsic apoptotic signaling pathway in response to DNA damage	0.337912	0.311649
GO:0008631	intrinsic apoptotic signaling pathway in response to oxidative stress	0.240851	-0.508394
GO:0008637	apoptotic mitochondrial changes	0.505427	-0.309426
GO:0008643	carbohydrate transport	0	-0.344119
GO:0008652	cellular amino acid biosynthetic process	0.385715	-0.343773
GO:0008654	phospholipid biosynthetic process	0	-0.772068
GO:0008757	S-adenosylmethionine-dependent methyltransferase activity	-0.682134	0.824024
GO:0009055	electron transfer activity	0.114808	-0.865427
GO:0009060	aerobic respiration	-0.174301	0.812914
GO:0009083	branched-chain amino acid catabolic process	-0.584302	0.681696
GO:0009168	purine ribonucleoside monophosphate biosynthetic process	-0.112761	0.608604
GO:0009235	cobalamin metabolic process	-1.06747	1.03054
GO:0009267	cellular response to starvation	0.206449	0.669527
GO:0009303	rRNA transcription	-0.271914	0.499473
GO:0009306	protein secretion	0.0723844	0.491556
GO:0009311	oligosaccharide metabolic process	0	0.431723
GO:0009314	response to radiation	0.084513	0.829327
GO:0009408	response to heat	0.69027	0.576781
GO:0009409	response to cold	0	-0.305379
GO:0009411	response to UV	-0.743126	0.649269
GO:0009416	response to light stimulus	-1.26771	4.13102
GO:0009566	fertilization	0.544162	-0.594172
GO:0009611	response to wounding	-0.296721	-1.03157
GO:0009612	response to mechanical stimulus	0	-1.35838
GO:0009615	response to virus	0.778152	-0.976319
GO:0009617	response to bacterium	1.69147	-0.806136
GO:0009636	response to toxic substance	-0.0588985	-0.382776
GO:0009650	UV protection	0	-0.435793
GO:0009653	anatomical structure morphogenesis	1.28126	0.41513
GO:0009725	response to hormone	0.624533	0.506987
GO:0009749	response to glucose	0	-1.75428
GO:0009791	post-embryonic development	-0.109837	0.566433
GO:0009880	embryonic pattern specification	0.264992	0.704969
GO:0009887	animal organ morphogenesis	-0.116028	-2.38201
GO:0009897	external side of plasma membrane	0.726489	-1.62011
GO:0009898	cytoplasmic side of plasma membrane	0	-0.962629
GO:0009925	basal plasma membrane	0	-0.512229
GO:0009952	anterior/posterior pattern specification	0.0595879	-0.328929
GO:0009953	dorsal/ventral pattern formation	0.770693	-0.771926
GO:0009954	proximal/distal pattern formation	1.27273	-0.882777
GO:0009966	regulation of signal transduction	0.968149	0.862888
GO:0009967	positive regulation of signal transduction	0.365057	0.555191
GO:0009968	negative regulation of signal transduction	0.187938	-1.1071
GO:0009982	pseudouridine synthase activity	0	-0.358449
GO:0009986	cell surface	0.748481	-2.15882
GO:0010008	endosome membrane	-1.51967	3.4672
GO:0010033	response to organic substance	-0.0878035	-0.570429
GO:0010039	response to iron ion	0.105343	-0.336009
GO:0010043	response to zinc ion	0.505427	0.527421
GO:0010165	response to X-ray	-0.239322	0.399764
GO:0010212	response to ionizing radiation	-0.0652608	-0.591638
GO:0010259	multicellular organism aging	1.20616	-1.24128
GO:0010288	response to lead ion	-0.524624	1.33476
GO:0010314	phosphatidylinositol-5-phosphate binding	0	1.20293
GO:0010332	response to gamma radiation	0.469518	-0.694341
GO:0010369	chromocenter	-1.06747	1.46312
GO:0010389	regulation of G2/M transition of mitotic cell cycle	-0.81314	2.6971
GO:0010390	histone monoubiquitination	-1.05063	0.639239
GO:0010458	exit from mitosis	0.264992	-0.595734
GO:0010468	regulation of gene expression	0.743005	-1.11121
GO:0010469	regulation of signaling receptor activity	2.8589	-2.18535
GO:0010494	cytoplasmic stress granule	-1.44671	2.38072
GO:0010498	proteasomal protein catabolic process	-0.113575	1.13909
GO:0010501	RNA secondary structure unwinding	-1.2974	0.601556
GO:0010506	regulation of autophagy	-0.634059	0.319504
GO:0010507	negative regulation of autophagy	0.624533	-1.09427
GO:0010508	positive regulation of autophagy	0	0.503105
GO:0010575	positive regulation of vascular endothelial growth factor production	0	-0.579212
GO:0010586	miRNA metabolic process	-1.73888	0.724576
GO:0010592	positive regulation of lamellipodium assembly	0.225828	1.07756
GO:0010595	positive regulation of endothelial cell migration	0.717623	0.767326
GO:0010596	negative regulation of endothelial cell migration	0.225828	-0.855975
GO:0010608	posttranscriptional regulation of gene expression	0.312932	0.732388
GO:0010613	positive regulation of cardiac muscle hypertrophy	0.0932779	-0.330831
GO:0010628	positive regulation of gene expression	0.190734	-0.612217
GO:0010629	negative regulation of gene expression	0.112959	-0.517653
GO:0010633	negative regulation of epithelial cell migration	0	-0.301117
GO:0010634	positive regulation of epithelial cell migration	-1.54109	-0.445596
GO:0010667	negative regulation of cardiac muscle cell apoptotic process	0.0991516	-0.621754
GO:0010717	regulation of epithelial to mesenchymal transition	0	-0.323543
GO:0010718	positive regulation of epithelial to mesenchymal transition	-0.403804	0.776448
GO:0010719	negative regulation of epithelial to mesenchymal transition	1.27273	-1.22972
GO:0010761	fibroblast migration	0.972053	-1.09913
GO:0010800	positive regulation of peptidyl-threonine phosphorylation	-0.612413	0.820872
GO:0010801	negative regulation of peptidyl-threonine phosphorylation	-0.41923	1.81474
GO:0010803	regulation of tumor necrosis factor-mediated signaling pathway	-0.185638	0.638371
GO:0010804	negative regulation of tumor necrosis factor-mediated signaling pathway	0.124252	0.564589
GO:0010811	positive regulation of cell-substrate adhesion	0.0746592	-1.22123
GO:0010812	negative regulation of cell-substrate adhesion	0	0.399571
GO:0010821	regulation of mitochondrion organization	0	2.38785
GO:0010824	regulation of centrosome duplication	0	0.429212
GO:0010842	retina layer formation	-0.424315	0.843907
GO:0010862	positive regulation of pathway-restricted SMAD protein phosphorylation	-0.156126	-0.4134
GO:0010875	positive regulation of cholesterol efflux	0.124252	0.355596
GO:0010881	regulation of cardiac muscle contraction by regulation of the release of sequestered calcium ion	-0.424315	0.929603
GO:0010906	regulation of glucose metabolic process	0.584673	-0.352569
GO:0010923	negative regulation of phosphatase activity	-0.070886	-1.4706
GO:0010942	positive regulation of cell death	0.729355	-0.846987
GO:0010951	negative regulation of endopeptidase activity	0.717623	-1.47222
GO:0010952	positive regulation of peptidase activity	0	-0.579879
GO:0010971	positive regulation of G2/M transition of mitotic cell cycle	-0.474968	1.37313
GO:0010972	negative regulation of G2/M transition of mitotic cell cycle	0	-0.335334
GO:0010975	regulation of neuron projection development	0.657046	-0.816493
GO:0010976	positive regulation of neuron projection development	0.589283	-1.24258
GO:0010977	negative regulation of neuron projection development	-0.286736	0.531464
GO:0012505	endomembrane system	0.34894	-0.674786
GO:0012506	vesicle membrane	-0.996801	-1.33774
GO:0012507	ER to Golgi transport vesicle membrane	0	-0.59987
GO:0014003	oligodendrocyte development	-0.612413	0.814352
GO:0014032	neural crest cell development	0.335378	-0.473044
GO:0014065	phosphatidylinositol 3-kinase signaling	0.894226	-0.387924
GO:0014066	regulation of phosphatidylinositol 3-kinase signaling	0	0.937928
GO:0014068	positive regulation of phosphatidylinositol 3-kinase signaling	0	0.332942
GO:0014069	postsynaptic density	1.03416	-2.204
GO:0014070	response to organic cyclic compound	0.0659024	0.514783
GO:0014704	intercalated disc	1.57552	-1.41971
GO:0014823	response to activity	0.98902	-0.351332
GO:0014850	response to muscle activity	0	-0.461803
GO:0014911	positive regulation of smooth muscle cell migration	0.105343	0.433906
GO:0014912	negative regulation of smooth muscle cell migration	0.853778	-1.41273
GO:0015012	heparan sulfate proteoglycan biosynthetic process	-0.682134	1.98129
GO:0015026	coreceptor activity	1.08243	-1.18085
GO:0015030	Cajal body	-0.0607031	1.22657
GO:0015031	protein transport	-1.17702	2.61375
GO:0015035	protein disulfide oxidoreductase activity	0.359762	-0.489591
GO:0015075	ion transmembrane transporter activity	0.29607	-0.44357
GO:0015095	magnesium ion transmembrane transporter activity	0	-0.955174
GO:0015171	amino acid transmembrane transporter activity	0.299137	-0.304225
GO:0015293	symporter activity	1.08243	-0.528103
GO:0015459	potassium channel regulator activity	0	0.431682
GO:0015485	cholesterol binding	0.0746592	0.311285
GO:0015629	actin cytoskeleton	-0.331851	2.77086
GO:0015630	microtubule cytoskeleton	0.922554	-1.63039
GO:0015631	tubulin binding	0.14282	0.36689
GO:0015698	inorganic anion transport	0.124252	0.547802
GO:0015701	bicarbonate transport	0	0.426527
GO:0015813	L-glutamate transmembrane transport	0	0.438854
GO:0015914	phospholipid transport	0.580845	-0.426581
GO:0015935	small ribosomal subunit	1.66738	0.431234
GO:0015949	nucleobase-containing small molecule interconversion	0	0.349807
GO:0015991	ATP hydrolysis coupled proton transport	-0.342382	0.476799
GO:0016010	dystrophin-associated glycoprotein complex	0	-0.54161
GO:0016018	cyclosporin A binding	0.240851	1.20278
GO:0016020	membrane	-0.0547325	2.53683
GO:0016021	integral component of membrane	1.38537	0.384584
GO:0016024	CDP-diacylglycerol biosynthetic process	-0.113575	-0.87972
GO:0016032	viral process	-1.69955	0.608194
GO:0016042	lipid catabolic process	0.929648	-0.545031
GO:0016050	vesicle organization	-1.35573	0.842227
GO:0016055	Wnt signaling pathway	-0.147207	2.36467
GO:0016070	RNA metabolic process	0.125329	0.929372
GO:0016079	synaptic vesicle exocytosis	1.20616	0.606248
GO:0016125	sterol metabolic process	0.124252	-0.879818
GO:0016180	snRNA processing	-0.682134	0.772235
GO:0016192	vesicle-mediated transport	0	-1.5865
GO:0016197	endosomal transport	-0.336213	2.50651
GO:0016208	AMP binding	-0.682134	-0.37811
GO:0016209	antioxidant activity	0	-2.89297
GO:0016226	iron-sulfur cluster assembly	-0.103081	0.381706
GO:0016234	inclusion body	-0.112761	-0.693214
GO:0016235	aggresome	-1.54109	4.65159
GO:0016236	macroautophagy	-0.86312	2.83669
GO:0016239	positive regulation of macroautophagy	0.171702	1.19563
GO:0016241	regulation of macroautophagy	-1.68	0.591471
GO:0016242	negative regulation of macroautophagy	0.770693	0.672795
GO:0016254	preassembly of GPI anchor in ER membrane	0.657046	-0.532173
GO:0016266	O-glycan processing	0	-0.305122
GO:0016279	protein-lysine N-methyltransferase activity	0	-0.501685
GO:0016301	kinase activity	-0.220682	0.95789
GO:0016303	1-phosphatidylinositol-3-kinase activity	0.936344	-0.374112
GO:0016310	phosphorylation	0	-0.464878
GO:0016311	dephosphorylation	-0.437407	-0.52812
GO:0016323	basolateral plasma membrane	0.280171	0.378165
GO:0016324	apical plasma membrane	0.437702	0.342968
GO:0016328	lateral plasma membrane	0.0642338	0.509954
GO:0016342	catenin complex	0.470197	0.482359
GO:0016358	dendrite development	0.124252	-0.465653
GO:0016363	nuclear matrix	-1.82158	3.9701
GO:0016407	acetyltransferase activity	-0.873173	0.587519
GO:0016409	palmitoyltransferase activity	-0.112761	0.43251
GO:0016459	myosin complex	0.584673	-1.13023
GO:0016477	cell migration	-0.453214	0.93296
GO:0016485	protein processing	0.626917	0.730186
GO:0016491	oxidoreductase activity	-0.0554996	-1.31982
GO:0016504	peptidase activator activity	-0.271914	0.950442
GO:0016514	SWI/SNF complex	-1.96713	2.1337
GO:0016525	negative regulation of angiogenesis	0.114808	0.322975
GO:0016529	sarcoplasmic reticulum	0.894226	-0.84911
GO:0016538	cyclin-dependent protein serine/threonine kinase regulator activity	-0.873173	0.377183
GO:0016567	protein ubiquitination	-0.911439	0.646858
GO:0016571	histone methylation	-0.424315	2.34273
GO:0016573	histone acetylation	-0.614075	0.333638
GO:0016575	histone deacetylation	-0.286736	1.01896
GO:0016579	protein deubiquitination	-1.12213	0.675148
GO:0016581	NuRD complex	-0.377323	1.3252
GO:0016592	mediator complex	-0.875297	0.70121
GO:0016601	Rac protein signal transduction	0.335378	0.88169
GO:0016604	nuclear body	-1.89512	1.98437
GO:0016605	PML body	-0.312074	0.345694
GO:0016607	nuclear speck	-3.35484	6.97421
GO:0016740	transferase activity	0.119209	-0.98085
GO:0016746	transferase activity, transferring acyl groups	-0.113575	-0.715563
GO:0016779	nucleotidyltransferase activity	-1.27985	1.11799
GO:0016787	hydrolase activity	0.0547624	0.699392
GO:0016791	phosphatase activity	-0.359571	-0.567337
GO:0016887	ATPase activity	-0.93268	-0.312874
GO:0016922	nuclear receptor binding	-1.12308	2.7264
GO:0016925	protein sumoylation	-1.94513	2.30346
GO:0017015	regulation of transforming growth factor beta receptor signaling pathway	-0.0948197	-0.629652
GO:0017022	myosin binding	-0.239322	-3.75707
GO:0017025	TBP-class protein binding	-0.614075	0.374044
GO:0017048	Rho GTPase binding	0.836492	-0.479158
GO:0017049	GTP-Rho binding	-0.474968	0.470467
GO:0017053	transcriptional repressor complex	-0.386348	0.772974
GO:0017056	structural constituent of nuclear pore	-0.198005	0.535722
GO:0017075	syntaxin-1 binding	0.853778	-0.447506
GO:0017080	sodium channel regulator activity	0.544162	-1.56522
GO:0017091	AU-rich element binding	0	1.68311
GO:0017101	aminoacyl-tRNA synthetase multienzyme complex	0.264992	0.443778
GO:0017112	Rab guanyl-nucleotide exchange factor activity	-0.199399	2.17518
GO:0017119	Golgi transport complex	-0.682134	0.452332
GO:0017124	SH3 domain binding	0	1.84482
GO:0017134	fibroblast growth factor binding	0.894226	-0.35835
GO:0017137	Rab GTPase binding	-0.0812247	0.869337
GO:0017147	Wnt-protein binding	0.522258	-1.86452
GO:0017148	negative regulation of translation	0.555571	0.417743
GO:0017157	regulation of exocytosis	-0.0948197	-0.323931
GO:0017160	Ral GTPase binding	-0.873173	1.75029
GO:0018024	histone-lysine N-methyltransferase activity	-0.70036	0.535415
GO:0018105	peptidyl-serine phosphorylation	-0.301128	1.18583
GO:0018107	peptidyl-threonine phosphorylation	0	1.64905
GO:0018108	peptidyl-tyrosine phosphorylation	0.130975	-0.845357
GO:0018146	keratan sulfate biosynthetic process	0.580845	-2.25683
GO:0018279	protein N-linked glycosylation via asparagine	0	1.24559
GO:0018345	protein palmitoylation	-0.0948197	0.444693
GO:0019003	GDP binding	0	-0.856906
GO:0019005	SCF ubiquitin ligase complex	0.197041	-0.867658
GO:0019058	viral life cycle	-0.174301	0.363302
GO:0019079	viral genome replication	0.264992	0.539529
GO:0019216	regulation of lipid metabolic process	0.10647	-0.39575
GO:0019221	cytokine-mediated signaling pathway	0.56853	-1.0098
GO:0019233	sensory perception of pain	3.63293	-0.691338
GO:0019432	triglyceride biosynthetic process	-0.424315	-0.523543
GO:0019674	NAD metabolic process	0.657046	-0.693187
GO:0019706	protein-cysteine S-palmitoyltransferase activity	0	0.699088
GO:0019722	calcium-mediated signaling	0.335378	0.35072
GO:0019789	SUMO transferase activity	-1.058	2.49124
GO:0019827	stem cell population maintenance	0.770037	-0.893516
GO:0019838	growth factor binding	1.17519	0.815665
GO:0019843	rRNA binding	1.26241	0.605074
GO:0019882	antigen processing and presentation	-0.112761	0.854274
GO:0019886	antigen processing and presentation of exogenous peptide antigen via MHC class II	-0.284833	-0.7706
GO:0019888	protein phosphatase regulator activity	0	0.804461
GO:0019894	kinesin binding	-0.0741481	1.47527
GO:0019897	extrinsic component of plasma membrane	0.544162	0.439525
GO:0019898	extrinsic component of membrane	0	0.395387
GO:0019899	enzyme binding	-1.43204	5.02795
GO:0019900	kinase binding	0	1.01933
GO:0019901	protein kinase binding	-0.227233	2.45772
GO:0019902	phosphatase binding	0	0.381878
GO:0019903	protein phosphatase binding	-0.558747	0.624848
GO:0019904	protein domain specific binding	-0.088322	1.25007
GO:0019905	syntaxin binding	0.288765	0.991629
GO:0019915	lipid storage	0	-0.477527
GO:0019933	cAMP-mediated signaling	0	-0.663615
GO:0019985	translesion synthesis	-1.24622	0.690421
GO:0020037	heme binding	0.990095	-0.323293
GO:0021510	spinal cord development	-0.163921	0.303036
GO:0021522	spinal cord motor neuron differentiation	0	0.92121
GO:0021537	telencephalon development	0.584673	0.308609
GO:0021549	cerebellum development	0.420593	-0.9062
GO:0021762	substantia nigra development	1.09851	0.776289
GO:0021766	hippocampus development	-0.131687	-0.604424
GO:0021794	thalamus development	0.124252	-0.870051
GO:0021915	neural tube development	0.886113	-0.473591
GO:0021954	central nervous system neuron development	0	0.420251
GO:0021983	pituitary gland development	0.66117	-0.400392
GO:0021987	cerebral cortex development	-0.116028	0.412563
GO:0022008	neurogenesis	-0.0741481	-0.578329
GO:0022408	negative regulation of cell-cell adhesion	-0.682134	1.05072
GO:0022604	regulation of cell morphogenesis	-0.436717	0.922123
GO:0022617	extracellular matrix disassembly	1.49786	1.64996
GO:0022624	proteasome accessory complex	-0.938043	-0.421358
GO:0022625	cytosolic large ribosomal subunit	3.77173	0.635081
GO:0022627	cytosolic small ribosomal subunit	2.59665	-0.639345
GO:0022857	transmembrane transporter activity	0	-0.697827
GO:0022900	electron transport chain	0.261626	-0.759379
GO:0023014	signal transduction by protein phosphorylation	-0.342382	0.639876
GO:0023026	MHC class II protein complex binding	1.95141	-1.16534
GO:0030008	TRAPP complex	0	0.786053
GO:0030010	establishment of cell polarity	-0.174301	0.491517
GO:0030014	CCR4-NOT complex	-0.103081	1.07203
GO:0030016	myofibril	0.657046	-2.95664
GO:0030017	sarcomere	-0.584302	3.33
GO:0030018	Z disc	0.361225	1.25259
GO:0030020	extracellular matrix structural constituent conferring tensile strength	-0.08274	0.397381
GO:0030021	extracellular matrix structural constituent conferring compression resistance	1.95141	-2.45145
GO:0030027	lamellipodium	0	0.601365
GO:0030030	cell projection organization	0	0.716048
GO:0030032	lamellipodium assembly	-0.174301	1.02234
GO:0030033	microvillus assembly	-0.584302	0.620413
GO:0030036	actin cytoskeleton organization	0.228529	0.454198
GO:0030041	actin filament polymerization	-0.377323	-0.550008
GO:0030054	cell junction	1.51868	-1.56285
GO:0030057	desmosome	-1.5096	1.48264
GO:0030073	insulin secretion	0.21143	-1.01224
GO:0030097	hemopoiesis	0	0.977902
GO:0030099	myeloid cell differentiation	0	-0.522762
GO:0030100	regulation of endocytosis	-0.245298	1.27575
GO:0030111	regulation of Wnt signaling pathway	0	0.968511
GO:0030122	AP-2 adaptor complex	-0.873173	0.370142
GO:0030126	COPI vesicle coat	-0.112761	1.05533
GO:0030127	COPII vesicle coat	-0.239322	1.88812
GO:0030133	transport vesicle	-0.597002	0.486229
GO:0030134	COPII-coated ER to Golgi transport vesicle	-1.48123	0.375477
GO:0030136	clathrin-coated vesicle	-0.657003	0.30219
GO:0030139	endocytic vesicle	0	1.8005
GO:0030140	trans-Golgi network transport vesicle	0.385715	0.71703
GO:0030141	secretory granule	-0.0676396	0.88961
GO:0030145	manganese ion binding	0	0.39859
GO:0030148	sphingolipid biosynthetic process	-0.634059	0.861508
GO:0030150	protein import into mitochondrial matrix	0.240851	0.340028
GO:0030154	cell differentiation	0	0.888787
GO:0030155	regulation of cell adhesion	-0.070886	-1.32182
GO:0030159	receptor signaling complex scaffold activity	-1.06747	1.02112
GO:0030162	regulation of proteolysis	-0.938043	0.38338
GO:0030163	protein catabolic process	-0.103081	-0.379833
GO:0030165	PDZ domain binding	-0.244062	-0.448083
GO:0030168	platelet activation	-0.112807	4.16578
GO:0030170	pyridoxal phosphate binding	0.325297	-0.352755
GO:0030173	integral component of Golgi membrane	0.316199	2.24712
GO:0030175	filopodium	0.187585	-0.904277
GO:0030176	integral component of endoplasmic reticulum membrane	-0.242787	2.16603
GO:0030177	positive regulation of Wnt signaling pathway	-0.655229	0.645668
GO:0030178	negative regulation of Wnt signaling pathway	0.797082	-0.341256
GO:0030182	neuron differentiation	0	-0.462702
GO:0030183	B cell differentiation	-0.0741481	-0.416026
GO:0030198	extracellular matrix organization	1.04558	-0.486443
GO:0030199	collagen fibril organization	0.22585	-0.388692
GO:0030206	chondroitin sulfate biosynthetic process	-0.0878035	-1.17524
GO:0030207	chondroitin sulfate catabolic process	0.470197	-1.89146
GO:0030208	dermatan sulfate biosynthetic process	0	-1.92784
GO:0030214	hyaluronan catabolic process	0	-0.449382
GO:0030216	keratinocyte differentiation	-0.198005	-0.308469
GO:0030217	T cell differentiation	-0.584302	1.33868
GO:0030218	erythrocyte differentiation	-0.070886	0.312809
GO:0030220	platelet formation	0.264992	1.92944
GO:0030234	enzyme regulator activity	0	-0.587151
GO:0030246	carbohydrate binding	0.922799	-0.974631
GO:0030276	clathrin binding	2.1236	-0.672185
GO:0030279	negative regulation of ossification	0.968149	-0.462795
GO:0030282	bone mineralization	0.729355	-0.781681
GO:0030295	protein kinase activator activity	0.335378	-3.56084
GO:0030301	cholesterol transport	-0.271914	1.47872
GO:0030307	positive regulation of cell growth	-0.175889	-0.794929
GO:0030308	negative regulation of cell growth	0.433133	-3.21152
GO:0030315	T-tubule	0	0.380356
GO:0030316	osteoclast differentiation	0	0.736695
GO:0030317	flagellated sperm motility	0	-0.538257
GO:0030324	lung development	-0.488351	0.860388
GO:0030325	adrenal gland development	0	0.571777
GO:0030326	embryonic limb morphogenesis	0.335378	-0.504161
GO:0030330	DNA damage response, signal transduction by p53 class mediator	0.225828	-0.387997
GO:0030331	estrogen receptor binding	-0.163771	0.64073
GO:0030332	cyclin binding	0.0810069	0.517401
GO:0030334	regulation of cell migration	0.45899	-1.29204
GO:0030335	positive regulation of cell migration	-0.453214	1.28121
GO:0030336	negative regulation of cell migration	0	-0.731614
GO:0030374	nuclear receptor transcription coactivator activity	-0.864107	4.82101
GO:0030424	axon	0.813483	-1.40311
GO:0030425	dendrite	0.0249474	-1.68869
GO:0030426	growth cone	-0.417925	0.601385
GO:0030433	ubiquitin-dependent ERAD pathway	0	1.01871
GO:0030449	regulation of complement activation	1.50975	-0.830125
GO:0030488	tRNA methylation	0	-0.343449
GO:0030490	maturation of SSU-rRNA	-0.113575	0.816382
GO:0030496	midbody	0.0341247	-0.419228
GO:0030501	positive regulation of bone mineralization	0.886113	-1.33493
GO:0030507	spectrin binding	0.584673	-0.927356
GO:0030509	BMP signaling pathway	-0.112807	-0.612644
GO:0030511	positive regulation of transforming growth factor beta receptor signaling pathway	-0.568171	0.788501
GO:0030512	negative regulation of transforming growth factor beta receptor signaling pathway	0.879692	0.901146
GO:0030513	positive regulation of BMP signaling pathway	-0.359571	1.19606
GO:0030514	negative regulation of BMP signaling pathway	0.325297	-1.08063
GO:0030515	snoRNA binding	0.225828	0.86353
GO:0030516	regulation of axon extension	-0.113575	0.395649
GO:0030517	negative regulation of axon extension	0	-3.8152
GO:0030518	intracellular steroid hormone receptor signaling pathway	-0.41923	0.614468
GO:0030520	intracellular estrogen receptor signaling pathway	-0.377323	0.322825
GO:0030521	androgen receptor signaling pathway	-0.422094	-0.659183
GO:0030522	intracellular receptor signaling pathway	0.335378	0.816761
GO:0030532	small nuclear ribonucleoprotein complex	0.105343	0.909272
GO:0030534	adult behavior	1.20616	-0.317086
GO:0030539	male genitalia development	0	0.796837
GO:0030544	Hsp70 protein binding	0.599956	1.71468
GO:0030552	cAMP binding	0	0.363771
GO:0030574	collagen catabolic process	0.359762	1.2346
GO:0030593	neutrophil chemotaxis	1.27273	-0.486157
GO:0030658	transport vesicle membrane	0.240851	-1.94727
GO:0030659	cytoplasmic vesicle membrane	-0.483077	0.559055
GO:0030660	Golgi-associated vesicle membrane	0	0.572691
GO:0030665	clathrin-coated vesicle membrane	-0.743126	1.22632
GO:0030666	endocytic vesicle membrane	0.0642338	0.577249
GO:0030667	secretory granule membrane	0.367627	-1.10581
GO:0030669	clathrin-coated endocytic vesicle membrane	-1.12308	-1.38183
GO:0030670	phagocytic vesicle membrane	0.117101	0.632175
GO:0030672	synaptic vesicle membrane	1.09851	-0.517289
GO:0030673	axolemma	0.240851	0.43699
GO:0030674	protein binding, bridging	-0.417664	-0.332967
GO:0030686	90S preribosome	0.264992	0.343408
GO:0030687	preribosome, large subunit precursor	0.21143	0.314943
GO:0030705	cytoskeleton-dependent intracellular transport	0.105343	0.693007
GO:0030742	GTP-dependent protein binding	-0.0948197	0.651277
GO:0030837	negative regulation of actin filament polymerization	0.584673	-0.534441
GO:0030838	positive regulation of actin filament polymerization	0.153139	-1.56254
GO:0030855	epithelial cell differentiation	0	-0.517485
GO:0030863	cortical cytoskeleton	0.264992	1.11456
GO:0030864	cortical actin cytoskeleton	0.158457	-0.33098
GO:0030866	cortical actin cytoskeleton organization	0.0879483	1.39446
GO:0030878	thyroid gland development	0.240851	-0.328963
GO:0030879	mammary gland development	0	0.44689
GO:0030890	positive regulation of B cell proliferation	0	-1.3143
GO:0030897	HOPS complex	-0.41923	1.33646
GO:0030900	forebrain development	-0.0677623	-0.326051
GO:0030901	midbrain development	0	0.544514
GO:0030902	hindbrain development	-0.113575	0.76555
GO:0030904	retromer complex	-1.17396	1.77767
GO:0030955	potassium ion binding	1.66738	-0.403267
GO:0030968	endoplasmic reticulum unfolded protein response	-0.297814	0.612519
GO:0030970	retrograde protein transport, ER to cytosol	0.657046	-0.520166
GO:0030971	receptor tyrosine kinase binding	0	4.09954
GO:0030992	intraciliary transport particle B	-0.584302	2.42671
GO:0031011	Ino80 complex	-1.5096	0.9877
GO:0031012	extracellular matrix	0.477516	-1.31767
GO:0031016	pancreas development	-0.112761	-0.311793
GO:0031018	endocrine pancreas development	0.264992	1.31477
GO:0031032	actomyosin structure organization	0	2.20682
GO:0031047	gene silencing by RNA	0	1.80161
GO:0031054	pre-miRNA processing	-1.27985	0.461616
GO:0031065	positive regulation of histone deacetylation	0	-0.466012
GO:0031069	hair follicle morphogenesis	0.853778	-0.568178
GO:0031072	heat shock protein binding	-0.386348	-0.408689
GO:0031076	embryonic camera-type eye development	-0.271914	0.335568
GO:0031083	BLOC-1 complex	-0.271914	-0.449141
GO:0031090	organelle membrane	0	0.471026
GO:0031093	platelet alpha granule lumen	-0.604423	1.3004
GO:0031098	stress-activated protein kinase signaling cascade	-0.163771	-1.03418
GO:0031100	animal organ regeneration	-0.070886	0.356628
GO:0031115	negative regulation of microtubule polymerization	0	0.318714
GO:0031116	positive regulation of microtubule polymerization	-0.839881	0.331066
GO:0031122	cytoplasmic microtubule organization	-2.73558	1.31747
GO:0031124	mRNA 3'-end processing	-0.762908	4.96068
GO:0031143	pseudopodium	-0.271914	1.8104
GO:0031145	anaphase-promoting complex-dependent catabolic process	0	-0.551914
GO:0031146	SCF-dependent proteasomal ubiquitin-dependent protein catabolic process	2.06881	-1.16542
GO:0031167	rRNA methylation	0.124252	0.654428
GO:0031175	neuron projection development	0	-0.457975
GO:0031201	SNARE complex	-0.223521	-0.336488
GO:0031210	phosphatidylcholine binding	0	1.87127
GO:0031225	anchored component of membrane	0.574927	-1.84424
GO:0031226	intrinsic component of plasma membrane	0.335378	0.442116
GO:0031234	extrinsic component of cytoplasmic side of plasma membrane	-0.445779	-1.77419
GO:0031252	cell leading edge	-0.0677623	1.73965
GO:0031258	lamellipodium membrane	0	0.856502
GO:0031267	small GTPase binding	0	0.573205
GO:0031290	retinal ganglion cell axon guidance	0	-0.303344
GO:0031293	membrane protein intracellular domain proteolysis	-1.73888	0.645017
GO:0031295	T cell costimulation	-0.185638	1.21197
GO:0031297	replication fork processing	-1.12308	0.36152
GO:0031305	integral component of mitochondrial inner membrane	0.179819	0.749272
GO:0031307	integral component of mitochondrial outer membrane	0	-1.61954
GO:0031333	negative regulation of protein complex assembly	-0.424315	0.462359
GO:0031334	positive regulation of protein complex assembly	0.312932	-0.54743
GO:0031338	regulation of vesicle fusion	-0.379987	0.667266
GO:0031369	translation initiation factor binding	0	1.77982
GO:0031396	regulation of protein ubiquitination	0.584673	-1.65924
GO:0031397	negative regulation of protein ubiquitination	0.128159	1.04258
GO:0031398	positive regulation of protein ubiquitination	0	-0.41358
GO:0031410	cytoplasmic vesicle	-0.817094	-0.66352
GO:0031418	L-ascorbic acid binding	-0.199611	0.347437
GO:0031430	M band	0.972053	-1.29782
GO:0031434	mitogen-activated protein kinase kinase binding	0.544162	-0.402427
GO:0031435	mitogen-activated protein kinase kinase kinase binding	0	-0.645863
GO:0031463	Cul3-RING ubiquitin ligase complex	-0.386348	0.89171
GO:0031489	myosin V binding	0.264992	-0.380623
GO:0031490	chromatin DNA binding	-0.0569133	0.498102
GO:0031491	nucleosome binding	-0.199611	0.59998
GO:0031492	nucleosomal DNA binding	-0.528228	0.869397
GO:0031514	motile cilium	2.43331	0.705233
GO:0031519	PcG protein complex	-0.436717	1.41859
GO:0031526	brush border membrane	0.825438	0.525693
GO:0031527	filopodium membrane	0.105343	-1.34362
GO:0031528	microvillus membrane	0.264992	0.338453
GO:0031532	actin cytoskeleton reorganization	-0.297814	-0.597333
GO:0031573	intra-S DNA damage checkpoint	0.124252	0.574277
GO:0031589	cell-substrate adhesion	1.95141	-0.390458
GO:0031593	polyubiquitin modification-dependent protein binding	0	1.02312
GO:0031594	neuromuscular junction	1.12609	-0.359492
GO:0031597	cytosolic proteasome complex	-0.271914	-0.593954
GO:0031623	receptor internalization	0	-0.469939
GO:0031624	ubiquitin conjugating enzyme binding	-0.0878035	0.310027
GO:0031625	ubiquitin protein ligase binding	0.0237462	0.409949
GO:0031629	synaptic vesicle fusion to presynaptic active zone membrane	0	-0.614047
GO:0031641	regulation of myelination	0.470197	-0.494463
GO:0031643	positive regulation of myelination	0	-0.320251
GO:0031647	regulation of protein stability	-0.176035	-0.674492
GO:0031648	protein destabilization	0.550917	0.386653
GO:0031663	lipopolysaccharide-mediated signaling pathway	0.335378	-1.57564
GO:0031667	response to nutrient levels	0.105343	1.45301
GO:0031668	cellular response to extracellular stimulus	0.0991516	-0.498114
GO:0031683	G-protein beta/gamma-subunit complex binding	-0.113575	-0.600637
GO:0031901	early endosome membrane	-0.475199	1.42418
GO:0031902	late endosome membrane	0	0.611055
GO:0031929	TOR signaling	0.105343	-0.766435
GO:0031941	filamentous actin	0	-1.49446
GO:0031954	positive regulation of protein autophosphorylation	0	0.758447
GO:0031965	nuclear membrane	-0.721278	-0.603731
GO:0031966	mitochondrial membrane	0.0463505	0.58915
GO:0031982	vesicle	-0.129893	1.03467
GO:0031985	Golgi cisterna	0	0.331147
GO:0031994	insulin-like growth factor I binding	0.470197	0.417926
GO:0032006	regulation of TOR signaling	-0.424315	0.977205
GO:0032007	negative regulation of TOR signaling	0	1.19332
GO:0032008	positive regulation of TOR signaling	0.171702	2.19125
GO:0032012	regulation of ARF protein signal transduction	0.584673	-0.364355
GO:0032024	positive regulation of insulin secretion	0.0810069	1.11719
GO:0032039	integrator complex	-0.873173	0.906869
GO:0032040	small-subunit processome	-0.163771	0.363706
GO:0032088	negative regulation of NF-kappaB transcription factor activity	-0.266925	-0.743778
GO:0032091	negative regulation of protein binding	-0.0526067	1.73264
GO:0032092	positive regulation of protein binding	-0.0525754	0.871368
GO:0032147	activation of protein kinase activity	-0.251309	-0.574918
GO:0032148	activation of protein kinase B activity	0.0746592	-0.450925
GO:0032154	cleavage furrow	-0.359025	-2.03735
GO:0032201	telomere maintenance via semi-conservative replication	-1.12308	1.8884
GO:0032204	regulation of telomere maintenance	1.20616	-0.39513
GO:0032211	negative regulation of telomere maintenance via telomerase	0.21143	0.354756
GO:0032212	positive regulation of telomere maintenance via telomerase	0.250951	0.604011
GO:0032259	methylation	0.337912	-0.413354
GO:0032266	phosphatidylinositol-3-phosphate binding	-0.156126	1.42354
GO:0032270	positive regulation of cellular protein metabolic process	1.20616	0.594552
GO:0032281	AMPA glutamate receptor complex	0.0991516	0.584636
GO:0032331	negative regulation of chondrocyte differentiation	0.105343	-0.305834
GO:0032332	positive regulation of chondrocyte differentiation	0.105343	-0.735593
GO:0032355	response to estradiol	0.110162	0.493376
GO:0032391	photoreceptor connecting cilium	-0.938043	1.08858
GO:0032402	melanosome transport	0.225828	-1.04244
GO:0032418	lysosome localization	-0.0878035	-0.464515
GO:0032420	stereocilium	-0.377323	1.11041
GO:0032433	filopodium tip	-0.424315	-0.855861
GO:0032435	negative regulation of proteasomal ubiquitin-dependent protein catabolic process	-0.436717	1.81928
GO:0032436	positive regulation of proteasomal ubiquitin-dependent protein catabolic process	-0.104431	0.644406
GO:0032438	melanosome organization	0	-1.46412
GO:0032452	histone demethylase activity	-0.679345	0.909377
GO:0032456	endocytic recycling	-0.997271	1.34595
GO:0032465	regulation of cytokinesis	-1.07718	3.21905
GO:0032467	positive regulation of cytokinesis	-0.198005	-1.50695
GO:0032469	endoplasmic reticulum calcium ion homeostasis	1.27273	0.467531
GO:0032480	negative regulation of type I interferon production	-0.612413	0.44027
GO:0032481	positive regulation of type I interferon production	-0.652232	0.417052
GO:0032496	response to lipopolysaccharide	-0.19867	-1.66166
GO:0032502	developmental process	0.544162	1.29187
GO:0032508	DNA duplex unwinding	0.22585	0.57803
GO:0032515	negative regulation of phosphoprotein phosphatase activity	0	1.2456
GO:0032516	positive regulation of phosphoprotein phosphatase activity	-0.424315	0.920182
GO:0032526	response to retinoic acid	0.171702	0.676365
GO:0032543	mitochondrial translation	0	0.879669
GO:0032570	response to progesterone	-0.08274	0.310127
GO:0032580	Golgi cisterna membrane	-1.40101	0.3794
GO:0032587	ruffle membrane	0.227138	0.358458
GO:0032588	trans-Golgi network membrane	-0.667539	0.457306
GO:0032720	negative regulation of tumor necrosis factor production	0.825438	-0.454943
GO:0032727	positive regulation of interferon-alpha production	-0.271914	2.03389
GO:0032728	positive regulation of interferon-beta production	0	-0.404363
GO:0032729	positive regulation of interferon-gamma production	0	-0.671274
GO:0032743	positive regulation of interleukin-2 production	0	0.311128
GO:0032755	positive regulation of interleukin-6 production	0.551307	-1.38917
GO:0032757	positive regulation of interleukin-8 production	0.385715	-1.97631
GO:0032760	positive regulation of tumor necrosis factor production	0	-0.793843
GO:0032781	positive regulation of ATPase activity	0.158457	-0.351213
GO:0032793	positive regulation of CREB transcription factor activity	-1.27985	0.30777
GO:0032794	GTPase activating protein binding	1.95141	0.971188
GO:0032797	SMN complex	0.264992	-0.920754
GO:0032801	receptor catabolic process	0.124252	-1.10222
GO:0032839	dendrite cytoplasm	-0.342382	0.720914
GO:0032868	response to insulin	-0.0629156	0.454428
GO:0032869	cellular response to insulin stimulus	-0.0480942	0.725012
GO:0032870	cellular response to hormone stimulus	-1.08068	1.91969
GO:0032874	positive regulation of stress-activated MAPK cascade	0	-0.627961
GO:0032880	regulation of protein localization	0.153139	-0.53135
GO:0032922	circadian regulation of gene expression	0.367627	0.792836
GO:0032930	positive regulation of superoxide anion generation	-0.682134	-0.34807
GO:0032947	protein-containing complex scaffold activity	0	2.40373
GO:0032956	regulation of actin cytoskeleton organization	0	-1.20487
GO:0032963	collagen metabolic process	0	-0.409657
GO:0032967	positive regulation of collagen biosynthetic process	-0.938043	0.533017
GO:0032968	positive regulation of transcription elongation from RNA polymerase II promoter	0	0.456046
GO:0032981	mitochondrial respiratory chain complex I assembly	0	-0.475892
GO:0032991	protein-containing complex	-0.151952	1.34957
GO:0032993	protein-DNA complex	-0.440836	1.63468
GO:0033017	sarcoplasmic reticulum membrane	0.385715	-0.376863
GO:0033077	T cell differentiation in thymus	0.0879483	-0.408619
GO:0033116	endoplasmic reticulum-Golgi intermediate compartment membrane	-0.520701	1.34159
GO:0033120	positive regulation of RNA splicing	-0.41923	0.537129
GO:0033137	negative regulation of peptidyl-serine phosphorylation	0.335378	0.328698
GO:0033138	positive regulation of peptidyl-serine phosphorylation	0.163363	0.601458
GO:0033146	regulation of intracellular estrogen receptor signaling pathway	-0.239322	0.772728
GO:0033160	positive regulation of protein import into nucleus, translocation	-0.271914	0.892966
GO:0033189	response to vitamin A	1.66738	-1.61217
GO:0033209	tumor necrosis factor-mediated signaling pathway	0	0.37426
GO:0033276	transcription factor TFTC complex	-0.873173	0.457015
GO:0033344	cholesterol efflux	0.972053	0.348943
GO:0033365	protein localization to organelle	-0.41923	-0.947447
GO:0033539	fatty acid beta-oxidation using acyl-CoA dehydrogenase	0	-0.389473
GO:0033540	fatty acid beta-oxidation using acyl-CoA oxidase	0	-0.410322
GO:0033572	transferrin transport	-0.615859	1.81888
GO:0033574	response to testosterone	-0.199611	-0.407448
GO:0033613	activating transcription factor binding	-0.08274	1.58144
GO:0033617	mitochondrial respiratory chain complex IV assembly	0.0932779	0.485061
GO:0033627	cell adhesion mediated by integrin	0.584673	-0.494929
GO:0033683	nucleotide-excision repair, DNA incision	-0.823626	2.50776
GO:0033962	cytoplasmic mRNA processing body assembly	-0.112761	0.656548
GO:0034045	phagophore assembly site membrane	-0.377323	0.473289
GO:0034063	stress granule assembly	-0.682134	-1.0591
GO:0034067	protein localization to Golgi apparatus	0.225828	1.10932
GO:0034080	CENP-A containing nucleosome assembly	0	0.69181
GO:0034097	response to cytokine	0.649245	0.550066
GO:0034113	heterotypic cell-cell adhesion	0.124252	1.02891
GO:0034138	toll-like receptor 3 signaling pathway	0.746632	-0.529977
GO:0034185	apolipoprotein binding	0	0.673542
GO:0034198	cellular response to amino acid starvation	-0.297814	1.2431
GO:0034220	ion transmembrane transport	0.0439646	-0.301203
GO:0034236	protein kinase A catalytic subunit binding	-0.113575	0.910161
GO:0034237	protein kinase A regulatory subunit binding	0	2.17861
GO:0034244	negative regulation of transcription elongation from RNA polymerase II promoter	-0.271914	1.56881
GO:0034260	negative regulation of GTPase activity	0.696315	-0.542852
GO:0034314	Arp2/3 complex-mediated actin nucleation	-0.682134	0.560388
GO:0034329	cell junction assembly	0	-2.0129
GO:0034332	adherens junction organization	0.179819	0.337111
GO:0034383	low-density lipoprotein particle clearance	-0.198005	0.824196
GO:0034389	lipid particle organization	0.105343	-0.592178
GO:0034394	protein localization to cell surface	0	1.148
GO:0034399	nuclear periphery	-0.679345	0.936632
GO:0034446	substrate adhesion-dependent cell spreading	-0.340987	0.620208
GO:0034450	ubiquitin-ubiquitin ligase activity	-0.239322	-0.346131
GO:0034451	centriolar satellite	-0.0948197	-0.629488
GO:0034452	dynactin binding	0	-0.368357
GO:0034453	microtubule anchoring	0	-0.311952
GO:0034497	protein localization to phagophore assembly site	-0.424315	0.718244
GO:0034504	protein localization to nucleus	-0.245298	1.52422
GO:0034599	cellular response to oxidative stress	-0.460457	-1.26034
GO:0034605	cellular response to heat	0	1.1614
GO:0034612	response to tumor necrosis factor	-0.938043	0.899187
GO:0034613	cellular protein localization	0.0700265	-1.094
GO:0034614	cellular response to reactive oxygen species	-0.919179	2.4696
GO:0034620	cellular response to unfolded protein	1.44662	-0.60601
GO:0034622	cellular protein-containing complex assembly	0	0.546675
GO:0034644	cellular response to UV	-0.386348	-0.570824
GO:0034704	calcium channel complex	-0.113575	2.06127
GO:0034707	chloride channel complex	0.657046	-1.20425
GO:0034719	SMN-Sm protein complex	0.225828	0.352664
GO:0034765	regulation of ion transmembrane transport	0.299137	-0.456275
GO:0034774	secretory granule lumen	0.148859	-0.758433
GO:0034968	histone lysine methylation	0.124252	0.359046
GO:0034975	protein folding in endoplasmic reticulum	0.240851	0.632553
GO:0034976	response to endoplasmic reticulum stress	-0.762411	3.05034
GO:0035019	somatic stem cell population maintenance	-0.422094	1.68099
GO:0035023	regulation of Rho protein signal transduction	-1.3464	0.90055
GO:0035024	negative regulation of Rho protein signal transduction	0.225828	-0.527296
GO:0035025	positive regulation of Rho protein signal transduction	-0.112761	0.331262
GO:0035035	histone acetyltransferase binding	-0.185638	2.36404
GO:0035064	methylated histone binding	-1.30339	0.772278
GO:0035091	phosphatidylinositol binding	-0.502174	0.355041
GO:0035094	response to nicotine	1.7544	-0.661134
GO:0035097	histone methyltransferase complex	-1.17396	0.43439
GO:0035098	ESC/E(Z) complex	-1.058	1.08565
GO:0035115	embryonic forelimb morphogenesis	0.825438	-1.05175
GO:0035116	embryonic hindlimb morphogenesis	0.0932779	0.535738
GO:0035145	exon-exon junction complex	0	1.09857
GO:0035176	social behavior	1.31779	0.328425
GO:0035195	gene silencing by miRNA	0	-0.504263
GO:0035196	production of miRNAs involved in gene silencing by miRNA	-2.1673	0.823299
GO:0035198	miRNA binding	-1.5027	0.794373
GO:0035249	synaptic transmission, glutamatergic	0.264992	-0.409302
GO:0035255	ionotropic glutamate receptor binding	0.0879483	0.900262
GO:0035257	nuclear hormone receptor binding	-0.996801	0.986177
GO:0035264	multicellular organism growth	-0.237782	-0.628147
GO:0035267	NuA4 histone acetyltransferase complex	-0.938043	4.30572
GO:0035269	protein O-linked mannosylation	-0.271914	-0.344345
GO:0035307	positive regulation of protein dephosphorylation	-0.08274	1.04684
GO:0035327	transcriptionally active chromatin	-1.0049	-0.684191
GO:0035329	hippo signaling	0	3.52434
GO:0035335	peptidyl-tyrosine dephosphorylation	-0.0469988	0.315165
GO:0035338	long-chain fatty-acyl-CoA biosynthetic process	-1.06747	-0.584768
GO:0035371	microtubule plus-end	-0.474968	0.328155
GO:0035497	cAMP response element binding	0	1.70688
GO:0035518	histone H2A monoubiquitination	0	-0.417522
GO:0035556	intracellular signal transduction	0	1.04829
GO:0035563	positive regulation of chromatin binding	0	-0.368383
GO:0035567	non-canonical Wnt signaling pathway	-0.199611	-1.2735
GO:0035577	azurophil granule membrane	-0.286736	-0.520519
GO:0035578	azurophil granule lumen	0.989757	1.18727
GO:0035579	specific granule membrane	-0.0540595	-0.325628
GO:0035580	specific granule lumen	0	2.65838
GO:0035584	calcium-mediated signaling using intracellular calcium source	1.66738	0.304477
GO:0035615	clathrin adaptor activity	-0.113575	-0.304867
GO:0035666	TRIF-dependent toll-like receptor signaling pathway	-0.103081	0.429142
GO:0035690	cellular response to drug	0	-0.813126
GO:0035722	interleukin-12-mediated signaling pathway	-0.0676396	2.11228
GO:0035725	sodium ion transmembrane transport	2.36137	-0.362064
GO:0035735	intraciliary transport involved in cilium assembly	-0.440836	4.4318
GO:0035770	ribonucleoprotein granule	0.264992	-0.409554
GO:0035774	positive regulation of insulin secretion involved in cellular response to glucose stimulus	0.770693	0.411281
GO:0035855	megakaryocyte development	-0.873173	-0.398953
GO:0035861	site of double-strand break	-0.655229	-0.509868
GO:0035869	ciliary transition zone	0.505427	0.860996
GO:0035904	aorta development	0	0.459466
GO:0035914	skeletal muscle cell differentiation	0	0.959538
GO:0035924	cellular response to vascular endothelial growth factor stimulus	0	-2.51019
GO:0035925	mRNA 3'-UTR AU-rich region binding	-0.424315	0.53819
GO:0035970	peptidyl-threonine dephosphorylation	-0.938043	-0.500187
GO:0035987	endodermal cell differentiation	-0.08274	1.34243
GO:0035994	response to muscle stretch	-0.682134	0.850449
GO:0036002	pre-mRNA binding	0.385715	-0.94058
GO:0036038	MKS complex	0.29607	0.758273
GO:0036064	ciliary basal body	-0.503182	1.85578
GO:0036092	phosphatidylinositol-3-phosphate biosynthetic process	0.624533	-0.365538
GO:0036109	alpha-linolenic acid metabolic process	0	-0.351812
GO:0036120	cellular response to platelet-derived growth factor stimulus	0.469518	-0.549035
GO:0036258	multivesicular body assembly	-0.655229	0.643937
GO:0036297	interstrand cross-link repair	0	0.742788
GO:0036459	thiol-dependent ubiquitinyl hydrolase activity	0.187585	-1.30201
GO:0036464	cytoplasmic ribonucleoprotein granule	0	2.59985
GO:0036498	IRE1-mediated unfolded protein response	0	0.882776
GO:0036499	PERK-mediated unfolded protein response	0.470197	-2.90932
GO:0036503	ERAD pathway	0.240851	-0.721606
GO:0036513	Derlin-1 retrotranslocation complex	0.264992	-0.360212
GO:0038023	signaling receptor activity	0.389223	-1.40477
GO:0038061	NIK/NF-kappaB signaling	0.264992	-1.28831
GO:0038083	peptidyl-tyrosine autophosphorylation	0.0810069	-0.486152
GO:0038095	Fc-epsilon receptor signaling pathway	-2.21169	0.993856
GO:0038096	Fc-gamma receptor signaling pathway involved in phagocytosis	-0.613894	-0.691623
GO:0038111	interleukin-7-mediated signaling pathway	0.385715	-1.84188
GO:0038128	ERBB2 signaling pathway	-0.312913	-1.35991
GO:0038191	neuropilin binding	0	-0.511976
GO:0039702	viral budding via host ESCRT complex	-0.938043	0.460426
GO:0040008	regulation of growth	-0.0570944	0.965984
GO:0040014	regulation of multicellular organism growth	0.285134	-0.452831
GO:0040018	positive regulation of multicellular organism growth	0.71426	0.489194
GO:0040029	regulation of gene expression, epigenetic	0	-0.40571
GO:0042056	chemoattractant activity	1.44662	-1.08995
GO:0042059	negative regulation of epidermal growth factor receptor signaling pathway	-0.292393	0.812867
GO:0042060	wound healing	-0.346862	-0.519295
GO:0042098	T cell proliferation	-0.113575	-0.314174
GO:0042102	positive regulation of T cell proliferation	0.71426	-0.690249
GO:0042110	T cell activation	-0.103081	0.315559
GO:0042127	regulation of cell proliferation	-0.417925	1.16417
GO:0042130	negative regulation of T cell proliferation	-0.0948197	0.605286
GO:0042147	retrograde transport, endosome to Golgi	-1.74108	2.08978
GO:0042149	cellular response to glucose starvation	0.139163	-0.339391
GO:0042162	telomeric DNA binding	1.37146	-0.382825
GO:0042169	SH2 domain binding	-0.614075	2.34399
GO:0042176	regulation of protein catabolic process	0.105343	-0.555612
GO:0042177	negative regulation of protein catabolic process	-0.08274	0.678493
GO:0042220	response to cocaine	-0.239322	1.28112
GO:0042254	ribosome biogenesis	0.299137	-0.357392
GO:0042273	ribosomal large subunit biogenesis	0.084513	-0.301219
GO:0042274	ribosomal small subunit biogenesis	1.66738	-0.42265
GO:0042276	error-prone translesion synthesis	-1.06747	1.33461
GO:0042277	peptide binding	0.670657	-0.886086
GO:0042307	positive regulation of protein import into nucleus	-0.568171	0.773227
GO:0042325	regulation of phosphorylation	0.124252	0.591853
GO:0042326	negative regulation of phosphorylation	0.584673	-0.336638
GO:0042327	positive regulation of phosphorylation	-0.198005	0.354868
GO:0042383	sarcolemma	0.903187	-0.732308
GO:0042391	regulation of membrane potential	0.886113	-0.860544
GO:0042393	histone binding	-1.09998	0.914411
GO:0042407	cristae formation	-0.524624	1.22511
GO:0042470	melanosome	0.041429	0.351415
GO:0042472	inner ear morphogenesis	0	-1.20289
GO:0042474	middle ear morphogenesis	0.544162	-0.315074
GO:0042475	odontogenesis of dentin-containing tooth	2.67253	-0.746417
GO:0042476	odontogenesis	0	-2.58598
GO:0042493	response to drug	-0.471557	0.749617
GO:0042531	positive regulation of tyrosine phosphorylation of STAT protein	1.09851	-0.632629
GO:0042542	response to hydrogen peroxide	-0.214597	0.568538
GO:0042552	myelination	0	-0.482983
GO:0042572	retinol metabolic process	0.385715	-1.05219
GO:0042593	glucose homeostasis	0.582727	-0.699498
GO:0042594	response to starvation	-0.08274	-0.337857
GO:0042626	ATPase activity, coupled to transmembrane movement of substances	0	-0.340522
GO:0042632	cholesterol homeostasis	0.797082	-0.604572
GO:0042641	actomyosin	-0.112761	-0.402227
GO:0042645	mitochondrial nucleoid	-0.148819	0.453947
GO:0042733	embryonic digit morphogenesis	0.588585	-0.449223
GO:0042734	presynaptic membrane	1.41294	-0.344162
GO:0042742	defense response to bacterium	0.441667	0.484533
GO:0042752	regulation of circadian rhythm	0.990095	0.972438
GO:0042769	DNA damage response, detection of DNA damage	-0.664782	1.65349
GO:0042771	intrinsic apoptotic signaling pathway in response to DNA damage by p53 class mediator	-1.41495	2.35765
GO:0042788	polysomal ribosome	0.71426	0.825045
GO:0042789	mRNA transcription by RNA polymerase II	0	-0.474801
GO:0042795	snRNA transcription by RNA polymerase II	-2.15825	0.40819
GO:0042800	histone methyltransferase activity (H3-K4 specific)	-1.73888	0.63508
GO:0042802	identical protein binding	-0.491367	1.42705
GO:0042803	protein homodimerization activity	0.654869	0.636884
GO:0042809	vitamin D receptor binding	-0.239322	-0.473871
GO:0042813	Wnt-activated receptor activity	0.768448	-1.40743
GO:0042826	histone deacetylase binding	-0.511173	1.51385
GO:0042981	regulation of apoptotic process	-0.347628	0.75217
GO:0042994	cytoplasmic sequestering of transcription factor	0.584673	-0.999468
GO:0042995	cell projection	0.250185	1.20206
GO:0043001	Golgi to plasma membrane protein transport	0.312932	0.430685
GO:0043005	neuron projection	0.394077	-0.72456
GO:0043010	camera-type eye development	0.271352	0.441354
GO:0043014	alpha-tubulin binding	0	-0.552919
GO:0043015	gamma-tubulin binding	0.0879483	-0.538669
GO:0043021	ribonucleoprotein complex binding	0.496947	0.370522
GO:0043022	ribosome binding	-1.30339	2.87527
GO:0043024	ribosomal small subunit binding	0	1.20116
GO:0043025	neuronal cell body	0.144955	-0.437549
GO:0043027	cysteine-type endopeptidase inhibitor activity involved in apoptotic process	0.853778	-1.26084
GO:0043029	T cell homeostasis	0.0991516	0.469537
GO:0043034	costamere	0.359762	0.448744
GO:0043044	ATP-dependent chromatin remodeling	-0.312913	2.35459
GO:0043065	positive regulation of apoptotic process	0.436529	0.772907
GO:0043066	negative regulation of apoptotic process	-0.0447384	0.884689
GO:0043085	positive regulation of catalytic activity	-0.0569133	-1.1469
GO:0043086	negative regulation of catalytic activity	0.862788	-1.27262
GO:0043087	regulation of GTPase activity	0	0.667466
GO:0043101	purine-containing compound salvage	-0.271914	0.741736
GO:0043113	receptor clustering	0	0.636384
GO:0043122	regulation of I-kappaB kinase/NF-kappaB signaling	0.470197	0.690591
GO:0043123	positive regulation of I-kappaB kinase/NF-kappaB signaling	-0.492391	-1.87337
GO:0043124	negative regulation of I-kappaB kinase/NF-kappaB signaling	-0.174301	-2.81247
GO:0043130	ubiquitin binding	-0.171634	-0.373078
GO:0043149	stress fiber assembly	0.105343	-1.99912
GO:0043153	entrainment of circadian clock by photoperiod	0.21143	-0.661578
GO:0043154	negative regulation of cysteine-type endopeptidase activity involved in apoptotic process	0.572456	-1.59362
GO:0043161	proteasome-mediated ubiquitin-dependent protein catabolic process	-0.157819	-0.500629
GO:0043162	ubiquitin-dependent protein catabolic process via the multivesicular body sorting pathway	0.240851	-1.09061
GO:0043171	peptide catabolic process	0.470197	-0.742314
GO:0043195	terminal bouton	1.05008	-1.38524
GO:0043197	dendritic spine	0.305178	-3.44704
GO:0043198	dendritic shaft	0.478667	0.350427
GO:0043200	response to amino acid	0.441667	-0.754742
GO:0043202	lysosomal lumen	1.7126	-1.92841
GO:0043204	perikaryon	0.10647	0.647325
GO:0043209	myelin sheath	0.476785	-1.28563
GO:0043231	intracellular membrane-bounded organelle	-0.0372078	2.10779
GO:0043235	receptor complex	0	-0.552064
GO:0043236	laminin binding	0.0991516	-0.644252
GO:0043254	regulation of protein complex assembly	2.23919	-0.852927
GO:0043277	apoptotic cell clearance	0.240851	1.41204
GO:0043278	response to morphine	0	-0.72025
GO:0043280	positive regulation of cysteine-type endopeptidase activity involved in apoptotic process	0.351601	-1.62125
GO:0043296	apical junction complex	0.584673	-1.08127
GO:0043312	neutrophil degranulation	1.17143	-0.360469
GO:0043325	phosphatidylinositol-3,4-bisphosphate binding	1.66738	-0.374271
GO:0043330	response to exogenous dsRNA	0	-0.410709
GO:0043388	positive regulation of DNA binding	0.505427	-0.789566
GO:0043392	negative regulation of DNA binding	0.0810069	-0.541092
GO:0043393	regulation of protein binding	0	1.49592
GO:0043401	steroid hormone mediated signaling pathway	0.624533	1.13093
GO:0043406	positive regulation of MAP kinase activity	0.139163	0.550764
GO:0043407	negative regulation of MAP kinase activity	-0.0780696	-1.21006
GO:0043408	regulation of MAPK cascade	-0.185638	-0.39309
GO:0043409	negative regulation of MAPK cascade	0	-0.44893
GO:0043410	positive regulation of MAPK cascade	0.662899	-1.3059
GO:0043425	bHLH transcription factor binding	0.0879483	0.563434
GO:0043433	negative regulation of DNA-binding transcription factor activity	0.122329	-0.342013
GO:0043434	response to peptide hormone	0.158457	1.67784
GO:0043473	pigmentation	0.544162	0.637761
GO:0043484	regulation of RNA splicing	0.0810069	0.612926
GO:0043488	regulation of mRNA stability	0.415445	0.961702
GO:0043491	protein kinase B signaling	0.399585	-1.1629
GO:0043507	positive regulation of JUN kinase activity	0	0.404639
GO:0043518	negative regulation of DNA damage response, signal transduction by p53 class mediator	0.225828	-1.30367
GO:0043524	negative regulation of neuron apoptotic process	1.61916	-2.44059
GO:0043525	positive regulation of neuron apoptotic process	0.961428	-1.28719
GO:0043531	ADP binding	0.0723844	-0.660607
GO:0043536	positive regulation of blood vessel endothelial cell migration	0.351601	0.407701
GO:0043537	negative regulation of blood vessel endothelial cell migration	0.385715	-1.27689
GO:0043539	protein serine/threonine kinase activator activity	-1.69535	0.442329
GO:0043542	endothelial cell migration	-0.0878035	-3.13979
GO:0043547	positive regulation of GTPase activity	-1.19901	0.321066
GO:0043548	phosphatidylinositol 3-kinase binding	0	-0.453906
GO:0043552	positive regulation of phosphatidylinositol 3-kinase activity	-0.103081	-0.38109
GO:0043565	sequence-specific DNA binding	0.029347	1.23964
GO:0043588	skin development	0	0.496296
GO:0043621	protein self-association	0	0.402479
GO:0043627	response to estrogen	-0.0629156	-0.365157
GO:0043647	inositol phosphate metabolic process	0.14282	0.867396
GO:0043666	regulation of phosphoprotein phosphatase activity	0.0642338	-0.502983
GO:0043679	axon terminus	1.29575	-0.551069
GO:0043687	post-translational protein modification	-0.50715	0.732618
GO:0043923	positive regulation by host of viral transcription	-0.377323	-0.660046
GO:0043928	exonucleolytic nuclear-transcribed mRNA catabolic process involved in deadenylation-dependent decay	-0.233212	1.59525
GO:0043966	histone H3 acetylation	-0.467635	0.687393
GO:0043967	histone H4 acetylation	-0.08274	-0.59266
GO:0043968	histone H2A acetylation	-0.584302	0.568443
GO:0043981	histone H4-K5 acetylation	0.225828	1.75991
GO:0043982	histone H4-K8 acetylation	0.225828	1.75991
GO:0043984	histone H4-K16 acetylation	0.0932779	1.3437
GO:0044183	protein binding involved in protein folding	0.0879483	-0.625892
GO:0044212	transcription regulatory region DNA binding	-0.549813	1.56437
GO:0044257	cellular protein catabolic process	1.20616	1.43096
GO:0044267	cellular protein metabolic process	1.2801	-0.320858
GO:0044291	cell-cell contact zone	-0.377323	0.824083
GO:0044295	axonal growth cone	0	-0.355742
GO:0044297	cell body	1.86006	-1.89996
GO:0044306	neuron projection terminus	0	-0.724628
GO:0044319	wound healing, spreading of cells	0.264992	-0.774224
GO:0044322	endoplasmic reticulum quality control compartment	-0.0780696	0.411272
GO:0044325	ion channel binding	1.18333	1.55384
GO:0044344	cellular response to fibroblast growth factor stimulus	0.505427	0.446303
GO:0044389	ubiquitin-like protein ligase binding	0.0991516	-0.367118
GO:0044548	S100 protein binding	0	-0.368619
GO:0044804	autophagy of nucleus	-0.584302	0.567809
GO:0044877	protein-containing complex binding	0.122109	0.99978
GO:0045022	early endosome to late endosome transport	-0.839881	1.8742
GO:0045055	regulated exocytosis	0	-0.62217
GO:0045056	transcytosis	-0.113575	0.402648
GO:0045070	positive regulation of viral genome replication	-0.0878035	1.82296
GO:0045071	negative regulation of viral genome replication	0	-1.63055
GO:0045087	innate immune response	1.27496	-2.87286
GO:0045111	intermediate filament cytoskeleton	0.147715	-0.389468
GO:0045121	membrane raft	0.335041	-0.343139
GO:0045165	cell fate commitment	0.441667	-0.660249
GO:0045171	intercellular bridge	-0.445779	1.34105
GO:0045177	apical part of cell	0.0595879	-0.559734
GO:0045184	establishment of protein localization	0.271352	-0.552954
GO:0045190	isotype switching	0	0.543099
GO:0045197	establishment or maintenance of epithelial cell apical/basal polarity	0	1.6434
GO:0045198	establishment of epithelial cell apical/basal polarity	-0.41923	-1.23754
GO:0045202	synapse	-0.684075	-0.378189
GO:0045211	postsynaptic membrane	3.15207	-1.43898
GO:0045214	sarcomere organization	0.770693	-1.71803
GO:0045216	cell-cell junction organization	0	-0.899964
GO:0045296	cadherin binding	-2.49069	5.72764
GO:0045332	phospholipid translocation	-0.424315	-0.329896
GO:0045333	cellular respiration	-0.474968	-0.419989
GO:0045334	clathrin-coated endocytic vesicle	-1.31166	0.333674
GO:0045335	phagocytic vesicle	0.764778	-0.821695
GO:0045429	positive regulation of nitric oxide biosynthetic process	0.580845	-0.424176
GO:0045444	fat cell differentiation	-0.192663	-0.533916
GO:0045445	myoblast differentiation	-0.239322	0.794512
GO:0045453	bone resorption	0.584673	-0.394966
GO:0045454	cell redox homeostasis	0	0.808746
GO:0045471	response to ethanol	2.0114	-3.1699
GO:0045505	dynein intermediate chain binding	0.264992	0.919947
GO:0045540	regulation of cholesterol biosynthetic process	-0.788609	-0.316961
GO:0045595	regulation of cell differentiation	0.0932779	-0.727031
GO:0045596	negative regulation of cell differentiation	0.385715	-0.508171
GO:0045597	positive regulation of cell differentiation	-0.198005	1.79517
GO:0045599	negative regulation of fat cell differentiation	-0.232629	0.617664
GO:0045600	positive regulation of fat cell differentiation	1.80765	-0.832515
GO:0045616	regulation of keratinocyte differentiation	0.124252	0.387695
GO:0045638	negative regulation of myeloid cell differentiation	0.105343	-0.850987
GO:0045648	positive regulation of erythrocyte differentiation	-0.436717	-0.333033
GO:0045651	positive regulation of macrophage differentiation	0.470197	-0.652795
GO:0045652	regulation of megakaryocyte differentiation	-1.14695	-1.75652
GO:0045662	negative regulation of myoblast differentiation	0.385715	-0.658866
GO:0045663	positive regulation of myoblast differentiation	0	-0.674246
GO:0045664	regulation of neuron differentiation	-0.873173	1.18997
GO:0045665	negative regulation of neuron differentiation	0	-0.494668
GO:0045666	positive regulation of neuron differentiation	0.367627	-0.752331
GO:0045668	negative regulation of osteoblast differentiation	0.325297	-0.344554
GO:0045669	positive regulation of osteoblast differentiation	0.274486	0.343758
GO:0045671	negative regulation of osteoclast differentiation	0	-0.320971
GO:0045724	positive regulation of cilium assembly	0.972053	0.535345
GO:0045725	positive regulation of glycogen biosynthetic process	0.470197	-0.722287
GO:0045727	positive regulation of translation	0.348418	0.400301
GO:0045732	positive regulation of protein catabolic process	0.122329	-1.50913
GO:0045736	negative regulation of cyclin-dependent protein serine/threonine kinase activity	0.312932	0.323065
GO:0045737	positive regulation of cyclin-dependent protein serine/threonine kinase activity	-0.568171	-0.389901
GO:0045739	positive regulation of DNA repair	-1.0049	0.378877
GO:0045740	positive regulation of DNA replication	-0.0948197	-0.446998
GO:0045742	positive regulation of epidermal growth factor receptor signaling pathway	0.544162	-0.745151
GO:0045746	negative regulation of Notch signaling pathway	0.0723844	0.446727
GO:0045747	positive regulation of Notch signaling pathway	-0.223521	-0.846517
GO:0045765	regulation of angiogenesis	2.53748	-0.325457
GO:0045766	positive regulation of angiogenesis	-0.0849044	-0.681039
GO:0045773	positive regulation of axon extension	-1.24622	0.673725
GO:0045780	positive regulation of bone resorption	0.124252	0.759216
GO:0045785	positive regulation of cell adhesion	0.69027	-0.710568
GO:0045786	negative regulation of cell cycle	0.478667	0.622258
GO:0045787	positive regulation of cell cycle	1.96075	0.318821
GO:0045807	positive regulation of endocytosis	-1.12308	0.434868
GO:0045814	negative regulation of gene expression, epigenetic	-0.0878035	-1.95371
GO:0045815	positive regulation of gene expression, epigenetic	0.0700265	2.09592
GO:0045821	positive regulation of glycolytic process	0.972053	0.530882
GO:0045840	positive regulation of mitotic nuclear division	0.105343	-0.497133
GO:0045859	regulation of protein kinase activity	0.312932	0.579707
GO:0045860	positive regulation of protein kinase activity	0.862788	0.56277
GO:0045861	negative regulation of proteolysis	0	1.18059
GO:0045862	positive regulation of proteolysis	0.225828	-0.391914
GO:0045879	negative regulation of smoothened signaling pathway	0.0932779	-0.994471
GO:0045880	positive regulation of smoothened signaling pathway	-0.0878035	0.889005
GO:0045892	negative regulation of transcription, DNA-templated	-0.280653	0.41623
GO:0045893	positive regulation of transcription, DNA-templated	-0.641588	-0.377309
GO:0045921	positive regulation of exocytosis	0.657046	-0.976926
GO:0045930	negative regulation of mitotic cell cycle	0.505427	-0.565669
GO:0045931	positive regulation of mitotic cell cycle	0.259796	0.30452
GO:0045944	positive regulation of transcription by RNA polymerase II	-1.11937	0.659425
GO:0045947	negative regulation of translational initiation	-0.424315	-0.30631
GO:0045948	positive regulation of translational initiation	-1.5096	1.3656
GO:0045995	regulation of embryonic development	0.225828	1.58371
GO:0046034	ATP metabolic process	0.0810069	-1.01586
GO:0046039	GTP metabolic process	0	-1.98971
GO:0046326	positive regulation of glucose import	1.37146	0.402272
GO:0046328	regulation of JNK cascade	-0.757897	-0.803532
GO:0046329	negative regulation of JNK cascade	0.359762	0.35606
GO:0046330	positive regulation of JNK cascade	-0.604423	-0.37971
GO:0046332	SMAD binding	-0.713931	0.515943
GO:0046426	negative regulation of JAK-STAT cascade	1.2774	0.366527
GO:0046513	ceramide biosynthetic process	0.71426	0.34065
GO:0046540	U4/U6 x U5 tri-snRNP complex	0.580845	1.28256
GO:0046579	positive regulation of Ras protein signal transduction	0.470197	-0.783743
GO:0046580	negative regulation of Ras protein signal transduction	0	0.637426
GO:0046627	negative regulation of insulin receptor signaling pathway	-0.312913	1.4627
GO:0046655	folic acid metabolic process	1.50975	-1.50166
GO:0046658	anchored component of plasma membrane	0.124252	-0.365671
GO:0046676	negative regulation of insulin secretion	1.27273	-0.329821
GO:0046677	response to antibiotic	0	-0.788597
GO:0046685	response to arsenic-containing substance	0.972053	-1.58576
GO:0046686	response to cadmium ion	0.359762	0.618931
GO:0046697	decidualization	0.584673	-0.614126
GO:0046716	muscle cell cellular homeostasis	0	-0.327192
GO:0046718	viral entry into host cell	-0.0569133	0.908626
GO:0046777	protein autophosphorylation	-1.39774	1.55149
GO:0046827	positive regulation of protein export from nucleus	-0.614075	2.84458
GO:0046835	carbohydrate phosphorylation	-0.474968	0.677941
GO:0046847	filopodium assembly	0.124252	0.757101
GO:0046854	phosphatidylinositol phosphorylation	-0.503166	1.16577
GO:0046856	phosphatidylinositol dephosphorylation	0.21143	0.650205
GO:0046872	metal ion binding	-1.08898	0.513395
GO:0046875	ephrin receptor binding	-0.849458	2.06318
GO:0046902	regulation of mitochondrial membrane permeability	0	0.570111
GO:0046907	intracellular transport	0	-0.337981
GO:0046934	phosphatidylinositol-4,5-bisphosphate 3-kinase activity	0.365057	-0.355546
GO:0046961	proton-transporting ATPase activity, rotational mechanism	-0.217841	0.396799
GO:0046965	retinoid X receptor binding	0	0.430795
GO:0046966	thyroid hormone receptor binding	-0.706107	0.966075
GO:0046982	protein heterodimerization activity	-0.67601	-0.311847
GO:0046983	protein dimerization activity	0.192276	-0.534339
GO:0047485	protein N-terminus binding	-1.2004	-0.369278
GO:0048008	platelet-derived growth factor receptor signaling pathway	-0.528228	0.415461
GO:0048009	insulin-like growth factor receptor signaling pathway	0.105343	0.375014
GO:0048010	vascular endothelial growth factor receptor signaling pathway	-0.431578	-1.05964
GO:0048011	neurotrophin TRK receptor signaling pathway	0	1.01701
GO:0048013	ephrin receptor signaling pathway	-1.69929	-1.30472
GO:0048015	phosphatidylinositol-mediated signaling	0.0810069	-1.10033
GO:0048018	receptor ligand activity	0.264992	0.377693
GO:0048024	regulation of mRNA splicing, via spliceosome	-0.113575	1.70132
GO:0048025	negative regulation of mRNA splicing, via spliceosome	0	1.51462
GO:0048026	positive regulation of mRNA splicing, via spliceosome	-0.424315	-0.539683
GO:0048027	mRNA 5'-UTR binding	0.936344	-0.343725
GO:0048037	cofactor binding	0.385715	-0.896003
GO:0048041	focal adhesion assembly	0.084513	2.82124
GO:0048146	positive regulation of fibroblast proliferation	0.0642338	0.358922
GO:0048147	negative regulation of fibroblast proliferation	0.084513	-0.920653
GO:0048156	tau protein binding	-0.679345	0.423031
GO:0048167	regulation of synaptic plasticity	0	1.07542
GO:0048169	regulation of long-term neuronal synaptic plasticity	0	-0.862655
GO:0048185	activin binding	-0.682134	0.358704
GO:0048188	Set1C/COMPASS complex	-0.424315	0.831826
GO:0048208	COPII vesicle coating	0.110162	0.524965
GO:0048255	mRNA stabilization	0.359762	0.651988
GO:0048260	positive regulation of receptor-mediated endocytosis	-0.377323	0.405288
GO:0048268	clathrin coat assembly	-0.112761	-0.642231
GO:0048278	vesicle docking	-0.342382	0.615007
GO:0048286	lung alveolus development	0.299137	-0.524907
GO:0048306	calcium-dependent protein binding	0.201911	-1.30898
GO:0048365	Rac GTPase binding	-0.136929	1.7353
GO:0048384	retinoic acid receptor signaling pathway	-0.271914	0.338379
GO:0048407	platelet-derived growth factor binding	-0.271914	1.67602
GO:0048468	cell development	0.359762	-0.311033
GO:0048469	cell maturation	0	0.62614
GO:0048471	perinuclear region of cytoplasm	1.01138	-1.16856
GO:0048477	oogenesis	0	-0.453446
GO:0048487	beta-tubulin binding	0.599956	-0.79342
GO:0048488	synaptic vesicle endocytosis	-0.584302	1.86548
GO:0048490	anterograde synaptic vesicle transport	-1.058	1.90789
GO:0048511	rhythmic process	-0.0588985	0.999284
GO:0048514	blood vessel morphogenesis	0.124252	-0.323604
GO:0048536	spleen development	0.084513	0.53137
GO:0048538	thymus development	0.14282	0.5998
GO:0048545	response to steroid hormone	0.240851	-0.364428
GO:0048565	digestive tract development	0.187938	-0.941699
GO:0048566	embryonic digestive tract development	0.470197	-0.668292
GO:0048568	embryonic organ development	0.768448	-0.3117
GO:0048589	developmental growth	0.21143	-0.327485
GO:0048593	camera-type eye morphogenesis	0	-0.838457
GO:0048661	positive regulation of smooth muscle cell proliferation	0.135297	-0.350109
GO:0048662	negative regulation of smooth muscle cell proliferation	1.83825	-2.92415
GO:0048663	neuron fate commitment	0.584673	-1.18964
GO:0048666	neuron development	0.550917	-0.604246
GO:0048675	axon extension	1.11247	-0.545588
GO:0048678	response to axon injury	0.469518	-1.07301
GO:0048701	embryonic cranial skeleton morphogenesis	0.299137	0.302298
GO:0048704	embryonic skeletal system morphogenesis	1.08243	-0.792719
GO:0048705	skeletal system morphogenesis	0.580845	-0.302993
GO:0048706	embryonic skeletal system development	-1.69718	2.24472
GO:0048709	oligodendrocyte differentiation	0.441667	-0.529948
GO:0048711	positive regulation of astrocyte differentiation	0	-0.504412
GO:0048714	positive regulation of oligodendrocyte differentiation	0.385715	-0.409617
GO:0048715	negative regulation of oligodendrocyte differentiation	0	0.958467
GO:0048754	branching morphogenesis of an epithelial tube	-0.0948197	0.400193
GO:0048786	presynaptic active zone	0.544162	-0.863433
GO:0048812	neuron projection morphogenesis	0.22585	-1.18163
GO:0048813	dendrite morphogenesis	-0.233212	1.52567
GO:0048814	regulation of dendrite morphogenesis	0	-0.869595
GO:0048821	erythrocyte development	-0.682134	-0.935957
GO:0048839	inner ear development	0.259796	-0.423852
GO:0048844	artery morphogenesis	0	-0.748441
GO:0048854	brain morphogenesis	0.385715	1.17472
GO:0048863	stem cell differentiation	0.359762	-1.00776
GO:0048870	cell motility	0.886113	2.92866
GO:0048873	homeostasis of number of cells within a tissue	0.084513	0.385022
GO:0050431	transforming growth factor beta binding	-0.0948197	-0.329909
GO:0050660	flavin adenine dinucleotide binding	-0.127265	0.640933
GO:0050661	NADP binding	-0.0948197	-0.371325
GO:0050679	positive regulation of epithelial cell proliferation	0.797082	-0.455503
GO:0050680	negative regulation of epithelial cell proliferation	0.588585	-0.957705
GO:0050681	androgen receptor binding	0	-0.30986
GO:0050690	regulation of defense response to virus by virus	0	0.551496
GO:0050699	WW domain binding	-0.198005	1.23424
GO:0050708	regulation of protein secretion	0	0.63195
GO:0050714	positive regulation of protein secretion	-0.292393	0.507292
GO:0050727	regulation of inflammatory response	-0.615859	-1.00053
GO:0050728	negative regulation of inflammatory response	0.367627	-0.305285
GO:0050729	positive regulation of inflammatory response	0	-0.713926
GO:0050730	regulation of peptidyl-tyrosine phosphorylation	0.584673	-0.30633
GO:0050731	positive regulation of peptidyl-tyrosine phosphorylation	0.183929	-0.927487
GO:0050750	low-density lipoprotein particle receptor binding	0.71426	-0.707366
GO:0050766	positive regulation of phagocytosis	0.0879483	1.30372
GO:0050767	regulation of neurogenesis	0	-1.99942
GO:0050768	negative regulation of neurogenesis	0.105343	-1.27807
GO:0050769	positive regulation of neurogenesis	0.0991516	0.332328
GO:0050770	regulation of axonogenesis	-0.524624	0.868406
GO:0050771	negative regulation of axonogenesis	0.335378	-0.779141
GO:0050772	positive regulation of axonogenesis	0.299137	-0.75104
GO:0050775	positive regulation of dendrite morphogenesis	0.225828	0.35456
GO:0050776	regulation of immune response	0.69027	0.473801
GO:0050790	regulation of catalytic activity	-0.233212	0.468939
GO:0050796	regulation of insulin secretion	0	-0.838674
GO:0050804	modulation of chemical synaptic transmission	-0.873173	1.94482
GO:0050808	synapse organization	0	-0.41369
GO:0050821	protein stabilization	1.35275	-1.08644
GO:0050829	defense response to Gram-negative bacterium	2.00531	-0.89966
GO:0050830	defense response to Gram-positive bacterium	0.441667	-3.66117
GO:0050839	cell adhesion molecule binding	2.81557	-0.714553
GO:0050840	extracellular matrix binding	0	-1.48306
GO:0050852	T cell receptor signaling pathway	-1.06847	1.44315
GO:0050860	negative regulation of T cell receptor signaling pathway	-0.424315	0.903235
GO:0050873	brown fat cell differentiation	0.544162	0.64491
GO:0050885	neuromuscular process controlling balance	0.0723844	-0.570254
GO:0050890	cognition	0	-0.668651
GO:0050896	response to stimulus	1.39018	-0.945284
GO:0050900	leukocyte migration	0.589283	-0.391284
GO:0050905	neuromuscular process	0	-0.38256
GO:0050918	positive chemotaxis	0.441667	-0.982742
GO:0050919	negative chemotaxis	0.936344	-2.29594
GO:0050998	nitric-oxide synthase binding	0	0.821129
GO:0050999	regulation of nitric-oxide synthase activity	0.225828	-0.658019
GO:0051010	microtubule plus-end binding	0	0.410955
GO:0051015	actin filament binding	-0.230742	3.1762
GO:0051016	barbed-end actin filament capping	0.124252	-0.385103
GO:0051017	actin filament bundle assembly	0.420593	1.69002
GO:0051018	protein kinase A binding	-0.757897	1.41888
GO:0051019	mitogen-activated protein kinase binding	-0.679345	-1.19948
GO:0051020	GTPase binding	-0.156126	-0.345564
GO:0051028	mRNA transport	0.337912	0.495628
GO:0051044	positive regulation of membrane protein ectodomain proteolysis	0.264992	-0.633108
GO:0051056	regulation of small GTPase mediated signal transduction	-0.932812	-0.328771
GO:0051059	NF-kappaB binding	0.551307	-0.377438
GO:0051082	unfolded protein binding	-0.040367	-0.553272
GO:0051085	chaperone cofactor-dependent protein refolding	0.505427	-1.26305
GO:0051087	chaperone binding	0.652464	-0.434475
GO:0051090	regulation of DNA-binding transcription factor activity	-0.217841	0.717332
GO:0051091	positive regulation of DNA-binding transcription factor activity	-0.885737	0.604664
GO:0051092	positive regulation of NF-kappaB transcription factor activity	-1.33158	1.35129
GO:0051117	ATPase binding	1.95249	0.346358
GO:0051123	RNA polymerase II transcriptional preinitiation complex assembly	-1.27985	0.524551
GO:0051131	chaperone-mediated protein complex assembly	0	-0.373848
GO:0051146	striated muscle cell differentiation	0	-0.617556
GO:0051149	positive regulation of muscle cell differentiation	0	0.364383
GO:0051168	nuclear export	-0.41923	0.928491
GO:0051170	import into nucleus	1.1744	-0.331031
[truncated: 429 more rows]

## Sheet: TableS3b
Gene Ontology analysis, mouse vs human, CD19+ B Cells
GO ID	GO term	-log10(pvalue)*sign, differential expression analysis	-log10(pvalue)*sign, correlation analysis
GO:0000002	mitochondrial genome maintenance	0.27146	-0.546809
GO:0000027	ribosomal large subunit assembly	0	0.336999
GO:0000028	ribosomal small subunit assembly	0	0.764045
GO:0000045	autophagosome assembly	-0.605966	1.1633
GO:0000049	tRNA binding	-0.975516	-0.418453
GO:0000060	protein import into nucleus, translocation	-2.52811	3.03101
GO:0000062	fatty-acyl-CoA binding	-0.124393	-0.553141
GO:0000070	mitotic sister chromatid segregation	-0.506276	0.71173
GO:0000077	DNA damage checkpoint	0.0775737	0.689122
GO:0000079	regulation of cyclin-dependent protein serine/threonine kinase activity	0.163795	-1.50224
GO:0000082	G1/S transition of mitotic cell cycle	0.450471	-0.9895
GO:0000083	regulation of transcription involved in G1/S transition of mitotic cell cycle	0.524088	-0.521146
GO:0000086	G2/M transition of mitotic cell cycle	-3.01789	0.39196
GO:0000118	histone deacetylase complex	0	0.395375
GO:0000122	negative regulation of transcription by RNA polymerase II	0.381674	3.92216
GO:0000123	histone acetyltransferase complex	1.30935	-0.39734
GO:0000124	SAGA complex	-0.470901	-0.597412
GO:0000132	establishment of mitotic spindle orientation	0.217618	0.648904
GO:0000139	Golgi membrane	-0.284287	0.426552
GO:0000145	exocyst	-1.69316	0.536604
GO:0000149	SNARE binding	-0.0660597	0.58441
GO:0000151	ubiquitin ligase complex	-0.13586	0.315939
GO:0000159	protein phosphatase type 2A complex	-0.715997	0.440478
GO:0000164	protein phosphatase type 1 complex	0	0.345318
GO:0000165	MAPK cascade	0	1.21079
GO:0000166	nucleotide binding	0.0570029	0.316203
GO:0000175	3'-5'-exoribonuclease activity	-0.285588	-1.33716
GO:0000176	nuclear exosome (RNase complex)	-0.586874	-0.665824
GO:0000177	cytoplasmic exosome (RNase complex)	-0.124393	-0.654805
GO:0000178	exosome (RNase complex)	-0.506276	-0.466507
GO:0000184	nuclear-transcribed mRNA catabolic process, nonsense-mediated decay	0.300595	-2.27618
GO:0000185	activation of MAPKKK activity	1.12161	-0.354524
GO:0000186	activation of MAPKK activity	-0.15338	-1.25316
GO:0000187	activation of MAPK activity	-0.11048	1.08167
GO:0000188	inactivation of MAPK activity	0	-0.32081
GO:0000209	protein polyubiquitination	-0.544642	0.444507
GO:0000226	microtubule cytoskeleton organization	0.119229	-0.452505
GO:0000228	nuclear chromosome	-0.826197	1.40614
GO:0000242	pericentriolar material	0.838229	0.691826
GO:0000244	spliceosomal tri-snRNP complex assembly	0	0.897124
GO:0000245	spliceosomal complex assembly	-1.68301	1.1948
GO:0000266	mitochondrial fission	-0.241626	0.628383
GO:0000278	mitotic cell cycle	-0.0458501	-0.782617
GO:0000281	mitotic cytokinesis	-0.22646	-0.307357
GO:0000287	magnesium ion binding	-1.07984	-0.314951
GO:0000288	nuclear-transcribed mRNA catabolic process, deadenylation-dependent decay	0.11335	-0.329627
GO:0000289	nuclear-transcribed mRNA poly(A) tail shortening	-1.37673	0.439553
GO:0000307	cyclin-dependent protein kinase holoenzyme complex	1.73501	-0.672464
GO:0000338	protein deneddylation	-0.124393	1.05702
GO:0000375	RNA splicing, via transesterification reactions	-0.793546	2.27534
GO:0000380	alternative mRNA splicing, via spliceosome	-0.54565	2.2708
GO:0000381	regulation of alternative mRNA splicing, via spliceosome	0.257961	1.49476
GO:0000387	spliceosomal snRNP assembly	-1.22203	1.45072
GO:0000398	mRNA splicing, via spliceosome	-2.66131	9.99464
GO:0000400	four-way junction DNA binding	0.112792	-0.54898
GO:0000407	phagophore assembly site	-0.662039	0.796446
GO:0000413	protein peptidyl-prolyl isomerization	-0.081116	0.323676
GO:0000421	autophagosome membrane	-0.314021	0.386314
GO:0000422	autophagy of mitochondrion	-0.15338	0.375343
GO:0000460	maturation of 5.8S rRNA	0	1.08273
GO:0000462	maturation of SSU-rRNA from tricistronic rRNA transcript (SSU-rRNA, 5.8S rRNA, LSU-rRNA)	-0.479842	0.930345
GO:0000470	maturation of LSU-rRNA	-0.470901	1.2698
GO:0000502	proteasome complex	-0.184304	0.349772
GO:0000715	nucleotide-excision repair, DNA damage recognition	-0.42153	0.773026
GO:0000723	telomere maintenance	0	-0.320068
GO:0000724	double-strand break repair via homologous recombination	0.285017	1.74826
GO:0000729	DNA double-strand break processing	-0.586874	0.693629
GO:0000775	chromosome, centromeric region	-0.840226	1.25524
GO:0000776	kinetochore	-0.955937	2.49942
GO:0000777	condensed chromosome kinetochore	-1.53086	1.26529
GO:0000780	condensed nuclear chromosome, centromeric region	0.27146	-1.39736
GO:0000781	chromosome, telomeric region	-0.135468	1.03531
GO:0000784	nuclear chromosome, telomeric region	0	2.30426
GO:0000785	chromatin	-0.088346	1.06122
GO:0000786	nucleosome	0.705185	-0.314811
GO:0000790	nuclear chromatin	-0.140592	1.39965
GO:0000792	heterochromatin	0.217618	0.454507
GO:0000793	condensed chromosome	0.312932	-0.839947
GO:0000794	condensed nuclear chromosome	-0.662039	-0.434794
GO:0000902	cell morphogenesis	-0.601213	-0.521214
GO:0000920	cell separation after cytokinesis	-0.470901	-0.553067
GO:0000922	spindle pole	-0.893291	1.50499
GO:0000930	gamma-tubulin complex	0.680981	-0.319361
GO:0000932	P-body	-0.276664	0.379992
GO:0000956	nuclear-transcribed mRNA catabolic process	-0.54565	0.674794
GO:0000974	Prp19 complex	-0.586874	1.39982
GO:0000976	transcription regulatory region sequence-specific DNA binding	-0.15338	3.83317
GO:0000977	RNA polymerase II regulatory region sequence-specific DNA binding	0.390947	2.26815
GO:0000978	RNA polymerase II proximal promoter sequence-specific DNA binding	0.135648	1.52712
GO:0000979	RNA polymerase II core promoter sequence-specific DNA binding	-0.226344	0.35883
GO:0000980	RNA polymerase II distal enhancer sequence-specific DNA binding	-0.649206	3.09759
GO:0000981	RNA polymerase II transcription factor activity, sequence-specific DNA binding	0.155713	0.937102
GO:0000987	proximal promoter sequence-specific DNA binding	-0.211718	0.369785
GO:0000993	RNA polymerase II core binding	0	3.68545
GO:0001054	RNA polymerase I activity	0.42339	0.795373
GO:0001056	RNA polymerase III activity	0.103023	1.3553
GO:0001077	transcriptional activator activity, RNA polymerase II proximal promoter sequence-specific DNA binding	0.45885	1.15716
GO:0001078	transcriptional repressor activity, RNA polymerase II proximal promoter sequence-specific DNA binding	-0.200859	-0.371658
GO:0001085	RNA polymerase II transcription factor binding	-1.05203	-0.397211
GO:0001102	RNA polymerase II activating transcription factor binding	-0.260593	-1.01816
GO:0001103	RNA polymerase II repressing transcription factor binding	-0.314021	1.76242
GO:0001190	transcriptional activator activity, RNA polymerase II transcription factor binding	0	-1.32277
GO:0001205	transcriptional activator activity, RNA polymerase II distal enhancer sequence-specific DNA binding	0.0946884	1.66911
GO:0001227	transcriptional repressor activity, RNA polymerase II transcription regulatory region sequence-specific DNA binding	1.18841	1.88078
GO:0001228	transcriptional activator activity, RNA polymerase II transcription regulatory region sequence-specific DNA binding	0.611728	-1.89921
GO:0001501	skeletal system development	0	-0.312339
GO:0001503	ossification	0	2.50796
GO:0001525	angiogenesis	0.417342	-0.784739
GO:0001540	amyloid-beta binding	0.652504	-1.33389
GO:0001541	ovarian follicle development	-0.299895	-0.513657
GO:0001558	regulation of cell growth	-0.518056	-0.916699
GO:0001568	blood vessel development	0.0946884	1.82702
GO:0001570	vasculogenesis	0.271529	-0.59838
GO:0001578	microtubule bundle formation	-1.51552	1.33661
GO:0001618	virus receptor activity	0.698845	0.334284
GO:0001649	osteoblast differentiation	-0.349537	2.18731
GO:0001650	fibrillar center	-0.0365021	1.45106
GO:0001656	metanephros development	0.680981	-0.324772
GO:0001657	ureteric bud development	0.419415	-0.346912
GO:0001658	branching involved in ureteric bud morphogenesis	-0.124393	0.644718
GO:0001664	G-protein coupled receptor binding	0.341864	-0.35214
GO:0001666	response to hypoxia	0.0862116	0.412944
GO:0001669	acrosomal vesicle	-0.22646	0.735747
GO:0001671	ATPase activator activity	0.612548	-0.680259
GO:0001701	in utero embryonic development	0.660616	-0.514568
GO:0001707	mesoderm formation	0	0.792692
GO:0001725	stress fiber	0.742296	-0.456772
GO:0001726	ruffle	-0.0492964	1.42833
GO:0001741	XY body	-0.124393	-0.999189
GO:0001750	photoreceptor outer segment	0.198096	-1.06624
GO:0001756	somitogenesis	0.0878029	1.16534
GO:0001764	neuron migration	1.03503	0.391884
GO:0001772	immunological synapse	0.163795	1.6466
GO:0001782	B cell homeostasis	0	0.75529
GO:0001784	phosphotyrosine residue binding	0.467081	0.729731
GO:0001786	phosphatidylserine binding	0	-0.694755
GO:0001816	cytokine production	0.103023	0.332325
GO:0001819	positive regulation of cytokine production	0.103023	-0.594396
GO:0001822	kidney development	-0.251491	-0.573661
GO:0001836	release of cytochrome c from mitochondria	0	0.506403
GO:0001837	epithelial to mesenchymal transition	-0.360483	-0.437541
GO:0001843	neural tube closure	0.18117	0.640531
GO:0001889	liver development	0.0570029	0.59076
GO:0001890	placenta development	0.239293	-0.519811
GO:0001891	phagocytic cup	0.312932	-0.605295
GO:0001895	retina homeostasis	0.42339	-0.787628
GO:0001917	photoreceptor inner segment	-0.265208	-0.497591
GO:0001921	positive regulation of receptor recycling	-0.124393	-0.380844
GO:0001931	uropod	0.11335	0.856814
GO:0001932	regulation of protein phosphorylation	0.567697	0.587983
GO:0001933	negative regulation of protein phosphorylation	0.945395	-0.625922
GO:0001934	positive regulation of protein phosphorylation	0.0429058	-1.17198
GO:0001937	negative regulation of endothelial cell proliferation	0	-1.23512
GO:0001938	positive regulation of endothelial cell proliferation	-0.242121	-0.562186
GO:0001942	hair follicle development	0.42339	-0.55772
GO:0001947	heart looping	-0.582546	0.885237
GO:0001954	positive regulation of cell-matrix adhesion	0.757589	-0.563157
GO:0001958	endochondral ossification	0.871298	0.818366
GO:0001965	G-protein alpha-subunit binding	0	0.893901
GO:0001975	response to amphetamine	-0.470901	-0.982719
GO:0002020	protease binding	0.709161	-0.823169
GO:0002039	p53 binding	-0.176245	-0.741422
GO:0002062	chondrocyte differentiation	0.11335	1.89695
GO:0002092	positive regulation of receptor internalization	0.112792	0.412252
GO:0002102	podosome	0.474013	-0.834322
GO:0002181	cytoplasmic translation	0.989686	-0.385811
GO:0002218	activation of innate immune response	0.217618	1.62288
GO:0002223	stimulatory C-type lectin receptor signaling pathway	0	1.19855
GO:0002224	toll-like receptor signaling pathway	0.0775737	0.525785
GO:0002230	positive regulation of defense response to virus by host	0.937238	0.37487
GO:0002244	hematopoietic progenitor cell differentiation	0.823461	-0.310761
GO:0002250	adaptive immune response	3.05947	0.301687
GO:0002376	immune system process	-0.85444	0.423737
GO:0002474	antigen processing and presentation of peptide antigen via MHC class I	0.474013	1.06901
GO:0002479	antigen processing and presentation of exogenous peptide antigen via MHC class I, TAP-dependent	0.419415	1.64598
GO:0002576	platelet degranulation	0.306797	-0.716707
GO:0002755	MyD88-dependent toll-like receptor signaling pathway	-0.171878	-0.386784
GO:0002931	response to ischemia	0.0878029	0.495757
GO:0003007	heart morphogenesis	0.419415	-0.472889
GO:0003151	outflow tract morphogenesis	0.0946884	1.55707
GO:0003281	ventricular septum development	-0.226344	0.900068
GO:0003674	molecular_function	0.389846	-0.387666
GO:0003676	nucleic acid binding	-0.334184	-0.45754
GO:0003677	DNA binding	-0.450335	1.37066
GO:0003678	DNA helicase activity	-0.971298	0.490094
GO:0003682	chromatin binding	-0.79574	5.45318
GO:0003684	damaged DNA binding	0	1.62907
GO:0003688	DNA replication origin binding	-0.386871	1.0544
GO:0003690	double-stranded DNA binding	0.372321	3.13684
GO:0003697	single-stranded DNA binding	0.933895	1.63243
GO:0003700	DNA-binding transcription factor activity	0.920622	0.797263
GO:0003705	transcription factor activity, RNA polymerase II distal enhancer sequence-specific binding	-0.251491	-0.87306
GO:0003707	steroid hormone receptor activity	2.77534	-0.713109
GO:0003712	transcription coregulator activity	-1.97604	0.883215
GO:0003713	transcription coactivator activity	-0.0865819	0.611295
GO:0003714	transcription corepressor activity	0.654221	0.613571
GO:0003723	RNA binding	-0.792591	1.96665
GO:0003725	double-stranded RNA binding	-0.637494	1.67693
GO:0003727	single-stranded RNA binding	0.142268	1.04049
GO:0003729	mRNA binding	0.129745	4.92091
GO:0003730	mRNA 3'-UTR binding	-0.0597133	0.829911
GO:0003735	structural constituent of ribosome	0.110778	-0.986023
GO:0003743	translation initiation factor activity	-0.368239	-1.27973
GO:0003746	translation elongation factor activity	-0.265208	0.444006
GO:0003755	peptidyl-prolyl cis-trans isomerase activity	-0.081116	0.323676
GO:0003756	protein disulfide isomerase activity	0.474013	-0.345988
GO:0003774	motor activity	0.112792	0.392483
GO:0003777	microtubule motor activity	0.0652252	1.40239
GO:0003779	actin binding	1.5093	1.54183
GO:0003785	actin monomer binding	0.239293	-1.51422
GO:0003824	catalytic activity	-0.552345	1.46237
GO:0003841	1-acylglycerol-3-phosphate O-acyltransferase activity	-0.0882119	0.346103
GO:0003887	DNA-directed DNA polymerase activity	-0.522696	0.708873
GO:0003899	DNA-directed 5'-3' RNA polymerase activity	-0.285588	2.26351
GO:0003924	GTPase activity	0.0586164	-0.692489
GO:0003950	NAD+ ADP-ribosyltransferase activity	-0.299895	0.523627
GO:0004003	ATP-dependent DNA helicase activity	-0.691309	1.45891
GO:0004004	ATP-dependent RNA helicase activity	-1.31599	3.41777
GO:0004129	cytochrome-c oxidase activity	-0.226344	0.63991
GO:0004175	endopeptidase activity	0.24501	-0.549756
GO:0004177	aminopeptidase activity	0.0878029	-0.404168
GO:0004197	cysteine-type endopeptidase activity	1.06665	0.310409
GO:0004198	calcium-dependent cysteine-type endopeptidase activity	0	-1.26344
GO:0004222	metalloendopeptidase activity	0.0652252	-0.942502
GO:0004252	serine-type endopeptidase activity	0.615462	0.392069
GO:0004298	threonine-type endopeptidase activity	-0.105607	0.420275
GO:0004364	glutathione transferase activity	0.377112	-1.35012
GO:0004386	helicase activity	-0.860247	0.369459
GO:0004402	histone acetyltransferase activity	0.421865	0.396899
GO:0004407	histone deacetylase activity	-0.771515	1.78718
GO:0004438	phosphatidylinositol-3-phosphatase activity	-0.105607	-0.658904
GO:0004519	endonuclease activity	0.0826719	-0.395923
GO:0004520	endodeoxyribonuclease activity	0.584319	1.81409
GO:0004521	endoribonuclease activity	-0.226344	1.02928
GO:0004532	exoribonuclease activity	-0.386871	-0.533737
GO:0004535	poly(A)-specific ribonuclease activity	-0.586874	0.508413
GO:0004602	glutathione peroxidase activity	0.680981	-1.56326
GO:0004622	lysophospholipase activity	0.680981	-1.08545
GO:0004623	phospholipase A2 activity	0.27146	-0.793335
GO:0004672	protein kinase activity	-1.61	2.22754
GO:0004674	protein serine/threonine kinase activity	-0.792435	0.939268
GO:0004683	calmodulin-dependent protein kinase activity	-0.657805	0.786986
GO:0004693	cyclin-dependent protein serine/threonine kinase activity	0.174075	-1.89143
GO:0004697	protein kinase C activity	1.06472	0.698783
GO:0004709	MAP kinase kinase kinase activity	-0.226344	-0.742384
GO:0004712	protein serine/threonine/tyrosine kinase activity	-0.285588	1.14612
GO:0004713	protein tyrosine kinase activity	0.935489	0.60099
GO:0004715	non-membrane spanning protein tyrosine kinase activity	0.907574	0.56759
GO:0004721	phosphoprotein phosphatase activity	-0.158844	0.445714
GO:0004722	protein serine/threonine phosphatase activity	0.123059	-0.405014
GO:0004725	protein tyrosine phosphatase activity	0.786397	0.395632
GO:0004842	ubiquitin-protein transferase activity	0	0.47705
GO:0004843	thiol-dependent ubiquitin-specific protease activity	0.557622	0.587077
GO:0004857	enzyme inhibitor activity	-0.386871	0.533511
GO:0004860	protein kinase inhibitor activity	-0.762028	-0.796217
GO:0004864	protein phosphatase inhibitor activity	-0.226344	-1.42489
GO:0004866	endopeptidase inhibitor activity	0.27146	-0.446392
GO:0004879	nuclear receptor activity	1.94023	-0.737929
GO:0004888	transmembrane signaling receptor activity	0	0.537304
GO:0004930	G-protein coupled receptor activity	1.44968	0.443006
GO:0005070	SH3/SH2 adaptor activity	2.03601	-1.23701
GO:0005080	protein kinase C binding	0	0.474305
GO:0005085	guanyl-nucleotide exchange factor activity	-0.0435086	-0.615228
GO:0005086	ARF guanyl-nucleotide exchange factor activity	0.103023	0.534431
GO:0005088	Ras guanyl-nucleotide exchange factor activity	-0.158844	1.29342
GO:0005089	Rho guanyl-nucleotide exchange factor activity	0	-0.832429
GO:0005095	GTPase inhibitor activity	-0.124393	-0.726227
GO:0005096	GTPase activator activity	-1.03355	0.432496
GO:0005102	signaling receptor binding	0.317449	-0.940796
GO:0005112	Notch binding	0.871298	-0.444557
GO:0005123	death receptor binding	-0.586874	-0.506511
GO:0005125	cytokine activity	0.664483	-1.15186
GO:0005154	epidermal growth factor receptor binding	-0.188464	0.31029
GO:0005158	insulin receptor binding	0.0946884	0.33355
GO:0005159	insulin-like growth factor receptor binding	0.680981	-0.352599
GO:0005164	tumor necrosis factor receptor binding	0	-0.386456
GO:0005178	integrin binding	1.45565	-0.968081
GO:0005198	structural molecule activity	0.10982	-0.661188
GO:0005200	structural constituent of cytoskeleton	0.709278	0.385818
GO:0005215	transporter activity	0.119229	1.69012
GO:0005254	chloride channel activity	0.42339	-1.56135
GO:0005262	calcium channel activity	0	0.821587
GO:0005385	zinc ion transmembrane transporter activity	0	-0.572428
GO:0005484	SNAP receptor activity	0	1.80811
GO:0005506	iron ion binding	-0.2131	-0.311452
GO:0005507	copper ion binding	0.838229	-0.814613
GO:0005509	calcium ion binding	1.74413	-0.36156
GO:0005515	protein binding	-1.7265	20.763
GO:0005516	calmodulin binding	-0.76561	0.559212
GO:0005518	collagen binding	0.103023	0.650594
GO:0005521	lamin binding	0	-0.611209
GO:0005524	ATP binding	-1.39037	3.41432
GO:0005525	GTP binding	-0.171342	0.411578
GO:0005543	phospholipid binding	0.907574	-0.628816
GO:0005544	calcium-dependent phospholipid binding	0.198096	0.370311
GO:0005545	1-phosphatidylinositol binding	0.27146	-0.611219
GO:0005546	phosphatidylinositol-4,5-bisphosphate binding	0.0708092	0.585725
GO:0005547	phosphatidylinositol-3,4,5-trisphosphate binding	-0.164057	0.783718
GO:0005548	phospholipid transporter activity	0	-0.862876
GO:0005575	cellular_component	-0.185146	0.423109
GO:0005576	extracellular region	3.28765	-4.26068
GO:0005604	basement membrane	0	-0.437773
GO:0005615	extracellular space	6.61923	-2.92812
GO:0005622	intracellular	-0.289276	0.539807
GO:0005634	nucleus	-0.0597988	1.01897
GO:0005635	nuclear envelope	0.189141	1.20956
GO:0005637	nuclear inner membrane	0.340422	-0.369803
GO:0005640	nuclear outer membrane	2.16572	-0.751865
GO:0005643	nuclear pore	-0.610608	2.02792
GO:0005654	nucleoplasm	-1.54586	7.08964
GO:0005657	replication fork	0.0946884	0.640617
GO:0005662	DNA replication factor A complex	0	1.2588
GO:0005665	DNA-directed RNA polymerase II, core complex	0	0.807774
GO:0005666	DNA-directed RNA polymerase III complex	0.341864	1.55728
GO:0005667	transcription factor complex	0.583322	0.629661
GO:0005669	transcription factor TFIID complex	-1.26596	0.369845
GO:0005671	Ada2/Gcn5/Ada3 transcription activator complex	-0.226344	0.459697
GO:0005680	anaphase-promoting complex	-2.07205	1.64348
GO:0005681	spliceosomal complex	-1.70919	3.10005
GO:0005682	U5 snRNP	-0.715997	1.32835
GO:0005685	U1 snRNP	-0.971298	1.10916
GO:0005686	U2 snRNP	-1.08431	0.99243
GO:0005689	U12-type spliceosomal complex	-0.285588	2.11546
GO:0005694	chromosome	-1.77041	0.74818
GO:0005697	telomerase holoenzyme complex	-1.61536	2.37037
GO:0005719	nuclear euchromatin	0	-0.548732
GO:0005720	nuclear heterochromatin	-0.662039	2.79416
GO:0005721	pericentric heterochromatin	-0.265208	0.30507
GO:0005730	nucleolus	-1.11004	0.613633
GO:0005736	DNA-directed RNA polymerase I complex	0.239293	0.983464
GO:0005737	cytoplasm	0.161118	0.996039
GO:0005739	mitochondrion	-2.46305	1.87554
GO:0005741	mitochondrial outer membrane	0.485224	0.533134
GO:0005743	mitochondrial inner membrane	-1.80466	3.15845
GO:0005747	mitochondrial respiratory chain complex I	1.44968	0.490479
GO:0005750	mitochondrial respiratory chain complex III	0.27146	-0.459555
GO:0005758	mitochondrial intermembrane space	0.306797	0.49641
GO:0005759	mitochondrial matrix	-0.367327	1.10898
GO:0005761	mitochondrial ribosome	-1.05203	0.44583
GO:0005762	mitochondrial large ribosomal subunit	-0.975516	0.515736
GO:0005763	mitochondrial small ribosomal subunit	-0.94428	1.31592
GO:0005764	lysosome	0.889036	0.733406
GO:0005765	lysosomal membrane	0.491083	0.379007
GO:0005768	endosome	0.0604593	0.822559
GO:0005769	early endosome	-0.912178	1.03973
GO:0005770	late endosome	-0.498114	1.44039
GO:0005771	multivesicular body	0	0.534046
GO:0005773	vacuole	-0.748383	1.29486
GO:0005776	autophagosome	-0.173311	0.694326
GO:0005777	peroxisome	-0.551976	0.554302
GO:0005778	peroxisomal membrane	-0.125556	0.400961
GO:0005779	integral component of peroxisomal membrane	0.11335	-0.417575
GO:0005782	peroxisomal matrix	-0.352239	-0.670689
GO:0005783	endoplasmic reticulum	0	0.637483
GO:0005788	endoplasmic reticulum lumen	0.438232	-1.30197
GO:0005789	endoplasmic reticulum membrane	0.068834	0.386296
GO:0005790	smooth endoplasmic reticulum	0.0946884	-0.397275
GO:0005791	rough endoplasmic reticulum	0.232705	-2.16437
GO:0005793	endoplasmic reticulum-Golgi intermediate compartment	-0.426675	0.704689
GO:0005794	Golgi apparatus	-0.877002	0.634189
GO:0005795	Golgi stack	-0.081116	-1.03383
GO:0005796	Golgi lumen	-0.360483	0.340469
GO:0005798	Golgi-associated vesicle	0	-0.379694
GO:0005801	cis-Golgi network	-1.47042	0.656356
GO:0005802	trans-Golgi network	0.230835	0.474577
GO:0005811	lipid droplet	-0.446467	0.897623
GO:0005813	centrosome	-2.01619	1.89846
GO:0005814	centriole	-3.02277	1.22451
GO:0005815	microtubule organizing center	-0.669036	0.566722
GO:0005819	spindle	-1.33477	0.327676
GO:0005829	cytosol	-1.64358	4.41598
GO:0005832	chaperonin-containing T-complex	0.680981	-0.600021
GO:0005834	heterotrimeric G-protein complex	0.198096	-0.784841
GO:0005839	proteasome core complex	-0.0993157	0.471715
GO:0005840	ribosome	0.745606	-1.21268
GO:0005844	polysome	-0.518056	1.53689
GO:0005847	mRNA cleavage and polyadenylation specificity factor complex	-0.715997	1.33939
GO:0005852	eukaryotic translation initiation factor 3 complex	-0.241626	-0.626137
GO:0005856	cytoskeleton	0.73571	-1.42615
GO:0005868	cytoplasmic dynein complex	0.0946884	0.541973
GO:0005871	kinesin complex	0.527255	1.23329
GO:0005874	microtubule	0	1.42264
GO:0005875	microtubule associated complex	0.341864	0.822135
GO:0005876	spindle microtubule	-1.22203	1.27604
GO:0005881	cytoplasmic microtubule	0.174075	-1.4986
GO:0005882	intermediate filament	0.103023	-0.372891
GO:0005884	actin filament	0.907574	0.593477
GO:0005886	plasma membrane	8.37247	-1.95994
GO:0005887	integral component of plasma membrane	5.98779	-0.501834
GO:0005901	caveola	0.359314	-0.598309
GO:0005902	microvillus	0.24501	1.39683
GO:0005903	brush border	0.989686	0.670446
GO:0005905	clathrin-coated pit	-0.601213	0.421511
GO:0005911	cell-cell junction	0.861726	0.452061
GO:0005912	adherens junction	0.257961	-0.557924
GO:0005913	cell-cell adherens junction	0.358372	-0.808729
GO:0005923	bicellular tight junction	0	-0.800481
GO:0005925	focal adhesion	2.29529	1.67095
GO:0005929	cilium	-0.0381366	-0.426481
GO:0005930	axoneme	0	0.546927
GO:0005938	cell cortex	0.436433	0.325093
GO:0005975	carbohydrate metabolic process	-0.173311	-0.46818
GO:0005977	glycogen metabolic process	0	-0.721166
GO:0005978	glycogen biosynthetic process	-0.657805	0.569103
GO:0006006	glucose metabolic process	-0.307042	1.47382
GO:0006024	glycosaminoglycan biosynthetic process	0.239293	-0.327076
GO:0006027	glycosaminoglycan catabolic process	0	0.430661
GO:0006091	generation of precursor metabolites and energy	0.359314	-0.647628
GO:0006094	gluconeogenesis	0.0775737	-0.560657
GO:0006096	glycolytic process	0.11335	-0.725264
GO:0006099	tricarboxylic acid cycle	-0.837413	-0.314626
GO:0006103	2-oxoglutarate metabolic process	0	-0.56617
GO:0006120	mitochondrial electron transport, NADH to ubiquinone	1.14851	0.507313
GO:0006139	nucleobase-containing compound metabolic process	-0.180161	0.561355
GO:0006259	DNA metabolic process	-0.360483	-0.335342
GO:0006260	DNA replication	-0.119379	1.47626
GO:0006261	DNA-dependent DNA replication	-0.241626	0.489554
GO:0006270	DNA replication initiation	-0.285588	2.1816
GO:0006275	regulation of DNA replication	0	-0.892671
GO:0006281	DNA repair	-1.62537	2.49053
GO:0006283	transcription-coupled nucleotide-excision repair	-1.10211	2.15106
GO:0006284	base-excision repair	-0.285588	0.41568
GO:0006289	nucleotide-excision repair	0.324238	0.620139
GO:0006293	nucleotide-excision repair, preincision complex stabilization	-0.443092	0.994971
GO:0006294	nucleotide-excision repair, preincision complex assembly	-0.498666	0.588645
GO:0006296	nucleotide-excision repair, DNA incision, 5'-to lesion	-0.863906	1.50496
GO:0006297	nucleotide-excision repair, DNA gap filling	-0.582546	1.2544
GO:0006298	mismatch repair	0.612536	-0.413091
GO:0006301	postreplication repair	0.42339	0.589357
GO:0006302	double-strand break repair	0.0569425	1.69398
GO:0006303	double-strand break repair via nonhomologous end joining	0.481197	0.50987
GO:0006306	DNA methylation	-0.299895	0.320724
GO:0006309	apoptotic DNA fragmentation	0.11335	-0.320666
GO:0006310	DNA recombination	-0.289619	0.485714
GO:0006325	chromatin organization	-0.314406	0.901346
GO:0006334	nucleosome assembly	1.03503	-0.583307
GO:0006336	DNA replication-independent nucleosome assembly	-0.124393	0.402873
GO:0006337	nucleosome disassembly	-0.265208	0.671412
GO:0006338	chromatin remodeling	-0.624735	1.86135
GO:0006342	chromatin silencing	-0.314021	3.61778
GO:0006351	transcription, DNA-templated	-1.41498	3.13624
GO:0006352	DNA-templated transcription, initiation	-0.241626	-1.16174
GO:0006355	regulation of transcription, DNA-templated	-0.375254	1.20871
GO:0006357	regulation of transcription by RNA polymerase II	-0.204125	0.661908
GO:0006359	regulation of transcription by RNA polymerase III	-0.657805	0.422356
GO:0006361	transcription initiation from RNA polymerase I promoter	-0.0725197	0.642846
GO:0006363	termination of RNA polymerase I transcription	-0.158844	0.803027
GO:0006364	rRNA processing	-0.859009	-0.409293
GO:0006366	transcription by RNA polymerase II	0.0210193	2.30208
GO:0006367	transcription initiation from RNA polymerase II promoter	0.208358	-0.629446
GO:0006368	transcription elongation from RNA polymerase II promoter	-0.429745	2.17499
GO:0006369	termination of RNA polymerase II transcription	-0.825946	1.64924
GO:0006370	7-methylguanosine mRNA capping	-0.552953	2.22818
GO:0006376	mRNA splice site selection	-0.105607	1.06893
GO:0006378	mRNA polyadenylation	0	0.542726
GO:0006379	mRNA cleavage	0.27146	0.797591
GO:0006383	transcription by RNA polymerase III	-0.0676674	0.991423
GO:0006396	RNA processing	-0.390601	2.68072
GO:0006397	mRNA processing	-0.406533	2.29452
GO:0006400	tRNA modification	-0.888102	0.860204
GO:0006401	RNA catabolic process	0	-0.74687
GO:0006402	mRNA catabolic process	0.377112	0.460881
GO:0006405	RNA export from nucleus	-1.94447	3.25076
GO:0006406	mRNA export from nucleus	-2.09164	2.89905
GO:0006412	translation	0.279887	-3.80197
GO:0006413	translational initiation	1.23679	-3.96976
GO:0006414	translational elongation	0	0.32037
GO:0006417	regulation of translation	-0.516342	1.65958
GO:0006418	tRNA aminoacylation for protein translation	0.0676569	1.18172
GO:0006446	regulation of translational initiation	-0.0748594	-1.7303
GO:0006457	protein folding	0.363222	-0.75822
GO:0006458	'de novo' protein folding	1.06472	-0.632357
GO:0006464	cellular protein modification process	-1.47208	0.879158
GO:0006468	protein phosphorylation	-0.521026	0.616667
GO:0006469	negative regulation of protein kinase activity	-0.104562	-0.584646
GO:0006470	protein dephosphorylation	-0.30176	0.420201
GO:0006471	protein ADP-ribosylation	-0.506276	0.587767
GO:0006473	protein acetylation	0.11335	-0.52013
GO:0006479	protein methylation	-0.691309	-0.433099
GO:0006486	protein glycosylation	-0.378416	-0.62353
GO:0006487	protein N-linked glycosylation	-0.729472	-1.18268
GO:0006488	dolichol-linked oligosaccharide biosynthetic process	-1.67223	0.309048
GO:0006491	N-glycan processing	0	-0.54466
GO:0006493	protein O-linked glycosylation	-0.691309	1.10472
GO:0006506	GPI anchor biosynthetic process	0	-1.40573
GO:0006508	proteolysis	0	-0.430688
GO:0006509	membrane protein ectodomain proteolysis	0.474013	-0.884703
GO:0006511	ubiquitin-dependent protein catabolic process	-0.652884	1.01801
GO:0006513	protein monoubiquitination	-1.50328	0.547011
GO:0006520	cellular amino acid metabolic process	-0.386871	0.400567
GO:0006541	glutamine metabolic process	0	-0.318994
GO:0006605	protein targeting	0.257961	0.495267
GO:0006606	protein import into nucleus	-0.863318	1.35155
GO:0006607	NLS-bearing protein import into nucleus	-0.506276	1.20644
GO:0006611	protein export from nucleus	-0.335721	1.07923
GO:0006612	protein targeting to membrane	-0.0882119	-0.48647
GO:0006614	SRP-dependent cotranslational protein targeting to membrane	1.6735	-2.9185
GO:0006622	protein targeting to lysosome	-0.105607	-0.331956
GO:0006625	protein targeting to peroxisome	-0.446467	0.828361
GO:0006626	protein targeting to mitochondrion	-0.15338	0.344774
GO:0006629	lipid metabolic process	0	-0.608298
GO:0006631	fatty acid metabolic process	0.359314	0.662608
GO:0006633	fatty acid biosynthetic process	-0.180161	-0.331091
GO:0006635	fatty acid beta-oxidation	-0.326381	0.402191
GO:0006637	acyl-CoA metabolic process	0.42339	-0.702334
GO:0006641	triglyceride metabolic process	-0.105607	-1.6146
GO:0006644	phospholipid metabolic process	-0.0993157	-0.857409
GO:0006654	phosphatidic acid biosynthetic process	-0.443092	-0.843265
GO:0006656	phosphatidylcholine biosynthetic process	0	-0.453818
GO:0006661	phosphatidylinositol biosynthetic process	-1.09482	0.659213
GO:0006672	ceramide metabolic process	-0.265208	-0.363173
GO:0006687	glycosphingolipid metabolic process	0.652504	0.413862
GO:0006695	cholesterol biosynthetic process	0.163795	0.340378
GO:0006699	bile acid biosynthetic process	0.11335	-0.341838
GO:0006744	ubiquinone biosynthetic process	-0.85444	0.428854
GO:0006749	glutathione metabolic process	0.612536	-1.18195
GO:0006754	ATP biosynthetic process	0.871298	-0.684323
GO:0006783	heme biosynthetic process	-1.84183	1.10744
GO:0006796	phosphate-containing compound metabolic process	-0.124393	-0.500224
GO:0006801	superoxide metabolic process	0.239293	0.327635
GO:0006805	xenobiotic metabolic process	0	-0.607279
GO:0006811	ion transport	-0.552953	0.319422
GO:0006813	potassium ion transport	-0.85444	0.619661
GO:0006814	sodium ion transport	-0.188464	0.370635
GO:0006816	calcium ion transport	1.00246	0.922249
GO:0006821	chloride transport	0	-1.26149
GO:0006839	mitochondrial transport	-0.135468	-0.371304
GO:0006851	mitochondrial calcium ion transmembrane transport	-1.39386	1.79792
GO:0006865	amino acid transport	0.112792	1.04311
GO:0006869	lipid transport	0.494172	-0.37164
GO:0006874	cellular calcium ion homeostasis	-0.400078	-0.517564
GO:0006878	cellular copper ion homeostasis	0.11335	-1.38572
GO:0006879	cellular iron ion homeostasis	0	0.354431
GO:0006882	cellular zinc ion homeostasis	0.42339	-0.839681
GO:0006886	intracellular protein transport	0.0972591	1.90294
GO:0006887	exocytosis	-0.486076	-0.59971
GO:0006888	ER to Golgi vesicle-mediated transport	-0.241728	0.67542
GO:0006890	retrograde vesicle-mediated transport, Golgi to ER	-0.600959	1.59656
GO:0006891	intra-Golgi vesicle-mediated transport	-0.314021	0.795687
GO:0006892	post-Golgi vesicle-mediated transport	-0.386871	0.763452
GO:0006893	Golgi to plasma membrane transport	-0.773407	0.446582
GO:0006895	Golgi to endosome transport	-1.76068	-0.417321
GO:0006897	endocytosis	-1.18873	1.16765
GO:0006898	receptor-mediated endocytosis	0.520086	-0.920434
GO:0006904	vesicle docking involved in exocytosis	-0.299895	-0.317392
GO:0006906	vesicle fusion	0	0.618049
GO:0006909	phagocytosis	0.467081	-0.85486
GO:0006911	phagocytosis, engulfment	-0.657805	0.955001
GO:0006913	nucleocytoplasmic transport	0.112792	1.07381
GO:0006914	autophagy	-0.12697	-0.792425
GO:0006915	apoptotic process	1.22899	1.09729
GO:0006919	activation of cysteine-type endopeptidase activity involved in apoptotic process	0.32525	-0.677986
GO:0006935	chemotaxis	1.44968	0.952156
GO:0006936	muscle contraction	2.10573	0.609263
GO:0006952	defense response	0	0.436779
GO:0006954	inflammatory response	2.51156	0.686119
GO:0006955	immune response	4.00467	-0.870225
GO:0006959	humoral immune response	0	0.880333
GO:0006968	cellular defense response	0	-0.357555
GO:0006970	response to osmotic stress	-0.124393	-0.916156
GO:0006974	cellular response to DNA damage stimulus	-0.458776	1.06238
GO:0006977	DNA damage response, signal transduction by p53 class mediator resulting in cell cycle arrest	-0.188132	-0.747971
GO:0006978	DNA damage response, signal transduction by p53 class mediator resulting in transcription of p21 class mediator	0	-1.38449
GO:0006979	response to oxidative stress	-0.715709	1.23289
GO:0006986	response to unfolded protein	0.441032	-0.914793
GO:0006997	nucleus organization	-0.971298	0.617966
GO:0006998	nuclear envelope organization	-0.226344	-0.330653
GO:0007004	telomere maintenance via telomerase	-1.17867	-1.0208
GO:0007005	mitochondrion organization	-0.663744	0.630048
GO:0007010	cytoskeleton organization	0.542304	-1.6729
GO:0007015	actin filament organization	0.499692	-1.88648
GO:0007017	microtubule-based process	0.341864	-0.358863
GO:0007018	microtubule-based movement	0.123059	1.03109
GO:0007020	microtubule nucleation	-0.54565	0.740346
GO:0007026	negative regulation of microtubule depolymerization	-0.470901	-0.489215
GO:0007029	endoplasmic reticulum organization	-1.27912	1.54948
GO:0007030	Golgi organization	-1.35127	0.465191
GO:0007031	peroxisome organization	-1.17867	0.567232
GO:0007032	endosome organization	-0.366072	0.470035
GO:0007035	vacuolar acidification	0	1.04221
GO:0007040	lysosome organization	0	0.463217
GO:0007041	lysosomal transport	0.42339	0.357055
GO:0007049	cell cycle	-1.04254	2.03304
GO:0007050	cell cycle arrest	0.459257	-0.438407
GO:0007051	spindle organization	-0.386871	1.12409
GO:0007052	mitotic spindle organization	-0.171878	0.431668
GO:0007059	chromosome segregation	-0.883368	2.12201
GO:0007062	sister chromatid cohesion	0	-0.433986
GO:0007076	mitotic chromosome condensation	-1.20824	0.817837
GO:0007080	mitotic metaphase plate congression	-0.42153	0.7646
GO:0007088	regulation of mitotic nuclear division	0	0.388202
GO:0007093	mitotic cell cycle checkpoint	-0.400078	-0.637653
GO:0007094	mitotic spindle assembly checkpoint	0.112792	-0.306492
GO:0007095	mitotic G2 DNA damage checkpoint	-0.241626	0.440469
GO:0007098	centrosome cycle	-0.366072	0.553302
GO:0007099	centriole replication	-1.27788	-0.476295
GO:0007131	reciprocal meiotic recombination	1.06472	0.326659
GO:0007155	cell adhesion	2.82712	-1.22026
GO:0007156	homophilic cell adhesion via plasma membrane adhesion molecules	3.22376	-1.16448
GO:0007157	heterophilic cell-cell adhesion via plasma membrane cell adhesion molecules	1.06472	-0.545994
GO:0007159	leukocyte cell-cell adhesion	0.584319	0.666497
GO:0007160	cell-matrix adhesion	1.09081	0.315921
GO:0007162	negative regulation of cell adhesion	0	0.447789
GO:0007163	establishment or maintenance of cell polarity	-0.226344	1.01377
GO:0007165	signal transduction	0.332079	0.416482
GO:0007166	cell surface receptor signaling pathway	0.733899	-0.660253
GO:0007169	transmembrane receptor protein tyrosine kinase signaling pathway	0.696747	0.376989
GO:0007173	epidermal growth factor receptor signaling pathway	-0.22646	1.03469
GO:0007175	negative regulation of epidermal growth factor-activated receptor activity	-0.105607	0.306608
GO:0007179	transforming growth factor beta receptor signaling pathway	0.25038	-1.16623
GO:0007186	G-protein coupled receptor signaling pathway	1.45584	-0.8178
GO:0007188	adenylate cyclase-modulating G-protein coupled receptor signaling pathway	-0.241626	-0.645461
GO:0007189	adenylate cyclase-activating G-protein coupled receptor signaling pathway	0.419415	1.06619
GO:0007193	adenylate cyclase-inhibiting G-protein coupled receptor signaling pathway	0.11335	0.308778
GO:0007204	positive regulation of cytosolic calcium ion concentration	1.14851	0.441371
GO:0007205	protein kinase C-activating G-protein coupled receptor signaling pathway	-0.124393	0.548429
GO:0007219	Notch signaling pathway	0.917836	-0.512177
GO:0007221	positive regulation of transcription of Notch receptor target	0.11335	-0.731769
GO:0007223	Wnt signaling pathway, calcium modulating pathway	-1.79167	-0.65668
GO:0007224	smoothened signaling pathway	-0.904503	0.707615
GO:0007229	integrin-mediated signaling pathway	1.32045	0.310561
GO:0007249	I-kappaB kinase/NF-kappaB signaling	0.2509	1.75471
GO:0007254	JNK cascade	-0.575528	0.453185
GO:0007257	activation of JUN kinase activity	-0.379293	-0.646675
GO:0007259	JAK-STAT cascade	-0.314021	0.454956
GO:0007264	small GTPase mediated signal transduction	-0.173311	0.504003
GO:0007265	Ras protein signal transduction	0.0569425	-0.802669
GO:0007266	Rho protein signal transduction	0.340422	-0.567809
GO:0007267	cell-cell signaling	2.72833	-2.65968
GO:0007268	chemical synaptic transmission	0	-0.70881
GO:0007275	multicellular organism development	2.69277	0.61632
GO:0007281	germ cell development	-0.360483	0.51252
GO:0007283	spermatogenesis	1.21702	-0.341963
GO:0007286	spermatid development	-0.0748594	0.5322
GO:0007338	single fertilization	0	-0.382425
GO:0007339	binding of sperm to zona pellucida	0.419415	-0.832282
GO:0007346	regulation of mitotic cell cycle	0.299735	1.24653
GO:0007368	determination of left/right symmetry	0.185559	-0.806923
GO:0007369	gastrulation	0.584319	0.361505
GO:0007399	nervous system development	0.214192	1.63807
GO:0007409	axonogenesis	1.07615	-1.49114
GO:0007411	axon guidance	1.54872	2.36849
GO:0007416	synapse assembly	0.27146	-1.92788
GO:0007417	central nervous system development	0.481197	-0.749328
GO:0007420	brain development	0.0386746	0.779249
GO:0007492	endoderm development	0	-1.21177
GO:0007498	mesoderm development	0	0.403637
GO:0007507	heart development	-0.0419896	0.794675
GO:0007517	muscle organ development	0.525013	1.36258
GO:0007519	skeletal muscle tissue development	0.198096	-0.363493
GO:0007565	female pregnancy	0.359314	-0.76111
GO:0007566	embryo implantation	0.612536	-1.88243
GO:0007568	aging	0.247128	-1.46459
GO:0007569	cell aging	-0.506276	-0.404972
GO:0007584	response to nutrient	-0.139457	0.568003
GO:0007585	respiratory gaseous exchange	0.103023	-0.670664
GO:0007595	lactation	0	-0.458151
GO:0007596	blood coagulation	0.354039	-0.458954
GO:0007601	visual perception	-0.125556	-0.351774
GO:0007605	sensory perception of sound	0.633112	0.631686
GO:0007611	learning or memory	0.762546	0.346492
GO:0007612	learning	0.185559	-0.333783
GO:0007613	memory	0.494172	-0.702679
GO:0007616	long-term memory	0	-1.23889
GO:0007623	circadian rhythm	0.286617	0.388093
GO:0007626	locomotory behavior	0.0775737	-3.26594
GO:0007628	adult walking behavior	0	0.383888
GO:0008013	beta-catenin binding	0.115947	-0.85946
GO:0008015	blood circulation	0.757589	-0.443813
GO:0008017	microtubule binding	-0.238007	2.24964
GO:0008021	synaptic vesicle	0.192328	0.550636
GO:0008022	protein C-terminus binding	0.0329098	1.16997
GO:0008023	transcription elongation factor complex	0	0.910806
GO:0008033	tRNA processing	-0.285588	-0.632285
GO:0008047	enzyme activator activity	0.340422	0.568572
GO:0008053	mitochondrial fusion	0.239293	-0.367311
GO:0008076	voltage-gated potassium channel complex	-0.241626	0.8815
GO:0008083	growth factor activity	0.0708092	-0.392671
GO:0008089	anterograde axonal transport	-0.211718	0.536823
GO:0008092	cytoskeletal protein binding	0	-0.761481
GO:0008094	DNA-dependent ATPase activity	-0.326381	0.342608
GO:0008104	protein localization	0.0607023	0.336572
GO:0008134	transcription factor binding	-0.0269492	1.60085
GO:0008135	translation factor activity, RNA binding	0	-1.22348
GO:0008137	NADH dehydrogenase (ubiquinone) activity	2.15978	0.543574
GO:0008138	protein tyrosine/serine/threonine phosphatase activity	0.567697	-0.45731
GO:0008139	nuclear localization sequence binding	-0.771269	3.23979
GO:0008143	poly(A) binding	-1.20824	0.855839
GO:0008144	drug binding	0.198096	-0.680217
GO:0008150	biological_process	-0.288649	1.19279
GO:0008152	metabolic process	-0.265208	-0.935351
GO:0008156	negative regulation of DNA replication	-0.85444	0.699823
GO:0008157	protein phosphatase 1 binding	0.584319	-0.442747
GO:0008168	methyltransferase activity	-1.00381	-0.352041
GO:0008180	COP9 signalosome	-0.164057	0.86848
GO:0008198	ferrous iron binding	0.377112	0.571736
GO:0008201	heparin binding	1.00246	-1.38636
GO:0008203	cholesterol metabolic process	-0.0676674	-1.6462
GO:0008217	regulation of blood pressure	0.838229	-0.327628
GO:0008219	cell death	-0.0933542	0.587031
GO:0008233	peptidase activity	0.462819	-0.648328
GO:0008234	cysteine-type peptidase activity	0.0826719	0.311453
GO:0008236	serine-type peptidase activity	0	1.16371
GO:0008237	metallopeptidase activity	0.163795	-1.01018
GO:0008250	oligosaccharyltransferase complex	-0.265208	-1.19085
GO:0008266	poly(U) RNA binding	0.103023	-0.837606
GO:0008270	zinc ion binding	0.368993	-0.557443
GO:0008277	regulation of G-protein coupled receptor protein signaling pathway	0.0878029	0.331903
GO:0008283	cell proliferation	1.58341	0.435446
GO:0008284	positive regulation of cell proliferation	1.49291	-0.364437
GO:0008285	negative regulation of cell proliferation	0.391908	-0.435445
GO:0008286	insulin receptor signaling pathway	1.25494	0.93394
GO:0008289	lipid binding	0	-0.770981
GO:0008327	methyl-CpG binding	0	0.376047
GO:0008333	endosome to lysosome transport	0.0628311	0.752614
GO:0008334	histone mRNA metabolic process	-0.124393	1.20516
GO:0008344	adult locomotory behavior	0.0878029	-0.5585
GO:0008349	MAP kinase kinase kinase kinase activity	0.680981	0.307686
GO:0008353	RNA polymerase II carboxy-terminal domain kinase activity	-0.226344	-1.54613
GO:0008360	regulation of cell shape	0.91115	1.30736
GO:0008361	regulation of cell size	-0.0882119	1.22725
GO:0008375	acetylglucosaminyltransferase activity	0.495587	0.556219
GO:0008380	RNA splicing	-1.26927	3.92807
GO:0008408	3'-5' exonuclease activity	-0.241626	-0.428386
GO:0008536	Ran GTPase binding	-2.08325	1.69088
GO:0008542	visual learning	0.0826719	-0.553547
GO:0008543	fibroblast growth factor receptor signaling pathway	-0.2824	1.15591
GO:0008544	epidermis development	-0.241626	0.34863
GO:0008565	protein transporter activity	-1.61478	1.02933
GO:0008574	ATP-dependent microtubule motor activity, plus-end-directed	0.377112	1.0796
GO:0008584	male gonad development	0.0741275	-0.458003
GO:0008625	extrinsic apoptotic signaling pathway via death domain receptors	-0.299895	-0.509141
GO:0008630	intrinsic apoptotic signaling pathway in response to DNA damage	0.0708092	0.447154
GO:0008631	intrinsic apoptotic signaling pathway in response to oxidative stress	0.42339	-0.769107
GO:0008637	apoptotic mitochondrial changes	0	-0.777127
GO:0008643	carbohydrate transport	-0.826197	0.704297
GO:0008654	phospholipid biosynthetic process	0.612536	-0.895407
GO:0008656	cysteine-type endopeptidase activator activity involved in apoptotic process	-0.265208	-0.866406
GO:0008757	S-adenosylmethionine-dependent methyltransferase activity	-2.60581	2.0342
GO:0009055	electron transfer activity	0.657271	1.31089
GO:0009060	aerobic respiration	0.0826719	-0.879722
GO:0009062	fatty acid catabolic process	0.27146	0.497806
GO:0009083	branched-chain amino acid catabolic process	0	0.32303
GO:0009168	purine ribonucleoside monophosphate biosynthetic process	-0.241626	0.395829
GO:0009235	cobalamin metabolic process	0.11335	-0.427965
GO:0009267	cellular response to starvation	-0.965011	-0.32808
GO:0009303	rRNA transcription	-0.470901	-0.562158
GO:0009306	protein secretion	0	0.414574
GO:0009311	oligosaccharide metabolic process	-0.211718	-0.50909
GO:0009314	response to radiation	0	0.303182
GO:0009408	response to heat	0.406398	-1.28525
GO:0009409	response to cold	0.199232	-1.09494
GO:0009411	response to UV	-0.552953	-0.630279
GO:0009416	response to light stimulus	0	0.35906
GO:0009566	fertilization	0	-0.936054
GO:0009611	response to wounding	0.198096	-0.631223
GO:0009612	response to mechanical stimulus	1.24422	-1.28163
GO:0009615	response to virus	-0.106601	0.679873
GO:0009617	response to bacterium	0	0.367946
GO:0009636	response to toxic substance	-0.14782	-1.52677
GO:0009653	anatomical structure morphogenesis	0.421865	-0.423998
GO:0009725	response to hormone	-0.443092	0.632754
GO:0009749	response to glucose	-1.4166	-0.545047
GO:0009791	post-embryonic development	0.445534	-1.24013
GO:0009887	animal organ morphogenesis	-0.0676674	0.374642
GO:0009897	external side of plasma membrane	1.77186	-0.35393
GO:0009898	cytoplasmic side of plasma membrane	0.441554	-0.737708
GO:0009952	anterior/posterior pattern specification	-0.188464	-0.6501
GO:0009966	regulation of signal transduction	1.50681	-0.717464
GO:0009967	positive regulation of signal transduction	0.907574	-0.949772
GO:0009968	negative regulation of signal transduction	-0.386871	-0.606249
GO:0009982	pseudouridine synthase activity	-0.773407	-0.322902
GO:0009986	cell surface	2.17912	-0.523243
GO:0010008	endosome membrane	0.135643	1.04448
GO:0010033	response to organic substance	0.199232	-0.309254
GO:0010039	response to iron ion	0	0.349859
GO:0010043	response to zinc ion	-0.0933542	-0.775666
GO:0010165	response to X-ray	0	-1.04619
GO:0010212	response to ionizing radiation	0.310541	-0.378706
GO:0010288	response to lead ion	0	-0.315306
GO:0010332	response to gamma radiation	-0.081116	0.38666
GO:0010389	regulation of G2/M transition of mitotic cell cycle	-1.79036	0.732888
GO:0010390	histone monoubiquitination	-0.974048	0.905113
GO:0010458	exit from mitosis	0	-0.702439
GO:0010468	regulation of gene expression	0.904584	1.15528
GO:0010469	regulation of signaling receptor activity	1.25334	-1.25117
GO:0010494	cytoplasmic stress granule	-0.590301	2.29606
GO:0010498	proteasomal protein catabolic process	0.419415	-0.72994
GO:0010501	RNA secondary structure unwinding	-0.400455	2.42537
GO:0010506	regulation of autophagy	0.297233	-0.344294
GO:0010507	negative regulation of autophagy	-0.498666	-0.482883
GO:0010508	positive regulation of autophagy	0.340422	-0.644179
GO:0010575	positive regulation of vascular endothelial growth factor production	0.419415	-0.463718
GO:0010586	miRNA metabolic process	-0.386871	-0.535748
GO:0010592	positive regulation of lamellipodium assembly	0	1.01722
GO:0010595	positive regulation of endothelial cell migration	0.312932	0.444144
GO:0010608	posttranscriptional regulation of gene expression	-0.188464	1.38761
GO:0010613	positive regulation of cardiac muscle hypertrophy	-0.226344	0.592514
GO:0010628	positive regulation of gene expression	0.809839	1.58051
GO:0010629	negative regulation of gene expression	0.721731	0.379671
GO:0010634	positive regulation of epithelial cell migration	0.612548	1.08258
GO:0010718	positive regulation of epithelial to mesenchymal transition	-0.400078	-0.995106
GO:0010800	positive regulation of peptidyl-threonine phosphorylation	0.239293	0.493861
GO:0010803	regulation of tumor necrosis factor-mediated signaling pathway	0.527255	-0.683364
GO:0010811	positive regulation of cell-substrate adhesion	0.680981	-0.664477
GO:0010821	regulation of mitochondrion organization	-0.470901	0.492392
GO:0010824	regulation of centrosome duplication	0	1.11314
GO:0010880	regulation of release of sequestered calcium ion into cytosol by sarcoplasmic reticulum	0	-0.331575
GO:0010923	negative regulation of phosphatase activity	-0.731252	0.993045
GO:0010942	positive regulation of cell death	-0.0993157	1.01431
GO:0010951	negative regulation of endopeptidase activity	0.762546	-1.66219
GO:0010971	positive regulation of G2/M transition of mitotic cell cycle	0.524088	-0.772295
GO:0010976	positive regulation of neuron projection development	0.635097	-2.42905
GO:0010977	negative regulation of neuron projection development	0.742296	-0.742291
GO:0012505	endomembrane system	0.0500629	1.15221
GO:0012506	vesicle membrane	0.312932	0.352715
GO:0012507	ER to Golgi transport vesicle membrane	-0.164057	1.57346
GO:0014003	oligodendrocyte development	0	-0.730582
GO:0014065	phosphatidylinositol 3-kinase signaling	-0.896101	0.866935
GO:0014066	regulation of phosphatidylinositol 3-kinase signaling	0.103023	0.319331
GO:0014068	positive regulation of phosphatidylinositol 3-kinase signaling	0.567697	-0.349353
GO:0014069	postsynaptic density	1.35902	-0.5651
GO:0014070	response to organic cyclic compound	0.989686	-0.354933
GO:0014704	intercalated disc	-0.662039	-0.768007
GO:0014823	response to activity	0.0878029	-0.311533
GO:0015026	coreceptor activity	0.871298	1.07303
GO:0015030	Cajal body	-0.368239	0.603338
GO:0015031	protein transport	-1.80866	0.989377
GO:0015035	protein disulfide oxidoreductase activity	-0.0882119	-0.42849
GO:0015095	magnesium ion transmembrane transporter activity	0.377112	-0.96499
GO:0015171	amino acid transmembrane transporter activity	0	-0.462844
GO:0015293	symporter activity	1.73501	-0.551519
GO:0015459	potassium channel regulator activity	0	0.694822
GO:0015485	cholesterol binding	0	-1.50011
GO:0015629	actin cytoskeleton	0.309191	0.775733
GO:0015630	microtubule cytoskeleton	-0.76561	-0.479033
GO:0015631	tubulin binding	0.156015	2.56149
GO:0015701	bicarbonate transport	-0.124393	0.709921
GO:0015914	phospholipid transport	-0.662039	-0.360446
GO:0015935	small ribosomal subunit	0.27146	-0.874966
GO:0015949	nucleobase-containing small molecule interconversion	0.199232	0.357213
GO:0015991	ATP hydrolysis coupled proton transport	0.67833	0.421237
GO:0016018	cyclosporin A binding	-0.386871	0.470626
GO:0016020	membrane	1.14447	2.53463
GO:0016021	integral component of membrane	1.84647	-1.56692
GO:0016024	CDP-diacylglycerol biosynthetic process	-0.265208	-0.362889
GO:0016032	viral process	-0.881002	1.09467
GO:0016042	lipid catabolic process	0.930077	0.854548
GO:0016050	vesicle organization	-0.469817	0.613534
GO:0016055	Wnt signaling pathway	-0.125579	0.595797
GO:0016070	RNA metabolic process	-0.378416	2.86278
GO:0016180	snRNA processing	-0.265208	0.497346
GO:0016192	vesicle-mediated transport	-0.571276	0.414003
GO:0016197	endosomal transport	-0.349537	0.360603
GO:0016226	iron-sulfur cluster assembly	-0.54565	0.838265
GO:0016234	inclusion body	-0.124393	-1.23343
GO:0016235	aggresome	0	0.343517
GO:0016236	macroautophagy	-0.499441	0.508555
GO:0016239	positive regulation of macroautophagy	0.0779422	0.737688
GO:0016241	regulation of macroautophagy	0.299735	0.581722
GO:0016242	negative regulation of macroautophagy	-0.386871	-0.646683
GO:0016254	preassembly of GPI anchor in ER membrane	0	-0.561905
GO:0016266	O-glycan processing	-0.171878	-0.728411
GO:0016279	protein-lysine N-methyltransferase activity	-0.211718	-0.509793
GO:0016281	eukaryotic translation initiation factor 4F complex	-0.124393	0.512955
GO:0016301	kinase activity	-0.526554	0.58284
GO:0016303	1-phosphatidylinositol-3-kinase activity	-0.506276	0.561342
GO:0016310	phosphorylation	-1.10211	0.670925
GO:0016311	dephosphorylation	-0.399101	0.37359
GO:0016323	basolateral plasma membrane	0.331208	-0.354158
GO:0016324	apical plasma membrane	0.501394	0.654291
GO:0016328	lateral plasma membrane	0.0826719	-0.79526
GO:0016363	nuclear matrix	-0.504754	3.38485
GO:0016407	acetyltransferase activity	0.239293	0.561264
GO:0016409	palmitoyltransferase activity	0.341864	-0.302974
GO:0016442	RISC complex	0.680981	0.510866
GO:0016459	myosin complex	0.112792	0.798901
GO:0016477	cell migration	0.633832	-0.864748
GO:0016485	protein processing	0.8739	0.31676
GO:0016491	oxidoreductase activity	-0.863318	0.762844
GO:0016514	SWI/SNF complex	0	1.23875
GO:0016525	negative regulation of angiogenesis	0.273218	-0.373402
GO:0016529	sarcoplasmic reticulum	0.419415	-1.12905
GO:0016538	cyclin-dependent protein serine/threonine kinase regulator activity	0.680981	-0.358671
GO:0016567	protein ubiquitination	-0.115583	-0.502966
GO:0016571	histone methylation	-0.657805	0.703478
GO:0016573	histone acetylation	0.198096	-0.404301
GO:0016575	histone deacetylation	-0.993991	2.82558
GO:0016578	histone deubiquitination	-0.124393	0.359372
GO:0016579	protein deubiquitination	0.272836	0.66536
GO:0016581	NuRD complex	0.112792	1.16315
GO:0016592	mediator complex	-0.965011	0.893237
GO:0016601	Rac protein signal transduction	0	-0.780002
GO:0016604	nuclear body	-0.14196	1.18875
GO:0016605	PML body	-0.368134	-0.309727
GO:0016607	nuclear speck	-0.371374	6.25261
GO:0016740	transferase activity	0.556044	-0.779981
GO:0016746	transferase activity, transferring acyl groups	0	-0.402162
GO:0016787	hydrolase activity	-0.459574	-0.316663
GO:0016791	phosphatase activity	0.271529	-0.362209
GO:0016887	ATPase activity	-0.177162	0.517414
GO:0016922	nuclear receptor binding	0.199232	0.914915
GO:0016925	protein sumoylation	-0.15338	1.02364
GO:0017015	regulation of transforming growth factor beta receptor signaling pathway	0	-0.510157
GO:0017017	MAP kinase tyrosine/serine/threonine phosphatase activity	0.27146	0.326952
GO:0017025	TBP-class protein binding	-0.826197	0.659514
GO:0017048	Rho GTPase binding	0.273218	-0.306043
GO:0017049	GTP-Rho binding	0	0.311888
GO:0017053	transcriptional repressor complex	0	-0.683302
GO:0017056	structural constituent of nuclear pore	0.185559	1.88451
GO:0017091	AU-rich element binding	-0.241626	-0.348856
GO:0017101	aminoacyl-tRNA synthetase multienzyme complex	0.11335	0.811051
GO:0017112	Rab guanyl-nucleotide exchange factor activity	-0.700221	0.673048
GO:0017119	Golgi transport complex	-0.470901	0.494909
GO:0017124	SH3 domain binding	-0.143058	-0.571368
GO:0017137	Rab GTPase binding	-0.9151	0.386042
GO:0017148	negative regulation of translation	-0.202388	2.74244
GO:0017157	regulation of exocytosis	0.11335	-0.620848
GO:0017160	Ral GTPase binding	0.11335	-0.482331
GO:0018024	histone-lysine N-methyltransferase activity	-0.22646	-1.04717
GO:0018105	peptidyl-serine phosphorylation	-0.304306	1.02717
GO:0018107	peptidyl-threonine phosphorylation	-0.256504	0.599031
GO:0018108	peptidyl-tyrosine phosphorylation	1.40365	0.484012
GO:0018146	keratan sulfate biosynthetic process	0.419415	-1.1004
GO:0018279	protein N-linked glycosylation via asparagine	0	-1.66481
GO:0018345	protein palmitoylation	0.185559	-0.479644
GO:0019003	GDP binding	-0.119589	-1.84802
GO:0019005	SCF ubiquitin ligase complex	-1.07018	0.854051
GO:0019058	viral life cycle	-0.771269	0.449825
GO:0019216	regulation of lipid metabolic process	0.11245	-0.450579
GO:0019221	cytokine-mediated signaling pathway	3.92232	-1.89412
GO:0019233	sensory perception of pain	0	-0.601364
GO:0019674	NAD metabolic process	0.419415	-0.622306
GO:0019706	protein-cysteine S-palmitoyltransferase activity	0.0878029	0.336405
GO:0019722	calcium-mediated signaling	0.198096	1.54877
GO:0019789	SUMO transferase activity	-0.105607	1.09127
GO:0019827	stem cell population maintenance	-1.26092	1.49644
GO:0019843	rRNA binding	-0.158844	1.46116
GO:0019882	antigen processing and presentation	2.16572	0.678696
GO:0019886	antigen processing and presentation of exogenous peptide antigen via MHC class II	0.811672	1.31366
GO:0019888	protein phosphatase regulator activity	-0.601213	0.793949
GO:0019894	kinesin binding	0	-0.780253
GO:0019897	extrinsic component of plasma membrane	-0.54565	0.480934
GO:0019898	extrinsic component of membrane	-0.289619	0.641811
GO:0019899	enzyme binding	-0.0505141	2.93437
GO:0019900	kinase binding	0.888107	0.760977
GO:0019901	protein kinase binding	0.316243	-0.402628
GO:0019902	phosphatase binding	0.232731	-0.799452
GO:0019903	protein phosphatase binding	-0.749365	2.31562
GO:0019904	protein domain specific binding	0	0.503985
GO:0019905	syntaxin binding	0.0607023	-0.511924
GO:0019915	lipid storage	1.06472	-0.578962
GO:0019985	translesion synthesis	-0.0725197	0.449574
GO:0020037	heme binding	0.783871	0.362578
GO:0021510	spinal cord development	0.217618	-0.593045
GO:0021549	cerebellum development	-0.773407	0.985458
GO:0021762	substantia nigra development	0.257961	-1.66008
GO:0021766	hippocampus development	0.324238	0.966279
GO:0021915	neural tube development	-0.360483	-0.618772
GO:0021987	cerebral cortex development	0.232705	0.575982
GO:0022008	neurogenesis	0.199232	0.662133
GO:0022604	regulation of cell morphogenesis	0.341864	-0.579373
GO:0022617	extracellular matrix disassembly	2.4366	0.381525
GO:0022624	proteasome accessory complex	-0.0993157	0.904786
GO:0022625	cytosolic large ribosomal subunit	1.37274	-1.76603
GO:0022627	cytosolic small ribosomal subunit	-0.0676674	-1.87094
GO:0022857	transmembrane transporter activity	-0.443092	0.302012
GO:0022900	electron transport chain	0.372302	0.594366
GO:0022904	respiratory electron transport chain	0	-0.45477
GO:0023014	signal transduction by protein phosphorylation	-0.314021	0.362534
GO:0023026	MHC class II protein complex binding	0.112792	0.302927
GO:0030008	TRAPP complex	0	-0.626945
GO:0030010	establishment of cell polarity	1.17403	-0.9167
GO:0030014	CCR4-NOT complex	-0.506276	0.537164
GO:0030018	Z disc	0.74275	-0.954014
GO:0030027	lamellipodium	0.950106	0.798144
GO:0030030	cell projection organization	-0.0882119	0.501116
GO:0030032	lamellipodium assembly	0	-0.363517
GO:0030033	microvillus assembly	1.05839	1.53819
GO:0030036	actin cytoskeleton organization	0.0940225	0.577447
GO:0030041	actin filament polymerization	0	0.399322
GO:0030054	cell junction	1.19247	-0.521325
GO:0030097	hemopoiesis	1.53476	-1.32992
GO:0030099	myeloid cell differentiation	0.112792	0.312138
GO:0030100	regulation of endocytosis	-0.400078	0.706068
GO:0030111	regulation of Wnt signaling pathway	0	-0.357008
GO:0030122	AP-2 adaptor complex	0	0.366704
GO:0030126	COPI vesicle coat	-0.241626	0.441281
GO:0030127	COPII vesicle coat	-0.105607	2.01705
GO:0030133	transport vesicle	-0.571276	0.88572
GO:0030134	COPII-coated ER to Golgi transport vesicle	-0.105607	-0.303892
GO:0030136	clathrin-coated vesicle	0.403193	0.898023
GO:0030139	endocytic vesicle	0	0.867947
GO:0030140	trans-Golgi network transport vesicle	0.680981	0.492382
GO:0030141	secretory granule	0.292137	-0.397282
GO:0030145	manganese ion binding	0.131447	0.621902
GO:0030148	sphingolipid biosynthetic process	-0.0676674	0.327119
GO:0030150	protein import into mitochondrial matrix	-0.241626	0.51398
GO:0030154	cell differentiation	0.440488	-0.512915
GO:0030155	regulation of cell adhesion	-0.837413	0.735942
GO:0030159	receptor signaling complex scaffold activity	0	-0.541367
GO:0030162	regulation of proteolysis	-0.226344	0.316406
GO:0030163	protein catabolic process	0.377112	-1.23767
GO:0030165	PDZ domain binding	1.52909	-2.13869
GO:0030168	platelet activation	1.37228	0.325387
GO:0030170	pyridoxal phosphate binding	1.3552	-0.469403
GO:0030173	integral component of Golgi membrane	-0.14782	-0.750793
GO:0030175	filopodium	0.441032	0.466598
GO:0030176	integral component of endoplasmic reticulum membrane	0.140916	1.30632
GO:0030177	positive regulation of Wnt signaling pathway	1.4805	-1.47688
GO:0030178	negative regulation of Wnt signaling pathway	-0.360483	0.551467
GO:0030182	neuron differentiation	0.82761	0.613825
GO:0030183	B cell differentiation	0.131447	0.726247
GO:0030198	extracellular matrix organization	1.66104	-0.349353
GO:0030206	chondroitin sulfate biosynthetic process	1.05839	-0.68038
GO:0030216	keratinocyte differentiation	-1.39386	0.477833
GO:0030217	T cell differentiation	0.273218	0.473568
GO:0030218	erythrocyte differentiation	-0.251491	-0.719748
GO:0030220	platelet formation	0.103023	1.67661
GO:0030234	enzyme regulator activity	-0.265208	-0.38899
GO:0030246	carbohydrate binding	-0.119589	1.56719
GO:0030276	clathrin binding	0.612548	-0.387924
GO:0030282	bone mineralization	0.27146	0.561105
GO:0030295	protein kinase activator activity	-0.226344	0.326529
GO:0030307	positive regulation of cell growth	-1.42848	0.310633
GO:0030308	negative regulation of cell growth	-0.368865	-0.828183
GO:0030315	T-tubule	0.112792	0.869945
GO:0030316	osteoclast differentiation	0.0946884	0.385509
GO:0030317	flagellated sperm motility	-0.105607	-0.433411
GO:0030324	lung development	0	0.576591
GO:0030330	DNA damage response, signal transduction by p53 class mediator	0	0.581218
GO:0030331	estrogen receptor binding	-1.14898	1.635
GO:0030332	cyclin binding	0.567697	-1.53422
GO:0030334	regulation of cell migration	0.0708092	-1.08194
GO:0030335	positive regulation of cell migration	0.982054	-0.772098
GO:0030336	negative regulation of cell migration	0.357632	-2.13451
GO:0030374	nuclear receptor transcription coactivator activity	-1.1301	1.14125
GO:0030424	axon	-0.368514	0.343623
GO:0030425	dendrite	0.38759	-0.544954
GO:0030426	growth cone	0.663588	-0.337287
GO:0030433	ubiquitin-dependent ERAD pathway	-0.104562	0.971078
GO:0030488	tRNA methylation	-1.11585	0.853698
GO:0030490	maturation of SSU-rRNA	-0.773407	-0.688225
GO:0030496	midbody	-0.117274	-0.367891
GO:0030507	spectrin binding	-0.124393	-0.405977
GO:0030509	BMP signaling pathway	-0.379293	0.664239
GO:0030511	positive regulation of transforming growth factor beta receptor signaling pathway	0	-0.703127
GO:0030512	negative regulation of transforming growth factor beta receptor signaling pathway	0	-0.490609
GO:0030513	positive regulation of BMP signaling pathway	-0.105607	1.67795
GO:0030514	negative regulation of BMP signaling pathway	0.217618	-0.729172
GO:0030515	snoRNA binding	-0.226344	1.02765
GO:0030518	intracellular steroid hormone receptor signaling pathway	-0.241626	0.607404
GO:0030520	intracellular estrogen receptor signaling pathway	-0.226344	1.36645
GO:0030521	androgen receptor signaling pathway	0	-0.560772
GO:0030522	intracellular receptor signaling pathway	2.12844	-0.379122
GO:0030532	small nuclear ribonucleoprotein complex	-0.971298	1.61003
GO:0030544	Hsp70 protein binding	-0.251491	1.93597
GO:0030593	neutrophil chemotaxis	0.292137	-1.0753
GO:0030659	cytoplasmic vesicle membrane	0.821194	-0.682212
GO:0030660	Golgi-associated vesicle membrane	0	-0.679573
GO:0030665	clathrin-coated vesicle membrane	0.0826719	0.496251
GO:0030666	endocytic vesicle membrane	-0.314021	0.932642
GO:0030667	secretory granule membrane	1.66283	-0.485703
GO:0030669	clathrin-coated endocytic vesicle membrane	0	-0.340411
GO:0030670	phagocytic vesicle membrane	0.635097	1.4672
GO:0030672	synaptic vesicle membrane	0.185559	-0.330916
GO:0030674	protein binding, bridging	0	-0.419927
GO:0030686	90S preribosome	-0.386871	-0.747591
GO:0030687	preribosome, large subunit precursor	1.00246	0.781437
GO:0030705	cytoskeleton-dependent intracellular transport	0.341864	-0.589549
GO:0030742	GTP-dependent protein binding	0	0.387615
GO:0030838	positive regulation of actin filament polymerization	0.0779422	0.614326
GO:0030855	epithelial cell differentiation	0.918556	-0.39603
GO:0030864	cortical actin cytoskeleton	0.612536	-0.467246
GO:0030866	cortical actin cytoskeleton organization	-0.335721	0.525171
GO:0030889	negative regulation of B cell proliferation	0.11335	-0.952538
GO:0030890	positive regulation of B cell proliferation	0.652504	1.16084
GO:0030897	HOPS complex	-0.386871	0.50666
GO:0030900	forebrain development	0.0826719	-1.43687
GO:0030904	retromer complex	0.185559	0.78243
GO:0030968	endoplasmic reticulum unfolded protein response	0.310541	0.538868
GO:0030970	retrograde protein transport, ER to cytosol	-0.265208	-0.357852
GO:0030971	receptor tyrosine kinase binding	-0.0748594	0.797461
GO:0030992	intraciliary transport particle B	-0.85444	-0.832597
GO:0031011	Ino80 complex	0	1.16343
GO:0031012	extracellular matrix	0.762546	-1.08977
GO:0031032	actomyosin structure organization	0.103023	-0.324517
GO:0031047	gene silencing by RNA	-0.211718	-0.622432
GO:0031054	pre-miRNA processing	0.11335	-0.34867
GO:0031065	positive regulation of histone deacetylation	-0.470901	0.345116
GO:0031072	heat shock protein binding	0.604284	0.632866
GO:0031080	nuclear pore outer ring	-0.124393	1.75259
GO:0031090	organelle membrane	0.847943	-1.17899
GO:0031093	platelet alpha granule lumen	-0.164057	-0.849559
GO:0031098	stress-activated protein kinase signaling cascade	-0.260593	-0.385582
GO:0031100	animal organ regeneration	0.0826719	-0.406862
GO:0031116	positive regulation of microtubule polymerization	0.217618	4.13362
GO:0031122	cytoplasmic microtubule organization	0.163795	0.45711
GO:0031124	mRNA 3'-end processing	-2.55494	3.93898
GO:0031145	anaphase-promoting complex-dependent catabolic process	-0.793546	2.61572
GO:0031146	SCF-dependent proteasomal ubiquitin-dependent protein catabolic process	-2.18835	-0.331719
GO:0031175	neuron projection development	0.292449	-0.955688
GO:0031201	SNARE complex	0.136794	1.42493
GO:0031210	phosphatidylcholine binding	0	-0.839146
GO:0031225	anchored component of membrane	1.94023	-2.30576
GO:0031226	intrinsic component of plasma membrane	0	0.429604
GO:0031234	extrinsic component of cytoplasmic side of plasma membrane	1.59361	-0.898571
GO:0031252	cell leading edge	0.615462	1.67745
GO:0031267	small GTPase binding	-0.360483	0.426166
GO:0031293	membrane protein intracellular domain proteolysis	0	1.43294
GO:0031295	T cell costimulation	1.81371	-0.68794
GO:0031297	replication fork processing	-0.582546	0.713399
GO:0031305	integral component of mitochondrial inner membrane	-0.582546	0.530092
GO:0031307	integral component of mitochondrial outer membrane	0	-0.317101
GO:0031333	negative regulation of protein complex assembly	0	-0.35491
GO:0031334	positive regulation of protein complex assembly	0.198096	1.15315
GO:0031338	regulation of vesicle fusion	-0.366072	0.325817
GO:0031369	translation initiation factor binding	-0.54565	-0.45464
GO:0031396	regulation of protein ubiquitination	-0.657805	-0.92124
GO:0031397	negative regulation of protein ubiquitination	-0.0597133	2.48213
GO:0031398	positive regulation of protein ubiquitination	0.792999	-1.08268
GO:0031410	cytoplasmic vesicle	0.92595	1.39367
GO:0031434	mitogen-activated protein kinase kinase binding	-0.470901	-0.395624
GO:0031435	mitogen-activated protein kinase kinase kinase binding	-0.265208	0.440513
GO:0031463	Cul3-RING ubiquitin ligase complex	-0.122447	-0.443209
GO:0031464	Cul4A-RING E3 ubiquitin ligase complex	-1.20824	2.14219
GO:0031489	myosin V binding	0	0.35597
GO:0031490	chromatin DNA binding	-0.128499	3.18236
GO:0031491	nucleosome binding	0	-0.58422
GO:0031492	nucleosomal DNA binding	0.0779422	-0.430435
GO:0031514	motile cilium	0.783871	0.309077
GO:0031519	PcG protein complex	0	0.928556
GO:0031526	brush border membrane	0.757589	-0.527101
GO:0031532	actin cytoskeleton reorganization	1.52909	0.484119
GO:0031573	intra-S DNA damage checkpoint	0.419415	-0.598878
GO:0031593	polyubiquitin modification-dependent protein binding	0.612548	-0.437108
GO:0031594	neuromuscular junction	0.292137	0.539837
GO:0031597	cytosolic proteasome complex	0.27146	0.522577
GO:0031623	receptor internalization	1.41203	0.822004
GO:0031624	ubiquitin conjugating enzyme binding	0.273218	-0.813952
GO:0031625	ubiquitin protein ligase binding	0.510633	0.595422
GO:0031647	regulation of protein stability	1.27082	-0.934709
GO:0031648	protein destabilization	-0.338201	0.780804
GO:0031663	lipopolysaccharide-mediated signaling pathway	0.527255	0.56814
GO:0031667	response to nutrient levels	1.06472	0.941381
GO:0031668	cellular response to extracellular stimulus	2.16572	-0.709893
GO:0031683	G-protein beta/gamma-subunit complex binding	0.27146	0.480302
GO:0031901	early endosome membrane	-0.635388	-0.31584
GO:0031902	late endosome membrane	-0.379324	0.508246
GO:0031929	TOR signaling	-0.773407	-0.48467
GO:0031932	TORC2 complex	-0.124393	-0.442307
GO:0031941	filamentous actin	0.680981	-0.450979
GO:0031954	positive regulation of protein autophosphorylation	0	0.960366
GO:0031965	nuclear membrane	-0.0274766	-0.723078
GO:0031966	mitochondrial membrane	-0.296161	0.403449
GO:0031982	vesicle	0.568071	0.504662
GO:0031996	thioesterase binding	0.680981	0.553502
GO:0032006	regulation of TOR signaling	0.11335	-0.632806
GO:0032007	negative regulation of TOR signaling	-0.731252	0.66557
GO:0032008	positive regulation of TOR signaling	0.0775737	0.386237
GO:0032012	regulation of ARF protein signal transduction	0.11335	0.592411
GO:0032024	positive regulation of insulin secretion	-0.0846963	0.840366
GO:0032039	integrator complex	-0.386871	0.518118
GO:0032040	small-subunit processome	-0.352239	1.56238
GO:0032088	negative regulation of NF-kappaB transcription factor activity	0.520086	0.563947
GO:0032091	negative regulation of protein binding	-0.188132	0.473564
GO:0032092	positive regulation of protein binding	0	-1.21942
GO:0032147	activation of protein kinase activity	0.0588508	0.394266
GO:0032148	activation of protein kinase B activity	-0.211718	-0.302581
GO:0032154	cleavage furrow	0.214284	-0.350229
GO:0032201	telomere maintenance via semi-conservative replication	-0.335721	1.25069
GO:0032204	regulation of telomere maintenance	-0.974048	-0.571295
GO:0032211	negative regulation of telomere maintenance via telomerase	-0.211718	2.6484
GO:0032212	positive regulation of telomere maintenance via telomerase	0.615462	-0.663693
GO:0032259	methylation	-2.67585	0.32093
GO:0032266	phosphatidylinositol-3-phosphate binding	-0.171878	-0.365317
GO:0032355	response to estradiol	0	0.431711
GO:0032391	photoreceptor connecting cilium	0.199232	-1.18088
GO:0032402	melanosome transport	0	-0.365361
GO:0032418	lysosome localization	0.0946884	-0.979774
GO:0032420	stereocilium	0	0.771045
GO:0032435	negative regulation of proteasomal ubiquitin-dependent protein catabolic process	-0.188464	0.759636
GO:0032436	positive regulation of proteasomal ubiquitin-dependent protein catabolic process	0.231126	-0.831074
GO:0032438	melanosome organization	0.584319	-0.48966
GO:0032452	histone demethylase activity	-2.13223	1.43561
GO:0032456	endocytic recycling	0.174075	0.535699
GO:0032461	positive regulation of protein oligomerization	1.50681	-0.723177
GO:0032465	regulation of cytokinesis	-1.26596	0.744042
GO:0032467	positive regulation of cytokinesis	0.838229	-0.348411
GO:0032469	endoplasmic reticulum calcium ion homeostasis	0.239293	0.552977
GO:0032480	negative regulation of type I interferon production	0.174075	-0.660599
GO:0032481	positive regulation of type I interferon production	0.148587	1.18193
GO:0032496	response to lipopolysaccharide	0.311941	-0.789951
GO:0032502	developmental process	0	-0.485199
GO:0032508	DNA duplex unwinding	-0.326381	1.57988
GO:0032515	negative regulation of phosphoprotein phosphatase activity	0.174075	-0.803243
GO:0032526	response to retinoic acid	0.937238	0.44249
GO:0032543	mitochondrial translation	-0.762028	1.31995
GO:0032570	response to progesterone	-0.773407	-0.620928
GO:0032580	Golgi cisterna membrane	-0.2824	0.306673
GO:0032587	ruffle membrane	0.46051	0.600604
GO:0032588	trans-Golgi network membrane	0.32525	1.53752
GO:0032715	negative regulation of interleukin-6 production	0	0.692539
GO:0032720	negative regulation of tumor necrosis factor production	1.00246	0.555024
GO:0032722	positive regulation of chemokine production	0.11335	-0.788206
GO:0032727	positive regulation of interferon-alpha production	0	-1.13581
GO:0032728	positive regulation of interferon-beta production	0	-1.00331
GO:0032729	positive regulation of interferon-gamma production	-0.0748594	-0.44706
GO:0032735	positive regulation of interleukin-12 production	0.27146	-0.755405
GO:0032743	positive regulation of interleukin-2 production	-0.105607	1.29635
GO:0032755	positive regulation of interleukin-6 production	0.174075	-1.72329
GO:0032757	positive regulation of interleukin-8 production	-0.386871	-0.639866
GO:0032760	positive regulation of tumor necrosis factor production	-0.260593	-1.44777
GO:0032781	positive regulation of ATPase activity	1.14721	-0.330318
GO:0032786	positive regulation of DNA-templated transcription, elongation	0	2.99059
GO:0032797	SMN complex	-0.265208	0.532889
GO:0032801	receptor catabolic process	-0.241626	-0.318765
GO:0032839	dendrite cytoplasm	0	-0.519899
GO:0032868	response to insulin	-1.47042	2.07079
GO:0032869	cellular response to insulin stimulus	0.102256	0.432627
GO:0032870	cellular response to hormone stimulus	0.838229	0.478616
GO:0032880	regulation of protein localization	0.847943	-0.683118
GO:0032922	circadian regulation of gene expression	-0.473177	1.16995
GO:0032947	protein-containing complex scaffold activity	0	0.844331
GO:0032956	regulation of actin cytoskeleton organization	0	0.457802
GO:0032968	positive regulation of transcription elongation from RNA polymerase II promoter	-0.386871	0.83522
GO:0032981	mitochondrial respiratory chain complex I assembly	0.520086	0.51165
GO:0032991	protein-containing complex	-0.209246	2.93599
GO:0032993	protein-DNA complex	-0.143245	0.312138
GO:0033017	sarcoplasmic reticulum membrane	0	-0.583228
GO:0033077	T cell differentiation in thymus	-0.469817	0.30912
GO:0033116	endoplasmic reticulum-Golgi intermediate compartment membrane	-0.700221	0.905897
GO:0033120	positive regulation of RNA splicing	-0.974048	2.08579
GO:0033137	negative regulation of peptidyl-serine phosphorylation	0.524088	-1.15675
GO:0033138	positive regulation of peptidyl-serine phosphorylation	0.502412	-0.705998
GO:0033146	regulation of intracellular estrogen receptor signaling pathway	-0.386871	-0.340113
GO:0033209	tumor necrosis factor-mediated signaling pathway	0.357632	0.324869
GO:0033276	transcription factor TFTC complex	0	0.73853
GO:0033344	cholesterol efflux	0.42339	-0.743399
GO:0033539	fatty acid beta-oxidation using acyl-CoA dehydrogenase	0.42339	-0.334324
GO:0033572	transferrin transport	1.14721	0.573082
GO:0033574	response to testosterone	0	-0.546357
GO:0033613	activating transcription factor binding	0.199232	1.69343
GO:0033617	mitochondrial respiratory chain complex IV assembly	-0.662039	-0.737686
GO:0033683	nucleotide-excision repair, DNA incision	-1.30633	1.51939
GO:0033962	cytoplasmic mRNA processing body assembly	-0.105607	-0.39209
GO:0034045	phagophore assembly site membrane	-0.386871	0.875839
GO:0034063	stress granule assembly	0.42339	0.336376
GO:0034067	protein localization to Golgi apparatus	-0.226344	0.651423
GO:0034080	CENP-A containing nucleosome assembly	0.567697	-1.17432
GO:0034097	response to cytokine	0.615462	-0.454067
GO:0034162	toll-like receptor 9 signaling pathway	-0.241626	0.32275
GO:0034198	cellular response to amino acid starvation	0	0.763112
GO:0034220	ion transmembrane transport	0.596911	0.424134
GO:0034237	protein kinase A regulatory subunit binding	-0.226344	2.00146
GO:0034260	negative regulation of GTPase activity	0.156015	-0.43733
GO:0034314	Arp2/3 complex-mediated actin nucleation	1.05839	1.50311
GO:0034329	cell junction assembly	0.42339	-0.727861
GO:0034332	adherens junction organization	0.42339	0.422027
GO:0034341	response to interferon-gamma	0.42339	-0.563562
GO:0034383	low-density lipoprotein particle clearance	-0.0882119	0.651655
GO:0034399	nuclear periphery	-1.08431	2.48915
GO:0034446	substrate adhesion-dependent cell spreading	0.341864	-0.314418
GO:0034450	ubiquitin-ubiquitin ligase activity	0.239293	0.430469
GO:0034451	centriolar satellite	0	0.301336
GO:0034453	microtubule anchoring	-0.657805	0.54472
GO:0034497	protein localization to phagophore assembly site	-1.67223	1.48263
GO:0034504	protein localization to nucleus	0	-0.583323
GO:0034599	cellular response to oxidative stress	0	-1.06526
GO:0034605	cellular response to heat	-0.164057	-1.56123
GO:0034612	response to tumor necrosis factor	0.199232	0.940977
GO:0034613	cellular protein localization	0.847943	-0.680776
GO:0034614	cellular response to reactive oxygen species	0.273218	-0.769812
GO:0034620	cellular response to unfolded protein	0.27146	0.69746
GO:0034622	cellular protein-containing complex assembly	1.06472	-0.442083
GO:0034644	cellular response to UV	0.82761	-0.338876
GO:0034704	calcium channel complex	0	-0.595084
GO:0034719	SMN-Sm protein complex	-0.971298	0.660411
GO:0034765	regulation of ion transmembrane transport	0	-0.502834
GO:0034774	secretory granule lumen	-0.200859	0.666108
GO:0034975	protein folding in endoplasmic reticulum	0	0.491858
GO:0034976	response to endoplasmic reticulum stress	0.688006	0.550684
GO:0035019	somatic stem cell population maintenance	0.0878029	0.381952
GO:0035023	regulation of Rho protein signal transduction	0	-0.713699
GO:0035024	negative regulation of Rho protein signal transduction	0.42339	0.445065
GO:0035035	histone acetyltransferase binding	-0.188464	0.461688
GO:0035064	methylated histone binding	-0.935472	2.27195
GO:0035066	positive regulation of histone acetylation	-0.586874	-0.324025
GO:0035091	phosphatidylinositol binding	0.102256	-0.646779
GO:0035097	histone methyltransferase complex	-0.180161	0.568557
GO:0035098	ESC/E(Z) complex	-0.360483	0.890688
GO:0035145	exon-exon junction complex	-0.662039	0.983923
GO:0035176	social behavior	0	-0.983173
GO:0035196	production of miRNAs involved in gene silencing by miRNA	1.06472	1.03582
GO:0035198	miRNA binding	0.612548	0.991809
GO:0035255	ionotropic glutamate receptor binding	0.239293	-0.627255
GO:0035257	nuclear hormone receptor binding	-0.469817	0.570758
GO:0035259	glucocorticoid receptor binding	0.871298	-0.719694
GO:0035264	multicellular organism growth	0.25038	-0.413029
GO:0035267	NuA4 histone acetyltransferase complex	-0.360483	1.03472
GO:0035307	positive regulation of protein dephosphorylation	-0.771269	0.338866
GO:0035326	enhancer binding	0	-0.44665
GO:0035327	transcriptionally active chromatin	0	0.727453
GO:0035329	hippo signaling	0	-0.659222
GO:0035335	peptidyl-tyrosine dephosphorylation	0.760118	-0.397194
GO:0035338	long-chain fatty-acyl-CoA biosynthetic process	-0.470901	0.350584
GO:0035371	microtubule plus-end	-0.54565	1.2756
GO:0035458	cellular response to interferon-beta	1.27801	0.338665
GO:0035497	cAMP response element binding	0	0.600103
GO:0035518	histone H2A monoubiquitination	-0.241626	-0.369275
GO:0035556	intracellular signal transduction	0.189014	-0.601514
GO:0035563	positive regulation of chromatin binding	-0.470901	-0.384701
GO:0035577	azurophil granule membrane	0.0569425	0.531632
GO:0035578	azurophil granule lumen	0	0.458988
GO:0035579	specific granule membrane	4.06513	0.323787
GO:0035580	specific granule lumen	0	0.987532
GO:0035615	clathrin adaptor activity	0.27146	0.418134
GO:0035631	CD40 receptor complex	0.27146	-0.53557
GO:0035666	TRIF-dependent toll-like receptor signaling pathway	0.198096	0.714742
GO:0035690	cellular response to drug	0.148587	1.19585
GO:0035722	interleukin-12-mediated signaling pathway	0.633112	0.408124
GO:0035725	sodium ion transmembrane transport	0.419415	0.732815
GO:0035735	intraciliary transport involved in cilium assembly	0.232705	-0.74701
GO:0035770	ribonucleoprotein granule	0.11335	-0.439527
GO:0035774	positive regulation of insulin secretion involved in cellular response to glucose stimulus	-0.105607	-0.484597
GO:0035855	megakaryocyte development	-0.657805	1.44257
GO:0035861	site of double-strand break	0	0.355074
GO:0035869	ciliary transition zone	-0.226344	-0.309773
GO:0035904	aorta development	0	0.983437
GO:0035914	skeletal muscle cell differentiation	0	1.13901
GO:0035924	cellular response to vascular endothelial growth factor stimulus	-1.69316	-0.897214
GO:0035925	mRNA 3'-UTR AU-rich region binding	0.27146	-0.521099
GO:0035970	peptidyl-threonine dephosphorylation	0.341864	0.5948
GO:0036002	pre-mRNA binding	-0.773407	2.03783
GO:0036020	endolysosome membrane	-0.124393	0.760728
GO:0036064	ciliary basal body	0.152596	0.879864
GO:0036092	phosphatidylinositol-3-phosphate biosynthetic process	-0.691309	0.412103
GO:0036120	cellular response to platelet-derived growth factor stimulus	1.06472	-0.413638
GO:0036126	sperm flagellum	0.680981	0.536779
GO:0036151	phosphatidylcholine acyl-chain remodeling	-0.470901	-0.713084
GO:0036258	multivesicular body assembly	-0.171878	-0.640669
GO:0036297	interstrand cross-link repair	-0.0676674	1.51163
GO:0036459	thiol-dependent ubiquitinyl hydrolase activity	0	0.905382
GO:0036464	cytoplasmic ribonucleoprotein granule	1.52992	-0.497709
GO:0036498	IRE1-mediated unfolded protein response	-0.289619	1.24107
GO:0036503	ERAD pathway	0	-0.319379
GO:0036513	Derlin-1 retrotranslocation complex	0.42339	-1.3339
GO:0038023	signaling receptor activity	0.279004	-1.01116
GO:0038061	NIK/NF-kappaB signaling	0	1.06748
GO:0038083	peptidyl-tyrosine autophosphorylation	1.14864	0.434339
GO:0038095	Fc-epsilon receptor signaling pathway	0.612869	0.584627
GO:0038096	Fc-gamma receptor signaling pathway involved in phagocytosis	0.557622	0.653358
GO:0038111	interleukin-7-mediated signaling pathway	0	-0.939924
GO:0038128	ERBB2 signaling pathway	0.474013	-0.636683
GO:0039702	viral budding via host ESCRT complex	-0.971298	-2.63594
GO:0040008	regulation of growth	-0.20712	0.813898
GO:0040014	regulation of multicellular organism growth	0.67833	-0.60643
GO:0040018	positive regulation of multicellular organism growth	0.42339	2.41648
GO:0040029	regulation of gene expression, epigenetic	0.11335	-0.621658
GO:0042059	negative regulation of epidermal growth factor receptor signaling pathway	0.199232	0.42202
GO:0042060	wound healing	0.156015	-0.30671
GO:0042073	intraciliary transport	0.11335	-0.743406
GO:0042098	T cell proliferation	-0.386871	-0.567224
GO:0042100	B cell proliferation	-0.105607	0.759133
GO:0042102	positive regulation of T cell proliferation	0.359314	-0.766952
GO:0042104	positive regulation of activated T cell proliferation	0.27146	1.01167
GO:0042110	T cell activation	-0.522696	-1.08862
GO:0042113	B cell activation	0.0878029	0.497844
GO:0042127	regulation of cell proliferation	0.295416	-0.692821
GO:0042130	negative regulation of T cell proliferation	0.341864	-0.323275
GO:0042147	retrograde transport, endosome to Golgi	0	2.01727
GO:0042149	cellular response to glucose starvation	0	0.717139
GO:0042162	telomeric DNA binding	-0.299895	-0.420848
GO:0042169	SH2 domain binding	0.99502	-0.450754
GO:0042176	regulation of protein catabolic process	-0.85444	-0.632697
GO:0042177	negative regulation of protein catabolic process	0	1.30102
GO:0042220	response to cocaine	-1.69316	0.723107
GO:0042254	ribosome biogenesis	0.185559	-0.545739
GO:0042273	ribosomal large subunit biogenesis	0.0826719	-0.372707
GO:0042274	ribosomal small subunit biogenesis	-0.124393	-0.476146
GO:0042276	error-prone translesion synthesis	-0.211718	1.5026
GO:0042277	peptide binding	0.0775737	0.624449
GO:0042307	positive regulation of protein import into nucleus	-0.314021	-0.854178
GO:0042327	positive regulation of phosphorylation	0.0946884	-0.85196
GO:0042383	sarcolemma	0.232731	-0.339772
GO:0042391	regulation of membrane potential	-0.226344	-0.768651
GO:0042393	histone binding	-0.18346	0.696166
GO:0042405	nuclear inclusion body	0.42339	1.51136
GO:0042407	cristae formation	0.0946884	-0.598949
GO:0042470	melanosome	1.22826	-0.348374
GO:0042475	odontogenesis of dentin-containing tooth	-0.0933542	-0.482487
GO:0042493	response to drug	0.0812114	-0.928184
GO:0042531	positive regulation of tyrosine phosphorylation of STAT protein	1.14721	-0.655308
GO:0042542	response to hydrogen peroxide	0.823461	0.310449
GO:0042552	myelination	0.0826719	-0.911606
GO:0042593	glucose homeostasis	0	0.317424
GO:0042594	response to starvation	0.474013	0.63075
GO:0042626	ATPase activity, coupled to transmembrane movement of substances	-0.443092	0.540986
GO:0042629	mast cell granule	0	0.417879
GO:0042632	cholesterol homeostasis	-0.601213	-1.71825
GO:0042645	mitochondrial nucleoid	-0.552953	1.22005
GO:0042733	embryonic digit morphogenesis	0.0779422	-1.49024
GO:0042734	presynaptic membrane	0.185559	-0.819098
GO:0042742	defense response to bacterium	0.0676569	-0.928382
GO:0042752	regulation of circadian rhythm	-0.627705	2.15433
GO:0042769	DNA damage response, detection of DNA damage	-0.535953	1.91551
GO:0042771	intrinsic apoptotic signaling pathway in response to DNA damage by p53 class mediator	-0.164057	-1.00398
GO:0042788	polysomal ribosome	0.217618	-0.595932
GO:0042789	mRNA transcription by RNA polymerase II	0.377112	-1.04064
GO:0042795	snRNA transcription by RNA polymerase II	-0.68946	1.78015
GO:0042800	histone methyltransferase activity (H3-K4 specific)	0	0.411474
GO:0042802	identical protein binding	0.362427	1.27263
GO:0042803	protein homodimerization activity	0.693782	0.541193
GO:0042809	vitamin D receptor binding	0.103023	-0.486023
GO:0042826	histone deacetylase binding	-0.379324	3.2332
GO:0042832	defense response to protozoan	0.239293	-0.336661
GO:0042981	regulation of apoptotic process	1.26447	0.337276
GO:0042994	cytoplasmic sequestering of transcription factor	0.27146	0.48413
GO:0042995	cell projection	-0.473177	0.778277
GO:0043001	Golgi to plasma membrane protein transport	0.0878029	0.669948
GO:0043005	neuron projection	1.52955	-0.787497
GO:0043010	camera-type eye development	0.419415	-0.51236
GO:0043011	myeloid dendritic cell differentiation	-0.124393	0.3868
GO:0043014	alpha-tubulin binding	0	0.534632
GO:0043015	gamma-tubulin binding	0.612536	0.40154
GO:0043021	ribonucleoprotein complex binding	-0.793546	1.68297
GO:0043022	ribosome binding	0	-0.361331
GO:0043024	ribosomal small subunit binding	0.42339	-0.397442
GO:0043025	neuronal cell body	1.3912	-1.76375
GO:0043027	cysteine-type endopeptidase inhibitor activity involved in apoptotic process	0	-0.888842
GO:0043029	T cell homeostasis	-0.771269	-0.469032
GO:0043034	costamere	0.42339	0.391609
GO:0043044	ATP-dependent chromatin remodeling	0	0.30675
GO:0043065	positive regulation of apoptotic process	0.395109	-0.467595
GO:0043066	negative regulation of apoptotic process	0.72534	0.632929
GO:0043085	positive regulation of catalytic activity	0.792999	-0.566222
GO:0043086	negative regulation of catalytic activity	0.494172	-0.460852
GO:0043087	regulation of GTPase activity	-0.139457	-0.423762
GO:0043113	receptor clustering	-0.124393	0.66423
GO:0043123	positive regulation of I-kappaB kinase/NF-kappaB signaling	0.499679	-0.944439
GO:0043124	negative regulation of I-kappaB kinase/NF-kappaB signaling	-0.0725197	-0.617993
GO:0043130	ubiquitin binding	-1.04162	1.46138
GO:0043149	stress fiber assembly	0.239293	-0.980286
GO:0043153	entrainment of circadian clock by photoperiod	-0.360483	-0.399568
GO:0043154	negative regulation of cysteine-type endopeptidase activity involved in apoptotic process	0.296872	0.373742
GO:0043161	proteasome-mediated ubiquitin-dependent protein catabolic process	-0.418423	0.402622
GO:0043162	ubiquitin-dependent protein catabolic process via the multivesicular body sorting pathway	-0.470901	0.311052
GO:0043195	terminal bouton	0.11335	0.450617
GO:0043197	dendritic spine	0.739826	-1.50602
GO:0043198	dendritic shaft	0.757589	-0.896057
GO:0043200	response to amino acid	-0.0993157	-0.37208
GO:0043202	lysosomal lumen	0.635097	0.344754
GO:0043204	perikaryon	0.192328	-0.730684
GO:0043209	myelin sheath	2.90816	-0.539648
GO:0043231	intracellular membrane-bounded organelle	0.276833	1.97074
GO:0043235	receptor complex	0.372302	-0.617889
GO:0043278	response to morphine	-0.226344	-0.393018
GO:0043280	positive regulation of cysteine-type endopeptidase activity involved in apoptotic process	0.467081	-1.40407
GO:0043312	neutrophil degranulation	1.19481	0.404809
GO:0043325	phosphatidylinositol-3,4-bisphosphate binding	-0.0993157	-0.856218
GO:0043330	response to exogenous dsRNA	0	1.44012
GO:0043388	positive regulation of DNA binding	1.05839	-0.497591
GO:0043392	negative regulation of DNA binding	-0.506276	0.652285
GO:0043393	regulation of protein binding	-0.265208	0.401529
GO:0043401	steroid hormone mediated signaling pathway	1.8903	-0.673912
GO:0043406	positive regulation of MAP kinase activity	0	-0.554353
GO:0043407	negative regulation of MAP kinase activity	0.847943	-0.321426
GO:0043408	regulation of MAPK cascade	-0.265208	-0.335823
GO:0043410	positive regulation of MAPK cascade	0.467081	0.568232
GO:0043422	protein kinase B binding	0.11335	-1.33681
GO:0043425	bHLH transcription factor binding	-0.715997	-0.349219
GO:0043433	negative regulation of DNA-binding transcription factor activity	-0.771515	-0.503868
GO:0043434	response to peptide hormone	0.185559	-0.352271
GO:0043473	pigmentation	-0.265208	1.3298
GO:0043484	regulation of RNA splicing	0.567697	-0.345732
GO:0043488	regulation of mRNA stability	0.0540016	0.327192
GO:0043491	protein kinase B signaling	-0.469817	-1.0226
GO:0043507	positive regulation of JUN kinase activity	-0.299895	1.15774
GO:0043518	negative regulation of DNA damage response, signal transduction by p53 class mediator	-0.296601	1.22235
GO:0043524	negative regulation of neuron apoptotic process	1.62368	-0.815657
GO:0043525	positive regulation of neuron apoptotic process	1.07615	-0.798759
GO:0043531	ADP binding	0	2.05869
GO:0043536	positive regulation of blood vessel endothelial cell migration	-0.180161	-0.552192
GO:0043539	protein serine/threonine kinase activator activity	-1.27912	0.315034
GO:0043542	endothelial cell migration	1.05839	-1.87332
GO:0043547	positive regulation of GTPase activity	-0.403202	0.410121
GO:0043548	phosphatidylinositol 3-kinase binding	0.239293	-0.361414
GO:0043552	positive regulation of phosphatidylinositol 3-kinase activity	0	0.830893
GO:0043560	insulin receptor substrate binding	1.27801	-0.825663
GO:0043565	sequence-specific DNA binding	0.223599	0.357779
GO:0043588	skin development	0.11335	0.707029
GO:0043621	protein self-association	0	0.478525
GO:0043627	response to estrogen	0	-0.954858
GO:0043647	inositol phosphate metabolic process	-0.251491	0.629996
GO:0043666	regulation of phosphoprotein phosphatase activity	-0.427661	0.696058
GO:0043679	axon terminus	0	0.369802
GO:0043687	post-translational protein modification	-0.906495	0.30329
GO:0043923	positive regulation by host of viral transcription	0	0.420513
GO:0043928	exonucleolytic nuclear-transcribed mRNA catabolic process involved in deadenylation-dependent decay	-0.575528	0.386251
GO:0043966	histone H3 acetylation	0	-0.362187
GO:0043967	histone H4 acetylation	-0.0748594	0.796277
GO:0043968	histone H2A acetylation	-0.386871	1.00777
GO:0043981	histone H4-K5 acetylation	0.524088	0.629741
GO:0043982	histone H4-K8 acetylation	0.524088	0.629741
GO:0043984	histone H4-K16 acetylation	0.612536	-0.35109
GO:0044183	protein binding involved in protein folding	0	-0.857493
GO:0044212	transcription regulatory region DNA binding	0.866277	1.89439
GO:0044257	cellular protein catabolic process	0	0.432694
GO:0044267	cellular protein metabolic process	2.15315	-1.65938
GO:0044291	cell-cell contact zone	0.871298	-0.751042
GO:0044295	axonal growth cone	0.584319	-0.644193
GO:0044297	cell body	0.986982	-0.974471
GO:0044322	endoplasmic reticulum quality control compartment	0.174075	0.739489
GO:0044325	ion channel binding	0.992832	-0.785416
GO:0044344	cellular response to fibroblast growth factor stimulus	0	0.336664
GO:0044389	ubiquitin-like protein ligase binding	1.05839	-1.23401
GO:0044804	autophagy of nucleus	-0.85444	1.00496
GO:0044877	protein-containing complex binding	-0.28317	1.96642
GO:0045022	early endosome to late endosome transport	-1.17924	0.421333
GO:0045055	regulated exocytosis	0.680981	-1.09444
GO:0045070	positive regulation of viral genome replication	0.185559	0.353982
GO:0045071	negative regulation of viral genome replication	0.199232	0.526503
GO:0045087	innate immune response	1.61351	-0.373635
GO:0045088	regulation of innate immune response	0.42339	-1.26455
GO:0045089	positive regulation of innate immune response	-0.124393	-0.567019
GO:0045111	intermediate filament cytoskeleton	0.652504	0.60491
GO:0045121	membrane raft	1.81176	-0.434095
GO:0045171	intercellular bridge	-0.139457	0.572473
GO:0045177	apical part of cell	1.14864	0.345929
GO:0045184	establishment of protein localization	0	-0.307336
GO:0045190	isotype switching	0.42339	0.678878
GO:0045202	synapse	0.426707	-1.43722
GO:0045211	postsynaptic membrane	0.699276	-1.95348
GO:0045296	cadherin binding	0.82224	1.80883
GO:0045332	phospholipid translocation	-1.27788	0.48723
GO:0045333	cellular respiration	0	1.29499
GO:0045334	clathrin-coated endocytic vesicle	0.67833	0.641606
GO:0045335	phagocytic vesicle	0.945395	-0.456051
GO:0045429	positive regulation of nitric oxide biosynthetic process	0	-1.15355
GO:0045444	fat cell differentiation	0.296872	-0.616691
GO:0045445	myoblast differentiation	1.27801	0.357319
GO:0045453	bone resorption	0.524088	1.46597
GO:0045454	cell redox homeostasis	1.21779	-0.427264
GO:0045471	response to ethanol	0.357632	-0.589014
GO:0045494	photoreceptor cell maintenance	0.27146	-0.422314
GO:0045505	dynein intermediate chain binding	0.11335	-0.523929
GO:0045540	regulation of cholesterol biosynthetic process	-0.400078	0.781495
GO:0045579	positive regulation of B cell differentiation	0	0.486134
GO:0045582	positive regulation of T cell differentiation	0.129181	0.484945
GO:0045589	regulation of regulatory T cell differentiation	0	0.46062
GO:0045595	regulation of cell differentiation	0.937238	-1.41261
GO:0045596	negative regulation of cell differentiation	1.06472	-0.570995
GO:0045597	positive regulation of cell differentiation	0.112792	-0.47298
GO:0045599	negative regulation of fat cell differentiation	-0.081116	-0.905013
GO:0045600	positive regulation of fat cell differentiation	-0.171878	-0.401011
GO:0045638	negative regulation of myeloid cell differentiation	0.239293	0.451842
GO:0045648	positive regulation of erythrocyte differentiation	0.612536	-0.393055
GO:0045652	regulation of megakaryocyte differentiation	0	0.390242
GO:0045665	negative regulation of neuron differentiation	1.07945	0.384265
GO:0045666	positive regulation of neuron differentiation	0.652504	-0.308056
GO:0045668	negative regulation of osteoblast differentiation	0.918556	0.303087
GO:0045669	positive regulation of osteoblast differentiation	1.69094	0.392396
GO:0045672	positive regulation of osteoclast differentiation	0	0.338734
GO:0045724	positive regulation of cilium assembly	-0.124393	0.692771
GO:0045727	positive regulation of translation	0.119229	-0.621996
GO:0045732	positive regulation of protein catabolic process	0.633112	0.673334
GO:0045736	negative regulation of cyclin-dependent protein serine/threonine kinase activity	0	-0.896618
GO:0045737	positive regulation of cyclin-dependent protein serine/threonine kinase activity	0.474013	0.684374
GO:0045739	positive regulation of DNA repair	-0.0933542	1.66367
GO:0045740	positive regulation of DNA replication	0.103023	-0.886564
GO:0045742	positive regulation of epidermal growth factor receptor signaling pathway	1.27801	-0.498793
GO:0045746	negative regulation of Notch signaling pathway	0.524088	0.547742
GO:0045747	positive regulation of Notch signaling pathway	0.359314	0.479652
GO:0045765	regulation of angiogenesis	0	-0.754106
GO:0045766	positive regulation of angiogenesis	0.2509	-0.554616
GO:0045773	positive regulation of axon extension	0.185559	-0.628853
GO:0045780	positive regulation of bone resorption	0.680981	-0.51672
GO:0045785	positive regulation of cell adhesion	0.406398	-0.614397
GO:0045786	negative regulation of cell cycle	0	0.309509
GO:0045787	positive regulation of cell cycle	0.312932	1.36222
GO:0045807	positive regulation of endocytosis	-0.241626	-1.23369
GO:0045814	negative regulation of gene expression, epigenetic	-0.188464	-0.450144
GO:0045815	positive regulation of gene expression, epigenetic	0.232705	0.874972
GO:0045830	positive regulation of isotype switching	-0.124393	0.537794
GO:0045859	regulation of protein kinase activity	0	2.22767
GO:0045860	positive regulation of protein kinase activity	0.421865	-0.663924
GO:0045862	positive regulation of proteolysis	-0.586874	0.922312
GO:0045892	negative regulation of transcription, DNA-templated	-0.530925	1.51191
GO:0045893	positive regulation of transcription, DNA-templated	0.22439	1.07227
GO:0045921	positive regulation of exocytosis	-1.20824	0.541564
GO:0045930	negative regulation of mitotic cell cycle	0.103023	0.850492
GO:0045931	positive regulation of mitotic cell cycle	1.07945	-0.726581
GO:0045944	positive regulation of transcription by RNA polymerase II	-0.232119	2.81619
GO:0045947	negative regulation of translational initiation	0	0.559324
GO:0045948	positive regulation of translational initiation	-0.470901	1.24966
GO:0045995	regulation of embryonic development	0	0.339713
GO:0046034	ATP metabolic process	-0.314021	-0.351249
GO:0046039	GTP metabolic process	0.11335	-0.9705
GO:0046326	positive regulation of glucose import	-0.314021	0.548044
GO:0046329	negative regulation of JNK cascade	-0.386871	0.355965
GO:0046330	positive regulation of JNK cascade	0	-0.882609
GO:0046332	SMAD binding	0.0741275	0.678162
GO:0046426	negative regulation of JAK-STAT cascade	0	-0.350205
GO:0046513	ceramide biosynthetic process	0.377112	-0.453964
GO:0046540	U4/U6 x U5 tri-snRNP complex	-1.11585	1.65761
GO:0046580	negative regulation of Ras protein signal transduction	0	-1.39033
GO:0046627	negative regulation of insulin receptor signaling pathway	-0.299895	0.418306
GO:0046655	folic acid metabolic process	0.27146	-0.520838
GO:0046677	response to antibiotic	0.524088	0.364701
GO:0046686	response to cadmium ion	0	0.438521
GO:0046716	muscle cell cellular homeostasis	0.42339	0.308856
GO:0046718	viral entry into host cell	0.127211	-0.598639
GO:0046777	protein autophosphorylation	0	1.26909
GO:0046827	positive regulation of protein export from nucleus	0.0946884	-0.827685
GO:0046835	carbohydrate phosphorylation	0	-0.698374
GO:0046854	phosphatidylinositol phosphorylation	0.346776	0.523584
GO:0046856	phosphatidylinositol dephosphorylation	-0.211718	-0.456227
GO:0046872	metal ion binding	-0.342973	0.882338
GO:0046875	ephrin receptor binding	1.30935	-0.384951
GO:0046902	regulation of mitochondrial membrane permeability	0.419415	-0.62768
GO:0046934	phosphatidylinositol-4,5-bisphosphate 3-kinase activity	0.918556	-0.389921
GO:0046961	proton-transporting ATPase activity, rotational mechanism	0.67833	0.421237
GO:0046966	thyroid hormone receptor binding	-0.285588	2.15003
GO:0046982	protein heterodimerization activity	0.378028	0.389235
GO:0046983	protein dimerization activity	-0.0445729	0.345436
GO:0047485	protein N-terminus binding	-0.310141	0.515906
GO:0048008	platelet-derived growth factor receptor signaling pathway	0.0878029	-0.469916
GO:0048010	vascular endothelial growth factor receptor signaling pathway	0.358372	-0.788385
GO:0048011	neurotrophin TRK receptor signaling pathway	0	0.446665
GO:0048013	ephrin receptor signaling pathway	1.19096	-0.33463
GO:0048015	phosphatidylinositol-mediated signaling	-0.211718	0.783026
GO:0048024	regulation of mRNA splicing, via spliceosome	-0.657805	0.629301
GO:0048025	negative regulation of mRNA splicing, via spliceosome	-0.335721	0.889373
GO:0048026	positive regulation of mRNA splicing, via spliceosome	0.42339	0.612527
GO:0048027	mRNA 5'-UTR binding	-0.211718	-1.22594
GO:0048037	cofactor binding	1.06472	-0.356637
GO:0048041	focal adhesion assembly	0.217618	-0.456894
GO:0048146	positive regulation of fibroblast proliferation	0.0779422	0.352697
GO:0048147	negative regulation of fibroblast proliferation	-0.314021	0.32558
GO:0048156	tau protein binding	1.05839	-0.740287
GO:0048167	regulation of synaptic plasticity	0.67833	0.925373
GO:0048188	Set1C/COMPASS complex	-0.265208	0.39977
GO:0048208	COPII vesicle coating	0.258937	0.346933
GO:0048255	mRNA stabilization	-0.0993157	0.987094
GO:0048260	positive regulation of receptor-mediated endocytosis	-0.124393	-0.705789
GO:0048268	clathrin coat assembly	0.419415	0.872479
GO:0048278	vesicle docking	0	1.25662
GO:0048286	lung alveolus development	0	0.37998
GO:0048306	calcium-dependent protein binding	-0.158844	0.535265
GO:0048365	Rac GTPase binding	0.223393	-0.520959
GO:0048469	cell maturation	0.524088	0.828932
GO:0048471	perinuclear region of cytoplasm	0.231195	0.305937
GO:0048487	beta-tubulin binding	0	1.22175
GO:0048490	anterograde synaptic vesicle transport	0.11335	0.553804
GO:0048511	rhythmic process	-0.387942	2.66164
GO:0048535	lymph node development	-1.69316	-0.338309
GO:0048536	spleen development	-0.081116	1.58055
GO:0048538	thymus development	0.163795	0.493384
GO:0048568	embryonic organ development	-0.105607	-0.408625
GO:0048589	developmental growth	0.42339	-0.373507
GO:0048661	positive regulation of smooth muscle cell proliferation	0.698845	-0.517064
GO:0048662	negative regulation of smooth muscle cell proliferation	0	1.20377
GO:0048666	neuron development	-0.0846963	2.19788
GO:0048675	axon extension	0.377112	-1.04005
GO:0048678	response to axon injury	0.419415	-0.408879
GO:0048701	embryonic cranial skeleton morphogenesis	0.112792	0.322597
GO:0048705	skeletal system morphogenesis	-0.360483	-0.449885
GO:0048812	neuron projection morphogenesis	0	-1.2739
GO:0048813	dendrite morphogenesis	1.30935	0.486296
GO:0048821	erythrocyte development	-0.265208	-0.867704
GO:0048839	inner ear development	0.42339	0.674391
GO:0048854	brain morphogenesis	0.27146	-0.437637
GO:0048863	stem cell differentiation	-0.657805	1.33549
GO:0048870	cell motility	0.757589	-1.33288
GO:0048872	homeostasis of number of cells	-0.265208	-0.458675
GO:0048873	homeostasis of number of cells within a tissue	0	-0.322877
GO:0050660	flavin adenine dinucleotide binding	0.127211	0.342698
GO:0050661	NADP binding	1.06472	-0.580618
GO:0050679	positive regulation of epithelial cell proliferation	-0.506276	1.71224
GO:0050680	negative regulation of epithelial cell proliferation	0.379245	-0.61369
GO:0050681	androgen receptor binding	0.232731	0.769081
GO:0050690	regulation of defense response to virus by virus	0.0826719	0.79805
GO:0050699	WW domain binding	1.12161	0.418112
GO:0050714	positive regulation of protein secretion	-0.715997	1.68096
GO:0050727	regulation of inflammatory response	0.441554	-0.602529
GO:0050728	negative regulation of inflammatory response	1.16574	-0.329851
GO:0050729	positive regulation of inflammatory response	0.436553	0.448249
GO:0050731	positive regulation of peptidyl-tyrosine phosphorylation	0.500823	-0.32681
GO:0050750	low-density lipoprotein particle receptor binding	0.112792	-0.717349
GO:0050766	positive regulation of phagocytosis	0	-0.587497
GO:0050769	positive regulation of neurogenesis	0.239293	-0.589853
GO:0050770	regulation of axonogenesis	0.871298	-0.549489
GO:0050771	negative regulation of axonogenesis	0.27146	-1.0022
GO:0050775	positive regulation of dendrite morphogenesis	-0.971298	2.45802
GO:0050776	regulation of immune response	0.615462	-0.49725
GO:0050790	regulation of catalytic activity	-0.242121	1.10165
GO:0050796	regulation of insulin secretion	0.273218	-0.485391
GO:0050811	GABA receptor binding	0	-0.569416
GO:0050821	protein stabilization	0	-0.377326
GO:0050829	defense response to Gram-negative bacterium	0.341864	-2.25289
GO:0050830	defense response to Gram-positive bacterium	0.467081	-1.17328
GO:0050839	cell adhesion molecule binding	1.17403	0.429042
GO:0050852	T cell receptor signaling pathway	-0.547831	1.95365
GO:0050853	B cell receptor signaling pathway	0.930077	1.12895
GO:0050860	negative regulation of T cell receptor signaling pathway	0.112792	0.888182
GO:0050873	brown fat cell differentiation	0.112792	0.747333
GO:0050885	neuromuscular process controlling balance	0.67833	0.700129
GO:0050890	cognition	0	-0.778182
GO:0050896	response to stimulus	0	-0.399019
GO:0050900	leukocyte migration	2.65685	0.569127
GO:0050901	leukocyte tethering or rolling	-0.265208	-0.367987
GO:0050918	positive chemotaxis	0.680981	-0.700845
GO:0050999	regulation of nitric-oxide synthase activity	-0.124393	-0.976661
GO:0051000	positive regulation of nitric-oxide synthase activity	0.11335	-1.20848
GO:0051010	microtubule plus-end binding	-1.20824	1.078
GO:0051015	actin filament binding	1.9695	0.391573
GO:0051016	barbed-end actin filament capping	0.27146	-0.699232
GO:0051017	actin filament bundle assembly	1.4805	0.574725
GO:0051018	protein kinase A binding	0	1.57052
GO:0051019	mitogen-activated protein kinase binding	0.199232	0.356028
GO:0051020	GTPase binding	0.0708092	0.477686
GO:0051028	mRNA transport	-0.552953	0.670723
GO:0051044	positive regulation of membrane protein ectodomain proteolysis	1.27801	-2.63102
GO:0051056	regulation of small GTPase mediated signal transduction	0	0.442668
GO:0051059	NF-kappaB binding	-0.379293	0.998081
GO:0051082	unfolded protein binding	0	0.774867
GO:0051085	chaperone cofactor-dependent protein refolding	-0.360483	1.12129
GO:0051087	chaperone binding	1.51575	0.354232
GO:0051090	regulation of DNA-binding transcription factor activity	-0.506276	-0.895081
GO:0051091	positive regulation of DNA-binding transcription factor activity	-0.21316	-1.76131
GO:0051092	positive regulation of NF-kappaB transcription factor activity	0.474937	1.0649
GO:0051117	ATPase binding	0.186647	1.11051
GO:0051123	RNA polymerase II transcriptional preinitiation complex assembly	-0.657805	0.561341
GO:0051131	chaperone-mediated protein complex assembly	0.11335	-0.708024
GO:0051149	positive regulation of muscle cell differentiation	0.112792	2.14986
GO:0051168	nuclear export	-0.241626	0.75766
GO:0051170	import into nucleus	-0.771269	0.826999
GO:0051209	release of sequestered calcium ion into cytosol	0.199232	0.816552
GO:0051213	dioxygenase activity	-0.0882119	1.50508
GO:0051216	cartilage development	1.17403	0.964935
GO:0051219	phosphoprotein binding	0.705185	1.00956
GO:0051225	spindle assembly	-0.469817	1.94872
GO:0051233	spindle midzone	0.217618	-1.18682
GO:0051259	protein complex oligomerization	-0.43696	0.725528
GO:0051260	protein homooligomerization	-0.078457	0.899346
GO:0051262	protein tetramerization	0.312932	0.959974
GO:0051276	chromosome organization	0.11335	0.633424
GO:0051287	NAD binding	0.163795	-0.452463
GO:0051289	protein homotetramerization	0.792999	0.363908
GO:0051290	protein heterotetramerization	-0.0933542	0.451293
GO:0051291	protein heterooligomerization	-0.0583594	0.31031
GO:0051292	nuclear pore complex assembly	-0.124393	2.12489
GO:0051298	centrosome duplication	0	-0.302505
GO:0051301	cell division	-1.18171	1.33796
GO:0051321	meiotic cell cycle	-0.0748594	1.24167
GO:0051384	response to glucocorticoid	0.762546	-1.05759
GO:0051402	neuron apoptotic process	0	0.452485
GO:0051403	stress-activated MAPK cascade	0.185559	1.10681
GO:0051443	positive regulation of ubiquitin-protein transferase activity	0.112792	-0.582861
GO:0051453	regulation of intracellular pH	-0.105607	0.50968
GO:0051457	maintenance of protein location in nucleus	-0.470901	1.63219
GO:0051491	positive regulation of filopodium assembly	-0.715997	1.47081
GO:0051492	regulation of stress fiber assembly	-0.241626	0.355273
GO:0051493	regulation of cytoskeleton organization	0.11335	-0.713393
GO:0051496	positive regulation of stress fiber assembly	0.788589	-0.558645
GO:0051497	negative regulation of stress fiber assembly	-0.586874	2.27415
GO:0051537	2 iron, 2 sulfur cluster binding	-0.715997	1.211
GO:0051539	4 iron, 4 sulfur cluster binding	0	-0.48701
GO:0051560	mitochondrial calcium ion homeostasis	-0.124393	0.982169
GO:0051568	histone H3-K4 methylation	0.217618	0.417184
GO:0051571	positive regulation of histone H3-K4 methylation	0	-0.495107
GO:0051591	response to cAMP	0.292137	-0.474355
GO:0051592	response to calcium ion	0.232731	-0.495328
GO:0051602	response to electrical stimulus	0.419415	-1.0085
GO:0051603	proteolysis involved in cellular protein catabolic process	0.615462	0.789476
GO:0051604	protein maturation	0	0.439738
GO:0051607	defense response to virus	0.745933	-1.30451
GO:0051642	centrosome localization	0.239293	0.698383
GO:0051721	protein phosphatase 2A binding	-0.731252	-0.361297
GO:0051726	regulation of cell cycle	0.398755	-0.35759
GO:0051781	positive regulation of cell division	0	-1.19094
GO:0051787	misfolded protein binding	0	-0.549763
GO:0051865	protein autoubiquitination	-0.122447	0.8662
GO:0051879	Hsp90 protein binding	0.163795	2.74983
GO:0051881	regulation of mitochondrial membrane potential	0	-0.32332
GO:0051893	regulation of focal adhesion assembly	-0.241626	-0.854104
GO:0051894	positive regulation of focal adhesion assembly	0.239293	0.456462
GO:0051895	negative regulation of focal adhesion assembly	-0.124393	-0.725695
GO:0051897	positive regulation of protein kinase B signaling	0.629457	-0.800587
GO:0051898	negative regulation of protein kinase B signaling	-0.626496	-0.355924
GO:0051959	dynein light intermediate chain binding	0.103023	-0.535086
GO:0051973	positive regulation of telomerase activity	0.0741275	-0.866172
GO:0052629	phosphatidylinositol-3,5-bisphosphate 3-phosphatase activity	0	0.793173
GO:0055007	cardiac muscle cell differentiation	-0.657805	1.11326
GO:0055037	recycling endosome	-0.209804	0.609618
GO:0055038	recycling endosome membrane	1.10201	0.53945
GO:0055072	iron ion homeostasis	-0.360483	0.49993
GO:0055085	transmembrane transport	0.0392047	0.530046
GO:0055114	oxidation-reduction process	0.13184	0.385563
GO:0060021	roof of mouth development	-0.081116	0.684763
GO:0060041	retina development in camera-type eye	0.174075	-0.482734
GO:0060048	cardiac muscle contraction	0.524088	-0.623603
GO:0060070	canonical Wnt signaling pathway	1.60497	-2.42564
GO:0060071	Wnt signaling pathway, planar cell polarity pathway	1.24422	-0.403102
GO:0060079	excitatory postsynaptic potential	0.103023	0.891373
GO:0060170	ciliary membrane	-0.105607	0.772561
GO:0060173	limb development	0.871298	0.894762
GO:0060213	positive regulation of nuclear-transcribed mRNA poly(A) tail shortening	0.871298	-0.685984
GO:0060236	regulation of mitotic spindle organization	-0.124393	0.565753
GO:0060252	positive regulation of glial cell proliferation	0	-0.312859
GO:0060271	cilium assembly	0.438232	0.812551
GO:0060291	long-term synaptic potentiation	0.419415	-0.903414
GO:0060325	face morphogenesis	-0.0993157	-1.1304
GO:0060326	cell chemotaxis	0.199232	-0.56395
GO:0060333	interferon-gamma-mediated signaling pathway	0.223393	0.357099
GO:0060334	regulation of interferon-gamma-mediated signaling pathway	0.112792	0.303677
GO:0060337	type I interferon signaling pathway	0.441032	-1.84747
GO:0060348	bone development	0	0.369878
GO:0060395	SMAD protein signal transduction	0.199232	-0.303699
GO:0060412	ventricular septum morphogenesis	-0.226344	0.503457
GO:0060548	negative regulation of cell death	0.163795	-0.340471
GO:0060612	adipose tissue development	0.0946884	-0.392532
GO:0060716	labyrinthine layer blood vessel development	-0.124393	0.763275
GO:0060765	regulation of androgen receptor signaling pathway	0.680981	0.669552
GO:0060828	regulation of canonical Wnt signaling pathway	0.838229	-0.62172
GO:0060964	regulation of gene silencing by miRNA	-0.42153	0.302483
GO:0060976	coronary vasculature development	0	0.947299
GO:0061014	positive regulation of mRNA catabolic process	-0.470901	1.05168
GO:0061024	membrane organization	0.295416	1.02492
GO:0061025	membrane fusion	-0.522696	0.947809
GO:0061028	establishment of endothelial barrier	1.06472	0.767726
GO:0061077	chaperone-mediated protein folding	0.421865	-0.728596
GO:0061136	regulation of proteasomal protein catabolic process	0.11335	-0.862015
GO:0061158	3'-UTR-mediated mRNA destabilization	0	-0.402989
GO:0061418	regulation of transcription from RNA polymerase II promoter in response to hypoxia	0.524088	-0.603937
GO:0061512	protein localization to cilium	0.67833	0.542793
GO:0061621	canonical glycolysis	-0.226344	1.68101
GO:0061630	ubiquitin protein ligase activity	-0.058233	-0.499713
GO:0061631	ubiquitin conjugating enzyme activity	0.0775737	0.453283
GO:0062023	collagen-containing extracellular matrix	0.653698	-1.04842
GO:0065003	protein-containing complex assembly	-0.569065	2.39093
GO:0070034	telomerase RNA binding	-1.8992	2.66751
GO:0070059	intrinsic apoptotic signaling pathway in response to endoplasmic reticulum stress	0.292137	0.579091
GO:0070062	extracellular exosome	4.77452	0.382314
GO:0070063	RNA polymerase binding	0.239293	-0.840798
GO:0070064	proline-rich region binding	1.26764	1.17485
GO:0070102	interleukin-6-mediated signaling pathway	0.584319	-0.773933
GO:0070125	mitochondrial translational elongation	-1.48449	1.13594
GO:0070126	mitochondrial translational termination	-1.35532	1.10161
GO:0070131	positive regulation of mitochondrial translation	-0.506276	0.306485
GO:0070182	DNA polymerase binding	0	-1.05108
GO:0070198	protein localization to chromosome, telomeric region	0.27146	0.349357
GO:0070207	protein homotrimerization	0.524088	-0.790966
GO:0070262	peptidyl-serine dephosphorylation	0	0.380669
GO:0070266	necroptotic process	0.377112	0.325816
GO:0070273	phosphatidylinositol-4-phosphate binding	0.103023	-0.55247
GO:0070300	phosphatidic acid binding	-0.105607	-0.330538
GO:0070301	cellular response to hydrogen peroxide	0.0554841	0.887707
GO:0070317	negative regulation of G0 to G1 transition	0.0676569	0.901606
GO:0070371	ERK1 and ERK2 cascade	0.871298	-0.441145
GO:0070373	negative regulation of ERK1 and ERK2 cascade	-0.535953	1.49569
GO:0070374	positive regulation of ERK1 and ERK2 cascade	0.861726	0.365297
GO:0070403	NAD+ binding	-0.470901	1.47591
GO:0070412	R-SMAD binding	-0.314021	-0.480493
GO:0070423	nucleotide-binding oligomerization domain containing signaling pathway	-0.506276	1.28438
GO:0070491	repressing transcription factor binding	-0.904503	0.702141
GO:0070498	interleukin-1-mediated signaling pathway	-0.700221	1.281
GO:0070507	regulation of microtubule cytoskeleton organization	-0.335721	-0.820872
GO:0070527	platelet aggregation	0.99502	-0.430259
GO:0070530	K63-linked polyubiquitin modification-dependent protein binding	0	-0.331075
GO:0070534	protein K63-linked ubiquitination	1.14721	-1.08861
GO:0070536	protein K63-linked deubiquitination	0.198096	0.350775
GO:0070555	response to interleukin-1	0.436553	-0.612249
GO:0070577	lysine-acetylated histone binding	-0.715997	0.660057
GO:0070584	mitochondrion morphogenesis	-1.08431	1.00999
GO:0070588	calcium ion transmembrane transport	0.142268	0.688771
GO:0070628	proteasome binding	-0.124393	0.473355
GO:0070757	interleukin-35-mediated signaling pathway	0	-0.460613
GO:0070821	tertiary granule membrane	2.71705	0.80196
GO:0070830	bicellular tight junction assembly	-0.0993157	-0.359401
GO:0070840	dynein complex binding	-0.105607	1.21478
GO:0070888	E-box binding	-0.400078	1.15485
GO:0070911	global genome nucleotide-excision repair	-1.05203	0.727884
GO:0070932	histone H3 deacetylation	-1.08431	1.74197
GO:0070935	3'-UTR-mediated mRNA stabilization	-0.470901	0.609297
GO:0070936	protein K48-linked ubiquitination	0.462819	0.326765
GO:0070971	endoplasmic reticulum exit site	-0.657805	1.16454
GO:0070979	protein K11-linked ubiquitination	-0.837413	-0.597495
GO:0070986	left/right axis specification	-0.974048	0.640518
GO:0070987	error-free translesion synthesis	-0.360483	0.608598
GO:0071004	U2-type prespliceosome	0	1.03344
GO:0071005	U2-type precatalytic spliceosome	-0.715997	1.62843
GO:0071007	U2-type catalytic step 2 spliceosome	-1.26596	1.98364
GO:0071011	precatalytic spliceosome	-1.29923	2.10218
GO:0071013	catalytic step 2 spliceosome	-2.40178	4.45158
GO:0071044	histone mRNA catabolic process	-0.105607	-0.392565
GO:0071108	protein K48-linked deubiquitination	0	0.354007
GO:0071157	negative regulation of cell cycle arrest	0	0.360819
GO:0071158	positive regulation of cell cycle arrest	-0.211718	0.839534
GO:0071222	cellular response to lipopolysaccharide	0.770533	0.574697
GO:0071230	cellular response to amino acid stimulus	0	-0.364706
GO:0071260	cellular response to mechanical stimulus	0	0.356062
GO:0071276	cellular response to cadmium ion	0.312932	-1.47815
GO:0071277	cellular response to calcium ion	0.462819	0.3724
GO:0071300	cellular response to retinoic acid	-0.188464	-0.414343
GO:0071320	cellular response to cAMP	0.436553	1.55701
GO:0071333	cellular response to glucose stimulus	-0.143245	0.608907
GO:0071339	MLL1 complex	-0.691309	0.782944
GO:0071345	cellular response to cytokine stimulus	0.257961	0.671189
GO:0071346	cellular response to interferon-gamma	1.14864	-0.390896
GO:0071347	cellular response to interleukin-1	0.0775737	0.984245
GO:0071353	cellular response to interleukin-4	0	-1.29252
GO:0071356	cellular response to tumor necrosis factor	0.25038	1.41172
GO:0071363	cellular response to growth factor stimulus	0	0.343784
GO:0071364	cellular response to epidermal growth factor stimulus	0	0.344163
GO:0071375	cellular response to peptide hormone stimulus	-0.124393	1.4428
GO:0071392	cellular response to estradiol stimulus	0	0.585983
GO:0071404	cellular response to low-density lipoprotein particle stimulus	0.11335	-0.425517
GO:0071407	cellular response to organic cyclic compound	-0.158844	1.00485
GO:0071456	cellular response to hypoxia	0.159412	0.339955
GO:0071479	cellular response to ionizing radiation	0.494172	-1.00555
GO:0071480	cellular response to gamma radiation	0.527255	-1.23345
GO:0071539	protein localization to centrosome	0	0.707377
GO:0071549	cellular response to dexamethasone stimulus	-0.335721	-0.368258
GO:0071560	cellular response to transforming growth factor beta stimulus	0	0.684242
GO:0071564	npBAF complex	0	0.370231
GO:0071565	nBAF complex	0	1.11016
GO:0071577	zinc ion transmembrane transport	-0.241626	0.390704
GO:0071712	ER-associated misfolded protein catabolic process	-0.265208	-1.1626
GO:0071732	cellular response to nitric oxide	0.27146	0.34609
GO:0071782	endoplasmic reticulum tubular network	0	0.786411
GO:0071805	potassium ion transmembrane transport	0	0.72722
GO:0071850	mitotic cell cycle arrest	0.27146	-0.357675
GO:0071889	14-3-3 protein binding	-0.443092	2.34098
GO:0071897	DNA biosynthetic process	-0.826197	-0.563424
GO:0071901	negative regulation of protein serine/threonine kinase activity	0.67833	-0.708624
GO:0071902	positive regulation of protein serine/threonine kinase activity	-0.338201	-0.556649
GO:0071944	cell periphery	0.312932	0.680768
GO:0071949	FAD binding	0.112792	-1.2405
GO:0072332	intrinsic apoptotic signaling pathway by p53 class mediator	0.436553	0.361695
GO:0072562	blood microparticle	0.918556	-0.660115
GO:0072583	clathrin-dependent endocytosis	0.436553	0.905774
GO:0072593	reactive oxygen species metabolic process	1.00246	-0.480523
GO:0072659	protein localization to plasma membrane	0.682187	0.904551
GO:0072686	mitotic spindle	0.286617	2.0878
GO:0080008	Cul4-RING E3 ubiquitin ligase complex	-1.11585	0.436361
GO:0080009	mRNA methylation	-0.470901	1.16161
GO:0080025	phosphatidylinositol-3,5-bisphosphate binding	-0.226344	-0.654315
GO:0080182	histone H3-K4 trimethylation	0	2.09643
GO:0090023	positive regulation of neutrophil chemotaxis	0	1.3069
GO:0090050	positive regulation of cell migration involved in sprouting angiogenesis	0	0.473665
GO:0090090	negative regulation of canonical Wnt signaling pathway	0.0525883	-1.15995
GO:0090110	cargo loading into COPII-coated vesicle	0.27146	1.15517
GO:0090141	positive regulation of mitochondrial fission	-0.241626	1.0673
GO:0090161	Golgi ribbon formation	0	1.46437
GO:0090200	positive regulation of release of cytochrome c from mitochondria	0.273218	-0.409414
GO:0090201	negative regulation of release of cytochrome c from mitochondria	0	-1.98394
GO:0090263	positive regulation of canonical Wnt signaling pathway	1.59176	0.411099
GO:0090305	nucleic acid phosphodiester bond hydrolysis	-0.627364	0.509113
GO:0090307	mitotic spindle assembly	0.359314	-0.991428
GO:0090314	positive regulation of protein targeting to membrane	0	-0.531914
GO:0090316	positive regulation of intracellular protein transport	0	0.718488
GO:0090398	cellular senescence	0	-1.36852
GO:0090502	RNA phosphodiester bond hydrolysis, endonucleolytic	-0.135468	0.774266
GO:0090503	RNA phosphodiester bond hydrolysis, exonucleolytic	0	-0.641069
GO:0090543	Flemming body	-0.939495	-0.436081
GO:0090575	RNA polymerase II transcription factor complex	-0.762028	2.47839
GO:0090630	activation of GTPase activity	-0.694953	0.324542
GO:0097009	energy homeostasis	0.436553	0.451201
GO:0097110	scaffold protein binding	0.8739	-0.421621
GO:0097150	neuronal stem cell population maintenance	0	1.12521
GO:0097190	apoptotic signaling pathway	0.192056	-0.846066
GO:0097191	extrinsic apoptotic signaling pathway	0	-1.20206
GO:0097192	extrinsic apoptotic signaling pathway in absence of ligand	0.612548	-0.801407
GO:0097193	intrinsic apoptotic signaling pathway	0	-0.821447
GO:0097194	execution phase of apoptosis	-0.0882119	-0.439216
GO:0097228	sperm principal piece	0.680981	-0.433377
GO:0097352	autophagosome maturation	0	0.575333
GO:0097421	liver regeneration	0	0.592812
GO:0097431	mitotic spindle pole	0	0.92704
GO:0097503	sialylation	0.11335	-0.751487
GO:0097542	ciliary tip	0.223393	-0.820547
GO:0097546	ciliary base	-0.335721	0.636276
GO:0097602	cullin family protein binding	-0.226344	-0.394535
GO:0097711	ciliary basal body-plasma membrane docking	-4.67651	1.07167
GO:0097718	disordered domain specific binding	-0.552345	1.20287
GO:0098586	cellular response to virus	-0.586874	0.647364
GO:0098609	cell-cell adhesion	0.276404	-0.692878
GO:0098641	cadherin binding involved in cell-cell adhesion	-0.241626	-0.426349
GO:0098656	anion transmembrane transport	0.27146	0.361034
GO:0098789	pre-mRNA cleavage required for polyadenylation	-1.67223	2.10898
GO:0098793	presynapse	2.29642	-0.816783
GO:0098794	postsynapse	0.341864	1.04982
GO:0098869	cellular oxidant detoxification	0.500823	-2.2665
GO:0099132	ATP hydrolysis coupled cation transmembrane transport	-0.265208	-0.751234
GO:0101003	ficolin-1-rich granule membrane	0	-0.585781
GO:0106074	aminoacyl-tRNA metabolism involved in translational fidelity	-0.974048	0.730586
GO:1900026	positive regulation of substrate adhesion-dependent cell spreading	0	-0.774433
[truncated: 83 more rows]

## Sheet: TableS3c
Gene Ontology analysis, mouse vs human, CD4+ T Cells
GO ID	GO term	-log10(pvalue)*sign, differential expression analysis	-log10(pvalue)*sign, correlation analysis
GO:0000002	mitochondrial genome maintenance	-0.269332	0.354728
GO:0000027	ribosomal large subunit assembly	-0.961619	-0.343761
GO:0000028	ribosomal small subunit assembly	0	-0.368969
GO:0000045	autophagosome assembly	-0.586946	0.897735
GO:0000049	tRNA binding	-0.327316	-0.634802
GO:0000060	protein import into nucleus, translocation	-0.306726	1.71963
GO:0000062	fatty-acyl-CoA binding	0	0.314826
GO:0000070	mitotic sister chromatid segregation	-0.873783	0.911277
GO:0000077	DNA damage checkpoint	0.263412	0.364047
GO:0000079	regulation of cyclin-dependent protein serine/threonine kinase activity	-0.26042	-0.870319
GO:0000082	G1/S transition of mitotic cell cycle	0.443608	-0.463495
GO:0000083	regulation of transcription involved in G1/S transition of mitotic cell cycle	0.617378	0.417144
GO:0000086	G2/M transition of mitotic cell cycle	-0.458467	0.523418
GO:0000118	histone deacetylase complex	0.668954	-0.444341
GO:0000122	negative regulation of transcription by RNA polymerase II	0.346811	1.52504
GO:0000123	histone acetyltransferase complex	0.834978	-0.327077
GO:0000132	establishment of mitotic spindle orientation	0.339633	-0.348081
GO:0000139	Golgi membrane	-0.81707	0.721319
GO:0000145	exocyst	-0.385182	-0.313423
GO:0000149	SNARE binding	0	0.415075
GO:0000151	ubiquitin ligase complex	-0.378465	-0.59146
GO:0000159	protein phosphatase type 2A complex	-0.0914567	0.445132
GO:0000164	protein phosphatase type 1 complex	0	0.663238
GO:0000165	MAPK cascade	0.799815	1.34856
GO:0000166	nucleotide binding	0.0547475	-0.476636
GO:0000175	3'-5'-exoribonuclease activity	-0.173325	0.613148
GO:0000176	nuclear exosome (RNase complex)	0	0.353389
GO:0000177	cytoplasmic exosome (RNase complex)	0	-0.549329
GO:0000178	exosome (RNase complex)	-0.097575	0.541412
GO:0000184	nuclear-transcribed mRNA catabolic process, nonsense-mediated decay	0.505206	-0.908478
GO:0000185	activation of MAPKKK activity	0.0942609	1.4847
GO:0000186	activation of MAPKK activity	0.229679	-0.307479
GO:0000187	activation of MAPK activity	1.29157	0.596225
GO:0000188	inactivation of MAPK activity	0.573361	-0.349942
GO:0000209	protein polyubiquitination	-1.01112	0.748161
GO:0000226	microtubule cytoskeleton organization	0.323144	-0.806657
GO:0000228	nuclear chromosome	0	1.09604
GO:0000242	pericentriolar material	0.768664	0.658648
GO:0000244	spliceosomal tri-snRNP complex assembly	-0.868493	1.2446
GO:0000245	spliceosomal complex assembly	-1.70364	1.47731
GO:0000266	mitochondrial fission	0	0.839383
GO:0000278	mitotic cell cycle	0.201379	-0.420293
GO:0000281	mitotic cytokinesis	0	-0.539614
GO:0000287	magnesium ion binding	-0.418007	1.71809
GO:0000288	nuclear-transcribed mRNA catabolic process, deadenylation-dependent decay	-0.11437	0.982751
GO:0000289	nuclear-transcribed mRNA poly(A) tail shortening	-0.598447	0.580228
GO:0000307	cyclin-dependent protein kinase holoenzyme complex	1.17647	-0.481919
GO:0000338	protein deneddylation	-1.23393	1.24031
GO:0000375	RNA splicing, via transesterification reactions	-1.158	1.17504
GO:0000380	alternative mRNA splicing, via spliceosome	-0.961619	1.39327
GO:0000381	regulation of alternative mRNA splicing, via spliceosome	0.478758	0.937143
GO:0000387	spliceosomal snRNP assembly	-0.658193	1.25025
GO:0000398	mRNA splicing, via spliceosome	-3.06311	5.52733
GO:0000400	four-way junction DNA binding	-0.11437	-0.457976
GO:0000407	phagophore assembly site	0.0883714	1.11437
GO:0000413	protein peptidyl-prolyl isomerization	-0.173325	-0.428188
GO:0000421	autophagosome membrane	0.315213	0.355993
GO:0000422	autophagy of mitochondrion	0	0.577327
GO:0000460	maturation of 5.8S rRNA	0	0.397372
GO:0000462	maturation of SSU-rRNA from tricistronic rRNA transcript (SSU-rRNA, 5.8S rRNA, LSU-rRNA)	0	0.377358
GO:0000470	maturation of LSU-rRNA	-0.669567	0.544312
GO:0000502	proteasome complex	-0.335761	-0.935225
GO:0000715	nucleotide-excision repair, DNA damage recognition	-0.288925	0.490226
GO:0000723	telomere maintenance	-0.248777	1.40134
GO:0000724	double-strand break repair via homologous recombination	-0.528938	0.380645
GO:0000729	DNA double-strand break processing	-0.426015	-0.852946
GO:0000775	chromosome, centromeric region	-0.124668	0.885986
GO:0000776	kinetochore	-0.0442724	0.81236
GO:0000777	condensed chromosome kinetochore	-0.19855	0.696449
GO:0000781	chromosome, telomeric region	-0.501649	1.67196
GO:0000784	nuclear chromosome, telomeric region	-0.737252	3.19626
GO:0000785	chromatin	-0.692443	1.6005
GO:0000786	nucleosome	-0.173325	-0.368811
GO:0000790	nuclear chromatin	0	1.64236
GO:0000792	heterochromatin	0.739815	-0.344288
GO:0000793	condensed chromosome	0.440058	-0.348988
GO:0000794	condensed nuclear chromosome	-2.74276	1.9761
GO:0000902	cell morphogenesis	0	1.19441
GO:0000920	cell separation after cytokinesis	-0.269332	-0.452638
GO:0000922	spindle pole	-0.439087	0.986061
GO:0000930	gamma-tubulin complex	0.259116	-0.943278
GO:0000932	P-body	-1.12074	1.14793
GO:0000956	nuclear-transcribed mRNA catabolic process	-0.538382	0.986101
GO:0000974	Prp19 complex	-1.71901	2.10169
GO:0000976	transcription regulatory region sequence-specific DNA binding	0.59689	0.374269
GO:0000977	RNA polymerase II regulatory region sequence-specific DNA binding	0	0.658938
GO:0000978	RNA polymerase II proximal promoter sequence-specific DNA binding	0.803203	0.468086
GO:0000979	RNA polymerase II core promoter sequence-specific DNA binding	0.10143	-0.391869
GO:0000980	RNA polymerase II distal enhancer sequence-specific DNA binding	-0.304968	0.955472
GO:0000981	RNA polymerase II transcription factor activity, sequence-specific DNA binding	0	1.13237
GO:0000987	proximal promoter sequence-specific DNA binding	-0.873783	0.800809
GO:0000993	RNA polymerase II core binding	-1.40993	1.3401
GO:0001054	RNA polymerase I activity	-0.11437	0.457154
GO:0001056	RNA polymerase III activity	-0.223268	-0.763485
GO:0001077	transcriptional activator activity, RNA polymerase II proximal promoter sequence-specific DNA binding	0.615358	0.564464
GO:0001078	transcriptional repressor activity, RNA polymerase II proximal promoter sequence-specific DNA binding	0.0442269	0.836171
GO:0001085	RNA polymerase II transcription factor binding	0.167161	0.398645
GO:0001102	RNA polymerase II activating transcription factor binding	-0.273671	-0.699292
GO:0001103	RNA polymerase II repressing transcription factor binding	0.617378	0.51258
GO:0001190	transcriptional activator activity, RNA polymerase II transcription factor binding	0	0.320496
GO:0001205	transcriptional activator activity, RNA polymerase II distal enhancer sequence-specific DNA binding	-0.223268	0.487696
GO:0001227	transcriptional repressor activity, RNA polymerase II transcription regulatory region sequence-specific DNA binding	0	0.912428
GO:0001228	transcriptional activator activity, RNA polymerase II transcription regulatory region sequence-specific DNA binding	0.0985723	-0.456166
GO:0001501	skeletal system development	0.500041	0.698992
GO:0001503	ossification	0.0755196	2.44011
GO:0001525	angiogenesis	1.40612	-1.7848
GO:0001540	amyloid-beta binding	0.536686	-1.24002
GO:0001541	ovarian follicle development	-0.428951	1.6446
GO:0001558	regulation of cell growth	-0.629859	0.367244
GO:0001568	blood vessel development	0	0.721979
GO:0001569	branching involved in blood vessel morphogenesis	0	-0.413156
GO:0001570	vasculogenesis	1.09217	0.863881
GO:0001578	microtubule bundle formation	-0.223268	-0.4678
GO:0001618	virus receptor activity	1.75958	-1.08141
GO:0001649	osteoblast differentiation	0.255415	0.414371
GO:0001650	fibrillar center	-1.38162	2.56413
GO:0001657	ureteric bud development	0.259116	-0.539897
GO:0001662	behavioral fear response	-0.669567	0.947174
GO:0001664	G-protein coupled receptor binding	0.199649	-0.602634
GO:0001666	response to hypoxia	-0.0403396	-1.69353
GO:0001669	acrosomal vesicle	0	0.414732
GO:0001671	ATPase activator activity	0	-0.569144
GO:0001701	in utero embryonic development	0	1.74549
GO:0001707	mesoderm formation	-0.494263	0.366996
GO:0001725	stress fiber	0.229679	-0.448065
GO:0001726	ruffle	-0.292116	-1.3367
GO:0001750	photoreceptor outer segment	-0.0914567	-0.846901
GO:0001756	somitogenesis	0.199649	0.708551
GO:0001764	neuron migration	1.82521	-0.639489
GO:0001772	immunological synapse	0.987879	0.569042
GO:0001782	B cell homeostasis	0.315213	1.08595
GO:0001784	phosphotyrosine residue binding	1.10466	-0.39287
GO:0001786	phosphatidylserine binding	-0.385182	-0.51432
GO:0001816	cytokine production	-0.458558	1.36372
GO:0001819	positive regulation of cytokine production	0.259116	1.62303
GO:0001822	kidney development	0.434769	-0.75076
GO:0001829	trophectodermal cell differentiation	0	0.851532
GO:0001836	release of cytochrome c from mitochondria	0	-0.968278
GO:0001837	epithelial to mesenchymal transition	0.315213	0.454955
GO:0001843	neural tube closure	0.573326	-0.66185
GO:0001889	liver development	-0.55072	0.520146
GO:0001890	placenta development	0.739815	-0.341873
GO:0001891	phagocytic cup	0.617378	-1.01723
GO:0001892	embryonic placenta development	0.122107	1.61193
GO:0001895	retina homeostasis	0.23426	-0.598326
GO:0001917	photoreceptor inner segment	0	-0.412589
GO:0001921	positive regulation of receptor recycling	0.408878	-0.709847
GO:0001931	uropod	0	-0.543838
GO:0001932	regulation of protein phosphorylation	0.573361	0.389181
GO:0001933	negative regulation of protein phosphorylation	-0.121458	-0.683298
GO:0001934	positive regulation of protein phosphorylation	0.0866234	-0.783008
GO:0001937	negative regulation of endothelial cell proliferation	1.02693	0.746222
GO:0001938	positive regulation of endothelial cell proliferation	0.319901	-0.862808
GO:0001942	hair follicle development	0	0.342907
GO:0001947	heart looping	0.0791918	0.615032
GO:0001954	positive regulation of cell-matrix adhesion	0.91828	-0.387568
GO:0001958	endochondral ossification	0.259116	-0.397388
GO:0001965	G-protein alpha-subunit binding	0.569605	-0.434663
GO:0002020	protease binding	0.805739	0.305137
GO:0002039	p53 binding	-0.327316	1.29421
GO:0002062	chondrocyte differentiation	0.829855	0.408317
GO:0002088	lens development in camera-type eye	0	-0.306473
GO:0002092	positive regulation of receptor internalization	0.122107	0.35016
GO:0002102	podosome	0.339633	-1.43344
GO:0002181	cytoplasmic translation	1.80651	0.906437
GO:0002218	activation of innate immune response	0.739815	-0.427927
GO:0002223	stimulatory C-type lectin receptor signaling pathway	0	0.476498
GO:0002224	toll-like receptor signaling pathway	-0.458558	0.93385
GO:0002230	positive regulation of defense response to virus by host	0.516077	0.326981
GO:0002244	hematopoietic progenitor cell differentiation	0	0.896279
GO:0002250	adaptive immune response	1.74224	-1.17818
GO:0002376	immune system process	0.259116	-0.747737
GO:0002474	antigen processing and presentation of peptide antigen via MHC class I	-0.458558	1.36362
GO:0002479	antigen processing and presentation of exogenous peptide antigen via MHC class I, TAP-dependent	-0.11437	1.62109
GO:0002576	platelet degranulation	-0.106048	0.58412
GO:0002755	MyD88-dependent toll-like receptor signaling pathway	0.0883714	-0.37941
GO:0002931	response to ischemia	-0.598447	0.695668
GO:0003007	heart morphogenesis	-0.223268	-0.535207
GO:0003091	renal water homeostasis	-0.11437	0.414406
GO:0003151	outflow tract morphogenesis	0.0883714	-0.723814
GO:0003281	ventricular septum development	0	-0.413436
GO:0003674	molecular_function	0.0208125	-0.480109
GO:0003676	nucleic acid binding	-0.396081	0.939804
GO:0003677	DNA binding	-0.719153	1.04202
GO:0003678	DNA helicase activity	-0.773631	-0.377064
GO:0003682	chromatin binding	-2.58503	1.06672
GO:0003684	damaged DNA binding	-0.327316	0.63896
GO:0003688	DNA replication origin binding	0	1.11614
GO:0003690	double-stranded DNA binding	0	-0.303749
GO:0003697	single-stranded DNA binding	-0.384665	-0.730226
GO:0003700	DNA-binding transcription factor activity	0.242923	0.591821
GO:0003705	transcription factor activity, RNA polymerase II distal enhancer sequence-specific binding	0.0722944	0.745767
GO:0003707	steroid hormone receptor activity	0.714374	-0.594265
GO:0003712	transcription coregulator activity	-0.258185	1.36725
GO:0003713	transcription coactivator activity	0	0.422279
GO:0003714	transcription corepressor activity	0.475696	0.82068
GO:0003723	RNA binding	-2.00518	4.47497
GO:0003725	double-stranded RNA binding	-0.101995	0.692332
GO:0003727	single-stranded RNA binding	0.319901	-0.66742
GO:0003729	mRNA binding	-0.231991	1.44224
GO:0003730	mRNA 3'-UTR binding	-0.124668	0.386345
GO:0003735	structural constituent of ribosome	0.34571	-0.309187
GO:0003743	translation initiation factor activity	0.563544	0.633691
GO:0003746	translation elongation factor activity	0.110411	1.18817
GO:0003755	peptidyl-prolyl cis-trans isomerase activity	-0.173325	-0.428188
GO:0003756	protein disulfide isomerase activity	-0.327844	0.941586
GO:0003774	motor activity	0.569605	0.474256
GO:0003777	microtubule motor activity	0	0.423951
GO:0003779	actin binding	0.101877	0.398135
GO:0003785	actin monomer binding	0.369949	-2.99097
GO:0003824	catalytic activity	0.387957	0.420915
GO:0003841	1-acylglycerol-3-phosphate O-acyltransferase activity	-1.05389	1.08909
GO:0003887	DNA-directed DNA polymerase activity	-0.658193	0.483052
GO:0003899	DNA-directed 5'-3' RNA polymerase activity	-0.403921	1.01783
GO:0003924	GTPase activity	-0.623275	0.677556
GO:0003950	NAD+ ADP-ribosyltransferase activity	0.29503	-0.733089
GO:0004003	ATP-dependent DNA helicase activity	-0.845271	1.09715
GO:0004004	ATP-dependent RNA helicase activity	0	0.419224
GO:0004012	phospholipid-translocating ATPase activity	-0.11437	0.712742
GO:0004129	cytochrome-c oxidase activity	-0.223268	0.455925
GO:0004175	endopeptidase activity	-0.151386	-0.429653
GO:0004177	aminopeptidase activity	0.186966	-0.51966
GO:0004197	cysteine-type endopeptidase activity	0	-0.658917
GO:0004198	calcium-dependent cysteine-type endopeptidase activity	0	-0.40268
GO:0004222	metalloendopeptidase activity	0	-0.424765
GO:0004252	serine-type endopeptidase activity	0.14045	-0.757424
GO:0004298	threonine-type endopeptidase activity	-0.385182	0.932489
GO:0004364	glutathione transferase activity	1.872	-0.518254
GO:0004386	helicase activity	-0.335761	0.350017
GO:0004402	histone acetyltransferase activity	0.14045	0.57468
GO:0004407	histone deacetylase activity	-0.213771	1.59939
GO:0004438	phosphatidylinositol-3-phosphatase activity	-0.105027	-0.481653
GO:0004518	nuclease activity	-0.669567	0.683281
GO:0004519	endonuclease activity	-0.0819268	1.9332
GO:0004521	endoribonuclease activity	-0.353413	0.368173
GO:0004532	exoribonuclease activity	-0.385182	0.912967
GO:0004535	poly(A)-specific ribonuclease activity	0.110411	1.04991
GO:0004622	lysophospholipase activity	0.461239	-0.500844
GO:0004672	protein kinase activity	-1.79084	2.1606
GO:0004674	protein serine/threonine kinase activity	-0.725912	2.82262
GO:0004683	calmodulin-dependent protein kinase activity	-0.11437	1.99758
GO:0004693	cyclin-dependent protein serine/threonine kinase activity	0.0791918	-0.81322
GO:0004697	protein kinase C activity	-0.594651	1.8107
GO:0004709	MAP kinase kinase kinase activity	-0.207195	0.311971
GO:0004712	protein serine/threonine/tyrosine kinase activity	-0.598447	1.65614
GO:0004713	protein tyrosine kinase activity	0.159981	-0.505188
GO:0004715	non-membrane spanning protein tyrosine kinase activity	0.93941	0.42475
GO:0004721	phosphoprotein phosphatase activity	0.478758	-0.430606
GO:0004722	protein serine/threonine phosphatase activity	0	-0.95192
GO:0004725	protein tyrosine phosphatase activity	1.72917	-0.885788
GO:0004842	ubiquitin-protein transferase activity	-2.09761	1.0416
GO:0004843	thiol-dependent ubiquitin-specific protease activity	1.67628	0.364689
GO:0004857	enzyme inhibitor activity	0.10143	-0.390052
GO:0004860	protein kinase inhibitor activity	-1.24873	0.6121
GO:0004864	protein phosphatase inhibitor activity	-1.07622	1.12349
GO:0004866	endopeptidase inhibitor activity	0.461239	-0.373128
GO:0004867	serine-type endopeptidase inhibitor activity	1.65788	-1.03909
GO:0004879	nuclear receptor activity	0.23426	-0.463671
GO:0004888	transmembrane signaling receptor activity	0.93941	0.698626
GO:0004930	G-protein coupled receptor activity	3.42805	-1.03752
GO:0005031	tumor necrosis factor-activated receptor activity	1.65788	0.81838
GO:0005070	SH3/SH2 adaptor activity	0.28732	0.443172
GO:0005080	protein kinase C binding	0.146088	0.306332
GO:0005085	guanyl-nucleotide exchange factor activity	-0.612054	-0.530062
GO:0005086	ARF guanyl-nucleotide exchange factor activity	0.23426	0.394025
GO:0005088	Ras guanyl-nucleotide exchange factor activity	0.333865	1.1525
GO:0005089	Rho guanyl-nucleotide exchange factor activity	0.135747	-0.430967
GO:0005095	GTPase inhibitor activity	-0.669567	1.57894
GO:0005096	GTPase activator activity	0	-0.523749
GO:0005102	signaling receptor binding	0.303603	-0.871825
GO:0005109	frizzled binding	0.955446	-1.83301
GO:0005112	Notch binding	0.122107	0.476548
GO:0005123	death receptor binding	-0.105027	-0.763142
GO:0005125	cytokine activity	3.63288	-0.691043
GO:0005154	epidermal growth factor receptor binding	0	0.318924
GO:0005158	insulin receptor binding	0.369949	0.668165
GO:0005164	tumor necrosis factor receptor binding	0.167161	0.468826
GO:0005178	integrin binding	0.83059	-1.63822
GO:0005198	structural molecule activity	0.109264	-0.886736
GO:0005200	structural constituent of cytoskeleton	0.545428	-1.4901
GO:0005215	transporter activity	-0.118465	1.05224
GO:0005254	chloride channel activity	0.23426	-0.489208
GO:0005262	calcium channel activity	0.739815	-0.35756
GO:0005385	zinc ion transmembrane transporter activity	0	-0.424149
GO:0005484	SNAP receptor activity	-0.753968	0.754219
GO:0005506	iron ion binding	0	1.16888
GO:0005507	copper ion binding	0.474075	0.513883
GO:0005509	calcium ion binding	3.48851	-2.15836
GO:0005515	protein binding	-5.2765	39.7449
GO:0005516	calmodulin binding	-0.187087	0.628734
GO:0005518	collagen binding	0.10143	-1.39439
GO:0005521	lamin binding	-0.385182	-0.330762
GO:0005524	ATP binding	-1.68071	2.73709
GO:0005525	GTP binding	-1.44441	0.831472
GO:0005543	phospholipid binding	0.810406	-1.60414
GO:0005544	calcium-dependent phospholipid binding	1.49376	-1.64477
GO:0005545	1-phosphatidylinositol binding	-0.269332	-0.327789
GO:0005546	phosphatidylinositol-4,5-bisphosphate binding	0	-0.788241
GO:0005547	phosphatidylinositol-3,4,5-trisphosphate binding	-0.182842	0.50852
GO:0005575	cellular_component	0.827331	-0.416484
GO:0005576	extracellular region	2.2302	-4.40404
GO:0005604	basement membrane	-0.11437	-1.3456
GO:0005615	extracellular space	2.99597	-2.76118
GO:0005622	intracellular	0.111765	-1.23058
GO:0005634	nucleus	-1.2828	3.61886
GO:0005635	nuclear envelope	0.693864	0.871502
GO:0005637	nuclear inner membrane	-0.565309	-0.483095
GO:0005640	nuclear outer membrane	0.259116	-0.748755
GO:0005643	nuclear pore	-0.492678	1.03284
GO:0005654	nucleoplasm	-3.28616	8.00059
GO:0005657	replication fork	0.0942609	0.920582
GO:0005662	DNA replication factor A complex	-0.243339	1.34696
GO:0005665	DNA-directed RNA polymerase II, core complex	-0.223268	0.341122
GO:0005666	DNA-directed RNA polymerase III complex	0	-0.760875
GO:0005667	transcription factor complex	0.297858	1.29532
GO:0005669	transcription factor TFIID complex	-0.248777	0.581324
GO:0005671	Ada2/Gcn5/Ada3 transcription activator complex	-0.223268	0.368107
GO:0005680	anaphase-promoting complex	-1.43471	1.46797
GO:0005681	spliceosomal complex	-1.08535	2.74991
GO:0005682	U5 snRNP	-0.873783	1.23051
GO:0005685	U1 snRNP	0	0.636671
GO:0005686	U2 snRNP	0.474075	0.550947
GO:0005689	U12-type spliceosomal complex	-0.173325	0.743121
GO:0005694	chromosome	-2.17076	2.38875
GO:0005697	telomerase holoenzyme complex	-0.803891	1.00007
GO:0005719	nuclear euchromatin	-0.970877	2.02435
GO:0005720	nuclear heterochromatin	-0.64474	-0.401733
GO:0005721	pericentric heterochromatin	0.110411	-0.899502
GO:0005730	nucleolus	-1.28887	0.528299
GO:0005736	DNA-directed RNA polymerase I complex	-0.105027	0.648761
GO:0005737	cytoplasm	0.518543	2.59047
GO:0005739	mitochondrion	-0.689475	2.72709
GO:0005741	mitochondrial outer membrane	0.114392	-1.27427
GO:0005743	mitochondrial inner membrane	-1.01429	3.34227
GO:0005747	mitochondrial respiratory chain complex I	0.0645795	0.731954
GO:0005750	mitochondrial respiratory chain complex III	0.122107	-1.32915
GO:0005758	mitochondrial intermembrane space	-0.388265	0.765094
GO:0005759	mitochondrial matrix	-2.32549	1.00192
GO:0005761	mitochondrial ribosome	-1.40993	1.15407
GO:0005762	mitochondrial large ribosomal subunit	-0.176997	0.498737
GO:0005763	mitochondrial small ribosomal subunit	-1.32335	1.39344
GO:0005764	lysosome	-0.421995	0.32743
GO:0005765	lysosomal membrane	-1.19208	0.97686
GO:0005768	endosome	-2.93538	-0.517824
GO:0005769	early endosome	-2.32988	1.87863
GO:0005770	late endosome	-0.702716	1.39197
GO:0005771	multivesicular body	0	-0.377525
GO:0005776	autophagosome	-0.173033	0.669056
GO:0005777	peroxisome	0	0.374609
GO:0005778	peroxisomal membrane	0.194283	0.837286
GO:0005779	integral component of peroxisomal membrane	0.110411	0.397316
GO:0005782	peroxisomal matrix	-0.474526	-0.469971
GO:0005783	endoplasmic reticulum	0.419409	-0.376087
GO:0005788	endoplasmic reticulum lumen	-0.800001	-0.742129
GO:0005789	endoplasmic reticulum membrane	0.0161235	0.48054
GO:0005790	smooth endoplasmic reticulum	-0.494263	0.637516
GO:0005791	rough endoplasmic reticulum	0	0.422407
GO:0005793	endoplasmic reticulum-Golgi intermediate compartment	-1.397	1.31276
GO:0005794	Golgi apparatus	-1.07285	0.694014
GO:0005795	Golgi stack	-0.428951	0.332083
GO:0005796	Golgi lumen	0.215047	-0.408362
GO:0005798	Golgi-associated vesicle	0	1.06738
GO:0005801	cis-Golgi network	-0.213771	0.917149
GO:0005802	trans-Golgi network	0.17327	-0.357056
GO:0005811	lipid droplet	-0.118465	0.399716
GO:0005813	centrosome	-0.919973	1.91135
GO:0005814	centriole	-1.10247	0.343538
GO:0005815	microtubule organizing center	-0.635913	2.92282
GO:0005819	spindle	-1.5274	0.624913
GO:0005829	cytosol	-2.30238	2.08925
GO:0005832	chaperonin-containing T-complex	0	-0.465371
GO:0005834	heterotrimeric G-protein complex	0.617378	-2.46752
GO:0005839	proteasome core complex	-0.701625	0.78307
GO:0005840	ribosome	1.36193	-0.832345
GO:0005844	polysome	-1.03249	0.79091
GO:0005847	mRNA cleavage and polyadenylation specificity factor complex	-0.353413	0.703865
GO:0005852	eukaryotic translation initiation factor 3 complex	0.408878	0.818168
GO:0005856	cytoskeleton	1.68712	-3.36268
GO:0005868	cytoplasmic dynein complex	-0.353413	0.522083
GO:0005871	kinesin complex	1.34311	0.550018
GO:0005874	microtubule	0.0896009	0.557182
GO:0005875	microtubule associated complex	0	1.2069
GO:0005876	spindle microtubule	-0.998485	0.846806
GO:0005881	cytoplasmic microtubule	0.505565	-0.399764
GO:0005882	intermediate filament	0.110411	-0.429335
GO:0005884	actin filament	0.774346	-1.90892
GO:0005886	plasma membrane	5.99455	-4.42871
GO:0005887	integral component of plasma membrane	3.55263	-2.41564
GO:0005901	caveola	1.10466	-0.612914
GO:0005902	microvillus	0	-1.14798
GO:0005903	brush border	1.10466	-0.784866
GO:0005905	clathrin-coated pit	-0.592387	0.859375
GO:0005911	cell-cell junction	0.138804	-1.11828
GO:0005912	adherens junction	-0.845271	0.777675
GO:0005913	cell-cell adherens junction	0.331845	-1.61278
GO:0005923	bicellular tight junction	-0.73473	-0.489376
GO:0005925	focal adhesion	1.98121	-3.32996
GO:0005929	cilium	-0.17719	-0.544835
GO:0005930	axoneme	-0.220867	0.327603
GO:0005938	cell cortex	0.420943	0.653814
GO:0005975	carbohydrate metabolic process	0	-1.14799
GO:0005977	glycogen metabolic process	0.215047	-0.776587
GO:0005978	glycogen biosynthetic process	0	-0.454696
GO:0006006	glucose metabolic process	-0.401786	0.375751
GO:0006024	glycosaminoglycan biosynthetic process	-0.385182	0.858697
GO:0006090	pyruvate metabolic process	0.122107	-0.492354
GO:0006091	generation of precursor metabolites and energy	0	-0.516286
GO:0006094	gluconeogenesis	1.1773	0.431869
GO:0006096	glycolytic process	-0.269332	0.411185
GO:0006099	tricarboxylic acid cycle	-0.499062	0.585089
GO:0006103	2-oxoglutarate metabolic process	-0.105027	-0.894032
GO:0006120	mitochondrial electron transport, NADH to ubiquinone	0.140559	0.788572
GO:0006139	nucleobase-containing compound metabolic process	0.505565	-0.379276
GO:0006259	DNA metabolic process	-0.353413	-1.0354
GO:0006260	DNA replication	-0.319501	0.907742
GO:0006261	DNA-dependent DNA replication	0.408878	-0.403011
GO:0006270	DNA replication initiation	-0.273671	2.60459
GO:0006275	regulation of DNA replication	-1.07622	0.323238
GO:0006281	DNA repair	-1.83765	2.64332
GO:0006283	transcription-coupled nucleotide-excision repair	-2.38601	1.17645
GO:0006284	base-excision repair	0	0.839898
GO:0006289	nucleotide-excision repair	0.655014	-0.36446
GO:0006293	nucleotide-excision repair, preincision complex stabilization	-0.306726	0.418773
GO:0006294	nucleotide-excision repair, preincision complex assembly	0	-0.512743
GO:0006296	nucleotide-excision repair, DNA incision, 5'-to lesion	-0.565309	0.356591
GO:0006297	nucleotide-excision repair, DNA gap filling	-0.086319	0.411808
GO:0006298	mismatch repair	0.617378	0.974546
GO:0006301	postreplication repair	0	1.2637
GO:0006302	double-strand break repair	-0.568105	0.507939
GO:0006303	double-strand break repair via nonhomologous end joining	0	0.512884
GO:0006306	DNA methylation	0.176295	0.984894
GO:0006310	DNA recombination	-0.586946	0.897486
GO:0006325	chromatin organization	1.70421	-0.619856
GO:0006334	nucleosome assembly	1.16478	-0.66116
GO:0006336	DNA replication-independent nucleosome assembly	-0.269332	0.458972
GO:0006337	nucleosome disassembly	0.110411	0.585001
GO:0006338	chromatin remodeling	0.588326	-0.30104
GO:0006342	chromatin silencing	0	-0.720565
GO:0006351	transcription, DNA-templated	0	1.82753
GO:0006352	DNA-templated transcription, initiation	0	-0.366284
GO:0006355	regulation of transcription, DNA-templated	0	1.51071
GO:0006357	regulation of transcription by RNA polymerase II	-0.329345	0.494483
GO:0006359	regulation of transcription by RNA polymerase III	-0.269332	0.790152
GO:0006361	transcription initiation from RNA polymerase I promoter	-0.0718036	0.389455
GO:0006363	termination of RNA polymerase I transcription	-0.363724	0.562055
GO:0006364	rRNA processing	-0.620288	0.395
GO:0006366	transcription by RNA polymerase II	-0.739943	0.709574
GO:0006367	transcription initiation from RNA polymerase II promoter	-0.115783	0.301217
GO:0006368	transcription elongation from RNA polymerase II promoter	-2.90453	0.612329
GO:0006369	termination of RNA polymerase II transcription	-0.684094	0.638342
GO:0006370	7-methylguanosine mRNA capping	-0.984193	0.453665
GO:0006376	mRNA splice site selection	0	2.74878
GO:0006378	mRNA polyadenylation	0	0.547517
GO:0006379	mRNA cleavage	0.122107	-0.637052
GO:0006383	transcription by RNA polymerase III	0	-0.469034
GO:0006396	RNA processing	0.0501445	2.13232
GO:0006397	mRNA processing	-1.81781	3.95653
GO:0006400	tRNA modification	-0.173325	-0.399146
GO:0006401	RNA catabolic process	0.10143	0.519153
GO:0006402	mRNA catabolic process	0.10143	-0.4649
GO:0006405	RNA export from nucleus	-1.6987	2.8892
GO:0006406	mRNA export from nucleus	-1.16318	2.35083
GO:0006412	translation	0.142397	-1.03623
GO:0006413	translational initiation	3.45279	-0.566041
GO:0006414	translational elongation	0.461239	1.04423
GO:0006417	regulation of translation	0	1.76265
GO:0006418	tRNA aminoacylation for protein translation	-0.433691	0.663141
GO:0006446	regulation of translational initiation	0.263412	-0.589444
GO:0006457	protein folding	-0.672294	0.696777
GO:0006458	'de novo' protein folding	-0.243339	0.330528
GO:0006464	cellular protein modification process	-0.60041	0.978862
GO:0006468	protein phosphorylation	0.0667947	1.92675
GO:0006469	negative regulation of protein kinase activity	-1.29211	-1.13671
GO:0006470	protein dephosphorylation	-0.082663	0.637994
GO:0006471	protein ADP-ribosylation	0.0942609	-0.529451
GO:0006473	protein acetylation	-0.11437	0.45219
GO:0006479	protein methylation	-0.173325	1.11837
GO:0006486	protein glycosylation	-1.08508	1.02631
GO:0006487	protein N-linked glycosylation	-2.03499	0.484354
GO:0006488	dolichol-linked oligosaccharide biosynthetic process	-0.669567	-0.857945
GO:0006491	N-glycan processing	-0.494263	0.307754
GO:0006493	protein O-linked glycosylation	0.387957	-0.307412
GO:0006506	GPI anchor biosynthetic process	0	0.601245
GO:0006508	proteolysis	-0.390146	-0.412719
GO:0006509	membrane protein ectodomain proteolysis	0.0883714	0.553037
GO:0006511	ubiquitin-dependent protein catabolic process	-0.279284	2.14164
GO:0006513	protein monoubiquitination	-1.49409	2.94045
GO:0006520	cellular amino acid metabolic process	0	-0.572911
GO:0006541	glutamine metabolic process	0	-0.812932
GO:0006605	protein targeting	-0.363724	0.948282
GO:0006606	protein import into nucleus	-0.745563	0.917613
GO:0006607	NLS-bearing protein import into nucleus	-0.207195	1.1168
GO:0006611	protein export from nucleus	-0.327844	0.644977
GO:0006612	protein targeting to membrane	-1.56941	0.696388
GO:0006614	SRP-dependent cotranslational protein targeting to membrane	2.69003	-0.753972
GO:0006622	protein targeting to lysosome	-0.385182	-0.493387
GO:0006625	protein targeting to peroxisome	-0.0565355	0.358677
GO:0006626	protein targeting to mitochondrion	0.239577	0.457966
GO:0006629	lipid metabolic process	0.323144	0.457428
GO:0006631	fatty acid metabolic process	1.26126	-0.671729
GO:0006633	fatty acid biosynthetic process	0	0.526555
GO:0006635	fatty acid beta-oxidation	-0.064583	0.690243
GO:0006637	acyl-CoA metabolic process	-0.426015	-0.642236
GO:0006641	triglyceride metabolic process	1.02693	-0.686876
GO:0006644	phospholipid metabolic process	-0.105027	-0.803325
GO:0006654	phosphatidic acid biosynthetic process	-1.2411	0.611338
GO:0006656	phosphatidylcholine biosynthetic process	0.10143	-0.423354
GO:0006661	phosphatidylinositol biosynthetic process	-0.713899	0.429912
GO:0006672	ceramide metabolic process	-1.23393	1.70962
GO:0006687	glycosphingolipid metabolic process	0.0755196	-2.65534
GO:0006695	cholesterol biosynthetic process	1.34311	-1.03065
GO:0006744	ubiquinone biosynthetic process	0.408878	0.451324
GO:0006749	glutathione metabolic process	0.768664	0.456661
GO:0006754	ATP biosynthetic process	0.259116	-0.483761
GO:0006783	heme biosynthetic process	-1.2411	0.516464
GO:0006796	phosphate-containing compound metabolic process	0.461239	1.02691
GO:0006801	superoxide metabolic process	0	1.10144
GO:0006805	xenobiotic metabolic process	1.65592	-0.896268
GO:0006811	ion transport	0.686169	1.08443
GO:0006813	potassium ion transport	0.122107	0.322532
GO:0006814	sodium ion transport	-0.207195	-0.815773
GO:0006816	calcium ion transport	0.440058	0.321386
GO:0006821	chloride transport	0.829855	-0.605707
GO:0006839	mitochondrial transport	0.6286	0.407682
GO:0006851	mitochondrial calcium ion transmembrane transport	-0.494263	0.740287
GO:0006865	amino acid transport	0.408878	-0.434652
GO:0006869	lipid transport	1.1773	-1.1413
GO:0006874	cellular calcium ion homeostasis	-0.0781167	0.897089
GO:0006878	cellular copper ion homeostasis	-0.269332	-0.588964
GO:0006879	cellular iron ion homeostasis	0.140559	1.24312
GO:0006882	cellular zinc ion homeostasis	0.408878	-0.471923
GO:0006886	intracellular protein transport	0.0296572	-0.798268
GO:0006887	exocytosis	-0.201251	-0.441675
GO:0006888	ER to Golgi vesicle-mediated transport	-1.69583	0.689246
GO:0006890	retrograde vesicle-mediated transport, Golgi to ER	-0.412247	0.506969
GO:0006891	intra-Golgi vesicle-mediated transport	-0.306726	0.489434
GO:0006892	post-Golgi vesicle-mediated transport	-0.426015	-0.334394
GO:0006893	Golgi to plasma membrane transport	-0.223268	0.85302
GO:0006895	Golgi to endosome transport	-0.701625	0.72325
GO:0006897	endocytosis	-0.432242	0.99599
GO:0006898	receptor-mediated endocytosis	0.0547475	-0.60719
GO:0006904	vesicle docking involved in exocytosis	-2.68719	1.38376
GO:0006906	vesicle fusion	-0.273671	-1.43302
GO:0006909	phagocytosis	0	0.387982
GO:0006911	phagocytosis, engulfment	-0.669567	0.421581
GO:0006913	nucleocytoplasmic transport	0.829855	0.342081
GO:0006914	autophagy	-0.0393787	-0.505063
GO:0006915	apoptotic process	-0.241141	-0.379528
GO:0006919	activation of cysteine-type endopeptidase activity involved in apoptotic process	0.0511929	-0.94377
GO:0006935	chemotaxis	1.90845	-0.495904
GO:0006936	muscle contraction	0	0.419569
GO:0006952	defense response	0	-0.920766
GO:0006954	inflammatory response	4.11962	-1.48552
GO:0006955	immune response	1.85626	0.344628
GO:0006959	humoral immune response	1.10466	-0.488377
GO:0006968	cellular defense response	-0.658193	0.407611
GO:0006974	cellular response to DNA damage stimulus	-1.22517	0.401166
GO:0006977	DNA damage response, signal transduction by p53 class mediator resulting in cell cycle arrest	0	1.04545
GO:0006979	response to oxidative stress	-0.814003	0.738278
GO:0006986	response to unfolded protein	1.75958	-1.33051
GO:0006997	nucleus organization	-0.223268	-0.462045
GO:0006998	nuclear envelope organization	-0.223268	0.592614
GO:0007004	telomere maintenance via telomerase	-0.097575	-0.302763
GO:0007005	mitochondrion organization	0.0491539	0.662056
GO:0007010	cytoskeleton organization	0.323523	-0.540347
GO:0007015	actin filament organization	0	-3.33242
GO:0007017	microtubule-based process	0.215047	-0.489848
GO:0007018	microtubule-based movement	0.188898	0.312322
GO:0007020	microtubule nucleation	0.91828	-0.371557
GO:0007026	negative regulation of microtubule depolymerization	0.259116	-0.376658
GO:0007029	endoplasmic reticulum organization	-0.193967	0.783148
GO:0007030	Golgi organization	-0.65875	0.469826
GO:0007031	peroxisome organization	-0.701625	0.545418
GO:0007032	endosome organization	-0.0691479	0.311601
GO:0007040	lysosome organization	-3.38371	1.79808
GO:0007041	lysosomal transport	-0.868493	-0.852924
GO:0007049	cell cycle	-0.621508	1.73865
GO:0007050	cell cycle arrest	0.824353	0.661208
GO:0007051	spindle organization	-0.243339	1.08751
GO:0007052	mitotic spindle organization	-0.173325	0.683023
GO:0007059	chromosome segregation	-0.0488945	-0.478321
GO:0007062	sister chromatid cohesion	-0.538382	-0.852574
GO:0007076	mitotic chromosome condensation	-0.594651	1.50115
GO:0007080	mitotic metaphase plate congression	-0.5599	1.18777
GO:0007088	regulation of mitotic nuclear division	0	-0.666691
GO:0007093	mitotic cell cycle checkpoint	-0.173325	-0.617361
GO:0007094	mitotic spindle assembly checkpoint	-0.105027	0.400886
GO:0007095	mitotic G2 DNA damage checkpoint	-1.51332	-0.399384
GO:0007098	centrosome cycle	-0.26042	0.584084
GO:0007099	centriole replication	-0.385182	0.394139
GO:0007131	reciprocal meiotic recombination	0.110411	0.39173
GO:0007140	male meiotic nuclear division	0.461239	0.342096
GO:0007155	cell adhesion	0.308068	-0.883639
GO:0007156	homophilic cell adhesion via plasma membrane adhesion molecules	2.11511	-1.56195
GO:0007157	heterophilic cell-cell adhesion via plasma membrane cell adhesion molecules	1.49376	-0.689507
GO:0007159	leukocyte cell-cell adhesion	-0.105027	-0.628178
GO:0007160	cell-matrix adhesion	0.863279	-1.9497
GO:0007162	negative regulation of cell adhesion	0.0942609	0.559685
GO:0007163	establishment or maintenance of cell polarity	0.0942609	-0.490154
GO:0007165	signal transduction	0.198779	-0.805873
GO:0007166	cell surface receptor signaling pathway	2.81113	-1.09151
GO:0007169	transmembrane receptor protein tyrosine kinase signaling pathway	-0.213771	-0.488672
GO:0007173	epidermal growth factor receptor signaling pathway	0.333865	0.309523
GO:0007175	negative regulation of epidermal growth factor-activated receptor activity	0.829855	-0.313472
GO:0007179	transforming growth factor beta receptor signaling pathway	0.683941	-2.42702
GO:0007186	G-protein coupled receptor signaling pathway	1.89607	-3.58012
GO:0007188	adenylate cyclase-modulating G-protein coupled receptor signaling pathway	0	-0.883782
GO:0007189	adenylate cyclase-activating G-protein coupled receptor signaling pathway	0.10143	-1.24452
GO:0007204	positive regulation of cytosolic calcium ion concentration	2.00109	-1.71627
GO:0007205	protein kinase C-activating G-protein coupled receptor signaling pathway	-0.269332	0.416105
GO:0007219	Notch signaling pathway	0.62472	-0.981064
GO:0007221	positive regulation of transcription of Notch receptor target	0.408878	-1.44337
GO:0007223	Wnt signaling pathway, calcium modulating pathway	0.263412	0.319304
GO:0007224	smoothened signaling pathway	0.0694325	-0.41662
GO:0007229	integrin-mediated signaling pathway	0	-0.566397
GO:0007249	I-kappaB kinase/NF-kappaB signaling	0.513264	-1.2122
GO:0007254	JNK cascade	-0.220867	1.02994
GO:0007257	activation of JUN kinase activity	0.250727	0.917729
GO:0007259	JAK-STAT cascade	0.0883714	-1.01288
GO:0007264	small GTPase mediated signal transduction	0.341187	0.343016
GO:0007265	Ras protein signal transduction	-0.118465	-0.456197
GO:0007266	Rho protein signal transduction	0	-1.46335
GO:0007267	cell-cell signaling	0.563544	-1.33023
GO:0007268	chemical synaptic transmission	0.14045	0.391816
GO:0007275	multicellular organism development	1.80298	-0.308813
GO:0007281	germ cell development	0.315213	-0.875381
GO:0007283	spermatogenesis	0.0633577	0.905865
GO:0007286	spermatid development	0.333865	0.394171
GO:0007338	single fertilization	0.927155	-0.930035
GO:0007339	binding of sperm to zona pellucida	0	-0.902877
GO:0007346	regulation of mitotic cell cycle	-0.795317	2.57234
GO:0007368	determination of left/right symmetry	0	-0.389765
GO:0007369	gastrulation	-0.385182	-0.482175
GO:0007399	nervous system development	0.0364424	0.376538
GO:0007409	axonogenesis	1.27524	-1.63205
GO:0007411	axon guidance	0.838856	0.526345
GO:0007416	synapse assembly	1.4035	-2.20872
GO:0007417	central nervous system development	-0.607449	-0.444534
GO:0007420	brain development	-0.341119	0.414144
GO:0007492	endoderm development	0.955446	0.967913
GO:0007498	mesoderm development	0.640815	0.796381
GO:0007507	heart development	0.443608	-0.728121
GO:0007517	muscle organ development	0.0645795	0.478215
GO:0007519	skeletal muscle tissue development	0.339633	-1.0614
GO:0007528	neuromuscular junction development	0.955446	-0.90006
GO:0007565	female pregnancy	0.478758	-1.04338
GO:0007566	embryo implantation	0.339633	0.511165
GO:0007568	aging	-0.51725	0.629283
GO:0007569	cell aging	-0.0914567	1.01626
GO:0007584	response to nutrient	-0.520036	2.11046
GO:0007585	respiratory gaseous exchange	-0.105027	-0.389727
GO:0007595	lactation	0.573361	0.395135
GO:0007596	blood coagulation	0.0442269	0.453624
GO:0007601	visual perception	0.0560948	1.5546
GO:0007605	sensory perception of sound	0.60486	1.65398
GO:0007611	learning or memory	1.49376	-1.43251
GO:0007612	learning	0.176295	0.777838
GO:0007613	memory	0.263412	0.365923
GO:0007616	long-term memory	0.186966	-0.399096
GO:0007623	circadian rhythm	1.11833	0.395489
GO:0007626	locomotory behavior	0.761608	0.542484
GO:0007628	adult walking behavior	-1.23393	0.305482
GO:0008013	beta-catenin binding	0.331845	-0.676142
GO:0008015	blood circulation	1.23089	-0.521936
GO:0008017	microtubule binding	0.183136	0.341278
GO:0008021	synaptic vesicle	-0.53462	1.0535
GO:0008022	protein C-terminus binding	-0.0669999	0.573352
GO:0008023	transcription elongation factor complex	-0.9026	1.21374
GO:0008033	tRNA processing	-0.746704	-0.338694
GO:0008047	enzyme activator activity	0.333865	0.396318
GO:0008053	mitochondrial fusion	0.569605	0.460278
GO:0008076	voltage-gated potassium channel complex	1.65788	-0.967336
GO:0008083	growth factor activity	0.387957	-0.523984
GO:0008089	anterograde axonal transport	-0.494263	1.26347
GO:0008092	cytoskeletal protein binding	0.387957	-0.61668
GO:0008094	DNA-dependent ATPase activity	-0.0667531	-0.44775
GO:0008104	protein localization	0.583273	0.50053
GO:0008134	transcription factor binding	-0.221768	-1.02207
GO:0008135	translation factor activity, RNA binding	0.278007	-0.524504
GO:0008137	NADH dehydrogenase (ubiquinone) activity	0	0.772588
GO:0008138	protein tyrosine/serine/threonine phosphatase activity	1.55491	-0.930507
GO:0008139	nuclear localization sequence binding	-0.598447	0.985912
GO:0008144	drug binding	-0.207195	-0.472723
GO:0008150	biological_process	0.0726893	0.556958
GO:0008152	metabolic process	-0.773631	-0.518991
GO:0008156	negative regulation of DNA replication	-0.243339	-0.456863
GO:0008157	protein phosphatase 1 binding	0	0.879967
GO:0008168	methyltransferase activity	-0.145634	-0.446442
GO:0008180	COP9 signalosome	-0.363724	1.1059
GO:0008198	ferrous iron binding	-0.105027	-0.444045
GO:0008201	heparin binding	1.42284	-0.757299
GO:0008203	cholesterol metabolic process	-0.220867	-0.341248
GO:0008217	regulation of blood pressure	0.10143	0.647414
GO:0008219	cell death	-0.5599	-0.462146
GO:0008233	peptidase activity	-0.124668	-0.302931
GO:0008234	cysteine-type peptidase activity	-0.698884	0.545663
GO:0008236	serine-type peptidase activity	0	0.385041
GO:0008237	metallopeptidase activity	0.278007	-0.35455
GO:0008250	oligosaccharyltransferase complex	0.259116	0.436625
GO:0008266	poly(U) RNA binding	-0.385182	1.17088
GO:0008270	zinc ion binding	-0.308091	0.762416
GO:0008277	regulation of G-protein coupled receptor protein signaling pathway	0.927155	-0.729371
GO:0008283	cell proliferation	0.911296	-0.438421
GO:0008284	positive regulation of cell proliferation	1.09682	-0.331809
GO:0008285	negative regulation of cell proliferation	0.260245	0.463912
GO:0008286	insulin receptor signaling pathway	0.0523049	-0.538646
GO:0008289	lipid binding	0.705118	-2.32084
GO:0008327	methyl-CpG binding	0.23426	-0.346705
GO:0008333	endosome to lysosome transport	-0.900889	0.604206
GO:0008334	histone mRNA metabolic process	-0.11437	-0.555404
GO:0008344	adult locomotory behavior	0.474075	-0.716133
GO:0008349	MAP kinase kinase kinase kinase activity	-0.269332	1.82019
GO:0008353	RNA polymerase II carboxy-terminal domain kinase activity	-1.15751	-1.26062
GO:0008360	regulation of cell shape	-0.139347	0.587101
GO:0008361	regulation of cell size	0	-0.604577
GO:0008380	RNA splicing	-3.08219	2.77088
GO:0008408	3'-5' exonuclease activity	-0.868493	1.27315
GO:0008474	palmitoyl-(protein) hydrolase activity	0.122107	0.385091
GO:0008536	Ran GTPase binding	-1.49409	1.67227
GO:0008542	visual learning	0	-0.623691
GO:0008543	fibroblast growth factor receptor signaling pathway	0.194283	0.55458
GO:0008544	epidermis development	0	-0.326991
GO:0008565	protein transporter activity	-1.22595	-0.43906
GO:0008574	ATP-dependent microtubule motor activity, plus-end-directed	0.10143	0.710444
GO:0008584	male gonad development	-0.151386	-0.861768
GO:0008625	extrinsic apoptotic signaling pathway via death domain receptors	0.263412	-0.490695
GO:0008630	intrinsic apoptotic signaling pathway in response to DNA damage	0.239577	0.321703
GO:0008631	intrinsic apoptotic signaling pathway in response to oxidative stress	0	-1.29629
GO:0008637	apoptotic mitochondrial changes	-0.494263	0.602521
GO:0008643	carbohydrate transport	-0.207195	0.491211
GO:0008654	phospholipid biosynthetic process	0.0883714	-0.479151
GO:0008656	cysteine-type endopeptidase activator activity involved in apoptotic process	-0.594651	0.321911
GO:0009055	electron transfer activity	-0.55072	0.486571
GO:0009060	aerobic respiration	0.536686	-0.698039
GO:0009083	branched-chain amino acid catabolic process	0.739815	-1.14726
GO:0009168	purine ribonucleoside monophosphate biosynthetic process	-0.243339	0.482815
GO:0009235	cobalamin metabolic process	-0.11437	0.625755
GO:0009267	cellular response to starvation	-0.31958	0.459519
GO:0009303	rRNA transcription	0.122107	-0.486867
GO:0009306	protein secretion	0.0834234	0.417111
GO:0009311	oligosaccharide metabolic process	0	-0.81861
GO:0009314	response to radiation	0.474075	-0.890918
GO:0009408	response to heat	-1.43471	0.342246
GO:0009409	response to cold	0	-0.540824
GO:0009411	response to UV	-0.684094	1.65111
GO:0009416	response to light stimulus	-0.11437	-0.413077
GO:0009566	fertilization	0.110411	-0.3301
GO:0009611	response to wounding	1.00582	0.510888
GO:0009612	response to mechanical stimulus	1.62072	-1.32817
GO:0009615	response to virus	4.21132	-1.33025
GO:0009617	response to bacterium	0	-0.814181
GO:0009636	response to toxic substance	0.655014	-1.14846
GO:0009653	anatomical structure morphogenesis	0.416469	1.07233
GO:0009725	response to hormone	0.199649	-0.424526
GO:0009749	response to glucose	-0.607449	-0.313977
GO:0009791	post-embryonic development	0.0547475	-0.32356
GO:0009887	animal organ morphogenesis	0.761608	0.771278
GO:0009897	external side of plasma membrane	0.94606	-1.05419
GO:0009898	cytoplasmic side of plasma membrane	0.140559	-1.06549
GO:0009952	anterior/posterior pattern specification	-0.165067	-0.403663
GO:0009953	dorsal/ventral pattern formation	0.122107	0.883596
GO:0009966	regulation of signal transduction	1.4035	0.333271
GO:0009967	positive regulation of signal transduction	0.0590944	0.552725
GO:0009968	negative regulation of signal transduction	0.0942609	-0.56264
GO:0009982	pseudouridine synthase activity	-0.773631	-0.308017
GO:0009986	cell surface	3.24791	-2.52562
GO:0010008	endosome membrane	-0.783875	-0.371954
GO:0010033	response to organic substance	-0.494263	1.7137
GO:0010043	response to zinc ion	-0.207195	-0.340768
GO:0010165	response to X-ray	0.215047	-2.58556
GO:0010212	response to ionizing radiation	0.14045	0.663273
GO:0010288	response to lead ion	0.23426	1.16179
GO:0010332	response to gamma radiation	0.263412	-0.687116
GO:0010389	regulation of G2/M transition of mitotic cell cycle	-0.564622	0.443663
GO:0010390	histone monoubiquitination	-0.669567	1.18495
GO:0010458	exit from mitosis	0.640815	-0.405306
GO:0010468	regulation of gene expression	-0.115666	-1.18577
GO:0010469	regulation of signaling receptor activity	1.89234	-0.721241
GO:0010494	cytoplasmic stress granule	-0.83586	2.40877
GO:0010498	proteasomal protein catabolic process	0	-0.403096
GO:0010501	RNA secondary structure unwinding	-0.128121	0.487297
GO:0010506	regulation of autophagy	-0.0609983	0.405651
GO:0010507	negative regulation of autophagy	0.250727	-0.481568
GO:0010508	positive regulation of autophagy	0.0668708	-0.720617
GO:0010586	miRNA metabolic process	-1.2915	0.518647
GO:0010592	positive regulation of lamellipodium assembly	-0.243339	0.318929
GO:0010595	positive regulation of endothelial cell migration	0.573361	0.453761
GO:0010608	posttranscriptional regulation of gene expression	-0.097575	0.64092
GO:0010613	positive regulation of cardiac muscle hypertrophy	-0.961619	-0.585835
GO:0010628	positive regulation of gene expression	1.90246	0.310279
GO:0010629	negative regulation of gene expression	1.77009	-0.51714
GO:0010634	positive regulation of epithelial cell migration	0.186966	0.447916
GO:0010667	negative regulation of cardiac muscle cell apoptotic process	0.122107	-0.618131
GO:0010718	positive regulation of epithelial to mesenchymal transition	0.167161	0.630958
GO:0010800	positive regulation of peptidyl-threonine phosphorylation	0	0.730115
GO:0010801	negative regulation of peptidyl-threonine phosphorylation	-0.11437	0.400236
GO:0010803	regulation of tumor necrosis factor-mediated signaling pathway	1.01692	-0.896222
GO:0010811	positive regulation of cell-substrate adhesion	0.122107	-1.63468
GO:0010821	regulation of mitochondrion organization	0.122107	-0.529589
GO:0010824	regulation of centrosome duplication	-0.426015	0.817739
GO:0010862	positive regulation of pathway-restricted SMAD protein phosphorylation	0.461239	0.357958
GO:0010923	negative regulation of phosphatase activity	-0.941102	0.478684
GO:0010942	positive regulation of cell death	-0.207195	0.401453
GO:0010951	negative regulation of endopeptidase activity	2.5571	-1.5513
GO:0010971	positive regulation of G2/M transition of mitotic cell cycle	0	-0.426958
GO:0010976	positive regulation of neuron projection development	-0.181215	0.482012
GO:0010977	negative regulation of neuron projection development	0.851852	-0.622657
GO:0012505	endomembrane system	0.221563	-0.913312
GO:0012506	vesicle membrane	-1.32548	0.547423
GO:0012507	ER to Golgi transport vesicle membrane	0.159232	-0.592643
GO:0014003	oligodendrocyte development	0	-0.652755
GO:0014065	phosphatidylinositol 3-kinase signaling	-0.207195	-0.320869
GO:0014066	regulation of phosphatidylinositol 3-kinase signaling	0	-0.341872
GO:0014068	positive regulation of phosphatidylinositol 3-kinase signaling	0	0.88204
GO:0014069	postsynaptic density	-0.21232	0.332686
GO:0014070	response to organic cyclic compound	0	1.0999
GO:0014704	intercalated disc	-0.353413	-0.459618
GO:0014823	response to activity	0.862426	-0.443744
GO:0015012	heparan sulfate proteoglycan biosynthetic process	-0.11437	-0.315246
GO:0015026	coreceptor activity	0.474075	-0.678073
GO:0015030	Cajal body	-0.672136	3.83248
GO:0015031	protein transport	-1.1773	-0.36274
GO:0015035	protein disulfide oxidoreductase activity	-0.207195	-0.691431
GO:0015095	magnesium ion transmembrane transporter activity	0.110411	-0.406725
GO:0015171	amino acid transmembrane transporter activity	0	-0.391423
GO:0015293	symporter activity	2.18153	0.351056
GO:0015459	potassium channel regulator activity	-0.353413	0.618392
GO:0015485	cholesterol binding	0	0.425109
GO:0015629	actin cytoskeleton	0.113197	-0.59029
GO:0015630	microtubule cytoskeleton	-0.295679	-0.483016
GO:0015631	tubulin binding	0.146088	-0.506986
GO:0015701	bicarbonate transport	0	-0.61831
GO:0015914	phospholipid transport	0.215047	-1.05718
GO:0015935	small ribosomal subunit	0.461239	-1.0615
GO:0015949	nucleobase-containing small molecule interconversion	0.474075	-1.47878
GO:0015991	ATP hydrolysis coupled proton transport	-0.097575	-0.494779
GO:0016018	cyclosporin A binding	-0.105027	0.659744
GO:0016020	membrane	-0.574322	3.75545
GO:0016021	integral component of membrane	2.98742	-1.04529
GO:0016024	CDP-diacylglycerol biosynthetic process	-0.868493	-0.344148
GO:0016032	viral process	-0.822029	0.843819
GO:0016042	lipid catabolic process	0	-0.51108
GO:0016050	vesicle organization	0	-0.545986
GO:0016055	Wnt signaling pathway	0.837543	0.548418
GO:0016070	RNA metabolic process	-0.280245	0.865206
GO:0016180	snRNA processing	-0.868493	0.808827
GO:0016192	vesicle-mediated transport	0.382245	0.530099
GO:0016197	endosomal transport	0.114521	-0.839681
GO:0016226	iron-sulfur cluster assembly	-0.223268	0.948728
GO:0016235	aggresome	-0.499062	1.01322
GO:0016236	macroautophagy	0	0.556964
GO:0016239	positive regulation of macroautophagy	-2.04805	0.519302
GO:0016241	regulation of macroautophagy	-0.298362	0.442154
GO:0016242	negative regulation of macroautophagy	-0.594651	-1.01496
GO:0016254	preassembly of GPI anchor in ER membrane	0.23426	-0.576492
GO:0016266	O-glycan processing	0.0883714	-0.579429
GO:0016279	protein-lysine N-methyltransferase activity	-0.353413	2.54861
GO:0016281	eukaryotic translation initiation factor 4F complex	0.461239	0.867845
GO:0016301	kinase activity	-0.447971	0.894349
GO:0016303	1-phosphatidylinositol-3-kinase activity	0.215047	-0.550878
GO:0016310	phosphorylation	0.0950352	0.572154
GO:0016311	dephosphorylation	0	-0.823233
GO:0016323	basolateral plasma membrane	0.564009	-0.747022
GO:0016324	apical plasma membrane	0.587445	-3.41952
GO:0016328	lateral plasma membrane	0.176295	-1.70488
GO:0016358	dendrite development	1.63559	-0.649186
GO:0016363	nuclear matrix	-1.21909	0.619996
GO:0016407	acetyltransferase activity	-0.105027	0.566687
GO:0016409	palmitoyltransferase activity	0.671434	-0.33068
GO:0016442	RISC complex	-0.269332	0.524633
GO:0016459	myosin complex	0.122107	-0.557787
GO:0016477	cell migration	0.284766	-0.851909
GO:0016485	protein processing	0.655014	-0.580797
GO:0016491	oxidoreductase activity	-0.354497	1.45287
GO:0016514	SWI/SNF complex	0	-0.337
GO:0016525	negative regulation of angiogenesis	0.387957	1.2271
GO:0016529	sarcoplasmic reticulum	0	-1.11639
GO:0016538	cyclin-dependent protein serine/threonine kinase regulator activity	0.259116	-0.762109
GO:0016567	protein ubiquitination	-1.88205	1.46527
GO:0016571	histone methylation	0	0.661801
GO:0016573	histone acetylation	0.617378	0.437651
GO:0016575	histone deacetylation	0.0607736	0.769971
GO:0016578	histone deubiquitination	0	1.04886
GO:0016579	protein deubiquitination	0	-0.709249
GO:0016581	NuRD complex	0	1.34171
GO:0016592	mediator complex	0	0.796728
GO:0016601	Rac protein signal transduction	0.516077	-0.309267
GO:0016604	nuclear body	-0.750705	1.74906
GO:0016605	PML body	-0.18448	0.63101
GO:0016607	nuclear speck	-0.839679	2.78537
GO:0016740	transferase activity	0	-0.640807
GO:0016746	transferase activity, transferring acyl groups	-0.11437	-0.318041
GO:0016787	hydrolase activity	0.773542	0.403038
GO:0016791	phosphatase activity	0.899066	-1.05247
GO:0016887	ATPase activity	-1.25287	0.33255
GO:0016922	nuclear receptor binding	-0.0914567	0.313641
GO:0016925	protein sumoylation	-0.62307	1.18261
GO:0017015	regulation of transforming growth factor beta receptor signaling pathway	-0.11437	0.364679
GO:0017017	MAP kinase tyrosine/serine/threonine phosphatase activity	0.955446	-0.776905
GO:0017025	TBP-class protein binding	-0.803891	-0.301865
GO:0017048	Rho GTPase binding	-0.273671	0.5282
GO:0017049	GTP-Rho binding	-0.11437	0.50937
GO:0017053	transcriptional repressor complex	0.131456	1.26372
GO:0017056	structural constituent of nuclear pore	-0.086319	0.580877
GO:0017091	AU-rich element binding	0.110411	-0.472327
GO:0017101	aminoacyl-tRNA synthetase multienzyme complex	0.640815	-0.889476
GO:0017112	Rab guanyl-nucleotide exchange factor activity	-0.568105	0.619658
GO:0017119	Golgi transport complex	-0.669567	0.903111
GO:0017124	SH3 domain binding	0.138804	0.458763
GO:0017134	fibroblast growth factor binding	0.461239	0.711672
GO:0017137	Rab GTPase binding	0	0.531801
GO:0017148	negative regulation of translation	0	1.44273
GO:0017157	regulation of exocytosis	-0.243339	0.874361
GO:0017160	Ral GTPase binding	-0.868493	0.466575
GO:0018024	histone-lysine N-methyltransferase activity	-1.57778	2.15855
GO:0018105	peptidyl-serine phosphorylation	-0.302077	2.46719
GO:0018107	peptidyl-threonine phosphorylation	-0.245815	1.38227
GO:0018108	peptidyl-tyrosine phosphorylation	0.601938	0.404612
GO:0018146	keratan sulfate biosynthetic process	0	-0.410125
GO:0018279	protein N-linked glycosylation via asparagine	0.434769	-0.943836
GO:0018345	protein palmitoylation	0.440058	-0.437621
GO:0019003	GDP binding	-2.4237	-0.539112
GO:0019005	SCF ubiquitin ligase complex	-0.718934	0.391065
GO:0019058	viral life cycle	0.176295	-0.475955
GO:0019216	regulation of lipid metabolic process	0.0534872	-0.982946
GO:0019221	cytokine-mediated signaling pathway	4.27345	-3.32316
GO:0019233	sensory perception of pain	0.955446	-0.534078
GO:0019432	triglyceride biosynthetic process	0	-0.509419
GO:0019674	NAD metabolic process	0.461239	-0.537955
GO:0019706	protein-cysteine S-palmitoyltransferase activity	0.29503	0.351846
GO:0019722	calcium-mediated signaling	0.474075	-1.41569
GO:0019789	SUMO transferase activity	-0.773631	1.47113
GO:0019827	stem cell population maintenance	-0.501649	0.661209
GO:0019843	rRNA binding	0.239577	0.485274
GO:0019882	antigen processing and presentation	0.259116	0.744997
GO:0019886	antigen processing and presentation of exogenous peptide antigen via MHC class II	0	0.321234
GO:0019888	protein phosphatase regulator activity	-0.347271	0.549906
GO:0019894	kinesin binding	0	0.342054
GO:0019897	extrinsic component of plasma membrane	-0.961619	-0.387322
GO:0019898	extrinsic component of membrane	-0.0609983	-0.387614
GO:0019899	enzyme binding	0.517498	0.641359
GO:0019900	kinase binding	0.281172	0.67403
GO:0019901	protein kinase binding	0.409903	-0.612006
GO:0019902	phosphatase binding	0	0.541121
GO:0019903	protein phosphatase binding	-0.245815	0.332343
GO:0019904	protein domain specific binding	-1.01615	0.616926
GO:0019905	syntaxin binding	-0.124668	-0.904979
GO:0019915	lipid storage	1.63559	-1.05784
GO:0019985	translesion synthesis	0.152267	0.333121
GO:0020037	heme binding	1.86896	-0.721325
GO:0021510	spinal cord development	0.215047	-0.343427
GO:0021549	cerebellum development	0.215047	0.618138
GO:0021762	substantia nigra development	0.349583	-0.503564
GO:0021766	hippocampus development	0	1.13522
GO:0021915	neural tube development	-0.105027	0.343939
GO:0021987	cerebral cortex development	0.135747	0.446538
GO:0022008	neurogenesis	-0.193967	-0.387139
GO:0022604	regulation of cell morphogenesis	0.474075	-1.92945
GO:0022617	extracellular matrix disassembly	2.35551	-2.12874
GO:0022624	proteasome accessory complex	-0.353413	-0.315935
GO:0022625	cytosolic large ribosomal subunit	0.743261	-0.784788
GO:0022627	cytosolic small ribosomal subunit	0.686169	0.362982
GO:0022857	transmembrane transporter activity	0.29503	0.58749
GO:0022900	electron transport chain	-0.376222	0.30388
GO:0022904	respiratory electron transport chain	0	-0.303481
GO:0023014	signal transduction by protein phosphorylation	-0.207195	0.40256
GO:0023026	MHC class II protein complex binding	2.44697	-0.923617
GO:0030008	TRAPP complex	-0.426015	0.594349
GO:0030010	establishment of cell polarity	0.714374	-0.986573
GO:0030014	CCR4-NOT complex	-0.494263	0.724556
GO:0030017	sarcomere	0	0.411401
GO:0030018	Z disc	0.0625949	-1.36348
GO:0030027	lamellipodium	0.673157	-0.468843
GO:0030030	cell projection organization	-2.45157	1.30589
GO:0030032	lamellipodium assembly	0.315213	0.536196
GO:0030033	microvillus assembly	0	0.752333
GO:0030036	actin cytoskeleton organization	-0.404895	-0.76453
GO:0030041	actin filament polymerization	0	0.336967
GO:0030054	cell junction	-0.0896057	-1.1568
GO:0030057	desmosome	0	-0.940368
GO:0030097	hemopoiesis	0.655014	1.17066
GO:0030099	myeloid cell differentiation	0.408878	0.776642
GO:0030100	regulation of endocytosis	0	0.629022
GO:0030111	regulation of Wnt signaling pathway	0	0.511156
GO:0030126	COPI vesicle coat	-1.07622	0.955355
GO:0030127	COPII vesicle coat	-1.2915	1.52244
GO:0030133	transport vesicle	-2.58551	2.74444
GO:0030134	COPII-coated ER to Golgi transport vesicle	0	-0.665752
GO:0030136	clathrin-coated vesicle	0	-0.41063
GO:0030139	endocytic vesicle	-0.499062	0.885763
GO:0030140	trans-Golgi network transport vesicle	-0.269332	0.441961
GO:0030141	secretory granule	0.159232	-0.385012
GO:0030145	manganese ion binding	-0.900889	1.15099
GO:0030148	sphingolipid biosynthetic process	-0.45291	1.18576
GO:0030150	protein import into mitochondrial matrix	-0.243339	0.959039
GO:0030154	cell differentiation	-0.0561384	0.422343
GO:0030155	regulation of cell adhesion	-0.173325	1.16606
GO:0030159	receptor signaling complex scaffold activity	0	0.775615
GO:0030162	regulation of proteolysis	-0.353413	0.454919
GO:0030163	protein catabolic process	0.10143	-0.770726
GO:0030165	PDZ domain binding	0.482296	-0.362258
GO:0030168	platelet activation	0.0501445	0.527264
GO:0030170	pyridoxal phosphate binding	1.55491	-1.87504
GO:0030173	integral component of Golgi membrane	-0.84761	-0.385444
GO:0030175	filopodium	-0.0691479	0.404471
GO:0030176	integral component of endoplasmic reticulum membrane	-1.08535	1.94569
GO:0030177	positive regulation of Wnt signaling pathway	0.671434	-0.964678
GO:0030178	negative regulation of Wnt signaling pathway	0.215047	-0.514513
GO:0030182	neuron differentiation	1.59753	-0.910879
GO:0030183	B cell differentiation	0.146088	1.13207
GO:0030198	extracellular matrix organization	1.16273	-2.48329
GO:0030206	chondroitin sulfate biosynthetic process	0.369949	-1.54715
GO:0030216	keratinocyte differentiation	-0.538382	-2.46804
GO:0030217	T cell differentiation	0	0.529531
GO:0030218	erythrocyte differentiation	0.239577	0.722755
GO:0030220	platelet formation	0.23426	0.518716
GO:0030234	enzyme regulator activity	0	0.400801
GO:0030246	carbohydrate binding	0.68952	0.477263
GO:0030276	clathrin binding	0.617378	-1.58337
GO:0030282	bone mineralization	0.461239	-0.44764
GO:0030295	protein kinase activator activity	0	1.06563
GO:0030307	positive regulation of cell growth	-0.73473	0.601149
GO:0030308	negative regulation of cell growth	0.156762	0.479606
GO:0030315	T-tubule	0.259116	-0.352107
GO:0030316	osteoclast differentiation	0.0942609	0.5789
GO:0030317	flagellated sperm motility	0.461239	-0.314577
GO:0030324	lung development	0.29503	1.35978
GO:0030326	embryonic limb morphogenesis	0	0.972421
GO:0030330	DNA damage response, signal transduction by p53 class mediator	-0.223268	0.335292
GO:0030331	estrogen receptor binding	-0.499062	0.809242
GO:0030332	cyclin binding	0	-0.891429
GO:0030334	regulation of cell migration	0	-1.28118
GO:0030335	positive regulation of cell migration	1.46145	-0.610227
GO:0030336	negative regulation of cell migration	0.179245	-2.13448
GO:0030374	nuclear receptor transcription coactivator activity	-0.694554	1.29406
GO:0030424	axon	-0.312245	-0.41121
GO:0030425	dendrite	0	-0.986743
GO:0030426	growth cone	0.145625	-1.19271
GO:0030433	ubiquitin-dependent ERAD pathway	-0.567698	1.67812
GO:0030488	tRNA methylation	-0.428951	0.690167
GO:0030490	maturation of SSU-rRNA	-0.105027	0.870136
GO:0030496	midbody	-0.561066	0.313146
GO:0030501	positive regulation of bone mineralization	0.955446	-0.371947
GO:0030507	spectrin binding	0.461239	-1.56387
GO:0030509	BMP signaling pathway	0.0668708	0.450684
GO:0030511	positive regulation of transforming growth factor beta receptor signaling pathway	-0.097575	0.622093
GO:0030512	negative regulation of transforming growth factor beta receptor signaling pathway	0.400929	-1.24823
GO:0030513	positive regulation of BMP signaling pathway	0.23426	0.452543
GO:0030514	negative regulation of BMP signaling pathway	0.199649	0.358668
GO:0030515	snoRNA binding	-0.773631	2.43066
GO:0030518	intracellular steroid hormone receptor signaling pathway	-0.426015	1.57116
GO:0030520	intracellular estrogen receptor signaling pathway	-0.385182	0.693639
GO:0030521	androgen receptor signaling pathway	0.220874	-0.810026
GO:0030522	intracellular receptor signaling pathway	0.315213	-1.64956
GO:0030532	small nuclear ribonucleoprotein complex	-0.223268	0.875124
GO:0030544	Hsp70 protein binding	-0.891304	0.861187
GO:0030593	neutrophil chemotaxis	-0.64474	0.367651
GO:0030658	transport vesicle membrane	0	0.335202
GO:0030659	cytoplasmic vesicle membrane	0	-0.915985
GO:0030660	Golgi-associated vesicle membrane	-0.269332	0.329691
GO:0030665	clathrin-coated vesicle membrane	0	1.27117
GO:0030666	endocytic vesicle membrane	0	0.423096
GO:0030667	secretory granule membrane	-1.54883	-1.21761
GO:0030669	clathrin-coated endocytic vesicle membrane	0.640815	-0.391803
GO:0030670	phagocytic vesicle membrane	-1.54883	1.65648
GO:0030672	synaptic vesicle membrane	0.411833	-1.10011
GO:0030674	protein binding, bridging	0	-0.67492
GO:0030676	Rac guanyl-nucleotide exchange factor activity	0	-0.651087
GO:0030686	90S preribosome	0.23426	-0.301734
GO:0030687	preribosome, large subunit precursor	-0.193967	-0.721383
GO:0030705	cytoskeleton-dependent intracellular transport	0.739815	-0.378591
GO:0030742	GTP-dependent protein binding	-0.594651	1.1065
GO:0030833	regulation of actin filament polymerization	-0.669567	0.685183
GO:0030837	negative regulation of actin filament polymerization	0.259116	-1.26198
GO:0030838	positive regulation of actin filament polymerization	0.0755196	-1.43673
GO:0030855	epithelial cell differentiation	0	-0.569984
GO:0030863	cortical cytoskeleton	0.122107	-0.914449
GO:0030864	cortical actin cytoskeleton	0.315213	-0.588351
GO:0030866	cortical actin cytoskeleton organization	-0.207195	2.21352
GO:0030890	positive regulation of B cell proliferation	0	0.447908
GO:0030897	HOPS complex	-0.105027	-0.651733
GO:0030900	forebrain development	0.176295	0.998667
GO:0030904	retromer complex	-0.306726	-1.06358
GO:0030968	endoplasmic reticulum unfolded protein response	-0.684094	0.9223
GO:0030970	retrograde protein transport, ER to cytosol	-0.868493	0.903617
GO:0030971	receptor tyrosine kinase binding	-0.0747713	0.706347
GO:0030992	intraciliary transport particle B	-0.11437	0.363778
GO:0031011	Ino80 complex	-1.47366	1.20917
GO:0031012	extracellular matrix	1.87559	-0.393586
GO:0031032	actomyosin structure organization	0.110411	0.358696
GO:0031047	gene silencing by RNA	-0.327844	-0.500325
GO:0031054	pre-miRNA processing	-0.868493	0.849619
GO:0031065	positive regulation of histone deacetylation	-0.269332	-0.32674
GO:0031072	heat shock protein binding	-1.3111	0.954356
GO:0031080	nuclear pore outer ring	0	0.694843
GO:0031090	organelle membrane	1.87559	-0.633848
GO:0031093	platelet alpha granule lumen	0.862426	-1.1546
GO:0031098	stress-activated protein kinase signaling cascade	-0.62307	-1.76833
GO:0031100	animal organ regeneration	0.0834234	-1.55626
GO:0031116	positive regulation of microtubule polymerization	-0.223268	0.896751
GO:0031122	cytoplasmic microtubule organization	0.808051	-0.85538
GO:0031124	mRNA 3'-end processing	-2.09657	3.69422
GO:0031143	pseudopodium	0.955446	-1.34267
GO:0031145	anaphase-promoting complex-dependent catabolic process	-1.40993	1.4752
GO:0031146	SCF-dependent proteasomal ubiquitin-dependent protein catabolic process	-0.538382	-0.668655
GO:0031175	neuron projection development	0.0482158	0.597392
GO:0031201	SNARE complex	-0.629859	0.709163
GO:0031210	phosphatidylcholine binding	-0.269332	0.581162
GO:0031225	anchored component of membrane	2.71431	-1.43109
GO:0031226	intrinsic component of plasma membrane	0.955446	-0.74672
GO:0031234	extrinsic component of cytoplasmic side of plasma membrane	1.16273	-1.08074
GO:0031252	cell leading edge	0.349583	-0.847304
GO:0031258	lamellipodium membrane	0.461239	-1.1258
GO:0031267	small GTPase binding	-0.223268	0.967182
GO:0031293	membrane protein intracellular domain proteolysis	-0.243339	0.421248
GO:0031295	T cell costimulation	0	-0.30732
GO:0031297	replication fork processing	-3.54235	1.21243
GO:0031305	integral component of mitochondrial inner membrane	-0.086319	0.328566
GO:0031307	integral component of mitochondrial outer membrane	1.10398	-0.809278
GO:0031333	negative regulation of protein complex assembly	-0.11437	0.557611
GO:0031334	positive regulation of protein complex assembly	0	-0.793488
GO:0031338	regulation of vesicle fusion	0	-0.347945
GO:0031369	translation initiation factor binding	-1.15751	0.988359
GO:0031396	regulation of protein ubiquitination	0.640815	-0.583868
GO:0031397	negative regulation of protein ubiquitination	0.12752	-0.369409
GO:0031398	positive regulation of protein ubiquitination	-0.568105	0.362545
GO:0031410	cytoplasmic vesicle	0.56768	-0.477211
GO:0031418	L-ascorbic acid binding	0	-0.472728
GO:0031434	mitogen-activated protein kinase kinase binding	-1.23393	2.13459
GO:0031435	mitogen-activated protein kinase kinase kinase binding	-0.11437	1.89756
GO:0031463	Cul3-RING ubiquitin ligase complex	-2.0103	1.67972
GO:0031464	Cul4A-RING E3 ubiquitin ligase complex	-0.426015	0.915202
GO:0031489	myosin V binding	-0.11437	-0.399262
GO:0031490	chromatin DNA binding	-0.993539	3.71167
GO:0031491	nucleosome binding	0.0883714	-0.953142
GO:0031492	nucleosomal DNA binding	0.668954	-0.57397
GO:0031514	motile cilium	-0.0627191	-1.06703
GO:0031519	PcG protein complex	0.0834234	-0.609731
GO:0031526	brush border membrane	-0.105027	0.386221
GO:0031532	actin cytoskeleton reorganization	-0.31958	-0.964326
GO:0031573	intra-S DNA damage checkpoint	0.110411	-0.556677
GO:0031593	polyubiquitin modification-dependent protein binding	1.69652	-1.57757
GO:0031594	neuromuscular junction	0.0791918	-1.20008
GO:0031597	cytosolic proteasome complex	0.122107	-0.34804
GO:0031623	receptor internalization	0	-0.591095
GO:0031624	ubiquitin conjugating enzyme binding	0	0.374525
GO:0031625	ubiquitin protein ligase binding	0.456816	0.353468
GO:0031647	regulation of protein stability	-0.0528786	1.23659
GO:0031648	protein destabilization	-0.0691479	1.36531
GO:0031663	lipopolysaccharide-mediated signaling pathway	0.186966	0.330289
GO:0031667	response to nutrient levels	0.122107	0.437978
GO:0031668	cellular response to extracellular stimulus	0.408878	-1.36294
GO:0031683	G-protein beta/gamma-subunit complex binding	0	-0.610644
GO:0031901	early endosome membrane	-0.54681	-0.687792
GO:0031902	late endosome membrane	-2.44631	-0.47987
GO:0031929	TOR signaling	-0.243339	-0.642128
GO:0031932	TORC2 complex	-0.426015	-0.422281
GO:0031941	filamentous actin	0.10143	-1.97292
GO:0031954	positive regulation of protein autophosphorylation	-1.47366	1.29932
GO:0031965	nuclear membrane	-0.151726	-0.442234
GO:0031966	mitochondrial membrane	-0.77461	0.758281
GO:0031982	vesicle	0.542592	-1.13405
GO:0031996	thioesterase binding	-0.269332	0.325954
GO:0032006	regulation of TOR signaling	-1.07622	0.763619
GO:0032007	negative regulation of TOR signaling	0	0.422243
GO:0032008	positive regulation of TOR signaling	0	0.793102
GO:0032012	regulation of ARF protein signal transduction	0.122107	0.672387
GO:0032024	positive regulation of insulin secretion	0.29503	-0.482357
GO:0032039	integrator complex	-0.773631	0.818968
GO:0032040	small-subunit processome	-0.592387	2.51935
GO:0032088	negative regulation of NF-kappaB transcription factor activity	0.111808	-0.776144
GO:0032091	negative regulation of protein binding	-0.27235	1.0575
GO:0032092	positive regulation of protein binding	-1.6086	1.12787
GO:0032147	activation of protein kinase activity	-0.27235	0.914774
GO:0032148	activation of protein kinase B activity	0	-0.63857
GO:0032154	cleavage furrow	-0.900889	-0.555682
GO:0032201	telomere maintenance via semi-conservative replication	-1.05389	0.581238
GO:0032204	regulation of telomere maintenance	-0.269332	0.415034
GO:0032211	negative regulation of telomere maintenance via telomerase	-0.701625	1.05918
GO:0032212	positive regulation of telomere maintenance via telomerase	0.0722944	0.649938
GO:0032259	methylation	-0.401786	0.344774
GO:0032266	phosphatidylinositol-3-phosphate binding	0.167161	-0.402967
GO:0032355	response to estradiol	1.44899	-0.423217
GO:0032391	photoreceptor connecting cilium	0.339633	-1.26221
GO:0032402	melanosome transport	0.408878	-1.34334
GO:0032418	lysosome localization	-0.327844	0.535796
GO:0032420	stereocilium	0.408878	0.310688
GO:0032435	negative regulation of proteasomal ubiquitin-dependent protein catabolic process	0.573361	0.345955
GO:0032436	positive regulation of proteasomal ubiquitin-dependent protein catabolic process	0	0.575807
GO:0032438	melanosome organization	0	-0.813826
GO:0032452	histone demethylase activity	-1.32548	0.584665
GO:0032456	endocytic recycling	0	2.63411
GO:0032461	positive regulation of protein oligomerization	0.955446	-1.13166
GO:0032465	regulation of cytokinesis	-0.474526	3.11721
GO:0032467	positive regulation of cytokinesis	-1.56941	-0.539342
GO:0032469	endoplasmic reticulum calcium ion homeostasis	-0.105027	-0.317031
GO:0032480	negative regulation of type I interferon production	1.26311	-0.508163
GO:0032481	positive regulation of type I interferon production	0.250727	-0.518962
GO:0032496	response to lipopolysaccharide	2.21609	-1.29632
GO:0032502	developmental process	0	0.315149
GO:0032508	DNA duplex unwinding	-0.684094	-0.387449
GO:0032515	negative regulation of phosphoprotein phosphatase activity	-0.182842	0.95241
GO:0032526	response to retinoic acid	-0.0914567	-0.456961
GO:0032543	mitochondrial translation	-2.51604	0.864673
GO:0032570	response to progesterone	0	-0.56982
GO:0032580	Golgi cisterna membrane	-0.118465	-0.415638
GO:0032587	ruffle membrane	0.373232	-1.53773
GO:0032588	trans-Golgi network membrane	-0.632262	1.30458
GO:0032689	negative regulation of interferon-gamma production	0.640815	-0.404059
GO:0032715	negative regulation of interleukin-6 production	-0.0914567	1.60173
GO:0032720	negative regulation of tumor necrosis factor production	0	0.373504
GO:0032727	positive regulation of interferon-alpha production	0.259116	1.28913
GO:0032728	positive regulation of interferon-beta production	0	0.333843
GO:0032729	positive regulation of interferon-gamma production	0.367442	-0.431253
GO:0032733	positive regulation of interleukin-10 production	0.461239	0.349733
GO:0032735	positive regulation of interleukin-12 production	0.461239	0.347159
GO:0032743	positive regulation of interleukin-2 production	-0.385182	-1.11578
GO:0032753	positive regulation of interleukin-4 production	0.408878	0.621377
GO:0032755	positive regulation of interleukin-6 production	0.186966	-0.372166
GO:0032757	positive regulation of interleukin-8 production	1.17647	-0.533941
GO:0032760	positive regulation of tumor necrosis factor production	0.0791918	-0.450391
GO:0032781	positive regulation of ATPase activity	0.59689	-0.604127
GO:0032794	GTPase activating protein binding	0	0.478137
GO:0032797	SMN complex	-0.11437	0.663575
GO:0032801	receptor catabolic process	-0.594651	0.586534
GO:0032839	dendrite cytoplasm	-0.097575	1.14068
GO:0032868	response to insulin	-0.064583	0.98199
GO:0032869	cellular response to insulin stimulus	0.473025	0.78613
GO:0032870	cellular response to hormone stimulus	0.671434	-2.18006
GO:0032880	regulation of protein localization	0.808051	-0.770363
GO:0032922	circadian regulation of gene expression	0.583273	0.565016
GO:0032947	protein-containing complex scaffold activity	-0.433691	1.38887
GO:0032956	regulation of actin cytoskeleton organization	0.349583	-2.85216
GO:0032968	positive regulation of transcription elongation from RNA polymerase II promoter	-0.385182	0.976221
GO:0032981	mitochondrial respiratory chain complex I assembly	-0.0540232	1.35167
GO:0032991	protein-containing complex	-0.129604	1.22962
GO:0032993	protein-DNA complex	0	0.574247
GO:0033017	sarcoplasmic reticulum membrane	-0.11437	-0.313861
GO:0033077	T cell differentiation in thymus	-0.0914567	-0.714332
GO:0033116	endoplasmic reticulum-Golgi intermediate compartment membrane	0	1.08477
GO:0033120	positive regulation of RNA splicing	0	2.01952
GO:0033137	negative regulation of peptidyl-serine phosphorylation	0.215047	-0.872522
GO:0033138	positive regulation of peptidyl-serine phosphorylation	0.109264	-0.441403
GO:0033146	regulation of intracellular estrogen receptor signaling pathway	-0.594651	-0.3336
GO:0033160	positive regulation of protein import into nucleus, translocation	0.461239	0.68223
GO:0033209	tumor necrosis factor-mediated signaling pathway	1.29204	-0.302827
GO:0033276	transcription factor TFTC complex	-0.11437	0.383188
GO:0033344	cholesterol efflux	0.122107	-0.767204
GO:0033539	fatty acid beta-oxidation using acyl-CoA dehydrogenase	-0.426015	1.11815
GO:0033572	transferrin transport	0	-0.31829
GO:0033574	response to testosterone	1.49376	0.387635
GO:0033613	activating transcription factor binding	0.215047	0.440478
GO:0033617	mitochondrial respiratory chain complex IV assembly	-0.873783	0.463624
GO:0033683	nucleotide-excision repair, DNA incision	-0.808908	0.367399
GO:0033962	cytoplasmic mRNA processing body assembly	-0.385182	0.313112
GO:0034045	phagophore assembly site membrane	-1.2915	0.898225
GO:0034063	stress granule assembly	-0.11437	0.782774
GO:0034067	protein localization to Golgi apparatus	0.10143	-0.380989
GO:0034080	CENP-A containing nucleosome assembly	1.3664	-1.1797
GO:0034097	response to cytokine	0.810406	-1.38982
GO:0034162	toll-like receptor 9 signaling pathway	-0.269332	0.56907
GO:0034198	cellular response to amino acid starvation	0.123894	0.362497
GO:0034220	ion transmembrane transport	-0.270162	0.734308
GO:0034237	protein kinase A regulatory subunit binding	-0.385182	0.417576
GO:0034260	negative regulation of GTPase activity	-0.0718036	0.792244
GO:0034314	Arp2/3 complex-mediated actin nucleation	0	-0.535962
GO:0034329	cell junction assembly	0.259116	-1.84669
GO:0034383	low-density lipoprotein particle clearance	0.474075	-0.991334
GO:0034399	nuclear periphery	-1.56941	1.99429
GO:0034446	substrate adhesion-dependent cell spreading	0.91828	-1.00067
GO:0034450	ubiquitin-ubiquitin ligase activity	-0.385182	1.01898
GO:0034451	centriolar satellite	0.186966	0.661104
GO:0034452	dynactin binding	0.955446	0.683194
GO:0034453	microtubule anchoring	0.259116	0.386174
GO:0034497	protein localization to phagophore assembly site	-0.426015	0.948556
GO:0034504	protein localization to nucleus	-0.970877	0.390738
GO:0034599	cellular response to oxidative stress	-0.554005	0.685402
GO:0034605	cellular response to heat	-0.698884	-0.378149
GO:0034612	response to tumor necrosis factor	0.0942609	0.404432
GO:0034613	cellular protein localization	-0.173325	0.623043
GO:0034614	cellular response to reactive oxygen species	1.18318	-0.392353
GO:0034620	cellular response to unfolded protein	0.461239	-0.721593
GO:0034622	cellular protein-containing complex assembly	-0.11437	0.364175
GO:0034644	cellular response to UV	-0.0609983	-0.572018
GO:0034704	calcium channel complex	-1.23393	1.1611
GO:0034719	SMN-Sm protein complex	0	0.533091
GO:0034765	regulation of ion transmembrane transport	0.0942609	0.354744
GO:0034774	secretory granule lumen	0.145625	0.58544
GO:0034975	protein folding in endoplasmic reticulum	-3.14554	2.54567
GO:0034976	response to endoplasmic reticulum stress	-0.169298	1.63158
GO:0035019	somatic stem cell population maintenance	0.927155	-1.11338
GO:0035023	regulation of Rho protein signal transduction	0	-0.478252
GO:0035024	negative regulation of Rho protein signal transduction	-0.11437	-0.327331
GO:0035025	positive regulation of Rho protein signal transduction	0.640815	0.407562
GO:0035035	histone acetyltransferase binding	0.176295	-0.707315
GO:0035064	methylated histone binding	-0.455159	2.31579
GO:0035066	positive regulation of histone acetylation	0.110411	0.314331
GO:0035091	phosphatidylinositol binding	0.498905	-1.81127
GO:0035097	histone methyltransferase complex	-1.32548	0.94382
GO:0035098	ESC/E(Z) complex	0.91828	-0.576947
GO:0035145	exon-exon junction complex	-1.05389	1.06608
GO:0035176	social behavior	0.474075	0.549293
GO:0035196	production of miRNAs involved in gene silencing by miRNA	-0.594651	0.830763
GO:0035198	miRNA binding	-0.306726	0.67381
GO:0035255	ionotropic glutamate receptor binding	-0.097575	-0.390909
GO:0035257	nuclear hormone receptor binding	0.0834234	0.366613
GO:0035259	glucocorticoid receptor binding	1.91835	-1.28684
GO:0035264	multicellular organism growth	-0.245815	0.697439
GO:0035267	NuA4 histone acetyltransferase complex	0.215047	-0.486697
GO:0035307	positive regulation of protein dephosphorylation	0	0.522498
GO:0035327	transcriptionally active chromatin	-0.182842	3.42286
GO:0035329	hippo signaling	-0.243339	-0.874837
GO:0035335	peptidyl-tyrosine dephosphorylation	1.81116	-0.88294
GO:0035338	long-chain fatty-acyl-CoA biosynthetic process	0.110411	0.368008
GO:0035371	microtubule plus-end	0	0.682748
GO:0035458	cellular response to interferon-beta	0.122107	0.361038
GO:0035497	cAMP response element binding	0.122107	0.463689
GO:0035518	histone H2A monoubiquitination	0.408878	-0.648727
GO:0035556	intracellular signal transduction	-0.0273194	1.47548
GO:0035563	positive regulation of chromatin binding	-0.669567	0.410556
GO:0035577	azurophil granule membrane	-0.925383	0.336608
GO:0035578	azurophil granule lumen	0	-1.20624
GO:0035579	specific granule membrane	0.315017	0.451355
GO:0035580	specific granule lumen	0	-0.336629
GO:0035666	TRIF-dependent toll-like receptor signaling pathway	-0.097575	-0.496994
GO:0035690	cellular response to drug	0.349583	0.388842
GO:0035722	interleukin-12-mediated signaling pathway	0.743261	-0.513078
GO:0035723	interleukin-15-mediated signaling pathway	1.17647	-0.681318
GO:0035735	intraciliary transport involved in cilium assembly	0	0.4626
GO:0035770	ribonucleoprotein granule	1.17647	-0.801796
GO:0035774	positive regulation of insulin secretion involved in cellular response to glucose stimulus	0.569605	0.522052
GO:0035855	megakaryocyte development	-0.669567	1.73159
GO:0035861	site of double-strand break	-0.45291	-0.539783
GO:0035869	ciliary transition zone	0.0942609	-0.369416
GO:0035904	aorta development	-0.11437	-0.533033
GO:0035914	skeletal muscle cell differentiation	-0.0747713	0.517962
GO:0035924	cellular response to vascular endothelial growth factor stimulus	1.02693	-2.64683
GO:0035925	mRNA 3'-UTR AU-rich region binding	-0.669567	0.466071
GO:0035970	peptidyl-threonine dephosphorylation	0.516077	-0.6818
GO:0036002	pre-mRNA binding	-0.105027	0.676896
GO:0036064	ciliary basal body	0	-0.388187
GO:0036092	phosphatidylinositol-3-phosphate biosynthetic process	-0.173325	0.405838
GO:0036109	alpha-linolenic acid metabolic process	0.122107	0.381545
GO:0036120	cellular response to platelet-derived growth factor stimulus	0.259116	0.562961
GO:0036126	sperm flagellum	0.640815	0.483296
GO:0036258	multivesicular body assembly	0.167161	-0.527992
GO:0036297	interstrand cross-link repair	0	1.1754
GO:0036459	thiol-dependent ubiquitinyl hydrolase activity	0.485526	0.390591
GO:0036464	cytoplasmic ribonucleoprotein granule	0.725324	-0.757211
GO:0036498	IRE1-mediated unfolded protein response	-2.00043	0.479676
GO:0036503	ERAD pathway	-0.243339	1.10902
GO:0036513	Derlin-1 retrotranslocation complex	0	0.705494
GO:0038023	signaling receptor activity	0.969242	0.40934
GO:0038061	NIK/NF-kappaB signaling	0.516077	-0.667591
GO:0038083	peptidyl-tyrosine autophosphorylation	0.721393	-0.551399
GO:0038095	Fc-epsilon receptor signaling pathway	0.513264	-0.39558
GO:0038096	Fc-gamma receptor signaling pathway involved in phagocytosis	0	-1.61696
GO:0038111	interleukin-7-mediated signaling pathway	1.63559	-1.29923
GO:0038128	ERBB2 signaling pathway	0.215047	-1.45157
GO:0039702	viral budding via host ESCRT complex	0	-0.430861
GO:0040008	regulation of growth	-0.0609983	1.26965
GO:0040014	regulation of multicellular organism growth	1.87559	0.688751
GO:0040018	positive regulation of multicellular organism growth	-0.538382	0.31549
GO:0040029	regulation of gene expression, epigenetic	0.259116	0.779185
GO:0042059	negative regulation of epidermal growth factor receptor signaling pathway	0.199649	-0.479957
GO:0042060	wound healing	-0.698884	0.550687
GO:0042098	T cell proliferation	0.23426	-1.36884
GO:0042100	B cell proliferation	0.569605	0.912396
GO:0042101	T cell receptor complex	0.91828	-0.345611
GO:0042102	positive regulation of T cell proliferation	0.851852	-0.922849
GO:0042104	positive regulation of activated T cell proliferation	0	-1.64558
GO:0042110	T cell activation	-0.30811	0.309675
GO:0042113	B cell activation	0	-0.504724
GO:0042127	regulation of cell proliferation	0.841387	-0.373199
GO:0042130	negative regulation of T cell proliferation	0.0942609	0.509662
GO:0042147	retrograde transport, endosome to Golgi	-0.926266	0.39255
GO:0042149	cellular response to glucose starvation	-0.629859	-0.351321
GO:0042162	telomeric DNA binding	-0.428951	0.616405
GO:0042169	SH2 domain binding	1.00582	0.321426
GO:0042176	regulation of protein catabolic process	-0.773631	0.454374
GO:0042177	negative regulation of protein catabolic process	-0.873783	1.53454
GO:0042220	response to cocaine	-0.243339	0.814276
GO:0042254	ribosome biogenesis	-0.9026	0.560014
GO:0042273	ribosomal large subunit biogenesis	-0.428951	-1.36306
GO:0042274	ribosomal small subunit biogenesis	0.122107	-1.81639
GO:0042276	error-prone translesion synthesis	0.0942609	-0.485176
GO:0042277	peptide binding	0.367442	0.327777
GO:0042307	positive regulation of protein import into nucleus	0	0.740251
GO:0042327	positive regulation of phosphorylation	0	0.849771
GO:0042383	sarcolemma	0.333865	-1.64226
GO:0042391	regulation of membrane potential	-0.11437	1.47217
GO:0042393	histone binding	0.288965	0.652926
GO:0042405	nuclear inclusion body	-0.868493	1.22631
GO:0042407	cristae formation	-0.207195	0.905896
GO:0042470	melanosome	0.138804	-0.46671
GO:0042475	odontogenesis of dentin-containing tooth	0.768664	0.590323
GO:0042476	odontogenesis	0.955446	-1.48965
GO:0042493	response to drug	-0.681728	1.77843
GO:0042531	positive regulation of tyrosine phosphorylation of STAT protein	1.74821	-0.763298
GO:0042542	response to hydrogen peroxide	0.774346	0.922582
GO:0042552	myelination	1.1773	-0.496659
GO:0042593	glucose homeostasis	1.25287	-0.403292
GO:0042594	response to starvation	0.739815	-0.318425
GO:0042626	ATPase activity, coupled to transmembrane movement of substances	0.617378	-0.761688
GO:0042629	mast cell granule	0	-1.91795
GO:0042632	cholesterol homeostasis	0.455378	-0.367544
GO:0042645	mitochondrial nucleoid	-1.07538	1.38778
GO:0042733	embryonic digit morphogenesis	0.478758	-2.09869
GO:0042734	presynaptic membrane	0.278007	-0.425989
GO:0042742	defense response to bacterium	0.387957	-0.555987
GO:0042752	regulation of circadian rhythm	1.21621	0.413752
GO:0042769	DNA damage response, detection of DNA damage	-0.135893	0.669894
GO:0042771	intrinsic apoptotic signaling pathway in response to DNA damage by p53 class mediator	0.505565	-2.23198
GO:0042788	polysomal ribosome	-0.353413	0.704789
GO:0042789	mRNA transcription by RNA polymerase II	0	-0.729642
GO:0042795	snRNA transcription by RNA polymerase II	-1.65687	0.488324
GO:0042800	histone methyltransferase activity (H3-K4 specific)	-1.51332	0.317349
GO:0042802	identical protein binding	-0.0809139	0.93874
GO:0042803	protein homodimerization activity	0.949478	-1.14013
GO:0042809	vitamin D receptor binding	0	0.398249
GO:0042826	histone deacetylase binding	0.191739	-0.563906
GO:0042832	defense response to protozoan	0.122107	0.931584
GO:0042981	regulation of apoptotic process	-0.568333	0.437308
GO:0042994	cytoplasmic sequestering of transcription factor	0	-0.598622
GO:0042995	cell projection	0.373944	-1.34242
GO:0043001	Golgi to plasma membrane protein transport	-0.0914567	-0.504982
GO:0043005	neuron projection	0.0762183	-1.07998
GO:0043010	camera-type eye development	0.640815	-0.655263
GO:0043014	alpha-tubulin binding	-0.193967	3.50357
GO:0043015	gamma-tubulin binding	0.927155	0.422577
GO:0043021	ribonucleoprotein complex binding	-0.796328	0.888503
GO:0043022	ribosome binding	-0.441975	1.03193
GO:0043024	ribosomal small subunit binding	0.259116	0.755501
GO:0043025	neuronal cell body	1.27656	-0.886895
GO:0043027	cysteine-type endopeptidase inhibitor activity involved in apoptotic process	0.259116	0.522919
GO:0043029	T cell homeostasis	0.29503	-0.310218
GO:0043034	costamere	0	-1.6772
GO:0043044	ATP-dependent chromatin remodeling	0.768664	-0.970617
GO:0043065	positive regulation of apoptotic process	-0.152649	-0.417062
GO:0043066	negative regulation of apoptotic process	0.567817	-0.527523
GO:0043085	positive regulation of catalytic activity	0.0575396	1.12354
GO:0043086	negative regulation of catalytic activity	0.0722944	-0.548009
GO:0043087	regulation of GTPase activity	0.386821	0.697306
GO:0043097	pyrimidine nucleoside salvage	0.955446	-0.845129
GO:0043101	purine-containing compound salvage	0.122107	0.459489
GO:0043113	receptor clustering	-0.105027	-1.24794
GO:0043122	regulation of I-kappaB kinase/NF-kappaB signaling	1.65788	-1.75904
GO:0043123	positive regulation of I-kappaB kinase/NF-kappaB signaling	0.669174	-0.612603
GO:0043124	negative regulation of I-kappaB kinase/NF-kappaB signaling	0	-1.17
GO:0043130	ubiquitin binding	0	-0.44572
GO:0043149	stress fiber assembly	0	-0.936102
GO:0043153	entrainment of circadian clock by photoperiod	0.739815	0.428763
GO:0043154	negative regulation of cysteine-type endopeptidase activity involved in apoptotic process	-0.13185	0.99672
GO:0043161	proteasome-mediated ubiquitin-dependent protein catabolic process	-0.741475	-0.444574
GO:0043162	ubiquitin-dependent protein catabolic process via the multivesicular body sorting pathway	-0.868493	1.59664
GO:0043195	terminal bouton	-0.868493	0.642777
GO:0043197	dendritic spine	0	-1.13575
GO:0043198	dendritic shaft	0.0942609	-0.425604
GO:0043200	response to amino acid	0	-1.94397
GO:0043202	lysosomal lumen	0	-1.24124
GO:0043204	perikaryon	0.373944	-0.588732
GO:0043209	myelin sheath	1.66306	-2.04158
GO:0043231	intracellular membrane-bounded organelle	0.275649	0.637861
GO:0043235	receptor complex	3.303	-1.19352
GO:0043278	response to morphine	0	-0.747371
GO:0043280	positive regulation of cysteine-type endopeptidase activity involved in apoptotic process	0.655014	-1.70569
GO:0043312	neutrophil degranulation	-0.369254	-0.806009
GO:0043325	phosphatidylinositol-3,4-bisphosphate binding	-1.07622	0.492657
GO:0043330	response to exogenous dsRNA	0	-0.350094
GO:0043388	positive regulation of DNA binding	0.110411	-0.500092
GO:0043392	negative regulation of DNA binding	0.0883714	0.377985
GO:0043393	regulation of protein binding	0.739815	-0.348751
GO:0043401	steroid hormone mediated signaling pathway	0.862426	-0.343123
GO:0043406	positive regulation of MAP kinase activity	0.29503	0.470648
GO:0043407	negative regulation of MAP kinase activity	1.01692	0.589611
GO:0043408	regulation of MAPK cascade	-0.594651	-0.418146
GO:0043409	negative regulation of MAPK cascade	0.259116	-1.04436
GO:0043410	positive regulation of MAPK cascade	1.12912	-1.56356
GO:0043422	protein kinase B binding	0	1.42957
GO:0043425	bHLH transcription factor binding	-0.223268	1.7712
GO:0043433	negative regulation of DNA-binding transcription factor activity	0.12752	-0.980717
GO:0043434	response to peptide hormone	0.0883714	-0.547937
GO:0043473	pigmentation	-0.243339	0.543363
GO:0043484	regulation of RNA splicing	-0.173325	0.598634
GO:0043488	regulation of mRNA stability	0.341187	0.302896
GO:0043491	protein kinase B signaling	0	-1.10722
GO:0043507	positive regulation of JUN kinase activity	-0.306726	0.333105
GO:0043518	negative regulation of DNA damage response, signal transduction by p53 class mediator	-0.11437	0.806003
GO:0043524	negative regulation of neuron apoptotic process	2.234	-0.395801
GO:0043525	positive regulation of neuron apoptotic process	0.333865	-2.56081
GO:0043531	ADP binding	-0.26042	-0.874676
GO:0043536	positive regulation of blood vessel endothelial cell migration	0.29503	-1.0525
GO:0043539	protein serine/threonine kinase activator activity	-1.36036	1.15622
GO:0043542	endothelial cell migration	0.91828	-1.68649
GO:0043547	positive regulation of GTPase activity	0.303791	-0.606981
GO:0043548	phosphatidylinositol 3-kinase binding	0.829855	-0.313976
GO:0043552	positive regulation of phosphatidylinositol 3-kinase activity	0.122107	0.405837
GO:0043560	insulin receptor substrate binding	0.955446	-1.34353
GO:0043565	sequence-specific DNA binding	0	1.07841
GO:0043588	skin development	0.829855	0.583248
GO:0043621	protein self-association	-0.13185	0.3729
GO:0043627	response to estrogen	0.0755196	-0.511421
GO:0043647	inositol phosphate metabolic process	0.250727	-0.312132
GO:0043666	regulation of phosphoprotein phosphatase activity	-0.541201	0.321781
GO:0043679	axon terminus	0	0.348756
GO:0043687	post-translational protein modification	-3.26655	-0.331648
GO:0043923	positive regulation by host of viral transcription	0.516077	0.5322
GO:0043928	exonucleolytic nuclear-transcribed mRNA catabolic process involved in deadenylation-dependent decay	-0.145634	0.30693
GO:0043966	histone H3 acetylation	0.319901	0.746908
GO:0043967	histone H4 acetylation	0.159232	-0.309909
GO:0043968	histone H2A acetylation	0	-0.327131
GO:0043981	histone H4-K5 acetylation	0.215047	0.746545
GO:0043982	histone H4-K8 acetylation	0.215047	0.746545
GO:0043984	histone H4-K16 acetylation	0.0883714	0.461389
GO:0044183	protein binding involved in protein folding	-0.428951	-0.580062
GO:0044212	transcription regulatory region DNA binding	0.49654	0.684136
GO:0044257	cellular protein catabolic process	-0.669567	0.348253
GO:0044267	cellular protein metabolic process	0.226376	-2.78621
GO:0044291	cell-cell contact zone	0	-0.748933
GO:0044295	axonal growth cone	0.369949	-0.665808
GO:0044297	cell body	-0.190527	-1.35186
GO:0044322	endoplasmic reticulum quality control compartment	-1.06548	1.99674
GO:0044325	ion channel binding	0.647969	-0.690809
GO:0044344	cellular response to fibroblast growth factor stimulus	0.23426	-0.335479
GO:0044389	ubiquitin-like protein ligase binding	0.569605	-0.883403
GO:0044804	autophagy of nucleus	-1.71901	1.46043
GO:0044877	protein-containing complex binding	-0.32188	1.91106
GO:0045022	early endosome to late endosome transport	-2.69619	2.1891
GO:0045070	positive regulation of viral genome replication	0.411833	0.626762
GO:0045071	negative regulation of viral genome replication	1.00582	-0.319774
GO:0045087	innate immune response	1.21042	-0.811167
GO:0045111	intermediate filament cytoskeleton	0	-0.583601
GO:0045116	protein neddylation	0.122107	0.582575
GO:0045121	membrane raft	0.110902	-1.25933
GO:0045171	intercellular bridge	-0.900889	0.402648
GO:0045177	apical part of cell	0.333865	-1.10601
GO:0045184	establishment of protein localization	0.167161	0.641791
GO:0045190	isotype switching	0	0.556805
GO:0045202	synapse	0.0473258	-0.527462
GO:0045211	postsynaptic membrane	0.645199	-0.559298
GO:0045296	cadherin binding	1.34366	0.673539
GO:0045332	phospholipid translocation	-0.207195	0.477868
GO:0045333	cellular respiration	0.0883714	0.570772
GO:0045334	clathrin-coated endocytic vesicle	0	0.329873
GO:0045335	phagocytic vesicle	-0.195692	0.446012
GO:0045429	positive regulation of nitric oxide biosynthetic process	0.0883714	0.423927
GO:0045444	fat cell differentiation	-0.694554	-0.709027
GO:0045445	myoblast differentiation	-0.669567	0.705767
GO:0045453	bone resorption	0.110411	0.493808
GO:0045454	cell redox homeostasis	-0.113041	0.936917
GO:0045471	response to ethanol	1.16273	0.507012
GO:0045505	dynein intermediate chain binding	-0.11437	0.348248
GO:0045540	regulation of cholesterol biosynthetic process	0	0.432891
GO:0045582	positive regulation of T cell differentiation	0.955446	0.498813
GO:0045589	regulation of regulatory T cell differentiation	0.110411	-0.632586
GO:0045595	regulation of cell differentiation	0.516077	0.383145
GO:0045596	negative regulation of cell differentiation	1.91835	-0.9946
GO:0045597	positive regulation of cell differentiation	0	0.428962
GO:0045599	negative regulation of fat cell differentiation	0.167161	0.621853
GO:0045600	positive regulation of fat cell differentiation	0	-0.414841
GO:0045638	negative regulation of myeloid cell differentiation	0.408878	0.530555
GO:0045648	positive regulation of erythrocyte differentiation	0.440058	-0.442803
GO:0045652	regulation of megakaryocyte differentiation	-0.229204	0.301855
GO:0045662	negative regulation of myoblast differentiation	0.122107	0.312938
GO:0045664	regulation of neuron differentiation	0	-0.370844
GO:0045665	negative regulation of neuron differentiation	0	0.69515
GO:0045666	positive regulation of neuron differentiation	0.146088	-0.441306
GO:0045668	negative regulation of osteoblast differentiation	0.263412	-0.334587
GO:0045669	positive regulation of osteoblast differentiation	1.90378	-0.925919
GO:0045672	positive regulation of osteoclast differentiation	0.569605	-2.42012
GO:0045724	positive regulation of cilium assembly	-0.426015	0.322958
GO:0045727	positive regulation of translation	0.451216	-0.351303
GO:0045732	positive regulation of protein catabolic process	-0.13185	0.351042
GO:0045736	negative regulation of cyclin-dependent protein serine/threonine kinase activity	-0.097575	-0.93773
GO:0045737	positive regulation of cyclin-dependent protein serine/threonine kinase activity	0.339633	-0.83964
GO:0045739	positive regulation of DNA repair	-0.207195	-0.561806
GO:0045740	positive regulation of DNA replication	-0.961619	0.336609
GO:0045742	positive regulation of epidermal growth factor receptor signaling pathway	0.122107	0.665493
GO:0045746	negative regulation of Notch signaling pathway	-0.353413	-0.50396
GO:0045747	positive regulation of Notch signaling pathway	0	-0.813172
GO:0045765	regulation of angiogenesis	0	-1.03207
GO:0045766	positive regulation of angiogenesis	0	-0.655527
GO:0045773	positive regulation of axon extension	-0.086319	-0.302277
GO:0045780	positive regulation of bone resorption	0.122107	-1.01599
GO:0045785	positive regulation of cell adhesion	1.43945	-0.592075
GO:0045786	negative regulation of cell cycle	0	-0.817721
GO:0045787	positive regulation of cell cycle	-0.0819268	0.356751
GO:0045814	negative regulation of gene expression, epigenetic	2.3266	-1.1596
GO:0045815	positive regulation of gene expression, epigenetic	0.140559	0.516528
GO:0045830	positive regulation of isotype switching	-0.269332	0.492161
GO:0045859	regulation of protein kinase activity	0	1.04806
GO:0045860	positive regulation of protein kinase activity	1.07528	0.342677
GO:0045861	negative regulation of proteolysis	0	0.680809
GO:0045862	positive regulation of proteolysis	0.739815	-0.445358
GO:0045879	negative regulation of smoothened signaling pathway	0	0.611667
GO:0045892	negative regulation of transcription, DNA-templated	0.52542	1.56778
GO:0045893	positive regulation of transcription, DNA-templated	1.48905	0.697042
GO:0045921	positive regulation of exocytosis	-0.426015	1.78305
GO:0045930	negative regulation of mitotic cell cycle	0	0.803004
GO:0045931	positive regulation of mitotic cell cycle	0	0.699502
GO:0045944	positive regulation of transcription by RNA polymerase II	0.202932	0.503582
GO:0045947	negative regulation of translational initiation	0	0.353083
GO:0045948	positive regulation of translational initiation	-0.243339	0.519502
GO:0045995	regulation of embryonic development	-0.243339	-0.526802
GO:0046034	ATP metabolic process	0.768664	-1.27332
GO:0046037	GMP metabolic process	0.259116	0.30182
GO:0046326	positive regulation of glucose import	-0.207195	0.421793
GO:0046328	regulation of JNK cascade	-0.868493	-0.406778
GO:0046329	negative regulation of JNK cascade	0.369949	-0.355651
GO:0046330	positive regulation of JNK cascade	0.0607736	1.13309
GO:0046332	SMAD binding	-0.45291	0.54847
GO:0046426	negative regulation of JAK-STAT cascade	0.10143	0.308447
GO:0046513	ceramide biosynthetic process	0	0.794951
GO:0046540	U4/U6 x U5 tri-snRNP complex	-1.63409	1.45298
GO:0046580	negative regulation of Ras protein signal transduction	0.369949	0.552758
GO:0046627	negative regulation of insulin receptor signaling pathway	-0.5599	0.661816
GO:0046655	folic acid metabolic process	0.122107	0.339361
GO:0046677	response to antibiotic	0.516077	-2.23475
GO:0046686	response to cadmium ion	-0.105027	-0.550546
GO:0046718	viral entry into host cell	0.988387	-0.905488
GO:0046777	protein autophosphorylation	0.160893	-0.327037
GO:0046827	positive regulation of protein export from nucleus	0.215047	0.557294
GO:0046835	carbohydrate phosphorylation	-0.494263	0.445405
GO:0046854	phosphatidylinositol phosphorylation	0	-0.329708
GO:0046856	phosphatidylinositol dephosphorylation	-0.494263	-0.479029
GO:0046872	metal ion binding	-0.4513	1.47147
GO:0046875	ephrin receptor binding	-0.0914567	-0.618909
GO:0046902	regulation of mitochondrial membrane permeability	0.110411	-1.56366
GO:0046934	phosphatidylinositol-4,5-bisphosphate 3-kinase activity	0.315213	0.405064
GO:0046961	proton-transporting ATPase activity, rotational mechanism	-0.097575	-0.494779
GO:0046966	thyroid hormone receptor binding	-0.173325	0.740817
GO:0046982	protein heterodimerization activity	0	0.310437
GO:0046983	protein dimerization activity	-0.891599	0.825614
GO:0047485	protein N-terminus binding	-0.0870542	-0.323747
GO:0048008	platelet-derived growth factor receptor signaling pathway	0.768664	-1.10383
GO:0048010	vascular endothelial growth factor receptor signaling pathway	1.07614	-0.892818
GO:0048013	ephrin receptor signaling pathway	-0.251799	-1.452
GO:0048015	phosphatidylinositol-mediated signaling	0.339633	-1.44151
GO:0048024	regulation of mRNA splicing, via spliceosome	-0.669567	0.512844
GO:0048025	negative regulation of mRNA splicing, via spliceosome	0.199649	-0.539097
GO:0048026	positive regulation of mRNA splicing, via spliceosome	0	0.730268
GO:0048027	mRNA 5'-UTR binding	0	-0.735031
GO:0048037	cofactor binding	-0.105027	0.470785
GO:0048041	focal adhesion assembly	0.369949	-1.55506
GO:0048146	positive regulation of fibroblast proliferation	1.55491	-0.41707
GO:0048147	negative regulation of fibroblast proliferation	-0.458558	-0.479569
GO:0048156	tau protein binding	0.569605	-0.720647
GO:0048167	regulation of synaptic plasticity	0	-0.320743
GO:0048188	Set1C/COMPASS complex	-0.426015	0.634366
GO:0048208	COPII vesicle coating	-0.251799	-0.356607
GO:0048255	mRNA stabilization	0	1.74081
GO:0048268	clathrin coat assembly	0.408878	-0.528279
GO:0048278	vesicle docking	0.23426	0.316211
GO:0048286	lung alveolus development	-0.426015	-0.481409
GO:0048306	calcium-dependent protein binding	0.59689	-1.57344
GO:0048365	Rac GTPase binding	0	1.55517
GO:0048469	cell maturation	0.829855	0.5291
GO:0048471	perinuclear region of cytoplasm	-0.340557	-0.470135
GO:0048487	beta-tubulin binding	-0.45291	-0.328465
GO:0048490	anterograde synaptic vesicle transport	-0.426015	0.428501
GO:0048511	rhythmic process	0.213318	0.782987
GO:0048535	lymph node development	-0.11437	1.36058
GO:0048536	spleen development	0.411833	-0.518449
GO:0048538	thymus development	0.953448	0.73265
GO:0048568	embryonic organ development	-0.105027	-0.983037
GO:0048589	developmental growth	0.408878	-0.52027
GO:0048661	positive regulation of smooth muscle cell proliferation	0.159232	-1.57382
GO:0048662	negative regulation of smooth muscle cell proliferation	-0.105027	0.38477
GO:0048666	neuron development	0	0.662792
GO:0048675	axon extension	0.10143	-0.526248
GO:0048678	response to axon injury	0	0.410571
GO:0048701	embryonic cranial skeleton morphogenesis	-0.11437	1.06708
GO:0048705	skeletal system morphogenesis	0.474075	-0.665192
GO:0048706	embryonic skeletal system development	-0.269332	1.48137
GO:0048812	neuron projection morphogenesis	-1.158	-1.37865
GO:0048813	dendrite morphogenesis	-0.327844	1.13934
GO:0048821	erythrocyte development	-0.773631	-0.695783
GO:0048854	brain morphogenesis	0	-0.877075
GO:0048870	cell motility	0.369949	-0.69335
GO:0048872	homeostasis of number of cells	0.408878	-0.554843
GO:0048873	homeostasis of number of cells within a tissue	0.339633	0.321375
GO:0050660	flavin adenine dinucleotide binding	-0.376222	0.545169
GO:0050661	NADP binding	0.569605	-0.842753
GO:0050679	positive regulation of epithelial cell proliferation	0.10143	0.3615
GO:0050680	negative regulation of epithelial cell proliferation	0	-0.486262
GO:0050681	androgen receptor binding	0.0668708	0.52299
GO:0050690	regulation of defense response to virus by virus	0.167161	0.977711
GO:0050699	WW domain binding	0.369949	-0.899592
GO:0050714	positive regulation of protein secretion	-0.097575	-0.869291
GO:0050727	regulation of inflammatory response	0.349583	-1.85651
GO:0050728	negative regulation of inflammatory response	0	0.346596
GO:0050729	positive regulation of inflammatory response	0.0883714	-1.08463
GO:0050731	positive regulation of peptidyl-tyrosine phosphorylation	0.715127	-0.673552
GO:0050750	low-density lipoprotein particle receptor binding	0.408878	-0.777089
GO:0050766	positive regulation of phagocytosis	-0.873783	1.98757
GO:0050769	positive regulation of neurogenesis	0.259116	0.684052
GO:0050770	regulation of axonogenesis	0.408878	-0.380595
GO:0050771	negative regulation of axonogenesis	0.408878	-2.41644
GO:0050772	positive regulation of axonogenesis	0.110411	-2.32221
GO:0050775	positive regulation of dendrite morphogenesis	-0.105027	0.348068
GO:0050776	regulation of immune response	0.131456	-0.430296
GO:0050790	regulation of catalytic activity	0.0668708	0.753274
GO:0050796	regulation of insulin secretion	0.761608	0.701347
GO:0050808	synapse organization	0.829855	0.317626
GO:0050811	GABA receptor binding	-0.11437	0.347127
GO:0050821	protein stabilization	-0.0712216	-0.350567
GO:0050829	defense response to Gram-negative bacterium	1.02693	-1.64955
GO:0050830	defense response to Gram-positive bacterium	1.01692	-0.628163
GO:0050839	cell adhesion molecule binding	1.94586	-1.72572
GO:0050852	T cell receptor signaling pathway	0.140982	-0.441814
GO:0050853	B cell receptor signaling pathway	-0.173325	0.806852
GO:0050860	negative regulation of T cell receptor signaling pathway	1.02693	-2.97435
GO:0050862	positive regulation of T cell receptor signaling pathway	0.408878	-1.41435
GO:0050868	negative regulation of T cell activation	0.461239	-0.720832
GO:0050870	positive regulation of T cell activation	0.955446	-0.396332
GO:0050885	neuromuscular process controlling balance	0	-0.514377
GO:0050890	cognition	0.474075	-0.600587
GO:0050896	response to stimulus	-0.385182	-0.416284
GO:0050900	leukocyte migration	1.62701	-0.834929
GO:0050918	positive chemotaxis	0.955446	-0.49895
GO:0050999	regulation of nitric-oxide synthase activity	-0.11437	-0.635817
GO:0051010	microtubule plus-end binding	-0.669567	1.17574
GO:0051015	actin filament binding	0.0429246	-0.599118
GO:0051017	actin filament bundle assembly	0.834978	-0.966134
GO:0051018	protein kinase A binding	-1.47366	0.47957
GO:0051019	mitogen-activated protein kinase binding	-0.494263	-0.453874
GO:0051020	GTPase binding	-0.151386	-0.485569
GO:0051028	mRNA transport	-0.31958	0.386748
GO:0051044	positive regulation of membrane protein ectodomain proteolysis	1.91835	-0.429088
GO:0051056	regulation of small GTPase mediated signal transduction	-0.131825	-0.747619
GO:0051059	NF-kappaB binding	-0.0747713	0.511386
GO:0051082	unfolded protein binding	-1.47457	1.16373
GO:0051085	chaperone cofactor-dependent protein refolding	-0.207195	1.26099
GO:0051087	chaperone binding	-0.453615	0.682517
GO:0051090	regulation of DNA-binding transcription factor activity	0.110411	-0.57282
GO:0051091	positive regulation of DNA-binding transcription factor activity	-0.420521	0.767538
GO:0051092	positive regulation of NF-kappaB transcription factor activity	0.771683	0.487377
GO:0051117	ATPase binding	-0.53462	2.11088
GO:0051123	RNA polymerase II transcriptional preinitiation complex assembly	-0.11437	-0.570391
GO:0051131	chaperone-mediated protein complex assembly	0	-0.741089
GO:0051149	positive regulation of muscle cell differentiation	-0.243339	0.592862
GO:0051168	nuclear export	-0.243339	1.75846
GO:0051170	import into nucleus	-0.306726	0.979195
GO:0051209	release of sequestered calcium ion into cytosol	-0.0914567	-0.658357
GO:0051213	dioxygenase activity	0	0.515878
GO:0051216	cartilage development	0.387957	-1.14794
GO:0051219	phosphoprotein binding	0	1.37343
GO:0051225	spindle assembly	-1.2411	1.6538
GO:0051233	spindle midzone	0.10143	-0.420346
GO:0051259	protein complex oligomerization	-0.982678	1.08558
GO:0051260	protein homooligomerization	-0.516421	0.335858
GO:0051262	protein tetramerization	0.315213	-0.489809
GO:0051276	chromosome organization	0.461239	1.02004
GO:0051281	positive regulation of release of sequestered calcium ion into cytosol	1.91835	-1.3934
GO:0051287	NAD binding	-0.157817	0.992025
GO:0051289	protein homotetramerization	1.00229	0.334219
GO:0051290	protein heterotetramerization	-0.086319	-0.809058
GO:0051291	protein heterooligomerization	0	-0.333763
GO:0051292	nuclear pore complex assembly	-1.23393	0.417696
GO:0051298	centrosome duplication	0	0.380761
GO:0051301	cell division	-1.41295	0.792764
GO:0051321	meiotic cell cycle	0	1.37611
GO:0051382	kinetochore assembly	0	-0.690225
GO:0051384	response to glucocorticoid	1.09217	-1.77902
GO:0051402	neuron apoptotic process	-0.9026	0.775362
GO:0051403	stress-activated MAPK cascade	0.927155	-0.359841
GO:0051443	positive regulation of ubiquitin-protein transferase activity	0.23426	-0.924407
GO:0051453	regulation of intracellular pH	0	0.754574
GO:0051457	maintenance of protein location in nucleus	1.17647	-0.792032
GO:0051491	positive regulation of filopodium assembly	-0.538382	0.77087
GO:0051492	regulation of stress fiber assembly	-0.105027	-0.373053
GO:0051493	regulation of cytoskeleton organization	0.408878	-0.518538
GO:0051496	positive regulation of stress fiber assembly	-0.347271	-0.517552
GO:0051497	negative regulation of stress fiber assembly	0	0.918112
GO:0051537	2 iron, 2 sulfur cluster binding	-0.207195	0.630763
GO:0051539	4 iron, 4 sulfur cluster binding	-0.135893	-0.378266
GO:0051560	mitochondrial calcium ion homeostasis	-0.269332	0.56576
GO:0051568	histone H3-K4 methylation	-1.36036	-0.312252
GO:0051571	positive regulation of histone H3-K4 methylation	0.829855	-0.646932
GO:0051591	response to cAMP	0.536686	-1.00217
GO:0051592	response to calcium ion	0.434769	-0.831035
GO:0051602	response to electrical stimulus	1.17647	-0.489093
GO:0051603	proteolysis involved in cellular protein catabolic process	-0.0691479	-0.462287
GO:0051604	protein maturation	-0.11437	-0.404227
GO:0051607	defense response to virus	0.889814	0.39075
GO:0051642	centrosome localization	0.408878	0.741436
GO:0051721	protein phosphatase 2A binding	-0.9026	0.576735
GO:0051726	regulation of cell cycle	0.265318	0.476026
GO:0051781	positive regulation of cell division	0.461239	0.414845
GO:0051787	misfolded protein binding	-2.01701	1.12491
GO:0051865	protein autoubiquitination	-2.5187	0.832893
GO:0051879	Hsp90 protein binding	-0.0747713	0.803942
GO:0051881	regulation of mitochondrial membrane potential	0	1.39824
GO:0051893	regulation of focal adhesion assembly	1.23089	-1.00918
GO:0051894	positive regulation of focal adhesion assembly	-0.223268	-2.49867
GO:0051897	positive regulation of protein kinase B signaling	1.13568	-1.5625
GO:0051898	negative regulation of protein kinase B signaling	-0.363724	-1.68708
GO:0051959	dynein light intermediate chain binding	0	0.450173
GO:0051965	positive regulation of synapse assembly	1.63559	-0.589829
GO:0051973	positive regulation of telomerase activity	-0.165067	0.427581
GO:0052629	phosphatidylinositol-3,5-bisphosphate 3-phosphatase activity	0	0.80606
GO:0055007	cardiac muscle cell differentiation	-0.594651	1.09497
GO:0055037	recycling endosome	-0.404895	1.00672
GO:0055038	recycling endosome membrane	0.106873	-0.391344
GO:0055072	iron ion homeostasis	0	0.529252
GO:0055085	transmembrane transport	0.481031	0.488018
GO:0055114	oxidation-reduction process	0.100484	-0.40121
GO:0060021	roof of mouth development	1.55491	-1.99245
GO:0060041	retina development in camera-type eye	0	-0.334658
GO:0060048	cardiac muscle contraction	0.23426	-0.582858
GO:0060070	canonical Wnt signaling pathway	1.36193	0.336391
GO:0060071	Wnt signaling pathway, planar cell polarity pathway	0.159232	-1.77771
GO:0060079	excitatory postsynaptic potential	0	1.08186
GO:0060170	ciliary membrane	0.369949	-1.39158
GO:0060173	limb development	0.23426	-0.363291
GO:0060213	positive regulation of nuclear-transcribed mRNA poly(A) tail shortening	0	-0.329593
GO:0060236	regulation of mitotic spindle organization	0.259116	-0.601059
GO:0060252	positive regulation of glial cell proliferation	-0.11437	-0.626556
GO:0060271	cilium assembly	0.265857	0.566112
GO:0060291	long-term synaptic potentiation	1.17647	-0.410922
GO:0060324	face development	-0.426015	-0.474372
GO:0060325	face morphogenesis	0.671434	-0.718744
GO:0060326	cell chemotaxis	0.569605	0.370461
GO:0060333	interferon-gamma-mediated signaling pathway	0.654859	0.393526
GO:0060334	regulation of interferon-gamma-mediated signaling pathway	0.569605	-0.443691
GO:0060337	type I interferon signaling pathway	0.93941	-0.679246
GO:0060348	bone development	0.671434	-1.02052
GO:0060395	SMAD protein signal transduction	0.474075	-0.575384
GO:0060412	ventricular septum morphogenesis	0.671434	-1.13024
GO:0060548	negative regulation of cell death	-0.382426	1.37139
GO:0060612	adipose tissue development	0.671434	-0.55226
GO:0060716	labyrinthine layer blood vessel development	0.955446	-0.38687
GO:0060765	regulation of androgen receptor signaling pathway	0	-0.438335
GO:0060828	regulation of canonical Wnt signaling pathway	0	-0.534224
GO:0060964	regulation of gene silencing by miRNA	-0.9026	-0.328298
GO:0060976	coronary vasculature development	0	-0.52344
GO:0060997	dendritic spine morphogenesis	0.461239	-0.622249
GO:0061003	positive regulation of dendritic spine morphogenesis	0.110411	0.442842
GO:0061014	positive regulation of mRNA catabolic process	-0.868493	0.608866
GO:0061024	membrane organization	0.0406069	-0.833282
GO:0061025	membrane fusion	-2.4794	1.5052
GO:0061028	establishment of endothelial barrier	0.259116	-0.81951
GO:0061077	chaperone-mediated protein folding	-0.298029	-0.423054
GO:0061098	positive regulation of protein tyrosine kinase activity	0	-0.754802
GO:0061136	regulation of proteasomal protein catabolic process	0.640815	-0.939131
GO:0061158	3'-UTR-mediated mRNA destabilization	-0.426015	0.540932
GO:0061418	regulation of transcription from RNA polymerase II promoter in response to hypoxia	0.671434	-1.3818
GO:0061512	protein localization to cilium	0.0942609	-0.437397
GO:0061621	canonical glycolysis	-0.538382	0.63465
GO:0061630	ubiquitin protein ligase activity	-1.27682	0.697952
GO:0061631	ubiquitin conjugating enzyme activity	-0.0781167	1.43952
GO:0062023	collagen-containing extracellular matrix	0.278007	-0.801407
GO:0065003	protein-containing complex assembly	-0.404895	-0.611517
GO:0070034	telomerase RNA binding	-0.182842	0.943634
GO:0070059	intrinsic apoptotic signaling pathway in response to endoplasmic reticulum stress	0	-0.537518
GO:0070062	extracellular exosome	0.60196	-3.34338
GO:0070063	RNA polymerase binding	0	-0.726287
GO:0070064	proline-rich region binding	0.829855	-0.76801
GO:0070098	chemokine-mediated signaling pathway	0.640815	-0.50209
GO:0070102	interleukin-6-mediated signaling pathway	2.18153	-1.1787
GO:0070125	mitochondrial translational elongation	-1.12189	0.866579
GO:0070126	mitochondrial translational termination	-1.4477	0.9214
GO:0070131	positive regulation of mitochondrial translation	0.0942609	-0.435603
GO:0070182	DNA polymerase binding	-0.426015	-0.748093
GO:0070198	protein localization to chromosome, telomeric region	-0.269332	0.555404
GO:0070207	protein homotrimerization	0.215047	-0.351198
GO:0070262	peptidyl-serine dephosphorylation	0.259116	-0.460125
GO:0070266	necroptotic process	-0.385182	-1.11644
GO:0070273	phosphatidylinositol-4-phosphate binding	0	-0.604518
GO:0070300	phosphatidic acid binding	-0.11437	-1.36305
GO:0070301	cellular response to hydrogen peroxide	-0.344798	0.423343
GO:0070317	negative regulation of G0 to G1 transition	0.434769	0.505181
GO:0070371	ERK1 and ERK2 cascade	0.829855	-0.853981
GO:0070372	regulation of ERK1 and ERK2 cascade	-1.47366	0.930418
GO:0070373	negative regulation of ERK1 and ERK2 cascade	0	0.336336
GO:0070374	positive regulation of ERK1 and ERK2 cascade	2.24822	-0.876924
GO:0070403	NAD+ binding	0.259116	-0.380666
GO:0070412	R-SMAD binding	-0.803891	1.01528
GO:0070423	nucleotide-binding oligomerization domain containing signaling pathway	0.199649	0.437336
GO:0070491	repressing transcription factor binding	0.761608	0.522765
GO:0070498	interleukin-1-mediated signaling pathway	0.563544	0.316556
GO:0070507	regulation of microtubule cytoskeleton organization	0.315213	-0.86033
GO:0070527	platelet aggregation	0.630285	-1.64358
GO:0070530	K63-linked polyubiquitin modification-dependent protein binding	1.872	-0.65179
GO:0070534	protein K63-linked ubiquitination	-0.157817	1.11748
GO:0070536	protein K63-linked deubiquitination	0.474075	-1.02331
GO:0070555	response to interleukin-1	0.186966	-1.05774
GO:0070577	lysine-acetylated histone binding	-1.36036	1.4099
GO:0070584	mitochondrion morphogenesis	-0.0914567	-0.452094
GO:0070588	calcium ion transmembrane transport	0.229679	1.02817
GO:0070628	proteasome binding	0	-0.405842
GO:0070821	tertiary granule membrane	-0.064583	0.492577
GO:0070830	bicellular tight junction assembly	-0.353413	0.499892
GO:0070840	dynein complex binding	0.671434	0.484418
GO:0070888	E-box binding	0.278007	0.958248
GO:0070911	global genome nucleotide-excision repair	-0.273671	-0.305041
GO:0070932	histone H3 deacetylation	0.339633	-0.383774
GO:0070935	3'-UTR-mediated mRNA stabilization	0.259116	-0.522056
GO:0070936	protein K48-linked ubiquitination	0.0575396	0.660828
GO:0070971	endoplasmic reticulum exit site	-0.11437	0.649646
GO:0070979	protein K11-linked ubiquitination	-0.845271	0.838297
GO:0070987	error-free translesion synthesis	0.516077	-0.870451
GO:0071004	U2-type prespliceosome	0.259116	-0.322335
GO:0071005	U2-type precatalytic spliceosome	0	0.887461
GO:0071007	U2-type catalytic step 2 spliceosome	-1.09205	2.11655
GO:0071011	precatalytic spliceosome	-2.26174	2.50166
GO:0071013	catalytic step 2 spliceosome	-1.50259	3.28073
GO:0071044	histone mRNA catabolic process	0	0.57185
GO:0071108	protein K48-linked deubiquitination	0.0834234	0.458697
GO:0071157	negative regulation of cell cycle arrest	-0.105027	-0.38516
GO:0071158	positive regulation of cell cycle arrest	-0.353413	0.857643
GO:0071222	cellular response to lipopolysaccharide	0.287175	-1.29788
GO:0071230	cellular response to amino acid stimulus	0	1.51464
GO:0071260	cellular response to mechanical stimulus	0.885673	-0.824011
GO:0071276	cellular response to cadmium ion	0.315213	0.425075
GO:0071277	cellular response to calcium ion	0	-1.32842
GO:0071300	cellular response to retinoic acid	0	-0.352194
GO:0071320	cellular response to cAMP	0.186966	0.777284
GO:0071333	cellular response to glucose stimulus	0.140559	0.530481
GO:0071339	MLL1 complex	-0.845271	0.595867
GO:0071345	cellular response to cytokine stimulus	0	-0.342358
GO:0071346	cellular response to interferon-gamma	0.0625949	-0.578151
GO:0071347	cellular response to interleukin-1	-0.288925	1.02862
GO:0071353	cellular response to interleukin-4	1.29604	-0.395449
GO:0071356	cellular response to tumor necrosis factor	-0.115666	0.423784
GO:0071363	cellular response to growth factor stimulus	0	0.393479
GO:0071364	cellular response to epidermal growth factor stimulus	0.349583	0.547938
GO:0071392	cellular response to estradiol stimulus	0	-0.926966
GO:0071407	cellular response to organic cyclic compound	1.42284	0.304823
GO:0071456	cellular response to hypoxia	-0.736524	0.311796
GO:0071479	cellular response to ionizing radiation	0	-0.784774
GO:0071480	cellular response to gamma radiation	0	-0.438973
GO:0071526	semaphorin-plexin signaling pathway	0	-0.362332
GO:0071539	protein localization to centrosome	0.215047	1.18745
GO:0071549	cellular response to dexamethasone stimulus	0	-0.530913
GO:0071560	cellular response to transforming growth factor beta stimulus	0.478758	-0.512746
GO:0071564	npBAF complex	0.829855	-0.540315
GO:0071565	nBAF complex	0.640815	-0.380635
GO:0071577	zinc ion transmembrane transport	-0.11437	0.456547
GO:0071712	ER-associated misfolded protein catabolic process	-0.426015	0.731349
GO:0071782	endoplasmic reticulum tubular network	-0.669567	0.647922
GO:0071805	potassium ion transmembrane transport	1.00582	-0.635516
GO:0071850	mitotic cell cycle arrest	0.259116	0.401118
GO:0071889	14-3-3 protein binding	-1.43471	0.571916
GO:0071897	DNA biosynthetic process	0.0834234	0.409979
GO:0071901	negative regulation of protein serine/threonine kinase activity	0	-0.940219
GO:0071902	positive regulation of protein serine/threonine kinase activity	-0.347271	0.374097
GO:0071944	cell periphery	0.440058	-1.50617
GO:0071949	FAD binding	-0.105027	0.36923
GO:0072332	intrinsic apoptotic signaling pathway by p53 class mediator	0.411833	-0.816002
GO:0072562	blood microparticle	0.387957	-1.80727
GO:0072583	clathrin-dependent endocytosis	-0.0914567	-1.09613
GO:0072593	reactive oxygen species metabolic process	0.440058	0.626585
GO:0072659	protein localization to plasma membrane	-0.201709	-0.848184
GO:0072686	mitotic spindle	-0.925383	0.318945
GO:0080008	Cul4-RING E3 ubiquitin ligase complex	-1.32548	1.50205
GO:0080009	mRNA methylation	-0.669567	0.890484
GO:0080025	phosphatidylinositol-3,5-bisphosphate binding	-1.2915	0.361219
GO:0080182	histone H3-K4 trimethylation	0	2.29991
GO:0090023	positive regulation of neutrophil chemotaxis	0.122107	0.601282
GO:0090050	positive regulation of cell migration involved in sprouting angiogenesis	0	-1.06456
GO:0090090	negative regulation of canonical Wnt signaling pathway	0.885786	-1.09089
GO:0090110	cargo loading into COPII-coated vesicle	-0.269332	0.635604
GO:0090141	positive regulation of mitochondrial fission	-0.594651	-0.457748
GO:0090161	Golgi ribbon formation	-0.269332	-0.793234
GO:0090200	positive regulation of release of cytochrome c from mitochondria	0	-1.18121
GO:0090201	negative regulation of release of cytochrome c from mitochondria	-0.11437	-1.39638
GO:0090263	positive regulation of canonical Wnt signaling pathway	1.25287	0.388043
GO:0090305	nucleic acid phosphodiester bond hydrolysis	-0.614435	1.80161
GO:0090307	mitotic spindle assembly	0.152267	-0.74425
GO:0090314	positive regulation of protein targeting to membrane	-0.598447	-0.386023
GO:0090316	positive regulation of intracellular protein transport	0	0.826413
GO:0090398	cellular senescence	0	0.541884
GO:0090502	RNA phosphodiester bond hydrolysis, endonucleolytic	-0.629859	1.23281
GO:0090503	RNA phosphodiester bond hydrolysis, exonucleolytic	-0.0691479	1.10371
GO:0090543	Flemming body	-0.0819268	0.699925
GO:0090575	RNA polymerase II transcription factor complex	-0.474526	0.765855
GO:0090630	activation of GTPase activity	0	0.32304
GO:0097009	energy homeostasis	1.10398	-0.352306
GO:0097110	scaffold protein binding	1.99645	-0.805465
GO:0097150	neuronal stem cell population maintenance	0.461239	0.419561
GO:0097190	apoptotic signaling pathway	-0.115666	-1.02045
GO:0097191	extrinsic apoptotic signaling pathway	1.93412	0.453901
GO:0097192	extrinsic apoptotic signaling pathway in absence of ligand	0.0834234	0.420115
GO:0097193	intrinsic apoptotic signaling pathway	-0.182842	-0.699542
GO:0097194	execution phase of apoptosis	-0.64474	0.428676
GO:0097228	sperm principal piece	0.640815	0.642911
GO:0097352	autophagosome maturation	-0.0819268	0.523189
GO:0097421	liver regeneration	0	1.96584
GO:0097431	mitotic spindle pole	-0.306726	0.582056
GO:0097503	sialylation	0.739815	-1.42675
GO:0097504	Gemini of coiled bodies	0	0.434451
GO:0097542	ciliary tip	0	-0.327193
GO:0097546	ciliary base	-0.193967	0.318095
GO:0097602	cullin family protein binding	0	-0.363484
GO:0097711	ciliary basal body-plasma membrane docking	-1.42097	0.608298
GO:0097718	disordered domain specific binding	-0.403921	-0.345107
GO:0097730	non-motile cilium	0	0.586635
[truncated: 95 more rows]

## Sheet: TableS3d
Gene Ontology analysis, mouse vs human, CD8+ T Cells
GO ID	GO term	-log10(pvalue)*sign, differential expression analysis	-log10(pvalue)*sign, correlation analysis
GO:0000027	ribosomal large subunit assembly	-0.230553	0.393047
GO:0000028	ribosomal small subunit assembly	0.66451	-0.947494
GO:0000045	autophagosome assembly	-0.620032	1.40657
GO:0000049	tRNA binding	-0.513599	1.62272
GO:0000060	protein import into nucleus, translocation	0	-0.653861
GO:0000062	fatty-acyl-CoA binding	-0.397336	-0.404119
GO:0000070	mitotic sister chromatid segregation	-0.670933	1.16655
GO:0000077	DNA damage checkpoint	0.0771675	0.557675
GO:0000079	regulation of cyclin-dependent protein serine/threonine kinase activity	0.520412	-0.70813
GO:0000082	G1/S transition of mitotic cell cycle	0.188752	0.418689
GO:0000083	regulation of transcription involved in G1/S transition of mitotic cell cycle	0.213225	-0.363541
GO:0000086	G2/M transition of mitotic cell cycle	-0.401721	0.590639
GO:0000118	histone deacetylase complex	0.270096	-0.570168
GO:0000122	negative regulation of transcription by RNA polymerase II	0.165708	3.11736
GO:0000123	histone acetyltransferase complex	1.09395	-0.380766
GO:0000132	establishment of mitotic spindle orientation	0.0934566	1.10416
GO:0000139	Golgi membrane	-1.17469	0.343673
GO:0000145	exocyst	-1.09472	-0.449084
GO:0000149	SNARE binding	-0.812486	-0.834997
GO:0000151	ubiquitin ligase complex	0.139398	1.0008
GO:0000159	protein phosphatase type 2A complex	0.197307	-1.146
GO:0000164	protein phosphatase type 1 complex	0.66451	0.725483
GO:0000165	MAPK cascade	-0.0364351	2.7825
GO:0000166	nucleotide binding	-0.187667	-0.505099
GO:0000175	3'-5'-exoribonuclease activity	0.55702	0.336115
GO:0000176	nuclear exosome (RNase complex)	-0.248977	0.710972
GO:0000177	cytoplasmic exosome (RNase complex)	0	0.901818
GO:0000178	exosome (RNase complex)	-0.100453	5.31353
GO:0000184	nuclear-transcribed mRNA catabolic process, nonsense-mediated decay	0.307231	-3.54053
GO:0000185	activation of MAPKKK activity	0	0.316725
GO:0000186	activation of MAPKK activity	0	0.317135
GO:0000187	activation of MAPK activity	-0.0527516	0.561656
GO:0000188	inactivation of MAPK activity	0	-0.777735
GO:0000209	protein polyubiquitination	-0.18417	0.615758
GO:0000226	microtubule cytoskeleton organization	0.424532	0.414107
GO:0000228	nuclear chromosome	0.607268	0.727663
GO:0000242	pericentriolar material	0.991127	0.874533
GO:0000244	spliceosomal tri-snRNP complex assembly	-0.430282	0.77728
GO:0000245	spliceosomal complex assembly	-0.858286	0.578733
GO:0000266	mitochondrial fission	-0.430282	-0.461775
GO:0000278	mitotic cell cycle	0.0447045	-0.359532
GO:0000281	mitotic cytokinesis	0.14053	1.08204
GO:0000287	magnesium ion binding	0	0.759359
GO:0000288	nuclear-transcribed mRNA catabolic process, deadenylation-dependent decay	0.266081	4.57804
GO:0000289	nuclear-transcribed mRNA poly(A) tail shortening	-0.795132	5.09459
GO:0000307	cyclin-dependent protein kinase holoenzyme complex	1.46745	-0.320051
GO:0000338	protein deneddylation	-0.990859	1.40586
GO:0000375	RNA splicing, via transesterification reactions	-1.18827	1.925
GO:0000380	alternative mRNA splicing, via spliceosome	-0.558256	5.57183
GO:0000381	regulation of alternative mRNA splicing, via spliceosome	0	3.22148
GO:0000387	spliceosomal snRNP assembly	-1.43728	2.11227
GO:0000398	mRNA splicing, via spliceosome	-3.63086	13.6236
GO:0000400	four-way junction DNA binding	0.112484	-0.707503
GO:0000407	phagophore assembly site	0	1.19365
GO:0000413	protein peptidyl-prolyl isomerization	0	-0.475607
GO:0000421	autophagosome membrane	0	-0.34347
GO:0000422	autophagy of mitochondrion	-0.470021	0.834137
GO:0000460	maturation of 5.8S rRNA	-0.115682	0.570133
GO:0000462	maturation of SSU-rRNA from tricistronic rRNA transcript (SSU-rRNA, 5.8S rRNA, LSU-rRNA)	-0.155736	1.02856
GO:0000470	maturation of LSU-rRNA	-0.990859	1.85726
GO:0000502	proteasome complex	0	-0.438608
GO:0000715	nucleotide-excision repair, DNA damage recognition	-0.289106	-0.308317
GO:0000723	telomere maintenance	-0.0713452	0.318619
GO:0000724	double-strand break repair via homologous recombination	-0.101486	0.398232
GO:0000729	DNA double-strand break processing	-0.430282	0.594918
GO:0000775	chromosome, centromeric region	0	0.866435
GO:0000776	kinetochore	0.269133	0.792625
GO:0000777	condensed chromosome kinetochore	0.147335	0.428665
GO:0000781	chromosome, telomeric region	-0.409498	1.22875
GO:0000784	nuclear chromosome, telomeric region	-0.589525	1.74126
GO:0000785	chromatin	-0.821722	1.62637
GO:0000786	nucleosome	0	-1.16241
GO:0000790	nuclear chromatin	0	1.10741
GO:0000792	heterochromatin	0.213225	0.513778
GO:0000793	condensed chromosome	0	-0.759297
GO:0000794	condensed nuclear chromosome	-0.845754	1.50147
GO:0000902	cell morphogenesis	0	-0.412189
GO:0000920	cell separation after cytokinesis	-0.47616	1.80783
GO:0000922	spindle pole	-0.24436	0.373341
GO:0000930	gamma-tubulin complex	0.662042	-0.430727
GO:0000932	P-body	-0.689512	2.08168
GO:0000956	nuclear-transcribed mRNA catabolic process	-0.999531	4.64409
GO:0000974	Prp19 complex	-0.248977	1.52468
GO:0000976	transcription regulatory region sequence-specific DNA binding	0.254036	-0.451773
GO:0000977	RNA polymerase II regulatory region sequence-specific DNA binding	0	0.45219
GO:0000978	RNA polymerase II proximal promoter sequence-specific DNA binding	0.199796	0.342572
GO:0000979	RNA polymerase II core promoter sequence-specific DNA binding	0.101691	-0.789966
GO:0000980	RNA polymerase II distal enhancer sequence-specific DNA binding	-0.383346	0.58662
GO:0000981	RNA polymerase II transcription factor activity, sequence-specific DNA binding	-0.136752	0.515915
GO:0000987	proximal promoter sequence-specific DNA binding	-0.100453	1.21323
GO:0000993	RNA polymerase II core binding	-2.49398	3.27721
GO:0001054	RNA polymerase I activity	0.266081	0.791331
GO:0001056	RNA polymerase III activity	0.37189	0.875776
GO:0001077	transcriptional activator activity, RNA polymerase II proximal promoter sequence-specific DNA binding	0.191044	0.431623
GO:0001078	transcriptional repressor activity, RNA polymerase II proximal promoter sequence-specific DNA binding	-0.0931185	-0.421676
GO:0001085	RNA polymerase II transcription factor binding	0.693509	0.556912
GO:0001102	RNA polymerase II activating transcription factor binding	0.0771675	-0.432426
GO:0001103	RNA polymerase II repressing transcription factor binding	0.309967	1.08029
GO:0001190	transcriptional activator activity, RNA polymerase II transcription factor binding	0.12537	0.725061
GO:0001205	transcriptional activator activity, RNA polymerase II distal enhancer sequence-specific DNA binding	0	-0.639262
GO:0001227	transcriptional repressor activity, RNA polymerase II transcription regulatory region sequence-specific DNA binding	0.78061	-0.43609
GO:0001228	transcriptional activator activity, RNA polymerase II transcription regulatory region sequence-specific DNA binding	0.228377	-0.602453
GO:0001501	skeletal system development	0	0.378056
GO:0001503	ossification	-0.168263	0.638567
GO:0001525	angiogenesis	3.56074	-3.3278
GO:0001540	amyloid-beta binding	0.153973	-1.32608
GO:0001541	ovarian follicle development	-0.0859707	1.73978
GO:0001558	regulation of cell growth	-0.601705	0.958551
GO:0001568	blood vessel development	-0.100453	0.491902
GO:0001569	branching involved in blood vessel morphogenesis	0.112484	-0.817314
GO:0001570	vasculogenesis	2.30438	-0.796861
GO:0001578	microtubule bundle formation	0.37189	0.692254
GO:0001618	virus receptor activity	1.90584	-1.64091
GO:0001649	osteoblast differentiation	0.11794	0.402147
GO:0001650	fibrillar center	-0.514399	0.788795
GO:0001657	ureteric bud development	0.12537	-0.564366
GO:0001664	G-protein coupled receptor binding	0.197307	-0.58068
GO:0001666	response to hypoxia	0	-0.623789
GO:0001669	acrosomal vesicle	1.28386	0.48314
GO:0001671	ATPase activator activity	0.607268	-0.958542
GO:0001676	long-chain fatty acid metabolic process	0.66451	-0.327258
GO:0001701	in utero embryonic development	0	1.81473
GO:0001707	mesoderm formation	-0.670933	0.49009
GO:0001725	stress fiber	-0.246873	-0.398782
GO:0001726	ruffle	-0.291294	0.336163
GO:0001741	XY body	-0.267489	-0.535393
GO:0001750	photoreceptor outer segment	0.197307	0.49674
GO:0001756	somitogenesis	0.336467	-0.462358
GO:0001764	neuron migration	0.97243	-0.94544
GO:0001772	immunological synapse	2.09175	0.529695
GO:0001782	B cell homeostasis	0	-0.376458
GO:0001784	phosphotyrosine residue binding	0.354057	0.803734
GO:0001786	phosphatidylserine binding	0	-0.755993
GO:0001816	cytokine production	0.213225	-0.319718
GO:0001819	positive regulation of cytokine production	0.662042	0.847346
GO:0001822	kidney development	0.0668869	-0.663202
GO:0001829	trophectodermal cell differentiation	-0.990859	0.803537
GO:0001836	release of cytochrome c from mitochondria	-0.230553	0.595605
GO:0001837	epithelial to mesenchymal transition	0.468376	0.904337
GO:0001843	neural tube closure	0.967573	-0.723292
GO:0001889	liver development	0	0.866099
GO:0001890	placenta development	1.05422	-1.14209
GO:0001891	phagocytic cup	0.468376	-2.49523
GO:0001892	embryonic placenta development	0.266081	-0.759886
GO:0001895	retina homeostasis	0.266081	-1.23535
GO:0001917	photoreceptor inner segment	-0.10794	0.378375
GO:0001921	positive regulation of receptor recycling	0.266081	-0.974853
GO:0001931	uropod	-0.267489	-0.641536
GO:0001932	regulation of protein phosphorylation	0.182124	-0.371238
GO:0001933	negative regulation of protein phosphorylation	-0.55308	-1.06607
GO:0001934	positive regulation of protein phosphorylation	-0.191356	-0.958907
GO:0001937	negative regulation of endothelial cell proliferation	0	-0.305225
GO:0001938	positive regulation of endothelial cell proliferation	0.0699932	-0.361447
GO:0001942	hair follicle development	-0.115682	-0.422426
GO:0001947	heart looping	0	0.469076
GO:0001954	positive regulation of cell-matrix adhesion	0.237349	0.55746
GO:0001958	endochondral ossification	0.66451	-0.461203
GO:0001965	G-protein alpha-subunit binding	1.05422	-0.699401
GO:0001975	response to amphetamine	1.25054	-0.831427
GO:0002020	protease binding	0.623213	-1.24565
GO:0002039	p53 binding	-0.0535885	0.664977
GO:0002062	chondrocyte differentiation	0.662042	-0.533735
GO:0002088	lens development in camera-type eye	-0.267489	-0.501369
GO:0002092	positive regulation of receptor internalization	-0.248977	-0.409562
GO:0002102	podosome	0.665135	-0.988332
GO:0002181	cytoplasmic translation	1.39074	-0.536078
GO:0002218	activation of innate immune response	0.37189	0.318123
GO:0002223	stimulatory C-type lectin receptor signaling pathway	0.542002	-1.14697
GO:0002224	toll-like receptor signaling pathway	0	1.44011
GO:0002230	positive regulation of defense response to virus by host	0.213225	-0.352158
GO:0002244	hematopoietic progenitor cell differentiation	0.730759	-0.304981
GO:0002250	adaptive immune response	1.10857	-1.85843
GO:0002376	immune system process	0	-0.892455
GO:0002474	antigen processing and presentation of peptide antigen via MHC class I	-1.03011	2.11554
GO:0002479	antigen processing and presentation of exogenous peptide antigen via MHC class I, TAP-dependent	-0.430282	0.909252
GO:0002576	platelet degranulation	0	-0.321084
GO:0002755	MyD88-dependent toll-like receptor signaling pathway	0.336467	-0.354447
GO:0002931	response to ischemia	-0.454668	-0.626331
GO:0003007	heart morphogenesis	-0.10794	-0.940776
GO:0003091	renal water homeostasis	0.662042	0.527211
GO:0003151	outflow tract morphogenesis	1.28373	-0.615358
GO:0003281	ventricular septum development	-0.230553	-0.36507
GO:0003674	molecular_function	0.255524	-0.71201
GO:0003676	nucleic acid binding	-0.123945	1.23654
GO:0003677	DNA binding	-1.71512	2.76363
GO:0003678	DNA helicase activity	-0.558256	0.328326
GO:0003682	chromatin binding	-1.35012	2.45619
GO:0003684	damaged DNA binding	-0.0546182	-1.04325
GO:0003688	DNA replication origin binding	-0.10794	1.11953
GO:0003690	double-stranded DNA binding	-0.101486	-0.423619
GO:0003697	single-stranded DNA binding	-0.092109	0.469394
GO:0003700	DNA-binding transcription factor activity	0.833319	0.646548
GO:0003705	transcription factor activity, RNA polymerase II distal enhancer sequence-specific binding	0	-1.34328
GO:0003707	steroid hormone receptor activity	0.55702	-0.779878
GO:0003712	transcription coregulator activity	-0.348656	-0.352829
GO:0003713	transcription coactivator activity	-1.25914	1.00716
GO:0003714	transcription corepressor activity	-0.0663275	-0.35994
GO:0003723	RNA binding	-1.06249	6.64089
GO:0003725	double-stranded RNA binding	0.453543	-0.750193
GO:0003727	single-stranded RNA binding	0.319874	1.64115
GO:0003729	mRNA binding	-0.565893	2.09421
GO:0003730	mRNA 3'-UTR binding	0.0600571	2.3921
GO:0003735	structural constituent of ribosome	0.153958	-2.17324
GO:0003743	translation initiation factor activity	-0.124704	0.827517
GO:0003746	translation elongation factor activity	0.662042	-0.309022
GO:0003755	peptidyl-prolyl cis-trans isomerase activity	0	-0.475607
GO:0003756	protein disulfide isomerase activity	-0.203037	1.61404
GO:0003774	motor activity	0.5801	-0.419899
GO:0003777	microtubule motor activity	1.20978	1.29094
GO:0003779	actin binding	0.182859	1.05829
GO:0003785	actin monomer binding	0.41866	-1.97194
GO:0003824	catalytic activity	0.400506	-0.340418
GO:0003841	1-acylglycerol-3-phosphate O-acyltransferase activity	-0.341059	0.715147
GO:0003887	DNA-directed DNA polymerase activity	-0.67265	0.549865
GO:0003899	DNA-directed 5'-3' RNA polymerase activity	0.0815061	2.15616
GO:0003924	GTPase activity	-0.235747	0.554486
GO:0003950	NAD+ ADP-ribosyltransferase activity	0.751634	0.43073
GO:0003951	NAD+ kinase activity	-0.47616	0.963214
GO:0004003	ATP-dependent DNA helicase activity	-0.67265	0.819808
GO:0004004	ATP-dependent RNA helicase activity	-0.051798	2.96997
GO:0004012	phospholipid-translocating ATPase activity	0	0.320303
GO:0004129	cytochrome-c oxidase activity	-0.230553	0.416031
GO:0004175	endopeptidase activity	0	0.446644
GO:0004177	aminopeptidase activity	0.309967	-0.421582
GO:0004197	cysteine-type endopeptidase activity	0	-0.610421
GO:0004198	calcium-dependent cysteine-type endopeptidase activity	0.12537	-0.68306
GO:0004222	metalloendopeptidase activity	-0.511939	0.382179
GO:0004252	serine-type endopeptidase activity	0.434658	-2.45662
GO:0004298	threonine-type endopeptidase activity	0	1.39104
GO:0004364	glutathione transferase activity	1.45875	-1.17434
GO:0004385	guanylate kinase activity	0.12537	-1.16186
GO:0004386	helicase activity	-0.187667	0.58766
GO:0004402	histone acetyltransferase activity	-0.544679	0.844936
GO:0004407	histone deacetylase activity	-0.761872	0.576614
GO:0004438	phosphatidylinositol-3-phosphatase activity	-0.798936	-0.533588
GO:0004518	nuclease activity	-0.267489	0.729828
GO:0004519	endonuclease activity	0	0.350488
GO:0004520	endodeoxyribonuclease activity	0.662042	-0.450473
GO:0004521	endoribonuclease activity	-0.365683	-0.444368
GO:0004532	exoribonuclease activity	-0.397336	1.171
GO:0004535	poly(A)-specific ribonuclease activity	0	0.48567
GO:0004672	protein kinase activity	-0.468817	0.61344
GO:0004674	protein serine/threonine kinase activity	-0.339018	0.936054
GO:0004683	calmodulin-dependent protein kinase activity	-0.990859	0.328346
GO:0004693	cyclin-dependent protein serine/threonine kinase activity	0.400506	-0.548433
GO:0004697	protein kinase C activity	0	0.637158
GO:0004709	MAP kinase kinase kinase activity	0	0.378641
GO:0004712	protein serine/threonine/tyrosine kinase activity	0	0.593394
GO:0004713	protein tyrosine kinase activity	0.4534	-0.482246
GO:0004715	non-membrane spanning protein tyrosine kinase activity	0.220524	-0.37682
GO:0004721	phosphoprotein phosphatase activity	0	-0.986636
GO:0004722	protein serine/threonine phosphatase activity	0.648967	-1.41608
GO:0004725	protein tyrosine phosphatase activity	0.566878	-0.761546
GO:0004842	ubiquitin-protein transferase activity	-0.780939	0.779275
GO:0004843	thiol-dependent ubiquitin-specific protease activity	0.169208	0.729219
GO:0004857	enzyme inhibitor activity	0.37189	0.512301
GO:0004860	protein kinase inhibitor activity	-0.885506	1.09728
GO:0004864	protein phosphatase inhibitor activity	0	1.31128
GO:0004866	endopeptidase inhibitor activity	0.66451	-1.40755
GO:0004879	nuclear receptor activity	0.101691	-0.595308
GO:0004888	transmembrane signaling receptor activity	3.23242	-0.536449
GO:0004930	G-protein coupled receptor activity	3.03888	-1.08704
GO:0005070	SH3/SH2 adaptor activity	-0.130425	0.311855
GO:0005080	protein kinase C binding	-0.238503	0.554321
GO:0005085	guanyl-nucleotide exchange factor activity	-0.325012	-0.407947
GO:0005086	ARF guanyl-nucleotide exchange factor activity	0	0.585493
GO:0005088	Ras guanyl-nucleotide exchange factor activity	0	1.34665
GO:0005089	Rho guanyl-nucleotide exchange factor activity	0.229634	-0.318133
GO:0005095	GTPase inhibitor activity	0	2.27658
GO:0005096	GTPase activator activity	-0.369537	-0.308763
GO:0005102	signaling receptor binding	-0.176517	-0.868143
GO:0005109	frizzled binding	0.66451	-0.392317
GO:0005112	Notch binding	-0.267489	-0.308881
GO:0005123	death receptor binding	-0.10794	0.318028
GO:0005125	cytokine activity	2.12341	-0.450248
GO:0005154	epidermal growth factor receptor binding	-0.323467	0.742332
GO:0005158	insulin receptor binding	0	1.21608
GO:0005164	tumor necrosis factor receptor binding	0	0.698825
GO:0005178	integrin binding	0.0579414	-1.63466
GO:0005198	structural molecule activity	0.173959	0.35231
GO:0005200	structural constituent of cytoskeleton	2.16406	-0.767516
GO:0005215	transporter activity	-0.348656	0.68155
GO:0005254	chloride channel activity	0.513763	-1.10346
GO:0005262	calcium channel activity	0.511208	0.302606
GO:0005385	zinc ion transmembrane transporter activity	-0.100453	-0.45603
GO:0005484	SNAP receptor activity	-0.470021	0.444151
GO:0005506	iron ion binding	-0.065361	0.480702
GO:0005507	copper ion binding	0.0934566	-0.976979
GO:0005509	calcium ion binding	3.58977	-3.01232
GO:0005515	protein binding	-2.26183	25.9865
GO:0005516	calmodulin binding	-0.311909	2.92873
GO:0005518	collagen binding	0.37189	-0.412866
GO:0005521	lamin binding	0.5801	-0.528734
GO:0005524	ATP binding	0.0391583	2.35361
GO:0005525	GTP binding	-0.314171	0.603149
GO:0005543	phospholipid binding	0.542002	-0.826796
GO:0005544	calcium-dependent phospholipid binding	0.336467	0.450942
GO:0005545	1-phosphatidylinositol binding	-0.267489	0.62977
GO:0005546	phosphatidylinositol-4,5-bisphosphate binding	0	-0.628943
GO:0005547	phosphatidylinositol-3,4,5-trisphosphate binding	0	0.867203
GO:0005575	cellular_component	0.0873112	0.567781
GO:0005576	extracellular region	3.75	-3.69119
GO:0005604	basement membrane	-0.430282	-1.18252
GO:0005615	extracellular space	3.97417	-4.30956
GO:0005622	intracellular	0.837803	-1.84147
GO:0005634	nucleus	-0.693222	3.44979
GO:0005635	nuclear envelope	0.285931	0.714436
GO:0005637	nuclear inner membrane	-0.716292	-0.488386
GO:0005640	nuclear outer membrane	0	-1.06104
GO:0005643	nuclear pore	-0.948118	1.31846
GO:0005654	nucleoplasm	-3.20777	8.13298
GO:0005657	replication fork	0.213225	0.556232
GO:0005662	DNA replication factor A complex	-0.248977	0.718088
GO:0005665	DNA-directed RNA polymerase II, core complex	0.101691	0.790262
GO:0005666	DNA-directed RNA polymerase III complex	0.511208	0.870367
GO:0005667	transcription factor complex	0.435452	1.18211
GO:0005669	transcription factor TFIID complex	-0.61115	0.921226
GO:0005671	Ada2/Gcn5/Ada3 transcription activator complex	-0.999531	0.501351
GO:0005680	anaphase-promoting complex	-0.964349	1.65255
GO:0005681	spliceosomal complex	-1.21446	4.35623
GO:0005682	U5 snRNP	-0.0947881	1.66266
GO:0005685	U1 snRNP	-0.397336	1.40603
GO:0005686	U2 snRNP	-0.845754	1.68338
GO:0005689	U12-type spliceosomal complex	-0.704141	1.23578
GO:0005694	chromosome	-1.42851	1.85551
GO:0005697	telomerase holoenzyme complex	-1.51953	1.83741
GO:0005719	nuclear euchromatin	-0.454668	0.528721
GO:0005720	nuclear heterochromatin	-0.481944	0.895278
GO:0005721	pericentric heterochromatin	0	-0.40767
GO:0005730	nucleolus	-0.301272	1.14874
GO:0005736	DNA-directed RNA polymerase I complex	0.237349	1.20475
GO:0005737	cytoplasm	0.633413	1.36808
GO:0005739	mitochondrion	-0.373311	2.00113
GO:0005741	mitochondrial outer membrane	-0.208255	-0.999194
GO:0005743	mitochondrial inner membrane	-1.46336	1.93005
GO:0005747	mitochondrial respiratory chain complex I	0	0.447823
GO:0005750	mitochondrial respiratory chain complex III	0.12537	-0.614496
GO:0005758	mitochondrial intermembrane space	-0.232158	-0.753299
GO:0005759	mitochondrial matrix	-0.771406	0.529643
GO:0005761	mitochondrial ribosome	-2.49398	0.650697
GO:0005762	mitochondrial large ribosomal subunit	-0.513599	-0.43415
GO:0005763	mitochondrial small ribosomal subunit	-1.82788	1.07616
GO:0005764	lysosome	-0.0598068	0.36546
GO:0005765	lysosomal membrane	-0.596993	0.634112
GO:0005768	endosome	-1.78356	0.65157
GO:0005769	early endosome	-0.175266	1.4914
GO:0005770	late endosome	-1.09214	1.67317
GO:0005771	multivesicular body	0.662042	-0.830148
GO:0005776	autophagosome	-0.332325	1.11946
GO:0005777	peroxisome	-0.645637	-0.705456
GO:0005778	peroxisomal membrane	-0.585988	0.507242
GO:0005779	integral component of peroxisomal membrane	-0.870278	-0.367183
GO:0005782	peroxisomal matrix	-0.511234	-0.51406
GO:0005783	endoplasmic reticulum	-0.169755	0.361001
GO:0005788	endoplasmic reticulum lumen	-0.659415	0.9386
GO:0005789	endoplasmic reticulum membrane	0.31021	0.801804
GO:0005790	smooth endoplasmic reticulum	-0.729391	0.764309
GO:0005791	rough endoplasmic reticulum	-0.238503	-0.462333
GO:0005793	endoplasmic reticulum-Golgi intermediate compartment	-0.513599	2.64436
GO:0005794	Golgi apparatus	-1.08441	0.950197
GO:0005795	Golgi stack	-0.407737	-0.73456
GO:0005796	Golgi lumen	-0.10794	-0.421827
GO:0005798	Golgi-associated vesicle	0	1.71505
GO:0005801	cis-Golgi network	-0.950269	1.57304
GO:0005802	trans-Golgi network	0.553533	-0.411986
GO:0005811	lipid droplet	-0.445785	0.631122
GO:0005813	centrosome	-0.133214	1.2225
GO:0005814	centriole	-1.09214	0.593729
GO:0005815	microtubule organizing center	-0.574721	2.47056
GO:0005819	spindle	-0.641146	1.70478
GO:0005829	cytosol	-1.51752	4.14806
GO:0005832	chaperonin-containing T-complex	1.25054	-0.387963
GO:0005834	heterotrimeric G-protein complex	-0.481944	-0.454219
GO:0005839	proteasome core complex	0	1.38637
GO:0005840	ribosome	0.623278	-1.71921
GO:0005844	polysome	-0.217561	-0.318093
GO:0005847	mRNA cleavage and polyadenylation specificity factor complex	-0.729391	1.89027
GO:0005852	eukaryotic translation initiation factor 3 complex	-0.248977	0.413939
GO:0005856	cytoskeleton	0.556369	-2.63535
GO:0005868	cytoplasmic dynein complex	0.213488	-0.408732
GO:0005871	kinesin complex	3.39742	0.867468
GO:0005874	microtubule	0.418129	0.889291
GO:0005875	microtubule associated complex	0	0.660157
GO:0005876	spindle microtubule	-0.266246	0.543813
GO:0005881	cytoplasmic microtubule	0.161171	-0.636052
GO:0005882	intermediate filament	-0.430282	0.301836
GO:0005884	actin filament	0.517332	-0.625454
GO:0005886	plasma membrane	5.75399	-4.44006
GO:0005887	integral component of plasma membrane	4.77222	-2.67931
GO:0005901	caveola	0.776141	0.309816
GO:0005902	microvillus	0.14683	-0.949097
GO:0005903	brush border	0	-0.584223
GO:0005905	clathrin-coated pit	-0.9187	1.26506
GO:0005911	cell-cell junction	0.0431152	-0.48677
GO:0005912	adherens junction	-0.0732944	1.0701
GO:0005913	cell-cell adherens junction	0.624848	-1.05361
GO:0005923	bicellular tight junction	-0.724876	0.439614
GO:0005925	focal adhesion	1.89468	-0.817039
GO:0005929	cilium	0.281881	0.350862
GO:0005930	axoneme	0.135085	0.4086
GO:0005938	cell cortex	0	0.311672
GO:0005975	carbohydrate metabolic process	0.173959	-2.80666
GO:0005977	glycogen metabolic process	0.37189	0.324618
GO:0005978	glycogen biosynthetic process	0	0.451721
GO:0006006	glucose metabolic process	-1.24331	0.362054
GO:0006024	glycosaminoglycan biosynthetic process	-1.22363	-0.468066
GO:0006090	pyruvate metabolic process	0	0.358507
GO:0006091	generation of precursor metabolites and energy	-0.254393	-1.00154
GO:0006094	gluconeogenesis	1.22329	-1.55564
GO:0006096	glycolytic process	0	-1.32743
GO:0006099	tricarboxylic acid cycle	-0.0792713	1.34324
GO:0006103	2-oxoglutarate metabolic process	0	0.365291
GO:0006120	mitochondrial electron transport, NADH to ubiquinone	0.0668869	0.478708
GO:0006139	nucleobase-containing compound metabolic process	0.55702	-0.605693
GO:0006259	DNA metabolic process	-0.230553	-0.315838
GO:0006260	DNA replication	-0.659415	1.59696
GO:0006261	DNA-dependent DNA replication	0.855602	0.424081
GO:0006270	DNA replication initiation	-0.0792713	2.68612
GO:0006275	regulation of DNA replication	-0.608356	0.442822
GO:0006281	DNA repair	-0.834202	1.27381
GO:0006283	transcription-coupled nucleotide-excision repair	-0.880532	1.51086
GO:0006284	base-excision repair	-0.407737	0.402953
GO:0006289	nucleotide-excision repair	0.229634	-0.735223
GO:0006293	nucleotide-excision repair, preincision complex stabilization	0	0.398272
GO:0006294	nucleotide-excision repair, preincision complex assembly	0.162051	-0.631009
GO:0006296	nucleotide-excision repair, DNA incision, 5'-to lesion	-0.238503	0.610101
GO:0006297	nucleotide-excision repair, DNA gap filling	-0.454668	1.13237
GO:0006298	mismatch repair	0.825645	0.442808
GO:0006301	postreplication repair	0	0.514
GO:0006302	double-strand break repair	-0.375776	-0.364136
GO:0006303	double-strand break repair via nonhomologous end joining	-0.0606408	0.407924
GO:0006306	DNA methylation	-0.289106	0.840558
GO:0006310	DNA recombination	-0.0606408	0.548177
GO:0006325	chromatin organization	0.319645	-0.370262
GO:0006334	nucleosome assembly	0	-2.51279
GO:0006336	DNA replication-independent nucleosome assembly	-0.267489	0.678983
GO:0006337	nucleosome disassembly	-0.248977	0.556627
GO:0006338	chromatin remodeling	-0.100096	0.909508
GO:0006342	chromatin silencing	0.197307	-0.66047
GO:0006351	transcription, DNA-templated	-0.723935	1.58978
GO:0006352	DNA-templated transcription, initiation	-0.267489	-0.346814
GO:0006355	regulation of transcription, DNA-templated	-0.0559074	1.24869
GO:0006357	regulation of transcription by RNA polymerase II	-1.24009	1.36785
GO:0006359	regulation of transcription by RNA polymerase III	0	0.577635
GO:0006361	transcription initiation from RNA polymerase I promoter	0.073134	0.667189
GO:0006363	termination of RNA polymerase I transcription	0	0.746433
GO:0006364	rRNA processing	-0.426445	1.41157
GO:0006366	transcription by RNA polymerase II	-0.76719	0.969603
GO:0006367	transcription initiation from RNA polymerase II promoter	0.119173	0.622975
GO:0006368	transcription elongation from RNA polymerase II promoter	-0.814498	1.3273
GO:0006369	termination of RNA polymerase II transcription	-1.34181	3.92251
GO:0006370	7-methylguanosine mRNA capping	-0.333267	0.71902
GO:0006376	mRNA splice site selection	-0.798936	-0.301848
GO:0006378	mRNA polyadenylation	-0.967429	2.89671
GO:0006379	mRNA cleavage	0	-0.334912
GO:0006383	transcription by RNA polymerase III	0.14683	0.637094
GO:0006396	RNA processing	-0.312366	0.795462
GO:0006397	mRNA processing	-0.293207	6.51198
GO:0006400	tRNA modification	0	0.346008
GO:0006401	RNA catabolic process	0.101691	-0.455752
GO:0006402	mRNA catabolic process	0.747888	2.88677
GO:0006405	RNA export from nucleus	-1.40438	2.45799
GO:0006406	mRNA export from nucleus	-1.69401	3.18158
GO:0006412	translation	0.0678135	-2.48851
GO:0006413	translational initiation	1.70277	-2.66287
GO:0006414	translational elongation	1.25054	0.416696
GO:0006417	regulation of translation	-1.4206	1.44281
GO:0006418	tRNA aminoacylation for protein translation	-0.566354	1.10844
GO:0006446	regulation of translational initiation	0.270096	0.465068
GO:0006457	protein folding	-0.757004	-0.448902
GO:0006458	'de novo' protein folding	0.855602	-0.503318
GO:0006464	cellular protein modification process	-0.689512	0.776659
GO:0006468	protein phosphorylation	0.0440903	1.07471
GO:0006469	negative regulation of protein kinase activity	-0.446468	-0.47898
GO:0006470	protein dephosphorylation	0.239668	-0.434831
GO:0006471	protein ADP-ribosylation	0.336467	0.584591
GO:0006473	protein acetylation	-0.115682	0.328955
GO:0006479	protein methylation	-0.0792713	1.30669
GO:0006486	protein glycosylation	-0.585988	-0.353202
GO:0006487	protein N-linked glycosylation	-1.64627	-0.356389
GO:0006488	dolichol-linked oligosaccharide biosynthetic process	-0.267489	-0.552088
GO:0006491	N-glycan processing	-0.100453	0.512992
GO:0006493	protein O-linked glycosylation	-0.0762544	-0.39006
GO:0006506	GPI anchor biosynthetic process	0	-0.534226
GO:0006508	proteolysis	0.214238	-0.883606
GO:0006509	membrane protein ectodomain proteolysis	-0.192622	0.545773
GO:0006511	ubiquitin-dependent protein catabolic process	-0.029231	1.33272
GO:0006513	protein monoubiquitination	-0.372384	1.17136
GO:0006520	cellular amino acid metabolic process	0	0.361071
GO:0006541	glutamine metabolic process	0.266081	0.410557
GO:0006605	protein targeting	-0.967429	1.80116
GO:0006606	protein import into nucleus	-0.642647	0.833392
GO:0006607	NLS-bearing protein import into nucleus	-0.908598	0.388503
GO:0006611	protein export from nucleus	-0.203037	0.35459
GO:0006612	protein targeting to membrane	-1.64029	1.05382
GO:0006614	SRP-dependent cotranslational protein targeting to membrane	1.52372	-2.67413
GO:0006622	protein targeting to lysosome	-0.10794	0.642257
GO:0006625	protein targeting to peroxisome	-1.12144	-0.48378
GO:0006626	protein targeting to mitochondrion	-0.155736	-0.644195
GO:0006629	lipid metabolic process	-0.110474	-0.554747
GO:0006631	fatty acid metabolic process	0.485788	-0.718214
GO:0006633	fatty acid biosynthetic process	0.468376	0.874713
GO:0006635	fatty acid beta-oxidation	0	-0.471984
GO:0006637	acyl-CoA metabolic process	-0.870278	-0.853423
GO:0006641	triglyceride metabolic process	0.237349	-0.456295
GO:0006644	phospholipid metabolic process	-0.10794	0.524708
GO:0006654	phosphatidic acid biosynthetic process	-0.481944	0.850625
GO:0006656	phosphatidylcholine biosynthetic process	0.0934566	0.574331
GO:0006661	phosphatidylinositol biosynthetic process	-1.28527	2.27941
GO:0006672	ceramide metabolic process	-0.990859	0.71559
GO:0006687	glycosphingolipid metabolic process	1.05891	-1.98237
GO:0006695	cholesterol biosynthetic process	0	0.343477
GO:0006744	ubiquinone biosynthetic process	0	0.310267
GO:0006749	glutathione metabolic process	0.991127	-1.28116
GO:0006754	ATP biosynthetic process	0.662042	0.661147
GO:0006783	heme biosynthetic process	-1.03011	1.38293
GO:0006801	superoxide metabolic process	-0.267489	-0.800475
GO:0006805	xenobiotic metabolic process	0.513763	-0.368167
GO:0006811	ion transport	0.994163	-0.345861
GO:0006813	potassium ion transport	0	-0.769437
GO:0006814	sodium ion transport	0.213488	-0.758786
GO:0006816	calcium ion transport	1.47648	-0.793563
GO:0006821	chloride transport	0.513763	-0.827794
GO:0006839	mitochondrial transport	0.0620563	0.580589
GO:0006851	mitochondrial calcium ion transmembrane transport	-0.341059	0.587712
[truncated: 1,589 more rows]

## Sheet: TableS3e
Gene Ontology analysis, mouse vs human, Cardiac Myocytes
[truncated: 2,432 more rows]

[truncated: 19 more sheets: TableS3f, TableS3g, TableS3h, TableS3i, TableS3j, TableS3k, TableS3l, TableS3m, TableS3n, TableS3o, TableS3p, TableS3q, TableS3r, TableS3s, TableS3t, TableS3u, TableS3v, TableS3w, TableS3x]
