# Supplementary material for: Comparative transcriptomics of primary cells in vertebrates
Source: Genome Res. 2020 Jul;30(7):951–61. doi: 10.1101/gr.255679.119 (PMC7397866; doi:10.1101/gr.255679.119)
Supplement: Supplemental Material [file supp_gr.255679.119_Supplemental_Table_S4.xlsx]

## Sheet: README
Integrative Correlation Analysis results. ICOR sheet: Integrative correlation coefficients for all 15,538 genes in common between human and mouse; CC_GSE_UP sheet: Gene Ontology terms from the cellular compartment Gene Ontology ranking significantly higher according to integrative correlation coefficient; CC_GSE_DOWN sheet: Gene Ontology terms from the cellular compartment Gene Ontology ranking s…

## Sheet: ICOR
SYMBOL	ENTREZID	ICOR
A1BG	1	0.514994
A1CF	29974	0.530899
A2M	2	-0.123177
A3GALT2	127550	0.245533
A4GALT	53947	0.433211
A4GNT	51146	-0.0644933
AAAS	8086	0.53177
AACS	65985	0.445896
AADAC	13	0.52763
AADACL2	344752	0.308494
AADACL3	126767	0.308494
AADAT	51166	0.407524
AAED1	NA	-0.186705
AAGAB	79719	-0.187589
AAK1	22848	0.414296
AAMDC	28971	0.338112
AAMP	14	0.397342
AANAT	15	0.0993044
AAR2	25980	0.291237
AARD	441376	0.277428
AARS	16	0.441505
AARS2	57505	0.276902
AARSD1	80755	0.407003
AASDH	132949	0.44562
AASDHPPT	60496	0.292014
AASS	10157	0.522181
AATK	9625	-0.243691
ABAT	18	0.517774
ABCA1	19	0.159238
ABCA12	26154	0.304917
ABCA13	154664	0.176305
ABCA2	20	0.215169
ABCA3	21	0.345457
ABCA4	24	0.0600034
ABCA5	23461	-0.00142476
ABCA6	23460	0.494271
ABCA7	10347	0.370246
ABCA8	10351	0.507593
ABCA9	10350	0.306125
ABCB10	23456	0.196266
ABCB11	8647	0.531676
ABCB4	5244	0.504151
ABCB5	340273	0.0697067
ABCB6	10058	0.103713
ABCB7	22	0.462962
ABCB8	11194	0.337424
ABCB9	23457	-0.282639
ABCC1	4363	-0.0119638
ABCC10	89845	0.0659137
ABCC12	94160	0.13711
ABCC4	10257	0.0639435
ABCC5	10057	0.0760484
ABCC6	368	0.532173
ABCC8	6833	0.0752259
ABCC9	10060	0.490591
ABCD1	215	-0.0163577
ABCD2	225	-0.0175709
ABCD3	5825	0.45794
ABCD4	5826	-0.0524754
ABCE1	6059	0.406446
ABCF1	23	0.265744
ABCF2	10061	0.241958
ABCF3	55324	-0.146137
ABCG1	9619	0.478781
ABCG4	64137	0.368268
ABCG5	64240	0.531812
ABCG8	64241	0.531644
ABHD10	55347	0.239447
ABHD11	83451	-0.0491185
ABHD12	26090	0.344317
ABHD12B	145447	0.285496
ABHD13	84945	0.408639
ABHD14A	25864	0.158831
ABHD14B	84836	0.151692
ABHD15	116236	0.0195467
ABHD16A	7920	0.0919063
ABHD16B	140701	0.288156
ABHD17A	81926	0.530875
ABHD17B	51104	0.382259
ABHD17C	58489	0.136094
ABHD18	80167	0.252934
ABHD2	11057	0.213655
ABHD3	171586	0.0824207
ABHD4	63874	0.526362
ABHD5	51099	0.258177
ABHD6	57406	0.502869
ABHD8	79575	0.233301
ABI1	10006	0.511898
ABI2	10152	0.170987
ABI3	51225	0.150231
ABI3BP	25890	0.10314
ABL1	25	0.332827
ABL2	27	-0.124051
ABLIM1	3983	0.465232
ABLIM2	84448	0.0545034
ABLIM3	22885	0.477266
ABO	28	0.302809
ABR	29	0.236238
ABRA	137735	0.307027
ABRACL	58527	0.13596
ABT1	29777	0.381414
ABTB1	80325	0.141282
ABTB2	25841	-0.162176
AC004076.9	NA	0.257063
AC004381.6	NA	0.186783
AC006116.20	NA	0.240244
AC013461.1	NA	0.239393
AC025263.3	NA	0.0260089
AC025335.1	NA	0.27103
AC068533.7	NA	0.527915
AC138647.1	NA	0.312396
ACAA2	10449	0.523913
ACACB	32	0.528283
ACAD11	84129	0.497861
ACAD8	27034	0.454986
ACAD9	28976	0.101421
ACADL	33	0.427943
ACADM	34	0.532269
ACADS	35	0.43247
ACADSB	36	0.428748
ACADVL	37	0.375235
ACAN	176	0.0990226
ACAP1	9744	0.548826
ACAP2	23527	0.18123
ACAP3	116983	0.24687
ACAT1	38	0.507378
ACBD3	64746	0.520528
ACBD4	79777	0.0329865
ACBD5	91452	0.446283
ACBD6	84320	-0.1913
ACBD7	414149	-0.0901371
ACCS	84680	0.150402
ACCSL	390110	0.308027
ACD	65057	0.18123
ACE	1636	0.195939
ACE2	59272	-0.0564929
ACER1	125981	0.306772
ACER2	340485	0.229688
ACER3	55331	0.121425
ACHE	43	0.0829883
ACIN1	22985	0.572995
ACKR1	2532	0.24953
ACKR2	1238	0.237349
ACKR3	57007	0.238173
ACKR4	51554	-0.189936
ACLY	47	-0.126182
ACMSD	130013	0.530594
ACO1	48	0.461636
ACO2	50	0.389044
ACOD1	730249	0.179502
ACOT11	26027	-0.0379797
ACOT12	134526	0.531744
ACOT13	55856	0.396605
ACOT4	122970	0.466903
ACOT6	641372	0.109041
ACOT7	11332	0.447843
ACOT8	10005	0.0927699
ACOX1	51	0.524098
ACOX2	8309	0.495982
ACOX3	8310	-0.167737
ACOXL	55289	0.305945
ACP1	52	0.135331
ACP2	53	0.363276
ACP5	54	0.0784148
ACP6	51205	0.167179
ACP7	390928	0.0961555
ACPP	55	-0.0998772
ACPT	NA	0.306772
ACR	49	0.128796
ACRBP	84519	0.24284
ACRV1	56	0.291772
ACSBG1	23205	-0.0974251
ACSBG2	81616	0.307027
ACSF2	80221	0.157569
ACSF3	197322	-0.0659815
ACSL1	2180	0.522601
ACSL3	2181	-0.133311
ACSL4	2182	0.181844
ACSL5	51703	0.289686
ACSM1	116285	-0.0833719
ACSM3	6296	0.173815
ACSM4	341392	0.312396
ACSM5	54988	0.531749
ACSS1	84532	0.337246
ACSS2	55902	0.411717
ACSS3	79611	0.521554
ACTA1	58	-0.299749
ACTA2	59	0.470589
ACTB	60	0.14009
ACTBL2	345651	-0.0133664
ACTC1	70	0.0148638
ACTG1	71	0.485994
ACTG2	72	0.16345
ACTL10	170487	0.210042
ACTL6A	86	0.0932025
ACTL6B	51412	-0.0663384
ACTL7A	10881	0.308027
ACTL7B	10880	0.238614
ACTL9	284382	0.308494
ACTN1	87	0.106115
ACTN2	88	0.313688
ACTN3	89	-0.346863
ACTN4	81	0.346015
ACTR10	55860	0.164461
ACTR1A	10121	0.504208
ACTR1B	10120	0.295192
ACTR2	10097	0.45069
ACTR3	10096	0.38668
ACTR3B	57180	-0.187633
ACTR5	79913	0.5263
ACTR6	64431	0.405728
ACTR8	93973	0.115887
ACTRT1	139741	0.308494
ACTRT2	140625	0.308494
ACTRT3	84517	0.103766
ACVR1	90	0.557496
ACVR1B	91	-0.0478929
ACVR1C	130399	0.381147
ACVR2A	92	0.227309
ACVR2B	93	-0.17974
ACVRL1	94	0.280617
ACY3	91703	0.472045
ACYP1	97	0.00377685
ACYP2	98	-0.38009
ADA	100	-0.0197079
ADAD1	132612	0.234578
ADAD2	161931	-0.0113895
ADAL	161823	0.432059
ADAM10	102	0.0928897
ADAM11	4185	-0.23673
ADAM12	8038	0.496028
ADAM15	8751	0.455006
ADAM17	6868	0.284438
ADAM18	8749	0.305773
ADAM19	8728	0.107635
ADAM2	2515	0.161811
ADAM21	8747	0.307489
ADAM22	53616	-0.292696
ADAM23	8745	0.0883733
ADAM28	10863	0.322294
ADAM29	11086	0.306297
ADAM30	11085	0.217215
ADAM32	203102	0.0388281
ADAM33	80332	0.00804946
ADAM7	8756	0.297911
ADAM8	101	-0.209894
ADAM9	8754	0.38651
ADAMDEC1	27299	-0.114812
ADAMTS1	9510	0.147786
ADAMTS10	81794	0.326239
ADAMTS12	81792	0.354934
ADAMTS13	11093	0.440728
ADAMTS14	140766	0.435184
ADAMTS15	170689	0.474975
ADAMTS16	170690	0.0435706
ADAMTS17	170691	0.205389
ADAMTS18	170692	-0.0514816
ADAMTS19	171019	0.0918974
ADAMTS2	9509	0.453391
ADAMTS20	80070	0.0571023
ADAMTS3	9508	0.0861088
ADAMTS4	9507	0.293182
ADAMTS5	11096	0.261785
ADAMTS6	11174	-0.258278
ADAMTS7	11173	0.39588
ADAMTS8	11095	-0.205836
ADAMTS9	56999	0.331555
ADAMTSL1	92949	0.360582
ADAMTSL2	9719	0.0430333
ADAMTSL3	57188	-0.13954
ADAMTSL4	54507	0.199916
ADAMTSL5	339366	-0.0632285
ADAP1	11033	0.18784
ADAP2	55803	-0.0382073
ADAR	103	0.423499
ADARB1	104	-0.109996
ADARB2	105	0.00837504
ADAT1	23536	0.375253
ADAT2	134637	0.25753
ADAT3	113179	0.514592
ADCK1	57143	-0.0209321
ADCK3	NA	0.369917
ADCK4	NA	-0.123776
ADCK5	203054	-0.0639881
ADCY1	107	0.352346
ADCY10	55811	-0.0291646
ADCY2	108	0.0523294
ADCY3	109	0.331599
ADCY4	196883	0.159804
ADCY5	111	-0.0737135
ADCY6	112	0.0864298
ADCY7	113	0.505959
ADCY8	114	-0.0832298
ADCY9	115	0.505867
ADCYAP1	116	0.097502
ADCYAP1R1	117	0.0702422
ADD1	118	0.300466
ADD2	119	0.0329057
ADD3	120	0.336083
ADGB	79747	0.156113
ADGRA1	84435	-0.169633
ADGRA2	25960	0.474332
ADGRA3	166647	0.364798
ADGRB1	575	-0.264898
ADGRB2	576	0.417591
ADGRB3	577	0.357709
ADGRD1	283383	0.310627
ADGRE1	2015	-0.213135
ADGRE5	976	0.479395
ADGRF1	266977	-0.0415274
ADGRF2	222611	0.308494
ADGRF3	165082	0.433297
ADGRF4	221393	-0.00879666
ADGRF5	221395	0.117775
ADGRG1	9289	-0.0657299
ADGRG2	10149	-0.171847
ADGRG3	222487	0.0775971
ADGRG5	221188	0.435118
ADGRG6	57211	-0.0149171
ADGRG7	84873	-0.137696
ADGRL1	22859	-0.012428
ADGRL2	23266	0.256328
ADGRL3	23284	0.128143
ADGRL4	64123	-0.0437503
ADGRV1	84059	-0.0840117
ADH4	127	0.530172
ADH5	128	0.180583
ADH6	130	0.0996531
ADH7	131	-0.143289
ADHFE1	137872	0.418906
ADI1	55256	0.394351
ADIG	149685	-0.0644933
ADIPOQ	9370	-0.0891768
ADIPOR1	51094	0.352386
ADIPOR2	79602	0.508571
ADK	132	0.170949
ADM	133	0.331361
ADM2	79924	0.208821
ADNP	23394	0.447074
ADNP2	22850	-0.0056144
ADO	84890	0.0765278
ADORA1	134	0.34546
ADORA2A	135	0.382459
ADORA2B	136	0.498601
ADPGK	83440	0.264908
ADPRH	141	-0.144426
ADPRHL1	113622	0.0769843
ADPRHL2	54936	0.35607
ADPRM	56985	0.241669
ADRA1A	148	0.16582
ADRA1B	147	0.28329
ADRA1D	146	0.349853
ADRA2A	150	-0.0502077
ADRA2C	152	-0.304323
ADRB1	153	-0.300195
ADRB2	154	0.42512
ADRB3	155	-0.163406
ADSL	158	0.100726
ADSS	159	0.398093
ADSSL1	122622	-0.0732455
ADTRP	84830	-0.0663196
AEBP1	165	0.409656
AEBP2	121536	0.389006
AEN	64782	0.245682
AES	NA	-0.241586
AFAP1	60312	0.508583
AFAP1L1	134265	0.0977271
AFAP1L2	84632	0.373892
AFF1	4299	0.433418
AFF2	2334	-0.257203
AFF3	3899	0.477261
AFF4	27125	0.485241
AFG3L2	10939	0.000616761
AFM	173	0.53167
AFMID	125061	0.331167
AFP	174	-0.22985
AFTPH	54812	0.51982
AGA	175	-0.220522
AGAP2	116986	-0.223678
AGAP3	116988	0.232138
AGBL2	79841	-0.238005
AGBL3	340351	-0.21435
AGBL4	84871	-0.065746
AGBL5	60509	-0.0540662
AGER	177	-0.140335
AGFG1	3267	0.445977
AGFG2	3268	0.362287
AGGF1	55109	0.312703
AGK	55750	0.188906
AGMAT	79814	0.524105
AGMO	392636	0.541308
AGO1	26523	0.300103
AGO2	27161	0.481539
AGO3	192669	0.322666
AGO4	192670	0.0639812
AGPAT1	10554	0.509555
AGPAT2	10555	0.411989
AGPAT3	56894	0.425361
AGPAT4	56895	-0.254987
AGPAT5	55326	0.151641
AGPS	8540	0.154847
AGR2	10551	-0.130468
AGR3	155465	0.0168617
AGRN	375790	0.403961
AGRP	181	0.307489
AGT	183	0.526877
AGTPBP1	23287	0.480591
AGTR2	186	-0.236101
AGTRAP	57085	0.410878
AGXT	189	0.523963
AGXT2	64902	0.531581
AHCTF1	25909	0.562065
AHCYL1	10768	0.483837
AHCYL2	23382	0.44601
AHDC1	27245	0.281857
AHI1	54806	0.264581
AHNAK	79026	-0.147386
AHNAK2	113146	0.50806
AHRR	57491	0.219715
AHSA1	10598	0.0346327
AHSA2	NA	0.123932
AHSG	197	0.531815
AICDA	57379	0.0929384
AIF1	199	-0.00484565
AIF1L	83543	0.252599
AIFM1	9131	0.500947
AIFM2	84883	0.477154
AIFM3	150209	-0.0291574
AIG1	51390	0.11737
AIM1	NA	0.0884097
AIM1L	NA	0.490834
AIM2	9447	0.438347
AIMP1	9255	0.156115
AIMP2	7965	0.383631
AIP	9049	0.350719
AIPL1	23746	-0.0986647
AIRE	326	0.0372323
AJAP1	55966	-0.0655232
AJUBA	84962	0.397617
AK1	203	0.533858
AK2	204	0.122493
AK3	50808	0.306964
AK4	205	0.433851
AK5	26289	0.246115
AK7	122481	0.0614
AK8	158067	-0.133689
AK9	221264	0.00958245
AKAIN1	642597	-0.125336
AKAP1	8165	0.419338
AKAP10	11216	0.425999
AKAP11	11215	0.337007
AKAP12	9590	0.392134
AKAP13	11214	0.526876
AKAP14	158798	-0.0520249
AKAP2	11217	0.213399
AKAP3	10566	0.469538
AKAP4	8852	-0.0979402
AKAP5	9495	0.320203
AKAP6	9472	-0.0330585
AKAP7	9465	-0.218227
AKAP8	10270	0.53954
AKAP8L	26993	0.262311
AKAP9	10142	0.564209
AKIP1	56672	0.177713
AKIRIN1	79647	0.447011
AKIRIN2	55122	-0.0624427
AKNA	80709	0.470568
AKR1A1	10327	0.215354
AKR1B1	231	0.134151
AKR1D1	6718	0.530602
AKR1E2	83592	-0.0553229
AKR7A2	8574	0.203842
AKT1	207	0.582882
AKT1S1	84335	0.554183
AKT2	208	0.14802
AKT3	10000	0.542702
AKTIP	64400	-0.159507
ALAD	210	0.46789
ALAS1	211	0.314913
ALAS2	212	0.365936
ALB	213	0.535077
ALCAM	214	0.296366
ALDH16A1	126133	0.0241478
ALDH18A1	5832	0.343726
ALDH1A2	8854	0.124427
ALDH1A3	220	0.24775
ALDH1B1	219	0.332108
ALDH1L1	10840	0.513304
ALDH1L2	160428	0.363614
ALDH3A1	218	-0.287518
ALDH3A2	224	0.532552
ALDH3B1	221	0.409539
ALDH4A1	8659	0.508043
ALDH5A1	7915	0.340518
ALDH6A1	4329	0.534482
ALDH7A1	501	0.190952
ALDH8A1	64577	0.530655
ALDH9A1	223	0.223153
ALDOB	229	0.531712
ALDOC	230	0.101366
ALG11	440138	0.338994
ALG12	79087	0.516368
ALG14	199857	0.411124
ALG2	85365	0.191988
ALG3	10195	0.499127
ALG5	29880	0.21864
ALG6	29929	0.263185
ALG8	79053	0.147962
ALK	238	0.299403
ALKBH1	8846	0.510385
ALKBH2	121642	0.16984
ALKBH4	54784	-0.326318
ALKBH5	54890	0.276566
ALKBH6	84964	0.0420008
ALKBH7	84266	-0.000807836
ALKBH8	91801	0.477218
ALLC	55821	0.306772
ALMS1	7840	0.421135
ALOX12	239	-0.0712902
ALOX12B	242	0.11968
ALOX15	246	0.0806261
ALOX15B	247	0.135729
ALOX5	240	-0.122762
ALOX5AP	241	0.128584
ALOXE3	59344	0.358742
ALPK1	80216	-0.0168127
ALPK2	115701	-0.289249
ALPK3	57538	0.134794
ALPL	249	0.338422
ALS2	57679	0.234978
ALS2CL	259173	0.319279
ALS2CR11	NA	-0.151156
ALS2CR12	NA	0.459316
ALX1	8092	0.160989
ALX3	257	0.111231
ALX4	60529	0.0547875
AMACR	23600	0.208824
AMBN	258	0.306772
AMBP	259	0.540023
AMBRA1	55626	0.500673
AMDHD1	144193	0.528033
AMER1	139285	0.391054
AMER2	219287	-0.116059
AMER3	205147	0.173635
AMFR	267	0.187855
AMH	268	0.184575
AMHR2	269	-0.306446
AMIGO1	57463	-0.0350862
AMIGO2	347902	-0.0452913
AMIGO3	386724	0.057437
AMMECR1	9949	0.133759
AMMECR1L	83607	-0.225567
AMN	81693	0.0699299
AMN1	196394	0.159695
AMOT	154796	0.253888
AMOTL1	154810	0.212064
AMOTL2	51421	0.420971
AMPD1	270	0.286887
AMPD2	271	-0.0357014
AMPD3	272	-0.338505
AMPH	273	0.490567
AMT	275	0.166531
AMTN	401138	0.28198
AMZ1	155185	0.0225686
AMZ2	51321	0.0904426
ANAPC1	64682	0.123862
ANAPC10	10393	0.37666
ANAPC11	51529	0.542726
ANAPC13	25847	0.301776
ANAPC15	25906	0.0708182
ANAPC16	119504	-0.219239
ANAPC2	29882	-0.145529
ANAPC4	29945	-0.130472
ANAPC5	51433	0.0753339
ANAPC7	51434	0.113841
ANG	283	0.539563
ANGEL1	23357	0.151031
ANGEL2	90806	0.550068
ANGPT1	284	0.112263
ANGPT2	285	0.132941
ANGPT4	51378	-0.167902
ANGPTL1	9068	0.0448626
ANGPTL2	23452	0.314857
ANGPTL3	27329	0.530592
ANGPTL4	51129	0.436767
ANGPTL6	83854	0.384663
ANGPTL7	10218	-0.100466
ANGPTL8	55908	0.531372
ANK1	286	0.281814
ANK2	287	0.143971
ANK3	288	-0.0724294
ANKAR	150709	0.448312
ANKDD1A	348094	0.0356829
ANKDD1B	728780	0.183455
ANKEF1	63926	0.0764356
ANKFY1	51479	-0.277905
ANKH	56172	-0.167387
ANKIB1	54467	0.271237
ANKK1	255239	-0.105477
ANKLE1	126549	0.270819
ANKLE2	23141	0.289123
ANKMY1	51281	0.459913
ANKMY2	57037	0.405401
ANKRA2	57763	-0.396269
ANKRD1	27063	0.179551
ANKRD10	55608	0.43942
ANKRD11	29123	0.539351
ANKRD12	23253	0.521024
ANKRD13A	88455	0.220137
ANKRD13B	124930	0.0637189
ANKRD13C	81573	0.497327
ANKRD13D	338692	0.0785047
ANKRD16	54522	-0.257311
ANKRD17	26057	0.517929
ANKRD2	26287	-0.0111808
ANKRD22	118932	-0.103565
ANKRD24	170961	-0.224982
ANKRD27	84079	0.109524
ANKRD28	23243	0.301731
ANKRD29	147463	-0.0936075
ANKRD33	341405	-0.150698
ANKRD33B	651746	-0.0124321
ANKRD34B	340120	-0.113751
ANKRD34C	390616	-0.0566414
ANKRD35	148741	0.203706
ANKRD37	353322	0.486345
ANKRD39	51239	0.143983
ANKRD40	91369	0.322637
ANKRD42	338699	-0.286471
ANKRD45	339416	0.392325
ANKRD46	157567	-0.206138
ANKRD49	54851	0.475782
ANKRD52	283373	0.506937
ANKRD53	79998	-0.232717
ANKRD54	129138	0.195973
ANKRD55	79722	0.402016
ANKRD6	22881	-0.398139
ANKRD60	140731	0.492896
ANKRD61	100310846	-0.115251
ANKRD63	100131244	0.101427
ANKRD65	441869	0.0123333
ANKRD7	56311	0.198471
ANKRD9	122416	0.119025
ANKS1A	23294	0.0682476
ANKS1B	56899	-0.162497
ANKS3	124401	0.289625
ANKS4B	257629	0.531841
ANKS6	203286	0.3669
ANKUB1	389161	0.256718
ANKZF1	55139	0.319834
ANLN	54443	0.371788
ANO1	55107	0.133644
ANO10	55129	0.416554
ANO2	57101	0.10796
ANO3	63982	0.190153
ANO4	121601	0.417612
ANO5	203859	0.257613
ANO6	196527	-0.138591
ANO7	50636	-0.402967
ANO8	57719	-0.168523
ANO9	338440	-0.0665311
ANP32B	10541	0.229722
ANP32E	81611	0.312628
ANPEP	290	0.270799
ANTXR1	84168	0.478292
ANTXR2	118429	0.155497
ANXA1	301	-0.0530382
ANXA10	11199	-0.0386346
ANXA11	311	0.160958
ANXA13	312	0.305302
ANXA2	302	0.456938
ANXA3	306	0.313537
ANXA4	307	0.381545
ANXA5	308	0.276014
ANXA6	309	-0.162802
ANXA7	310	-0.384692
ANXA9	8416	0.144875
AOAH	313	-0.0617311
AOC2	314	0.268329
AOC3	8639	0.193013
AOX1	316	0.511368
AP000275.65	NA	0.353098
AP002884.2	NA	0.342509
AP1AR	55435	-0.191103
AP1B1	162	-0.0543078
AP1G1	164	0.488988
AP1G2	8906	0.401522
AP1M1	8907	0.301752
AP1M2	10053	0.255257
AP1S1	1174	0.569142
AP1S2	8905	0.279665
AP1S3	130340	0.453966
AP2A1	160	0.527645
AP2A2	161	0.508062
AP2B1	163	0.148108
AP2M1	1173	0.491465
AP2S1	1175	0.511927
AP3B1	8546	0.532527
AP3B2	8120	-0.251744
AP3D1	8943	0.434759
AP3M1	26985	0.260294
AP3M2	10947	-0.0615374
AP3S1	1176	0.296297
AP3S2	10239	0.488507
AP4E1	23431	0.483786
AP4M1	9179	0.173293
AP4S1	11154	0.535708
AP5B1	91056	0.124158
AP5M1	55745	0.54533
AP5S1	55317	0.2704
AP5Z1	9907	-0.214316
APAF1	317	0.150983
APBA1	320	-0.153711
APBA2	321	0.0617612
APBA3	9546	0.105298
APBB1	322	0.349098
APBB1IP	54518	0.40368
APBB2	323	0.327163
APBB3	10307	-0.430234
APC	324	0.165018
APC2	10297	0.130003
APCDD1	147495	0.205597
APCS	325	0.531559
APEH	327	0.453996
APELA	100506013	0.303567
APEX1	328	0.250469
APEX2	27301	0.0114971
APH1A	51107	0.522573
API5	8539	0.383659
APIP	51074	0.287773
APITD1	NA	-0.188451
APLF	200558	0.295502
APLN	8862	0.230129
APLNR	187	0.0285216
APLP1	333	0.53536
APLP2	334	-0.054495
APMAP	57136	0.184765
APOA1	335	0.531856
APOA2	336	0.52934
APOA4	337	0.531717
APOA5	116519	0.528832
APOB	338	0.531736
APOBEC1	339	-0.0330244
APOBEC2	10930	0.274261
APOBEC3H	164668	0.39054
APOBEC4	403314	0.413299
APOBR	55911	0.0166333
APOC1	341	0.531721
APOC3	345	0.530865
APOC4	346	0.528394
APOD	347	0.164754
APOE	348	0.252741
APOF	319	-0.0179424
APOH	350	0.531571
APOL6	80830	-0.165038
APOLD1	81575	0.0463943
APOM	55937	0.504946
APOOL	139322	0.289364
APOPT1	NA	0.19385
APP	351	0.405518
APPBP2	10513	0.494106
APPL1	26060	0.470725
APPL2	55198	0.036486
APRT	353	0.493489
APTX	54840	0.334381
AQP11	282679	0.507311
AQP2	359	-0.0935577
AQP3	360	0.115221
AQP4	361	-0.136174
AQP5	362	0.0579688
AQP6	363	0.305302
AQP8	343	-0.059014
AQP9	366	0.52451
AQR	9716	0.504073
AR	367	-0.110415
ARAF	369	0.204907
ARAP1	116985	0.0396348
ARAP2	116984	0.501942
ARAP3	64411	0.0855976
ARC	23237	-0.105211
ARCN1	372	0.122213
AREG	374	0.306637
AREL1	9870	-0.00735289
ARF1	375	0.414561
ARF3	377	0.479643
ARF4	378	0.449164
ARF5	381	0.401492
ARF6	382	0.469657
ARFGAP1	55738	-0.0590093
ARFGAP2	84364	0.11368
ARFGAP3	26286	0.1432
ARFGEF1	10565	0.545891
ARFGEF2	10564	0.439895
ARFGEF3	57221	-0.0214638
ARFIP2	23647	0.466683
ARFRP1	10139	-0.448383
ARG1	383	0.530645
ARG2	384	0.276048
ARGLU1	55082	0.365541
ARHGAP1	392	0.358757
ARHGAP10	79658	0.307136
ARHGAP11B	89839	0.419754
ARHGAP12	94134	0.380362
ARHGAP15	55843	0.548091
ARHGAP17	55114	0.28916
ARHGAP18	93663	0.127719
ARHGAP20	57569	-0.221465
ARHGAP21	57584	0.333405
ARHGAP22	58504	0.294711
ARHGAP24	83478	0.109944
ARHGAP25	9938	0.473574
ARHGAP26	23092	0.461261
ARHGAP27	201176	0.483292
ARHGAP28	79822	0.326213
ARHGAP29	9411	0.115711
ARHGAP30	257106	0.514227
ARHGAP31	57514	0.13653
ARHGAP32	9743	-0.119727
ARHGAP33	115703	0.186048
ARHGAP35	2909	0.090505
ARHGAP36	158763	0.212348
ARHGAP39	80728	0.173439
ARHGAP4	393	0.329318
ARHGAP40	343578	0.241501
ARHGAP42	143872	0.411849
ARHGAP44	9912	0.348404
ARHGAP45	23526	0.500536
ARHGAP5	394	0.388801
ARHGAP6	395	0.01133
ARHGAP9	64333	0.467424
ARHGDIA	396	0.46015
ARHGDIB	397	0.513782
ARHGDIG	398	0.413782
ARHGEF1	9138	0.517921
ARHGEF10	9639	0.142353
ARHGEF10L	55160	0.362252
ARHGEF11	9826	0.0096535
ARHGEF12	23365	0.235068
ARHGEF15	22899	0.118975
ARHGEF16	27237	0.256158
ARHGEF17	9828	0.451344
ARHGEF19	128272	-0.196848
ARHGEF2	9181	0.173903
ARHGEF25	115557	0.526211
ARHGEF26	26084	0.501778
ARHGEF28	64283	0.285623
ARHGEF3	50650	0.469917
ARHGEF33	100271715	-0.0126476
ARHGEF37	389337	-0.116618
ARHGEF38	54848	-0.0933059
ARHGEF39	84904	0.235383
ARHGEF4	50649	-0.206933
ARHGEF40	55701	0.550571
ARHGEF5	7984	-0.168068
ARHGEF6	9459	0.32584
ARHGEF7	8874	0.262903
ARHGEF9	23229	0.15777
ARID1A	8289	0.523724
ARID1B	57492	0.494238
ARID2	196528	0.552027
ARID3A	1820	0.159762
ARID3B	10620	0.508783
ARID3C	138715	-0.111508
ARID4A	5926	0.531395
ARID4B	51742	0.546385
ARID5A	10865	0.49317
ARID5B	84159	0.0478171
ARIH1	25820	0.567325
ARIH2	10425	0.459072
ARL1	400	0.32722
ARL10	285598	0.0218904
ARL11	115761	0.0622679
ARL13A	392509	0.306297
ARL13B	200894	0.244491
ARL14EP	120534	-0.290784
ARL15	54622	0.115621
ARL16	339231	0.505676
ARL2BP	23568	0.155126
ARL3	403	0.502336
ARL4A	10124	0.251859
ARL4C	10123	0.27126
ARL4D	379	-0.0588096
ARL5A	26225	-0.142799
ARL5B	221079	0.419117
ARL5C	390790	0.244513
ARL6	84100	-0.257538
ARL6IP1	23204	0.220964
ARL6IP4	51329	0.392342
ARL6IP5	10550	0.0991101
ARL6IP6	151188	0.234083
ARL8A	127829	0.341612
ARL8B	55207	0.123019
ARL9	132946	-0.119926
ARMC1	55156	0.0521147
ARMC10	83787	-0.016728
ARMC12	221481	0.308027
ARMC2	84071	-0.172656
ARMC3	219681	-0.217153
ARMC4	55130	-0.0504966
ARMC5	79798	-0.0106474
ARMC6	93436	0.307381
ARMC7	79637	-0.343372
ARMC8	25852	0.537759
ARMC9	80210	0.291083
ARMCX1	51309	0.12868
ARMCX2	9823	0.424399
ARMCX3	51566	0.312818
ARMCX4	100131755	0.230834
ARMCX5	64860	0.298539
ARMCX6	54470	-0.0577772
ARMT1	79624	-0.0288269
ARNT	405	-0.17555
ARNT2	9915	0.369734
ARNTL	406	0.360763
ARNTL2	56938	-0.00158161
ARPC1A	10552	0.375435
ARPC1B	10095	0.173722
ARPC2	10109	0.364513
ARPC3	10094	0.291426
ARPC4	10093	0.267608
ARPC5L	81873	0.213441
ARPP19	10776	0.156965
ARPP21	10777	0.00837147
ARR3	407	0.122194
ARRB1	408	0.110369
ARRB2	409	0.239648
ARRDC1	92714	0.238498
ARRDC2	27106	-0.0597812
ARRDC3	57561	0.408592
ARRDC4	91947	-0.254706
ARRDC5	645432	0.414886
ARSA	410	0.133305
ARSB	411	0.29049
ARSG	22901	0.220739
ARSI	340075	0.414632
ARSJ	79642	0.497081
ARSK	153642	-0.0423432
ART1	417	0.235017
ART3	419	0.0678362
ART4	420	0.225117
ART5	116969	-0.0622205
ARTN	9048	0.0113154
ARV1	64801	-0.270486
ARVCF	421	0.352526
ARX	170302	-0.1544
AS3MT	57412	0.156853
ASAH1	427	-0.218333
ASAP1	50807	-0.109674
ASAP2	8853	0.0919948
ASAP3	55616	0.508547
ASB1	51665	0.171766
ASB10	136371	-0.0737533
ASB11	140456	-0.0765812
ASB12	142689	-0.0977759
ASB13	79754	0.0916211
ASB14	142686	0.308494
ASB15	142685	0.300653
ASB16	92591	0.306772
ASB17	127247	0.308494
ASB18	401036	0.295475
ASB2	51676	0.360879
ASB4	51666	0.0847225
ASB5	140458	-0.132799
ASB6	140459	0.329379
ASB7	140460	-0.0768023
ASB8	140461	-0.083213
ASB9	140462	0.0215957
ASCC1	51008	-0.162169
ASCC2	84164	-0.0403319
ASCC3	10973	0.555002
ASCL1	429	-0.137912
ASCL2	430	0.30775
ASCL3	56676	0.308027
ASCL4	121549	0.264301
ASF1A	25842	0.0942968
ASF1B	55723	0.245651
ASGR1	432	0.528965
ASGR2	433	0.531326
ASH1L	55870	0.515876
ASH2L	9070	0.0818042
ASIC1	41	-0.24189
ASIC2	40	0.273976
ASIC3	9311	-0.189041
ASIC4	55515	-0.0849593
ASIC5	51802	-0.0132002
ASIP	434	0.184844
ASNA1	439	0.525241
ASNS	440	0.339369
ASPA	443	0.227113
ASPDH	554235	0.531482
ASPG	374569	0.494204
ASPHD1	253982	0.346488
ASPHD2	57168	0.344128
ASPM	259266	0.14487
ASPN	54829	0.20204
ASPRV1	151516	0.255877
ASPSCR1	79058	0.0853323
ASRGL1	80150	0.184529
ASTE1	28990	0.334201
ASTL	431705	0.495406
ASTN1	460	0.30558
ASTN2	23245	-0.107396
ASUN	NA	0.42911
ASXL1	171023	0.498899
ASXL2	55252	0.572631
ASXL3	80816	0.0698751
ASZ1	136991	0.287552
ATAD1	84896	0.463816
ATAD2	29028	0.411904
ATAD2B	54454	0.569121
ATAD5	79915	0.332354
ATAT1	79969	0.236226
ATCAY	85300	0.234604
ATE1	11101	0.415904
ATF1	466	0.344476
ATF2	1386	0.490486
ATF3	467	0.0842326
ATF4	468	0.0488158
ATF5	22809	0.141508
ATF6	22926	0.389973
ATF6B	1388	0.444232
ATF7IP	55729	0.496336
ATF7IP2	80063	-0.116103
ATG10	83734	0.375576
ATG101	60673	-0.388159
ATG12	9140	0.0644647
ATG13	9776	-0.115359
ATG14	22863	0.232115
ATG16L1	55054	0.490858
ATG16L2	89849	0.441943
ATG2A	23130	0.333589
ATG2B	55102	0.234858
ATG3	64422	0.199461
ATG4B	23192	0.0848028
ATG4C	84938	0.181745
ATG4D	84971	-5.93068e-05
ATG7	10533	-0.0981212
ATG9A	79065	0.362403
ATG9B	285973	-0.0832602
ATHL1	NA	-0.140523
ATIC	471	0.136255
ATL1	51062	-0.0244647
ATL2	64225	0.475903
ATL3	25923	0.113372
ATM	472	0.498185
ATMIN	23300	0.197686
ATOH1	474	0.117642
ATOH7	220202	0.0929411
ATOH8	84913	0.484424
ATOX1	475	0.462637
ATP10A	57194	0.364718
ATP10B	23120	-0.0308941
ATP10D	57205	0.267014
ATP11A	23250	-0.0956799
ATP11B	23200	0.544305
ATP11C	286410	0.233717
ATP12A	479	-0.0938097
ATP13A1	57130	0.200559
ATP13A2	23400	0.244518
ATP13A3	79572	0.295019
ATP13A4	84239	-0.115163
ATP13A5	344905	0.300265
ATP1A1	476	0.25178
ATP1A2	477	0.434563
ATP1A3	478	-0.0940563
ATP1A4	480	0.30668
ATP1B1	481	0.106189
ATP1B2	482	0.209528
ATP1B3	483	-0.0354479
ATP1B4	23439	0.30406
ATP23	91419	0.297029
ATP2A1	487	0.272597
ATP2A2	488	0.107808
ATP2A3	489	0.536509
ATP2B1	490	0.552861
ATP2B2	491	0.519694
ATP2B3	492	0.216307
ATP2B4	493	-0.117307
ATP2C1	27032	-0.122803
ATP2C2	9914	0.0502176
ATP4A	495	0.154639
ATP4B	496	0.316617
ATP5A1	NA	0.200801
ATP5B	NA	0.291026
ATP5C1	NA	0.286669
ATP5D	NA	0.532273
ATP5F1	NA	0.293049
ATP5G1	NA	0.335352
ATP5G2	NA	0.407004
ATP5G3	NA	0.406048
ATP5I	NA	0.514113
ATP5J	NA	0.226574
ATP5J2	NA	0.40701
ATP5S	NA	0.373014
ATP5SL	NA	-0.383358
ATP6AP1	537	0.450975
ATP6AP1L	92270	0.369585
ATP6AP2	10159	0.148226
ATP6V0A1	535	0.330965
ATP6V0A2	23545	0.0837096
ATP6V0A4	50617	-0.143058
ATP6V0B	533	0.106299
ATP6V0C	527	0.42182
ATP6V0D1	9114	0.492025
ATP6V0D2	245972	-0.0478101
ATP6V0E1	8992	0.328466
ATP6V0E2	155066	0.184569
ATP6V1A	523	0.328005
ATP6V1B1	525	0.0195958
ATP6V1B2	526	0.145001
ATP6V1C1	528	0.25529
ATP6V1C2	245973	0.070936
ATP6V1D	51382	0.132917
ATP6V1E1	529	0.100167
ATP6V1E2	90423	0.0107602
ATP6V1F	9296	0.375974
ATP6V1G1	9550	-0.498045
ATP6V1G2	534	-0.328913
ATP6V1G3	127124	0.00632513
ATP6V1H	51606	0.0471386
ATP7A	538	0.0738868
ATP7B	540	0.512997
ATP8A1	10396	0.535222
ATP8A2	51761	0.223326
ATP8B1	5205	0.247119
ATP8B2	57198	0.294823
ATP8B3	148229	-0.223919
ATP8B4	79895	0.260054
ATP9A	10079	0.378601
ATP9B	374868	0.556235
ATPAF1	64756	-0.16428
ATPAF2	91647	0.11159
ATPIF1	NA	0.184494
ATR	545	0.462012
ATRAID	51374	0.155305
ATRN	8455	0.461349
ATRNL1	26033	-0.0826396
ATRX	546	0.511282
ATXN1	6310	0.148816
ATXN10	25814	0.282451
ATXN1L	342371	0.0303026
ATXN2	6311	-0.0798004
ATXN2L	11273	0.0359808
ATXN7	6314	0.545394
ATXN7L1	222255	0.505363
ATXN7L2	127002	0.489127
ATXN7L3	56970	0.324542
ATXN7L3B	552889	-0.460274
AUH	549	0.208725
AUNIP	79000	-0.0767322
AUP1	550	0.0485114
AURKA	6790	0.35789
AURKAIP1	54998	0.524862
AURKB	9212	0.293525
AURKC	6795	-0.240559
AUTS2	26053	-0.397578
AVEN	57099	-0.147265
AVIL	10677	-0.117865
AVL9	23080	0.375776
AVP	551	-0.0653246
AVPI1	60370	0.220628
AVPR1A	552	0.397291
AVPR1B	553	0.228481
AVPR2	554	-0.0703031
AWAT1	158833	0.303582
AWAT2	158835	0.307489
AXDND1	126859	0.0115029
AXIN1	8312	0.381646
AXIN2	8313	0.139018
AXL	558	0.418363
AZGP1	563	0.529838
AZI2	64343	-0.109046
AZIN1	51582	0.00776408
AZIN2	113451	-0.0410559
B2M	567	0.497554
B3GALNT1	8706	-0.000601559
B3GALNT2	148789	0.154105
B3GALT1	8708	-0.020294
B3GALT2	8707	0.339544
B3GALT4	8705	0.289328
B3GALT5	10317	-0.168879
B3GALT6	126792	0.448715
B3GAT1	27087	-0.277446
B3GAT2	135152	0.0849718
B3GAT3	26229	0.142788
B3GLCT	145173	0.0185192
B3GNT2	10678	0.422072
B3GNT3	10331	0.131458
B3GNT4	79369	-0.241306
B3GNT5	84002	-0.12279
B3GNT6	192134	0.299064
B3GNT7	93010	0.225363
B3GNT8	374907	0.0577279
B3GNT9	84752	0.466647
B3GNTL1	146712	0.26458
B4GALNT1	2583	-0.348524
B4GALNT2	124872	-0.10013
B4GALNT3	283358	0.0236699
B4GALNT4	338707	-0.147015
B4GALT1	2683	0.106475
B4GALT2	8704	0.544827
B4GALT3	8703	0.343453
B4GALT4	8702	-0.354593
B4GALT5	9334	0.384128
B4GALT6	9331	-0.107443
B4GALT7	11285	0.398375
B4GAT1	11041	0.541477
B9D1	27077	0.51593
B9D2	80776	0.263121
BAALC	79870	0.00344295
BAAT	570	0.530494
BACE1	23621	0.525057
BACE2	25825	0.130973
BACH1	571	0.33514
BACH2	60468	0.468951
BAD	572	0.503807
BAG1	573	-0.121412
BAG2	9532	0.303659
BAG3	9531	0.0947475
BAG4	9530	0.0843978
BAG5	9529	0.394382
BAG6	7917	0.411828
BAHD1	22893	0.238974
BAIAP2	10458	0.182606
BAIAP2L1	55971	0.399234
BAIAP2L2	80115	0.277622
BAIAP3	8938	0.37677
BAK1	578	0.562797
BAMBI	25805	-0.0311684
BANF1	8815	0.301708
BANF2	140836	0.30654
BANK1	55024	0.415566
BANP	54971	0.400415
BAP1	8314	0.0498431
BARD1	580	0.240031
BARHL1	56751	-0.0637271
BARHL2	343472	-0.206064
BARX1	56033	-0.0481956
BARX2	8538	-0.12209
BASP1	10409	0.492986
BATF	10538	0.402798
BATF2	116071	0.00330915
BATF3	55509	0.0493359
BAX	581	0.52133
BAZ1A	11177	0.449313
BAZ1B	9031	0.421189
BAZ2A	11176	0.338731
BAZ2B	29994	0.386152
BBOF1	80127	0.123536
BBOX1	8424	0.531633
BBS10	79738	0.0579016
BBS12	166379	0.318715
BBS2	583	0.363499
BBS4	585	0.213957
BBS7	55212	0.468589
BBS9	27241	0.442505
BBX	56987	0.503243
BCAM	4059	0.172136
BCAN	63827	-0.13668
BCAP29	55973	-0.292087
BCAP31	10134	-0.00281744
BCAR1	9564	0.418059
BCAR3	8412	-0.242062
BCAS1	8537	0.0896822
BCAS2	10286	0.318947
BCAS3	54828	0.469606
BCAT1	586	0.414488
BCAT2	587	0.356891
BCCIP	56647	0.474028
BCDIN3D	144233	-0.210859
BCHE	590	0.502401
BCKDHA	593	0.416509
BCKDHB	594	0.398334
BCKDK	10295	0.516883
BCL10	8915	0.274573
BCL11A	53335	0.431018
BCL11B	64919	0.402442
BCL2	596	0.528156
BCL2L1	598	0.487494
BCL2L10	10017	0.205804
BCL2L11	10018	0.343775
BCL2L12	83596	0.413896
BCL2L13	23786	-0.269181
BCL2L14	79370	0.423581
BCL2L15	440603	-0.151232
BCL2L2	599	0.437176
BCL2L2-PABPN1	100529063	0.438595
BCL3	602	0.146132
BCL6	604	0.195203
BCL6B	255877	0.11233
BCL7A	605	0.370044
BCL7B	9275	0.399611
BCL7C	9274	0.501105
BCL9	607	0.412437
BCL9L	283149	-0.135575
BCLAF1	9774	0.411338
BCO1	53630	0.309714
BCO2	83875	0.521308
BCOR	54880	0.309351
BCORL1	63035	0.287706
BCR	613	-0.236648
BCS1L	617	0.131422
BDH1	622	0.44388
BDH2	56898	0.377397
BDKRB1	623	-0.314842
BDKRB2	624	0.148599
BDNF	627	0.350341
BDP1	55814	0.539319
BEAN1	146227	0.250243
BECN1	8678	0.338504
BEGAIN	57596	-0.195915
BEND3	57673	-0.105128
BEND4	389206	0.349746
BEND5	79656	0.300694
BEND6	221336	-0.338498
BEND7	222389	0.248388
BEST1	7439	0.130893
BEST2	54831	-0.0935577
BEST3	144453	-0.150557
BET1	10282	0.21437
BEX3	27018	-0.137764
BFAR	51283	-0.511719
BFSP2	8419	0.139898
BGN	633	0.312763
BHLHA15	168620	-0.0597735
BHLHA9	727857	-0.104579
BHLHB9	80823	0.225415
BHLHE22	27319	-0.12188
BHLHE23	128408	-0.134635
BHLHE40	8553	0.00850222
BHLHE41	79365	0.127924
BHMG1	388553	0.243306
BHMT2	23743	0.531262
BICC1	80114	0.353408
BICD1	636	-0.0398459
BICD2	23299	-0.0648947
BICDL1	92558	0.0282077
BICDL2	146439	-0.0591707
BID	637	0.119356
BIK	638	-0.0582244
BIN1	274	0.539451
BIN3	55909	0.0724731
BIRC2	329	0.442451
BIRC3	330	0.528063
BIRC5	332	0.135109
BIRC6	57448	0.516113
BIRC7	79444	0.125488
BIRC8	112401	0.0160467
BIVM	54841	0.197192
BLCAP	10904	0.37313
BLK	640	0.414821
BLM	641	0.47935
BLMH	642	0.0767564
BLNK	29760	0.244987
BLOC1S2	282991	0.023348
BLOC1S4	55330	0.114545
BLOC1S6	26258	-0.457608
BLVRA	644	-0.0494832
BLVRB	645	0.184506
BLZF1	8548	0.379161
BMF	90427	0.247875
BMP1	649	0.42599
BMP10	27302	0.415738
BMP15	9210	0.303496
BMP2	650	-0.0350269
BMP2K	55589	0.1346
BMP3	651	-0.241153
BMP4	652	0.101144
BMP5	653	0.214383
BMP6	654	0.197494
BMP7	655	0.406037
BMPER	168667	0.310925
BMPR1A	657	0.280201
BMPR1B	658	0.0257728
BMPR2	659	0.192734
BMS1	9790	0.511137
BMT2	154743	0.56156
BMX	660	0.0897951
BNC1	646	0.17862
BNC2	54796	0.422218
BNIP1	662	-0.198414
BNIP2	663	-0.0694356
BNIP3	664	0.144005
BNIP3L	665	0.149583
BNIPL	149428	0.277326
BOC	91653	0.456943
BOD1L1	259282	0.465745
BOK	666	0.367949
BOLA1	51027	0.410878
BOLA3	388962	0.388477
BOLL	66037	0.28674
BORA	79866	0.406233
BORCS5	118426	0.01485
BORCS6	54785	0.0720837
BPGM	669	0.0797174
BPHL	670	0.181171
BPI	671	-0.21864
BPIFA2	140683	0.28067
BPIFA3	128861	0.308027
BPIFB1	92747	-0.116452
BPIFB2	80341	-0.09649
BPIFB3	359710	0.308494
BPIFB4	149954	0.193207
BPIFB6	128859	0.269358
BPIFC	254240	-0.0305439
BPNT1	10380	-0.0142475
BPTF	2186	0.518505
BRAF	673	0.503855
BRAP	8315	0.377551
BRAT1	221927	0.393549
BRCA1	672	-0.0492413
BRCA2	675	0.458238
BRCC3	79184	0.466114
BRD1	23774	0.488628
BRD2	6046	0.251578
BRD3	8019	0.303634
BRD4	23476	0.444248
BRD7	29117	0.432965
BRD8	10902	-0.343485
BRD9	65980	0.289982
BRDT	676	0.470949
BRE	NA	0.540187
BRF1	2972	0.419933
BRF2	55290	0.299574
BRI3	25798	0.433845
BRI3BP	140707	0.227207
BRICD5	283870	0.239103
BRINP1	1620	0.300387
BRINP2	57795	-0.147251
BRINP3	339479	-0.127892
BRIP1	83990	0.344566
BRIX1	55299	0.391714
BRK1	55845	0.378866
BRMS1	25855	0.120432
BRMS1L	84312	0.472534
BRPF1	7862	0.401341
BRPF3	27154	-0.0982505
BRS3	680	0.308494
BRSK1	84446	-0.239743
BRSK2	9024	0.000212331
BRWD1	54014	0.364066
BRWD3	254065	0.505467
BSCL2	26580	0.472064
BSDC1	55108	0.312283
BSG	682	0.534275
BSN	8927	0.0085102
BSND	7809	-0.09621
BSPH1	100131137	0.307489
BSPRY	54836	-0.0512196
BST1	683	0.0100925
BST2	684	0.0538165
BSX	390259	0.303496
BTAF1	9044	0.501195
BTBD1	53339	0.0129281
BTBD10	84280	0.0170742
BTBD11	121551	0.485815
BTBD16	118663	-0.123668
BTBD17	388419	-0.165226
BTBD18	643376	-0.0551721
BTBD19	149478	-0.0844394
BTBD2	55643	0.514374
BTBD3	22903	0.0793747
BTBD6	90135	-0.0135755
BTBD7	55727	0.329043
BTBD8	284697	0.481877
BTBD9	114781	0.516776
BTC	685	-0.0263203
BTD	686	0.392681
BTF3	689	0.361556
BTF3L4	91408	0.0283987
BTG1	694	0.470522
BTG2	7832	0.501952
BTG4	54766	0.306462
BTK	695	0.365583
BTLA	151888	0.45946
BTN1A1	696	-0.126207
BTNL2	56244	0.171053
BTNL9	153579	0.0810849
BTRC	8945	0.0934004
BUB1	699	0.0330197
BUB1B	701	0.24506
BUB3	9184	0.338471
BUD13	84811	0.392324
BUD31	8896	0.277922
BVES	11149	0.162269
BYSL	705	0.218931
BZW1	9689	0.348311
BZW2	28969	0.305083
C10orf10	NA	0.410898
C10orf105	414152	-0.179512
C10orf107	NA	-0.24793
C10orf11	NA	-0.0145276
C10orf120	399814	0.316847
C10orf128	NA	-0.118609
C10orf2	NA	0.0747443
C10orf35	NA	-0.0128516
C10orf53	282966	0.297911
C10orf54	NA	0.244761
C10orf62	414157	0.27452
C10orf67	256815	-0.228073
C10orf71	118461	0.307027
C10orf76	NA	0.406885
C10orf82	143379	-0.0989414
C10orf88	80007	0.0820304
C10orf90	118611	-0.0859319
C11orf1	64776	-0.030223
C11orf16	56673	0.296325
C11orf24	53838	0.470905
C11orf31	NA	0.257047
C11orf42	160298	0.308494
C11orf49	79096	0.543158
C11orf52	91894	0.489328
C11orf53	341032	0.104583
C11orf54	28970	0.513402
C11orf57	NA	0.130294
C11orf58	10944	-0.056018
C11orf63	NA	0.448309
C11orf65	160140	0.16183
C11orf68	83638	0.415742
C11orf70	NA	0.521643
C11orf74	119710	0.285889
C11orf80	79703	-0.204039
C11orf84	NA	0.364077
C11orf86	254439	-0.0191586
C11orf87	399947	0.248349
C11orf88	399949	-0.181145
C11orf91	100131378	-0.277952
C11orf94	143678	0.119816
C11orf95	65998	0.0810924
C11orf96	387763	0.207194
C11orf97	643037	0.0132242
C12orf10	60314	0.429503
C12orf29	91298	0.0476999
C12orf4	57102	0.28458
C12orf40	283461	0.306772
C12orf42	374470	0.340681
C12orf43	64897	0.4505
C12orf45	121053	-0.297468
C12orf49	79794	0.0409396
C12orf50	160419	0.316448
C12orf56	115749	0.118616
C12orf57	113246	0.0748139
C12orf60	144608	0.406781
C12orf65	91574	-0.110712
C12orf66	144577	0.325721
C12orf71	728858	0.308494
C12orf73	728568	-0.265836
C12orf75	387882	0.373453
C14orf1	NA	0.529255
C14orf105	NA	0.110788
C14orf119	55017	-0.32395
C14orf159	NA	-0.323304
C14orf166	NA	0.233812
C14orf169	NA	0.315825
C14orf180	400258	-0.0446499
C14orf2	NA	0.354649
C14orf28	122525	0.306699
C14orf37	NA	-0.38354
C14orf39	317761	0.124072
C14orf79	NA	0.373287
C14orf80	NA	-0.0196416
C14orf93	60686	-0.0365934
C15orf39	56905	0.237315
C15orf40	123207	-0.146469
C15orf41	84529	0.0875649
C15orf48	84419	-0.150939
C15orf52	NA	0.334788
C15orf57	NA	0.00389942
C15orf59	NA	-0.0922542
C15orf61	145853	-0.0653068
C15orf62	643338	0.230518
C15orf65	145788	0.259063
C16orf13	NA	-0.00366241
C16orf45	NA	0.373042
C16orf46	123775	-0.229715
C16orf52	NA	0.207086
C16orf54	283897	0.388569
C16orf58	64755	0.332082
C16orf59	NA	-0.0863769
C16orf62	NA	0.328773
C16orf70	80262	0.397866
C16orf71	146562	0.290432
C16orf72	29035	0.480982
C16orf78	123970	0.0178728
C16orf86	388284	0.0434033
C16orf87	388272	0.338455
C16orf89	146556	-0.0939893
C16orf90	646174	0.130378
C16orf91	283951	0.144672
C16orf92	146378	0.306772
C16orf96	342346	0.306297
C17orf105	NA	0.0533543
C17orf107	100130311	0.339146
C17orf47	NA	0.416928
C17orf53	78995	0.0847738
C17orf58	284018	0.0626584
C17orf62	NA	0.371266
C17orf64	124773	0.393909
C17orf67	339210	-0.158147
C17orf74	NA	0.308494
C17orf75	64149	-0.0307065
C17orf80	55028	0.162043
C17orf89	NA	0.278231
C17orf97	400566	-0.291371
C17orf99	100141515	0.409901
C18orf21	83608	0.229037
C18orf25	147339	0.511963
C18orf32	497661	0.240165
C18orf54	162681	-0.0694196
C18orf8	NA	0.50307
C19orf12	83636	0.287747
C19orf18	147685	0.312396
C19orf24	55009	-0.0643777
C19orf25	148223	0.320502
C19orf38	255809	0.171621
C19orf43	NA	0.229424
C19orf44	84167	-0.432471
C19orf45	NA	0.476106
C19orf47	126526	0.0680434
C19orf52	NA	0.204172
C19orf53	28974	0.0126953
C19orf54	284325	0.00430242
C19orf57	79173	0.378853
C19orf60	NA	-0.0623196
C19orf66	NA	0.441075
C19orf67	646457	-0.0685971
C19orf68	NA	-0.100803
C19orf70	NA	0.344644
C19orf71	100128569	-0.0346805
C19orf81	342918	0.0666453
C1D	10438	0.083647
C1GALT1	56913	0.420771
C1GALT1C1	29071	0.341018
C1orf100	200159	0.305773
C1orf101	NA	0.438101
C1orf105	92346	0.254172
C1orf106	NA	0.289111
C1orf111	NA	0.308494
C1orf112	55732	0.299553
C1orf115	79762	0.00486703
C1orf116	79098	0.0520983
C1orf122	127687	0.507745
C1orf123	NA	-0.203809
C1orf127	148345	0.229906
C1orf131	128061	-0.255666
C1orf141	400757	0.306772
C1orf146	388649	0.292078
C1orf158	93190	0.303086
C1orf159	54991	0.0803018
C1orf162	128346	0.296977
C1orf168	NA	0.527906
C1orf174	339448	0.0860741
C1orf185	284546	0.308027
C1orf194	127003	-0.37602
C1orf198	84886	0.498611
C1orf21	81563	-0.0275303
C1orf210	149466	-0.0113622
C1orf216	127703	0.479012
C1orf228	NA	-0.248422
C1orf234	NA	0.306772
C1orf27	NA	0.213733
C1orf35	79169	-0.122432
C1orf43	25912	-0.514718
C1orf50	79078	0.304269
C1orf52	148423	0.338819
C1orf53	388722	0.463061
C1orf54	79630	0.0903033
C1orf56	54964	-0.25299
C1orf64	NA	0.150264
C1orf68	100129271	0.308494
C1orf74	148304	-0.322091
C1orf87	127795	0.300577
C1orf94	84970	0.0278836
C1QA	712	-0.0785286
C1QB	713	-0.0809815
C1QBP	708	0.239626
C1QC	714	-0.0916754
C1QL1	10882	0.463176
C1QL2	165257	-0.135748
C1QL3	389941	-0.295774
C1QL4	338761	0.103973
C1QTNF1	114897	0.148647
C1QTNF2	114898	0.310336
C1QTNF4	114900	0.018313
C1QTNF5	114902	0.411054
C1QTNF6	114904	0.505633
C1QTNF7	114905	0.0446486
C1RL	51279	0.52588
C2	717	0.521531
C20orf141	128653	-0.042643
C20orf144	128864	0.0431038
C20orf173	140873	0.165089
C20orf194	25943	-0.243296
C20orf196	NA	0.246961
C20orf27	54976	0.381963
C20orf85	128602	0.308494
C20orf96	140680	-0.0364595
C21orf140	NA	0.306772
C21orf2	NA	-0.321421
C21orf58	54058	-0.0119982
C21orf62	56245	-0.104676
C21orf91	54149	0.486967
C22orf23	84645	0.206906
C22orf29	NA	0.128658
C22orf39	128977	0.233903
C2CD2	25966	-0.0690897
C2CD2L	9854	-0.0723342
C2CD3	26005	0.558271
C2CD4C	126567	0.198815
C2CD4D	100191040	0.28492
C2CD5	9847	0.442777
C2orf16	84226	0.305773
C2orf40	NA	-0.262179
C2orf42	54980	0.42542
C2orf47	NA	-0.327466
C2orf49	79074	-0.0940052
C2orf50	130813	0.157243
C2orf54	NA	-0.0974684
C2orf57	NA	0.307489
C2orf61	NA	0.199996
C2orf68	388969	0.0959157
C2orf69	205327	0.0967425
C2orf70	339778	0.159651
C2orf71	NA	0.307489
C2orf72	257407	0.513536
C2orf73	129852	-0.26628
C2orf74	339804	0.225839
C2orf76	130355	0.123749
C2orf81	388963	-0.191134
C2orf82	NA	0.120768
C2orf88	84281	0.248141
C3	718	0.541693
C3AR1	719	-0.231359
C3orf14	57415	-0.0364658
C3orf18	51161	-0.254744
C3orf20	84077	0.389093
C3orf22	152065	0.307489
C3orf33	285315	-0.121517
C3orf38	285237	0.257016
C3orf52	79669	-0.113943
C3orf58	NA	0.140055
C3orf62	375341	0.151177
C3orf67	200844	0.122291
C3orf70	285382	0.162193
C3orf80	401097	0.273551
C3orf84	646498	0.268234
C4BPA	722	0.533115
C4orf17	84103	0.306297
C4orf19	55286	0.24984
C4orf22	NA	0.0171956
C4orf3	401152	0.0207021
C4orf32	NA	0.24225
C4orf33	132321	0.414469
C4orf36	132989	0.300887
C4orf45	152940	0.306772
C4orf46	201725	0.329434
C4orf47	441054	0.449824
C4orf48	401115	0.504891
C4orf50	389197	0.236958
C4orf51	646603	0.306772
C5	727	0.530764
C5AR1	728	-0.202089
C5AR2	27202	0.102165
C5orf15	56951	0.49797
C5orf22	55322	0.0200539
C5orf24	134553	0.222562
C5orf30	90355	-0.0626661
C5orf34	375444	0.13997
C5orf42	NA	0.364433
C5orf45	NA	0.141253
C5orf46	389336	-0.328214
C5orf47	133491	0.00947917
C5orf49	134121	0.249451
C5orf51	285636	0.0548616
C5orf52	100190949	-0.187192
C5orf63	401207	0.454359
C6	729	0.531161
C6orf10	NA	0.152083
C6orf106	NA	0.197562
C6orf118	168090	0.27145
C6orf120	387263	0.151457
C6orf132	647024	0.0647764
C6orf136	221545	0.0376337
C6orf141	135398	0.370377
C6orf15	29113	0.0495422
C6orf163	206412	0.0188236
C6orf201	404220	0.308923
C6orf203	51250	0.100618
C6orf222	389384	0.10863
C6orf226	441150	-0.305346
C6orf25	NA	0.186337
C6orf47	57827	0.332969
C6orf58	352999	0.0764056
C6orf62	81688	0.343518
C6orf89	221477	0.413247
C7	730	0.328085
C7orf25	79020	-0.0609048
C7orf26	79034	0.176186
C7orf31	136895	0.42271
C7orf34	NA	0.308494
C7orf43	NA	-0.0190393
C7orf49	NA	0.407269
C7orf50	84310	0.12376
C7orf55	NA	0.093763
C7orf57	136288	-0.204408
C7orf62	NA	0.305116
C7orf72	NA	0.266947
C8A	731	0.531385
C8B	732	0.530408
C8G	733	0.527642
C8orf33	65265	0.484688
C8orf34	116328	-0.0623128
C8orf37	157657	-0.0594294
C8orf4	NA	0.21028
C8orf46	NA	-0.194159
C8orf48	157773	0.384917
C8orf59	NA	0.201149
C8orf74	203076	0.307489
C9	735	0.526004
C9orf114	NA	0.116616
C9orf116	138162	0.553302
C9orf131	138724	0.401763
C9orf135	138255	-0.0787736
C9orf142	NA	-0.115015
C9orf152	401546	-0.000862366
C9orf153	389766	0.451033
C9orf16	79095	-0.0207892
C9orf172	NA	-0.19625
C9orf24	84688	0.0212042
C9orf3	NA	-0.191493
C9orf40	55071	-0.0599314
C9orf43	257169	0.435143
C9orf50	375759	0.072808
C9orf57	138240	0.308494
C9orf64	84267	0.439813
C9orf72	203228	0.453441
C9orf78	51759	0.089462
C9orf84	NA	0.304713
C9orf85	138241	0.321682
C9orf91	NA	0.126829
CA1	759	0.288518
CA10	56934	0.240406
CA11	770	-0.174185
CA12	771	0.104967
CA13	377677	-0.0532092
CA14	23632	-0.0152832
CA2	760	-0.0653232
CA3	761	-0.102666
CA4	762	0.0666391
CA5A	763	0.293724
CA5B	11238	-0.232
CA6	765	-0.171508
CA7	766	0.290156
CA8	767	-0.0461476
CA9	768	0.0444593
CAAP1	79886	0.460557
CAB39	51719	0.466862
CAB39L	81617	0.112025
CABIN1	23523	0.30401
CABLES1	91768	0.0253816
CABLES2	81928	0.128296
CABP1	9478	-0.120704
CABP2	51475	0.306772
CABP4	57010	0.406123
CABP5	56344	0.307489
CABP7	164633	0.337163
CABS1	85438	0.308494
CABYR	26256	-0.333626
CACFD1	11094	0.155009
CACHD1	57685	-0.353655
CACNA1A	773	0.166635
CACNA1B	774	-0.0808705
CACNA1C	775	0.287586
CACNA1D	776	-0.198299
CACNA1E	777	0.42167
CACNA1F	778	0.304238
CACNA1G	8913	-0.363079
CACNA1H	8912	-0.0121989
CACNA1I	8911	0.282859
CACNA1S	779	0.148983
CACNA2D1	781	0.45583
CACNA2D2	9254	-0.389202
CACNA2D3	55799	0.0753939
CACNA2D4	93589	0.254954
CACNB1	782	0.42491
CACNB2	783	-0.0857081
CACNB3	784	0.458682
CACNG1	786	-0.120788
CACNG2	10369	0.298847
CACNG3	10368	0.302286
CACNG4	27092	0.288921
CACNG5	27091	0.06559
CACNG6	59285	0.0955138
CACNG7	59284	0.443664
CACNG8	59283	0.108063
CACTIN	58509	0.0663564
CACUL1	143384	0.293667
CACYBP	27101	0.327174
CAD	790	0.373566
CADM1	23705	0.122215
CADM2	253559	0.0131428
CADM3	57863	0.177331
CADM4	199731	0.362274
CADPS	8618	0.208153
CADPS2	93664	0.399846
CAGE1	285782	0.453711
CALB1	793	0.260205
CALB2	794	0.194046
CALCA	796	-0.0938389
CALCB	797	-0.324036
CALCOCO1	57658	0.334897
CALCOCO2	10241	0.137842
CALCR	799	-0.10131
CALCRL	10203	0.0796833
CALD1	800	0.396738
CALHM1	255022	0.16508
CALHM2	51063	0.399487
CALM1	801	0.348472
CALM3	808	0.558424
CALML3	810	0.0178756
CALML4	91860	0.19836
CALN1	83698	0.0132342
CALR	811	0.0237366
CALR3	125972	-0.214189
CALU	813	0.394054
CALY	50632	-0.298377
CAMK1	8536	0.413399
CAMK1D	57118	0.506055
CAMK1G	57172	-0.0102738
CAMK2A	815	0.0577529
CAMK2B	816	-0.225148
CAMK2D	817	0.184558
CAMK2G	818	-0.00222601
CAMK2N1	55450	0.121537
CAMK2N2	94032	0.365362
CAMK4	814	0.394617
CAMKK1	84254	0.251732
CAMKK2	10645	0.0730923
CAMKMT	79823	0.387175
CAMKV	79012	0.336104
CAMLG	819	-0.493987
CAMP	820	0.11566
CAMSAP1	157922	0.207161
CAMSAP2	23271	-0.236962
CAMSAP3	57662	0.384201
CAMTA1	23261	0.316612
CAMTA2	23125	0.202534
CAND1	55832	0.0620529
CAND2	23066	0.401851
CANT1	124583	0.317761
CANX	821	0.185876
CAP1	10487	-0.0252595
CAP2	10486	0.311304
CAPG	822	0.305585
CAPN1	823	0.247343
CAPN10	11132	-0.242415
CAPN11	11131	0.181893
CAPN12	147968	0.235935
CAPN13	92291	0.267167
CAPN15	6650	0.244412
CAPN2	824	0.394814
CAPN3	825	0.317516
CAPN5	726	0.219627
CAPN6	827	-0.17809
CAPN7	23473	0.533389
CAPN8	388743	0.132805
CAPN9	10753	0.0178728
CAPNS1	826	0.5655
CAPNS2	84290	0.163905
CAPRIN1	4076	0.216768
CAPRIN2	65981	0.380803
CAPS2	84698	-0.0343135
CAPSL	133690	-0.00643311
CAPZA2	830	0.0364165
CAPZA3	93661	0.308494
CAPZB	832	0.436416
CARD10	29775	0.0543234
CARD11	84433	0.47715
CARD14	79092	-0.173746
CARD19	84270	0.205028
CARD6	84674	-0.327547
CARD9	64170	0.25812
CARF	79800	0.455631
CARHSP1	23589	0.244293
CARM1	10498	0.525356
CARMIL3	90668	-0.266293
CARNMT1	138199	0.213887
CARNS1	57571	0.277333
CARS	833	0.373473
CARS2	79587	0.230073
CARTPT	9607	-0.127223
CASC1	55259	0.442751
CASC3	22794	0.453003
CASC4	113201	0.141136
CASC5	NA	0.127203
CASD1	64921	0.333666
CASK	8573	-0.271981
CASKIN1	57524	-0.162566
CASKIN2	57513	0.0661543
[truncated: 13,539 more rows]

## Sheet: CC_GSE_UP
ID	DESC	GeneCount	URL	rawp	BH
GO:0031974	membrane-enclosed lumen	5573	http://amigo.geneontology.org/amigo/term/GO:0031974	7.37794e-57	2.04615e-54
GO:0043233	organelle lumen	5573	http://amigo.geneontology.org/amigo/term/GO:0043233	7.37794e-57	2.04615e-54
GO:0070013	intracellular organelle lumen	5573	http://amigo.geneontology.org/amigo/term/GO:0070013	7.37794e-57	2.04615e-54
GO:0043231	intracellular membrane-bounded organelle	10491	http://amigo.geneontology.org/amigo/term/GO:0043231	1.73178e-50	3.60211e-48
GO:0005622	intracellular	13992	http://amigo.geneontology.org/amigo/term/GO:0005622	1.05582e-47	1.46407e-45
GO:0044424	intracellular part	13992	http://amigo.geneontology.org/amigo/term/GO:0044424	1.05582e-47	1.46407e-45
GO:0043229	intracellular organelle	12257	http://amigo.geneontology.org/amigo/term/GO:0043229	4.47815e-46	5.3226e-44
GO:0043227	membrane-bounded organelle	12046	http://amigo.geneontology.org/amigo/term/GO:0043227	1.58935e-45	1.65292e-43
GO:0044446	intracellular organelle part	9316	http://amigo.geneontology.org/amigo/term/GO:0044446	3.69728e-45	3.41793e-43
GO:0044428	nuclear part	4801	http://amigo.geneontology.org/amigo/term/GO:0044428	2.52692e-43	2.1024e-41
GO:0005654	nucleoplasm	3427	http://amigo.geneontology.org/amigo/term/GO:0005654	5.70403e-42	4.31432e-40
GO:0031981	nuclear lumen	4454	http://amigo.geneontology.org/amigo/term/GO:0031981	2.08491e-40	1.44554e-38
GO:0043226	organelle	13135	http://amigo.geneontology.org/amigo/term/GO:0043226	1.78438e-38	1.142e-36
GO:0044422	organelle part	9599	http://amigo.geneontology.org/amigo/term/GO:0044422	3.05843e-37	1.81758e-35
GO:0005634	nucleus	7124	http://amigo.geneontology.org/amigo/term/GO:0005634	4.13036e-37	2.29097e-35
GO:0005829	cytosol	4909	http://amigo.geneontology.org/amigo/term/GO:0005829	7.23246e-24	3.76088e-22
GO:0044464	cell part	16230	http://amigo.geneontology.org/amigo/term/GO:0044464	1.49781e-23	7.33046e-22
GO:0005623	cell	16300	http://amigo.geneontology.org/amigo/term/GO:0005623	1.86968e-23	8.6421e-22
GO:0005737	cytoplasm	10896	http://amigo.geneontology.org/amigo/term/GO:0005737	3.98002e-23	1.74283e-21
GO:0044444	cytoplasmic part	9299	http://amigo.geneontology.org/amigo/term/GO:0044444	4.03429e-22	1.67826e-20
GO:0044451	nucleoplasm part	1033	http://amigo.geneontology.org/amigo/term/GO:0044451	1.5256e-21	6.04429e-20
GO:0016604	nuclear body	764	http://amigo.geneontology.org/amigo/term/GO:0016604	6.82905e-17	2.58262e-15
GO:0032991	protein-containing complex	4980	http://amigo.geneontology.org/amigo/term/GO:0032991	9.72031e-16	3.51622e-14
GO:1902494	catalytic complex	1103	http://amigo.geneontology.org/amigo/term/GO:1902494	1.97808e-15	6.85736e-14
GO:0043232	intracellular non-membrane-bounded organelle	4464	http://amigo.geneontology.org/amigo/term/GO:0043232	3.11836e-15	1.03779e-13
GO:0043228	non-membrane-bounded organelle	4473	http://amigo.geneontology.org/amigo/term/GO:0043228	6.20094e-15	1.9843e-13
GO:0005694	chromosome	982	http://amigo.geneontology.org/amigo/term/GO:0005694	1.99895e-12	6.15972e-11
GO:0044427	chromosomal part	855	http://amigo.geneontology.org/amigo/term/GO:0044427	1.43588e-11	4.26663e-10
GO:0000785	chromatin	500	http://amigo.geneontology.org/amigo/term/GO:0000785	1.58765e-11	4.55491e-10
GO:0016607	nuclear speck	386	http://amigo.geneontology.org/amigo/term/GO:0016607	1.39327e-10	3.86399e-09
GO:0072562	blood microparticle	147	http://amigo.geneontology.org/amigo/term/GO:0072562	1.54956e-09	4.15882e-08
GO:0070062	extracellular exosome	2162	http://amigo.geneontology.org/amigo/term/GO:0070062	2.40573e-09	6.25491e-08
GO:0044432	endoplasmic reticulum part	1289	http://amigo.geneontology.org/amigo/term/GO:0044432	3.59676e-09	9.0682e-08
GO:1903561	extracellular vesicle	2185	http://amigo.geneontology.org/amigo/term/GO:1903561	7.07017e-09	1.73011e-07
GO:0043230	extracellular organelle	2187	http://amigo.geneontology.org/amigo/term/GO:0043230	8.89472e-09	2.1144e-07
GO:0005788	endoplasmic reticulum lumen	306	http://amigo.geneontology.org/amigo/term/GO:0005788	9.38328e-09	2.16858e-07
GO:0012505	endomembrane system	4214	http://amigo.geneontology.org/amigo/term/GO:0012505	6.14307e-08	1.38136e-06
GO:0000790	nuclear chromatin	309	http://amigo.geneontology.org/amigo/term/GO:0000790	6.6674e-08	1.45981e-06
GO:1990234	transferase complex	597	http://amigo.geneontology.org/amigo/term/GO:1990234	7.88443e-08	1.68201e-06
GO:0000228	nuclear chromosome	507	http://amigo.geneontology.org/amigo/term/GO:0000228	8.24158e-08	1.71425e-06
GO:0044454	nuclear chromosome part	469	http://amigo.geneontology.org/amigo/term/GO:0044454	1.03607e-07	2.10247e-06
GO:0005739	mitochondrion	1492	http://amigo.geneontology.org/amigo/term/GO:0005739	1.94906e-07	3.86099e-06
GO:0035097	histone methyltransferase complex	65	http://amigo.geneontology.org/amigo/term/GO:0035097	2.57826e-07	4.98864e-06
GO:0034708	methyltransferase complex	88	http://amigo.geneontology.org/amigo/term/GO:0034708	4.68688e-07	8.86247e-06
GO:0005575	cellular_component	18678	http://amigo.geneontology.org/amigo/term/GO:0005575	1.29446e-06	2.3933e-05
GO:0005759	mitochondrial matrix	448	http://amigo.geneontology.org/amigo/term/GO:0005759	1.34697e-06	2.43627e-05
GO:0034364	high-density lipoprotein particle	26	http://amigo.geneontology.org/amigo/term/GO:0034364	2.18888e-06	3.87479e-05
GO:0005783	endoplasmic reticulum	1786	http://amigo.geneontology.org/amigo/term/GO:0005783	3.64241e-06	6.31351e-05
GO:0005635	nuclear envelope	420	http://amigo.geneontology.org/amigo/term/GO:0005635	4.27026e-06	7.25073e-05
GO:1990904	ribonucleoprotein complex	1315	http://amigo.geneontology.org/amigo/term/GO:1990904	7.653e-06	0.000127346
GO:0005730	nucleolus	1369	http://amigo.geneontology.org/amigo/term/GO:0005730	7.81073e-06	0.000127422
GO:0031967	organelle envelope	1093	http://amigo.geneontology.org/amigo/term/GO:0031967	8.17623e-06	0.000128351
GO:0031975	envelope	1093	http://amigo.geneontology.org/amigo/term/GO:0031975	8.17623e-06	0.000128351
GO:0031965	nuclear membrane	281	http://amigo.geneontology.org/amigo/term/GO:0031965	1.23742e-05	0.000190654
GO:0032994	protein-lipid complex	39	http://amigo.geneontology.org/amigo/term/GO:0032994	2.0021e-05	0.000302862
GO:0005924	cell-substrate adherens junction	399	http://amigo.geneontology.org/amigo/term/GO:0005924	2.20662e-05	0.00032784
GO:0034399	nuclear periphery	126	http://amigo.geneontology.org/amigo/term/GO:0034399	2.31946e-05	0.000337733
GO:0030055	cell-substrate junction	404	http://amigo.geneontology.org/amigo/term/GO:0030055	2.35439e-05	0.000337733
GO:0005925	focal adhesion	397	http://amigo.geneontology.org/amigo/term/GO:0005925	2.7769e-05	0.00039159
GO:0000932	P-body	63	http://amigo.geneontology.org/amigo/term/GO:0000932	2.97294e-05	0.000412248
GO:0044429	mitochondrial part	977	http://amigo.geneontology.org/amigo/term/GO:0044429	3.22163e-05	0.000439409
GO:0016363	nuclear matrix	106	http://amigo.geneontology.org/amigo/term/GO:0016363	4.40545e-05	0.000591183
GO:0005615	extracellular space	3051	http://amigo.geneontology.org/amigo/term/GO:0005615	6.69059e-05	0.000883583
GO:0034361	very-low-density lipoprotein particle	20	http://amigo.geneontology.org/amigo/term/GO:0034361	7.41786e-05	0.000949486
GO:0034385	triglyceride-rich plasma lipoprotein particle	20	http://amigo.geneontology.org/amigo/term/GO:0034385	7.41786e-05	0.000949486
GO:0005856	cytoskeleton	2041	http://amigo.geneontology.org/amigo/term/GO:0005856	7.85246e-05	0.000966581
GO:0031982	vesicle	3756	http://amigo.geneontology.org/amigo/term/GO:0031982	7.9039e-05	0.000966581
GO:0046930	pore complex	18	http://amigo.geneontology.org/amigo/term/GO:0046930	8.05531e-05	0.000966581
GO:0031248	protein acetyltransferase complex	80	http://amigo.geneontology.org/amigo/term/GO:0031248	8.13229e-05	0.000966581
GO:1902493	acetyltransferase complex	80	http://amigo.geneontology.org/amigo/term/GO:1902493	8.13229e-05	0.000966581
GO:0030014	CCR4-NOT complex	16	http://amigo.geneontology.org/amigo/term/GO:0030014	9.72084e-05	0.00113912
GO:0062023	collagen-containing extracellular matrix	399	http://amigo.geneontology.org/amigo/term/GO:0062023	9.94844e-05	0.0011496
GO:0034358	plasma lipoprotein particle	37	http://amigo.geneontology.org/amigo/term/GO:0034358	0.000137012	0.00154046
GO:1990777	lipoprotein particle	37	http://amigo.geneontology.org/amigo/term/GO:1990777	0.000137012	0.00154046
GO:0015630	microtubule cytoskeleton	1102	http://amigo.geneontology.org/amigo/term/GO:0015630	0.000152881	0.00169596
GO:0042405	nuclear inclusion body	12	http://amigo.geneontology.org/amigo/term/GO:0042405	0.000156825	0.00171682
GO:0008287	protein serine/threonine phosphatase complex	38	http://amigo.geneontology.org/amigo/term/GO:0008287	0.000201795	0.00214796
GO:1903293	phosphatase complex	38	http://amigo.geneontology.org/amigo/term/GO:1903293	0.000201795	0.00214796
GO:0044438	microbody part	98	http://amigo.geneontology.org/amigo/term/GO:0044438	0.000209811	0.00214796
GO:0044439	peroxisomal part	98	http://amigo.geneontology.org/amigo/term/GO:0044439	0.000209811	0.00214796
GO:0099524	postsynaptic cytosol	17	http://amigo.geneontology.org/amigo/term/GO:0099524	0.000212188	0.00214796
GO:0044665	MLL1/2 complex	29	http://amigo.geneontology.org/amigo/term/GO:0044665	0.000214279	0.00214796
GO:0071339	MLL1 complex	29	http://amigo.geneontology.org/amigo/term/GO:0071339	0.000214279	0.00214796
GO:0070161	anchoring junction	514	http://amigo.geneontology.org/amigo/term/GO:0070161	0.000248913	0.00246543
GO:0016605	PML body	99	http://amigo.geneontology.org/amigo/term/GO:0016605	0.000252201	0.00246861
GO:0000123	histone acetyltransferase complex	72	http://amigo.geneontology.org/amigo/term/GO:0000123	0.000276465	0.00267464
GO:0042101	T cell receptor complex	17	http://amigo.geneontology.org/amigo/term/GO:0042101	0.00028878	0.00276167
GO:0005815	microtubule organizing center	681	http://amigo.geneontology.org/amigo/term/GO:0005815	0.000316641	0.0029937
GO:0098827	endoplasmic reticulum subcompartment	1009	http://amigo.geneontology.org/amigo/term/GO:0098827	0.000329306	0.0030677
GO:0005777	peroxisome	130	http://amigo.geneontology.org/amigo/term/GO:0005777	0.000338184	0.0030677
GO:0042579	microbody	130	http://amigo.geneontology.org/amigo/term/GO:0042579	0.000338184	0.0030677
GO:0005813	centrosome	473	http://amigo.geneontology.org/amigo/term/GO:0005813	0.000339217	0.0030677
GO:0005912	adherens junction	496	http://amigo.geneontology.org/amigo/term/GO:0005912	0.000343482	0.00307287
GO:0042175	nuclear outer membrane-endoplasmic reticulum membrane network	1026	http://amigo.geneontology.org/amigo/term/GO:0042175	0.00038011	0.00336438
GO:0044421	extracellular region part	3312	http://amigo.geneontology.org/amigo/term/GO:0044421	0.000388282	0.00340053
GO:0098687	chromosomal region	337	http://amigo.geneontology.org/amigo/term/GO:0098687	0.000427637	0.00367848
GO:0005789	endoplasmic reticulum membrane	1005	http://amigo.geneontology.org/amigo/term/GO:0005789	0.000428861	0.00367848
GO:0099522	region of cytosol	24	http://amigo.geneontology.org/amigo/term/GO:0099522	0.000490662	0.00416562
GO:0036464	cytoplasmic ribonucleoprotein granule	176	http://amigo.geneontology.org/amigo/term/GO:0036464	0.000587719	0.00493296
GO:0005681	spliceosomal complex	160	http://amigo.geneontology.org/amigo/term/GO:0005681	0.000592903	0.00493296
GO:0031252	cell leading edge	384	http://amigo.geneontology.org/amigo/term/GO:0031252	0.000683147	0.00562751
GO:0044420	extracellular matrix component	47	http://amigo.geneontology.org/amigo/term/GO:0044420	0.000696517	0.0056814
GO:0070603	SWI/SNF superfamily-type complex	68	http://amigo.geneontology.org/amigo/term/GO:0070603	0.000861841	0.00694578
GO:0005819	spindle	326	http://amigo.geneontology.org/amigo/term/GO:0005819	0.000868223	0.00694578
GO:0035327	transcriptionally active chromatin	22	http://amigo.geneontology.org/amigo/term/GO:0035327	0.00100031	0.00792625
GO:0005794	Golgi apparatus	1441	http://amigo.geneontology.org/amigo/term/GO:0005794	0.00102778	0.00803786
GO:0035770	ribonucleoprotein granule	188	http://amigo.geneontology.org/amigo/term/GO:0035770	0.00103372	0.00803786
GO:0031093	platelet alpha granule lumen	67	http://amigo.geneontology.org/amigo/term/GO:0031093	0.00108929	0.00812678
GO:0044215	other organism	75	http://amigo.geneontology.org/amigo/term/GO:0044215	0.0011002	0.00812678
GO:0044216	other organism cell	75	http://amigo.geneontology.org/amigo/term/GO:0044216	0.0011002	0.00812678
GO:0044217	other organism part	75	http://amigo.geneontology.org/amigo/term/GO:0044217	0.0011002	0.00812678
GO:0005782	peroxisomal matrix	51	http://amigo.geneontology.org/amigo/term/GO:0005782	0.00110376	0.00812678
GO:0031907	microbody lumen	51	http://amigo.geneontology.org/amigo/term/GO:0031907	0.00110376	0.00812678
GO:0031983	vesicle lumen	339	http://amigo.geneontology.org/amigo/term/GO:0031983	0.00116111	0.00847407
GO:0031089	platelet dense granule lumen	14	http://amigo.geneontology.org/amigo/term/GO:0031089	0.0011865	0.00858408
GO:0010494	cytoplasmic stress granule	55	http://amigo.geneontology.org/amigo/term/GO:0010494	0.00124751	0.00894769
GO:0030027	lamellipodium	191	http://amigo.geneontology.org/amigo/term/GO:0030027	0.00133088	0.00946401
GO:0060205	cytoplasmic vesicle lumen	338	http://amigo.geneontology.org/amigo/term/GO:0060205	0.00136232	0.00960554
GO:0005583	fibrillar collagen trimer	11	http://amigo.geneontology.org/amigo/term/GO:0005583	0.00143136	0.00992411
GO:0098643	banded collagen fibril	11	http://amigo.geneontology.org/amigo/term/GO:0098643	0.00143136	0.00992411
GO:0031984	organelle subcompartment	1592	http://amigo.geneontology.org/amigo/term/GO:0031984	0.00160572	0.011041
GO:0005793	endoplasmic reticulum-Golgi intermediate compartment	115	http://amigo.geneontology.org/amigo/term/GO:0005793	0.00170406	0.0114955
GO:0035631	CD40 receptor complex	11	http://amigo.geneontology.org/amigo/term/GO:0035631	0.00171107	0.0114955
GO:0019908	nuclear cyclin-dependent protein kinase holoenzyme complex	11	http://amigo.geneontology.org/amigo/term/GO:0019908	0.00171327	0.0114955
GO:0031519	PcG protein complex	42	http://amigo.geneontology.org/amigo/term/GO:0031519	0.00172892	0.0115077
GO:0031012	extracellular matrix	468	http://amigo.geneontology.org/amigo/term/GO:0031012	0.00178614	0.0117942
GO:0031904	endosome lumen	34	http://amigo.geneontology.org/amigo/term/GO:0031904	0.00188174	0.0123276
GO:0034774	secretory granule lumen	321	http://amigo.geneontology.org/amigo/term/GO:0034774	0.00206998	0.0134549
GO:0042627	chylomicron	12	http://amigo.geneontology.org/amigo/term/GO:0042627	0.0021133	0.01363
GO:0005720	nuclear heterochromatin	33	http://amigo.geneontology.org/amigo/term/GO:0005720	0.00213841	0.0136858
GO:0005768	endosome	852	http://amigo.geneontology.org/amigo/term/GO:0005768	0.00233028	0.0147999
GO:0019866	organelle inner membrane	489	http://amigo.geneontology.org/amigo/term/GO:0019866	0.00249363	0.0155848
GO:0018995	host	69	http://amigo.geneontology.org/amigo/term/GO:0018995	0.00251367	0.0155848
GO:0043657	host cell	69	http://amigo.geneontology.org/amigo/term/GO:0043657	0.00251367	0.0155848
GO:0098798	mitochondrial protein complex	233	http://amigo.geneontology.org/amigo/term/GO:0098798	0.00252878	0.0155848
GO:0030117	membrane coat	86	http://amigo.geneontology.org/amigo/term/GO:0030117	0.00320991	0.0194937
GO:0048475	coated membrane	86	http://amigo.geneontology.org/amigo/term/GO:0048475	0.00320991	0.0194937
GO:0072686	mitotic spindle	97	http://amigo.geneontology.org/amigo/term/GO:0072686	0.00340568	0.0205328
GO:0035861	site of double-strand break	51	http://amigo.geneontology.org/amigo/term/GO:0035861	0.00344655	0.0206297
GO:0035859	Seh1-associated complex	16	http://amigo.geneontology.org/amigo/term/GO:0035859	0.00356733	0.0211239
GO:0001726	ruffle	168	http://amigo.geneontology.org/amigo/term/GO:0001726	0.00357989	0.0211239
GO:0000781	chromosome, telomeric region	156	http://amigo.geneontology.org/amigo/term/GO:0000781	0.0036373	0.0213115
GO:0005798	Golgi-associated vesicle	145	http://amigo.geneontology.org/amigo/term/GO:0005798	0.00387786	0.0225621
GO:0044430	cytoskeletal part	1543	http://amigo.geneontology.org/amigo/term/GO:0044430	0.00405272	0.0234157
GO:1904949	ATPase complex	92	http://amigo.geneontology.org/amigo/term/GO:1904949	0.00422047	0.0240802
GO:0031091	platelet alpha granule	91	http://amigo.geneontology.org/amigo/term/GO:0031091	0.00422562	0.0240802
GO:0035098	ESC/E(Z) complex	16	http://amigo.geneontology.org/amigo/term/GO:0035098	0.00434863	0.0246126
GO:0030176	integral component of endoplasmic reticulum membrane	125	http://amigo.geneontology.org/amigo/term/GO:0030176	0.00477504	0.0268434
GO:0005876	spindle microtubule	53	http://amigo.geneontology.org/amigo/term/GO:0005876	0.00489891	0.027355
GO:0000775	chromosome, centromeric region	185	http://amigo.geneontology.org/amigo/term/GO:0000775	0.00537312	0.0298029
GO:0031227	intrinsic component of endoplasmic reticulum membrane	131	http://amigo.geneontology.org/amigo/term/GO:0031227	0.00563455	0.031046
GO:0042827	platelet dense granule	21	http://amigo.geneontology.org/amigo/term/GO:0042827	0.00611657	0.0334802
GO:0008023	transcription elongation factor complex	48	http://amigo.geneontology.org/amigo/term/GO:0008023	0.00633092	0.0342095
GO:0098644	complex of collagen trimers	18	http://amigo.geneontology.org/amigo/term/GO:0098644	0.00633204	0.0342095
GO:0030118	clathrin coat	41	http://amigo.geneontology.org/amigo/term/GO:0030118	0.00674103	0.0361841
GO:0032993	protein-DNA complex	187	http://amigo.geneontology.org/amigo/term/GO:0032993	0.00705246	0.0376131
GO:0000792	heterochromatin	75	http://amigo.geneontology.org/amigo/term/GO:0000792	0.0074795	0.0392087
GO:0017053	transcriptional repressor complex	78	http://amigo.geneontology.org/amigo/term/GO:0017053	0.00752342	0.0392087
GO:0030660	Golgi-associated vesicle membrane	102	http://amigo.geneontology.org/amigo/term/GO:0030660	0.00753813	0.0392087
GO:0071013	catalytic step 2 spliceosome	82	http://amigo.geneontology.org/amigo/term/GO:0071013	0.00754014	0.0392087
GO:0015030	Cajal body	75	http://amigo.geneontology.org/amigo/term/GO:0015030	0.00802888	0.0414909
GO:0030120	vesicle coat	48	http://amigo.geneontology.org/amigo/term/GO:0030120	0.00830653	0.0425998
GO:0030125	clathrin vesicle coat	23	http://amigo.geneontology.org/amigo/term/GO:0030125	0.00834588	0.0425998
GO:0005637	nuclear inner membrane	43	http://amigo.geneontology.org/amigo/term/GO:0005637	0.00916902	0.046516
GO:0030119	AP-type membrane coat adaptor complex	40	http://amigo.geneontology.org/amigo/term/GO:0030119	0.00941375	0.0474681
GO:0001772	immunological synapse	36	http://amigo.geneontology.org/amigo/term/GO:0001772	0.0097557	0.048896
GO:0030131	clathrin adaptor complex	24	http://amigo.geneontology.org/amigo/term/GO:0030131	0.00992614	0.0494524

## Sheet: CC_GSE_DOWN
ID	DESC	GeneCount	URL	rawp	BH
GO:0031224	intrinsic component of membrane	4977	http://amigo.geneontology.org/amigo/term/GO:0031224	6.25277e-17	5.2023e-14
GO:0016021	integral component of membrane	4822	http://amigo.geneontology.org/amigo/term/GO:0016021	9.88767e-15	4.11327e-12
GO:0034702	ion channel complex	249	http://amigo.geneontology.org/amigo/term/GO:0034702	9.86992e-12	2.73726e-09
GO:0044425	membrane part	6222	http://amigo.geneontology.org/amigo/term/GO:0044425	3.32551e-11	6.91706e-09
GO:1902495	transmembrane transporter complex	271	http://amigo.geneontology.org/amigo/term/GO:1902495	4.74401e-11	7.89402e-09
GO:0098590	plasma membrane region	1130	http://amigo.geneontology.org/amigo/term/GO:0098590	7.67329e-11	1.06403e-08
GO:1990351	transporter complex	276	http://amigo.geneontology.org/amigo/term/GO:1990351	1.73189e-10	2.05847e-08
GO:0005887	integral component of plasma membrane	1158	http://amigo.geneontology.org/amigo/term/GO:0005887	2.54047e-10	2.64209e-08
GO:0031226	intrinsic component of plasma membrane	1231	http://amigo.geneontology.org/amigo/term/GO:0031226	1.47736e-09	1.36574e-07
GO:0045211	postsynaptic membrane	299	http://amigo.geneontology.org/amigo/term/GO:0045211	2.26796e-09	1.88694e-07
GO:0097060	synaptic membrane	395	http://amigo.geneontology.org/amigo/term/GO:0097060	2.68445e-09	2.03042e-07
GO:0044459	plasma membrane part	2283	http://amigo.geneontology.org/amigo/term/GO:0044459	1.60207e-08	1.11077e-06
GO:0034703	cation channel complex	182	http://amigo.geneontology.org/amigo/term/GO:0034703	9.22491e-08	5.90394e-06
GO:0044456	synapse part	861	http://amigo.geneontology.org/amigo/term/GO:0044456	1.26022e-07	7.48934e-06
GO:0099699	integral component of synaptic membrane	152	http://amigo.geneontology.org/amigo/term/GO:0099699	1.51149e-07	8.38373e-06
GO:0099240	intrinsic component of synaptic membrane	164	http://amigo.geneontology.org/amigo/term/GO:0099240	2.17277e-07	1.12984e-05
GO:0005886	plasma membrane	5137	http://amigo.geneontology.org/amigo/term/GO:0005886	5.77422e-07	2.82597e-05
GO:0045202	synapse	1091	http://amigo.geneontology.org/amigo/term/GO:0045202	6.77418e-07	3.13117e-05
GO:0098936	intrinsic component of postsynaptic membrane	120	http://amigo.geneontology.org/amigo/term/GO:0098936	7.57499e-07	3.31705e-05
GO:0099055	integral component of postsynaptic membrane	115	http://amigo.geneontology.org/amigo/term/GO:0099055	9.1323e-07	3.79904e-05
GO:0071944	cell periphery	5225	http://amigo.geneontology.org/amigo/term/GO:0071944	1.9347e-06	7.66512e-05
GO:0097458	neuron part	1500	http://amigo.geneontology.org/amigo/term/GO:0097458	4.89216e-06	0.000185013
GO:0098794	postsynapse	568	http://amigo.geneontology.org/amigo/term/GO:0098794	5.68981e-06	0.000205823
GO:0099060	integral component of postsynaptic specialization membrane	71	http://amigo.geneontology.org/amigo/term/GO:0099060	7.43711e-06	0.00025782
GO:0098948	intrinsic component of postsynaptic specialization membrane	74	http://amigo.geneontology.org/amigo/term/GO:0098948	1.91548e-05	0.000637472
GO:0031225	anchored component of membrane	156	http://amigo.geneontology.org/amigo/term/GO:0031225	2.52198e-05	0.000807033
GO:0016324	apical plasma membrane	300	http://amigo.geneontology.org/amigo/term/GO:0016324	2.70937e-05	0.000834888
GO:0099634	postsynaptic specialization membrane	86	http://amigo.geneontology.org/amigo/term/GO:0099634	4.21095e-05	0.00125126
GO:0099572	postsynaptic specialization	316	http://amigo.geneontology.org/amigo/term/GO:0099572	5.30197e-05	0.00152112
GO:0060076	excitatory synapse	46	http://amigo.geneontology.org/amigo/term/GO:0060076	7.39497e-05	0.00205087
GO:0030672	synaptic vesicle membrane	87	http://amigo.geneontology.org/amigo/term/GO:0030672	0.000111251	0.00289252
GO:0099501	exocytic vesicle membrane	87	http://amigo.geneontology.org/amigo/term/GO:0099501	0.000111251	0.00289252
GO:0097730	non-motile cilium	124	http://amigo.geneontology.org/amigo/term/GO:0097730	0.000134954	0.00340247
GO:0008076	voltage-gated potassium channel complex	76	http://amigo.geneontology.org/amigo/term/GO:0008076	0.000174407	0.00426784
GO:0034705	potassium channel complex	80	http://amigo.geneontology.org/amigo/term/GO:0034705	0.000190283	0.00452329
GO:0098793	presynapse	438	http://amigo.geneontology.org/amigo/term/GO:0098793	0.000252989	0.00584686
GO:0044441	ciliary part	415	http://amigo.geneontology.org/amigo/term/GO:0044441	0.000322519	0.0070681
GO:0005929	cilium	563	http://amigo.geneontology.org/amigo/term/GO:0005929	0.000322822	0.0070681
GO:0098982	GABA-ergic synapse	74	http://amigo.geneontology.org/amigo/term/GO:0098982	0.000338336	0.00721783
GO:0033017	sarcoplasmic reticulum membrane	36	http://amigo.geneontology.org/amigo/term/GO:0033017	0.000389881	0.00810953
GO:0032982	myosin filament	22	http://amigo.geneontology.org/amigo/term/GO:0032982	0.000403985	0.00819793
GO:0099061	integral component of postsynaptic density membrane	48	http://amigo.geneontology.org/amigo/term/GO:0099061	0.000421811	0.00835587
GO:0014069	postsynaptic density	290	http://amigo.geneontology.org/amigo/term/GO:0014069	0.000440653	0.00852612
GO:0045177	apical part of cell	365	http://amigo.geneontology.org/amigo/term/GO:0045177	0.00045738	0.00864865
GO:0098984	neuron to neuron synapse	315	http://amigo.geneontology.org/amigo/term/GO:0098984	0.000482538	0.00866535
GO:0034707	chloride channel complex	48	http://amigo.geneontology.org/amigo/term/GO:0034707	0.000486005	0.00866535
GO:0016323	basolateral plasma membrane	201	http://amigo.geneontology.org/amigo/term/GO:0016323	0.000489509	0.00866535
GO:0032279	asymmetric synapse	294	http://amigo.geneontology.org/amigo/term/GO:0032279	0.000505188	0.00875658
GO:0098889	intrinsic component of presynaptic membrane	83	http://amigo.geneontology.org/amigo/term/GO:0098889	0.000525155	0.00891691
GO:0042734	presynaptic membrane	141	http://amigo.geneontology.org/amigo/term/GO:0042734	0.000578817	0.00931634
GO:0044463	cell projection part	1308	http://amigo.geneontology.org/amigo/term/GO:0044463	0.000582271	0.00931634
GO:0120038	plasma membrane bounded cell projection part	1308	http://amigo.geneontology.org/amigo/term/GO:0120038	0.000582271	0.00931634
GO:0099056	integral component of presynaptic membrane	74	http://amigo.geneontology.org/amigo/term/GO:0099056	0.000866197	0.0135977
GO:0048786	presynaptic active zone	60	http://amigo.geneontology.org/amigo/term/GO:0048786	0.00097367	0.0150017
GO:0099146	intrinsic component of postsynaptic density membrane	51	http://amigo.geneontology.org/amigo/term/GO:0099146	0.00100935	0.0152687
GO:0098688	parallel fiber to Purkinje cell synapse	16	http://amigo.geneontology.org/amigo/term/GO:0098688	0.00116031	0.0172389
GO:0098839	postsynaptic density membrane	59	http://amigo.geneontology.org/amigo/term/GO:0098839	0.00132719	0.0193723
GO:0120025	plasma membrane bounded cell projection	1854	http://amigo.geneontology.org/amigo/term/GO:0120025	0.00179346	0.0257268
GO:0097733	photoreceptor cell cilium	98	http://amigo.geneontology.org/amigo/term/GO:0097733	0.0019084	0.0265737
GO:0042995	cell projection	1917	http://amigo.geneontology.org/amigo/term/GO:0042995	0.00191637	0.0265737
GO:0016528	sarcoplasm	76	http://amigo.geneontology.org/amigo/term/GO:0016528	0.0020105	0.0271859
GO:0016459	myosin complex	65	http://amigo.geneontology.org/amigo/term/GO:0016459	0.00202587	0.0271859
GO:0044297	cell body	522	http://amigo.geneontology.org/amigo/term/GO:0044297	0.00259744	0.0343027
GO:0044298	cell body membrane	25	http://amigo.geneontology.org/amigo/term/GO:0044298	0.00277337	0.0360538
GO:0097225	sperm midpiece	22	http://amigo.geneontology.org/amigo/term/GO:0097225	0.00284221	0.0363803
GO:0043005	neuron projection	1091	http://amigo.geneontology.org/amigo/term/GO:0043005	0.00294788	0.0371611
GO:0097731	9+0 non-motile cilium	99	http://amigo.geneontology.org/amigo/term/GO:0097731	0.00307729	0.0382136
GO:0060198	clathrin-sculpted vesicle	12	http://amigo.geneontology.org/amigo/term/GO:0060198	0.00333948	0.0408596
GO:0016529	sarcoplasmic reticulum	67	http://amigo.geneontology.org/amigo/term/GO:0016529	0.00352724	0.0425314
GO:0098978	glutamatergic synapse	352	http://amigo.geneontology.org/amigo/term/GO:0098978	0.00374019	0.0440052
GO:0032809	neuronal cell body membrane	24	http://amigo.geneontology.org/amigo/term/GO:0032809	0.00375525	0.0440052
GO:0017146	NMDA selective glutamate receptor complex	11	http://amigo.geneontology.org/amigo/term/GO:0017146	0.00394285	0.0455618

## Sheet: BP_GSE_UP
ID	DESC	GeneCount	URL	rawp	BH
GO:0044237	cellular metabolic process	10578	http://amigo.geneontology.org/amigo/term/GO:0044237	2.0301e-41	1.37539e-37
GO:0044238	primary metabolic process	10515	http://amigo.geneontology.org/amigo/term/GO:0044238	6.02063e-40	2.03949e-36
GO:0071704	organic substance metabolic process	11329	http://amigo.geneontology.org/amigo/term/GO:0071704	1.70462e-38	3.8496e-35
GO:0006807	nitrogen compound metabolic process	10059	http://amigo.geneontology.org/amigo/term/GO:0006807	2.23863e-36	3.509e-33
GO:0008152	metabolic process	11817	http://amigo.geneontology.org/amigo/term/GO:0008152	2.58967e-36	3.509e-33
GO:1901360	organic cyclic compound metabolic process	6432	http://amigo.geneontology.org/amigo/term/GO:1901360	4.58737e-36	5.1799e-33
GO:0046483	heterocycle metabolic process	6173	http://amigo.geneontology.org/amigo/term/GO:0046483	2.77271e-33	2.68359e-30
GO:0034641	cellular nitrogen compound metabolic process	6717	http://amigo.geneontology.org/amigo/term/GO:0034641	1.08784e-32	9.21268e-30
GO:0006725	cellular aromatic compound metabolic process	6217	http://amigo.geneontology.org/amigo/term/GO:0006725	3.00598e-32	2.26283e-29
GO:0006139	nucleobase-containing compound metabolic process	6016	http://amigo.geneontology.org/amigo/term/GO:0006139	3.60869e-31	2.44489e-28
GO:0080090	regulation of primary metabolic process	5764	http://amigo.geneontology.org/amigo/term/GO:0080090	1.44743e-28	8.91486e-26
GO:0010467	gene expression	6188	http://amigo.geneontology.org/amigo/term/GO:0010467	1.63751e-28	9.24512e-26
GO:0090304	nucleic acid metabolic process	5389	http://amigo.geneontology.org/amigo/term/GO:0090304	4.79892e-28	2.50097e-25
GO:0009058	biosynthetic process	5950	http://amigo.geneontology.org/amigo/term/GO:0009058	1.84972e-27	8.95131e-25
GO:0044260	cellular macromolecule metabolic process	7747	http://amigo.geneontology.org/amigo/term/GO:0044260	2.15483e-26	9.73265e-24
GO:0043170	macromolecule metabolic process	9779	http://amigo.geneontology.org/amigo/term/GO:0043170	2.36864e-26	1.00297e-23
GO:1901576	organic substance biosynthetic process	5870	http://amigo.geneontology.org/amigo/term/GO:1901576	3.98692e-26	1.5889e-23
GO:0009889	regulation of biosynthetic process	4135	http://amigo.geneontology.org/amigo/term/GO:0009889	4.47392e-26	1.68393e-23
GO:0016070	RNA metabolic process	4867	http://amigo.geneontology.org/amigo/term/GO:0016070	9.71373e-26	3.46371e-23
GO:0051171	regulation of nitrogen compound metabolic process	5597	http://amigo.geneontology.org/amigo/term/GO:0051171	3.31444e-25	1.12277e-22
GO:0044249	cellular biosynthetic process	5792	http://amigo.geneontology.org/amigo/term/GO:0044249	1.58952e-24	5.12809e-22
GO:0019222	regulation of metabolic process	6816	http://amigo.geneontology.org/amigo/term/GO:0019222	4.18809e-24	1.27884e-21
GO:0031323	regulation of cellular metabolic process	5833	http://amigo.geneontology.org/amigo/term/GO:0031323	4.34145e-24	1.27884e-21
GO:0019219	regulation of nucleobase-containing compound metabolic process	3853	http://amigo.geneontology.org/amigo/term/GO:0019219	6.96377e-24	1.96581e-21
GO:0031326	regulation of cellular biosynthetic process	4060	http://amigo.geneontology.org/amigo/term/GO:0031326	1.21648e-23	3.29665e-21
GO:0060255	regulation of macromolecule metabolic process	6312	http://amigo.geneontology.org/amigo/term/GO:0060255	1.79308e-23	4.67235e-21
GO:0010556	regulation of macromolecule biosynthetic process	3877	http://amigo.geneontology.org/amigo/term/GO:0010556	4.2538e-22	1.06739e-19
GO:0010468	regulation of gene expression	4819	http://amigo.geneontology.org/amigo/term/GO:0010468	8.80384e-22	2.13021e-19
GO:0050776	regulation of immune response	1033	http://amigo.geneontology.org/amigo/term/GO:0050776	1.18419e-21	2.76652e-19
GO:0051252	regulation of RNA metabolic process	3552	http://amigo.geneontology.org/amigo/term/GO:0051252	2.31697e-21	5.2325e-19
GO:1901575	organic substance catabolic process	1925	http://amigo.geneontology.org/amigo/term/GO:1901575	6.73645e-21	1.47224e-18
GO:0009059	macromolecule biosynthetic process	4807	http://amigo.geneontology.org/amigo/term/GO:0009059	1.04224e-20	2.20663e-18
GO:0009056	catabolic process	2320	http://amigo.geneontology.org/amigo/term/GO:0009056	1.08726e-20	2.23218e-18
GO:0050778	positive regulation of immune response	809	http://amigo.geneontology.org/amigo/term/GO:0050778	1.42715e-20	2.84382e-18
GO:0044248	cellular catabolic process	2054	http://amigo.geneontology.org/amigo/term/GO:0044248	4.59719e-20	8.89885e-18
GO:2000112	regulation of cellular macromolecule biosynthetic process	3725	http://amigo.geneontology.org/amigo/term/GO:2000112	5.31617e-20	1.00047e-17
GO:0002253	activation of immune response	647	http://amigo.geneontology.org/amigo/term/GO:0002253	9.48044e-20	1.73595e-17
GO:0009987	cellular process	15799	http://amigo.geneontology.org/amigo/term/GO:0009987	1.03769e-19	1.85009e-17
GO:1901362	organic cyclic compound biosynthetic process	4239	http://amigo.geneontology.org/amigo/term/GO:1901362	1.34043e-19	2.32856e-17
GO:0002682	regulation of immune system process	1570	http://amigo.geneontology.org/amigo/term/GO:0002682	1.60381e-19	2.71645e-17
GO:0034645	cellular macromolecule biosynthetic process	4635	http://amigo.geneontology.org/amigo/term/GO:0034645	2.2308e-19	3.68627e-17
GO:0032774	RNA biosynthetic process	3516	http://amigo.geneontology.org/amigo/term/GO:0032774	3.67024e-19	5.92044e-17
GO:2001141	regulation of RNA biosynthetic process	3348	http://amigo.geneontology.org/amigo/term/GO:2001141	4.31166e-19	6.79337e-17
GO:0009892	negative regulation of metabolic process	3322	http://amigo.geneontology.org/amigo/term/GO:0009892	8.55435e-19	1.31718e-16
GO:0097659	nucleic acid-templated transcription	3500	http://amigo.geneontology.org/amigo/term/GO:0097659	8.75347e-19	1.31788e-16
GO:1903506	regulation of nucleic acid-templated transcription	3338	http://amigo.geneontology.org/amigo/term/GO:1903506	1.39241e-18	2.05078e-16
GO:0006325	chromatin organization	722	http://amigo.geneontology.org/amigo/term/GO:0006325	2.47363e-18	3.56571e-16
GO:0044271	cellular nitrogen compound biosynthetic process	4735	http://amigo.geneontology.org/amigo/term/GO:0044271	6.9846e-18	9.85848e-16
GO:1901564	organonitrogen compound metabolic process	6500	http://amigo.geneontology.org/amigo/term/GO:1901564	7.75767e-18	1.07262e-15
GO:0006351	transcription, DNA-templated	3444	http://amigo.geneontology.org/amigo/term/GO:0006351	9.35041e-18	1.26698e-15
GO:0018130	heterocycle biosynthetic process	4089	http://amigo.geneontology.org/amigo/term/GO:0018130	1.04347e-17	1.38617e-15
GO:0031324	negative regulation of cellular metabolic process	2433	http://amigo.geneontology.org/amigo/term/GO:0031324	1.42239e-17	1.85321e-15
GO:0002768	immune response-regulating cell surface receptor signaling pathway	434	http://amigo.geneontology.org/amigo/term/GO:0002768	2.08469e-17	2.66486e-15
GO:0006355	regulation of transcription, DNA-templated	3266	http://amigo.geneontology.org/amigo/term/GO:0006355	2.18049e-17	2.7357e-15
GO:0034654	nucleobase-containing compound biosynthetic process	4029	http://amigo.geneontology.org/amigo/term/GO:0034654	3.48182e-17	4.28897e-15
GO:0071840	cellular component organization or biogenesis	5922	http://amigo.geneontology.org/amigo/term/GO:0071840	4.30424e-17	5.20736e-15
GO:0019438	aromatic compound biosynthetic process	4099	http://amigo.geneontology.org/amigo/term/GO:0019438	5.99214e-17	7.12224e-15
GO:0010605	negative regulation of macromolecule metabolic process	3088	http://amigo.geneontology.org/amigo/term/GO:0010605	6.91667e-17	8.07939e-15
GO:0016043	cellular component organization	5782	http://amigo.geneontology.org/amigo/term/GO:0016043	9.45086e-17	1.08525e-14
GO:0006950	response to stress	3822	http://amigo.geneontology.org/amigo/term/GO:0006950	1.04127e-16	1.17576e-14
GO:0002764	immune response-regulating signaling pathway	603	http://amigo.geneontology.org/amigo/term/GO:0002764	1.16573e-16	1.29472e-14
GO:0002684	positive regulation of immune system process	1087	http://amigo.geneontology.org/amigo/term/GO:0002684	1.35275e-16	1.47821e-14
GO:0051172	negative regulation of nitrogen compound metabolic process	2272	http://amigo.geneontology.org/amigo/term/GO:0051172	1.39908e-16	1.50457e-14
GO:0006996	organelle organization	3373	http://amigo.geneontology.org/amigo/term/GO:0006996	2.73346e-16	2.89363e-14
GO:0002429	immune response-activating cell surface receptor signaling pathway	399	http://amigo.geneontology.org/amigo/term/GO:0002429	3.54279e-16	3.69268e-14
GO:0044419	interspecies interaction between organisms	928	http://amigo.geneontology.org/amigo/term/GO:0044419	4.52646e-16	4.64648e-14
GO:0016054	organic acid catabolic process	250	http://amigo.geneontology.org/amigo/term/GO:0016054	6.85686e-16	6.83166e-14
GO:0046395	carboxylic acid catabolic process	250	http://amigo.geneontology.org/amigo/term/GO:0046395	6.85686e-16	6.83166e-14
GO:0044267	cellular protein metabolic process	4872	http://amigo.geneontology.org/amigo/term/GO:0044267	7.70447e-16	7.5649e-14
GO:0016569	covalent chromatin modification	433	http://amigo.geneontology.org/amigo/term/GO:0016569	8.56515e-16	8.28984e-14
GO:0044403	symbiont process	884	http://amigo.geneontology.org/amigo/term/GO:0044403	1.06039e-15	1.01185e-13
GO:0045935	positive regulation of nucleobase-containing compound metabolic process	1715	http://amigo.geneontology.org/amigo/term/GO:0045935	1.2463e-15	1.17273e-13
GO:0002757	immune response-activating signal transduction	567	http://amigo.geneontology.org/amigo/term/GO:0002757	1.28164e-15	1.18946e-13
GO:0051276	chromosome organization	1097	http://amigo.geneontology.org/amigo/term/GO:0051276	1.42342e-15	1.3032e-13
GO:0016570	histone modification	420	http://amigo.geneontology.org/amigo/term/GO:0016570	1.972e-15	1.78137e-13
GO:0048518	positive regulation of biological process	5787	http://amigo.geneontology.org/amigo/term/GO:0048518	3.09871e-15	2.76233e-13
GO:0019752	carboxylic acid metabolic process	1006	http://amigo.geneontology.org/amigo/term/GO:0019752	3.19597e-15	2.81204e-13
GO:0016032	viral process	822	http://amigo.geneontology.org/amigo/term/GO:0016032	3.47255e-15	3.01622e-13
GO:0006955	immune response	2148	http://amigo.geneontology.org/amigo/term/GO:0006955	1.02912e-14	8.82571e-13
GO:0051254	positive regulation of RNA metabolic process	1532	http://amigo.geneontology.org/amigo/term/GO:0051254	1.29202e-14	1.09418e-12
GO:0046649	lymphocyte activation	630	http://amigo.geneontology.org/amigo/term/GO:0046649	1.3207e-14	1.10466e-12
GO:0050851	antigen receptor-mediated signaling pathway	224	http://amigo.geneontology.org/amigo/term/GO:0050851	1.71104e-14	1.41369e-12
GO:0006366	transcription by RNA polymerase II	2581	http://amigo.geneontology.org/amigo/term/GO:0006366	1.76367e-14	1.43962e-12
GO:0031325	positive regulation of cellular metabolic process	3007	http://amigo.geneontology.org/amigo/term/GO:0031325	3.0563e-14	2.46505e-12
GO:0006082	organic acid metabolic process	1109	http://amigo.geneontology.org/amigo/term/GO:0006082	5.3472e-14	4.26203e-12
GO:0010629	negative regulation of gene expression	2278	http://amigo.geneontology.org/amigo/term/GO:0010629	8.47432e-14	6.67599e-12
GO:0002376	immune system process	3063	http://amigo.geneontology.org/amigo/term/GO:0002376	1.06271e-13	8.27567e-12
GO:0043436	oxoacid metabolic process	1091	http://amigo.geneontology.org/amigo/term/GO:0043436	1.11247e-13	8.48473e-12
GO:0051173	positive regulation of nitrogen compound metabolic process	2870	http://amigo.geneontology.org/amigo/term/GO:0051173	1.1146e-13	8.48473e-12
GO:0033554	cellular response to stress	1914	http://amigo.geneontology.org/amigo/term/GO:0033554	1.59852e-13	1.20333e-11
GO:0019538	protein metabolic process	5488	http://amigo.geneontology.org/amigo/term/GO:0019538	2.38537e-13	1.77592e-11
GO:0043412	macromolecule modification	4028	http://amigo.geneontology.org/amigo/term/GO:0043412	3.1791e-13	2.34113e-11
GO:0050896	response to stimulus	8836	http://amigo.geneontology.org/amigo/term/GO:0050896	3.9948e-13	2.91019e-11
GO:0010604	positive regulation of macromolecule metabolic process	3041	http://amigo.geneontology.org/amigo/term/GO:0010604	4.32406e-13	3.11655e-11
GO:0006357	regulation of transcription by RNA polymerase II	2420	http://amigo.geneontology.org/amigo/term/GO:0006357	5.67676e-13	4.04843e-11
GO:0048523	negative regulation of cellular process	4581	http://amigo.geneontology.org/amigo/term/GO:0048523	5.88244e-13	4.15141e-11
GO:1901565	organonitrogen compound catabolic process	1123	http://amigo.geneontology.org/amigo/term/GO:1901565	5.94561e-13	4.15273e-11
GO:0009893	positive regulation of metabolic process	3313	http://amigo.geneontology.org/amigo/term/GO:0009893	7.41243e-13	5.12441e-11
GO:1902680	positive regulation of RNA biosynthetic process	1454	http://amigo.geneontology.org/amigo/term/GO:1902680	1.13708e-12	7.75654e-11
GO:0009890	negative regulation of biosynthetic process	1522	http://amigo.geneontology.org/amigo/term/GO:0009890	1.14488e-12	7.75654e-11
GO:0045893	positive regulation of transcription, DNA-templated	1368	http://amigo.geneontology.org/amigo/term/GO:0045893	1.2505e-12	8.38829e-11
GO:1903508	positive regulation of nucleic acid-templated transcription	1453	http://amigo.geneontology.org/amigo/term/GO:1903508	1.41532e-12	9.4008e-11
GO:0018193	peptidyl-amino acid modification	1107	http://amigo.geneontology.org/amigo/term/GO:0018193	1.71043e-12	1.11974e-10
GO:0031327	negative regulation of cellular biosynthetic process	1499	http://amigo.geneontology.org/amigo/term/GO:0031327	1.71886e-12	1.11974e-10
GO:0006464	cellular protein modification process	3852	http://amigo.geneontology.org/amigo/term/GO:0006464	2.0864e-12	1.33352e-10
GO:0036211	protein modification process	3852	http://amigo.geneontology.org/amigo/term/GO:0036211	2.0864e-12	1.33352e-10
GO:0010557	positive regulation of macromolecule biosynthetic process	1698	http://amigo.geneontology.org/amigo/term/GO:0010557	2.19561e-12	1.39021e-10
GO:0018205	peptidyl-lysine modification	376	http://amigo.geneontology.org/amigo/term/GO:0018205	2.24069e-12	1.4035e-10
GO:0009891	positive regulation of biosynthetic process	1842	http://amigo.geneontology.org/amigo/term/GO:0009891	2.25803e-12	1.4035e-10
GO:0007049	cell cycle	1716	http://amigo.geneontology.org/amigo/term/GO:0007049	2.34739e-12	1.44578e-10
GO:0010558	negative regulation of macromolecule biosynthetic process	1432	http://amigo.geneontology.org/amigo/term/GO:0010558	3.23531e-12	1.9747e-10
GO:0044282	small molecule catabolic process	404	http://amigo.geneontology.org/amigo/term/GO:0044282	3.69879e-12	2.23744e-10
GO:0031328	positive regulation of cellular biosynthetic process	1809	http://amigo.geneontology.org/amigo/term/GO:0031328	4.1431e-12	2.48403e-10
GO:0006974	cellular response to DNA damage stimulus	791	http://amigo.geneontology.org/amigo/term/GO:0006974	4.73424e-12	2.81355e-10
GO:0002250	adaptive immune response	563	http://amigo.geneontology.org/amigo/term/GO:0002250	4.77729e-12	2.81445e-10
GO:0048522	positive regulation of cellular process	5033	http://amigo.geneontology.org/amigo/term/GO:0048522	5.96504e-12	3.48389e-10
GO:2000113	negative regulation of cellular macromolecule biosynthetic process	1343	http://amigo.geneontology.org/amigo/term/GO:2000113	7.84944e-12	4.54529e-10
GO:0019216	regulation of lipid metabolic process	402	http://amigo.geneontology.org/amigo/term/GO:0019216	9.07451e-12	5.21015e-10
GO:0009063	cellular amino acid catabolic process	115	http://amigo.geneontology.org/amigo/term/GO:0009063	1.15481e-11	6.57467e-10
GO:0043933	protein-containing complex subunit organization	2032	http://amigo.geneontology.org/amigo/term/GO:0043933	1.27771e-11	7.21375e-10
GO:0008150	biological_process	17913	http://amigo.geneontology.org/amigo/term/GO:0008150	1.73797e-11	9.73118e-10
GO:0044281	small molecule metabolic process	2012	http://amigo.geneontology.org/amigo/term/GO:0044281	2.39741e-11	1.33135e-09
GO:0045934	negative regulation of nucleobase-containing compound metabolic process	1342	http://amigo.geneontology.org/amigo/term/GO:0045934	3.5596e-11	1.96067e-09
GO:0048519	negative regulation of biological process	5537	http://amigo.geneontology.org/amigo/term/GO:0048519	5.55436e-11	3.03474e-09
GO:0032787	monocarboxylic acid metabolic process	594	http://amigo.geneontology.org/amigo/term/GO:0032787	9.1775e-11	4.9742e-09
GO:0042110	T cell activation	443	http://amigo.geneontology.org/amigo/term/GO:0042110	1.23406e-10	6.6355e-09
GO:0051249	regulation of lymphocyte activation	401	http://amigo.geneontology.org/amigo/term/GO:0051249	1.38152e-10	7.31266e-09
GO:0009057	macromolecule catabolic process	1226	http://amigo.geneontology.org/amigo/term/GO:0009057	1.38158e-10	7.31266e-09
GO:0080134	regulation of response to stress	1592	http://amigo.geneontology.org/amigo/term/GO:0080134	1.8458e-10	9.69401e-09
GO:0010628	positive regulation of gene expression	1827	http://amigo.geneontology.org/amigo/term/GO:0010628	1.99324e-10	1.03708e-08
GO:0010033	response to organic substance	3139	http://amigo.geneontology.org/amigo/term/GO:0010033	2.00527e-10	1.03708e-08
GO:0040029	regulation of gene expression, epigenetic	859	http://amigo.geneontology.org/amigo/term/GO:0040029	2.24959e-10	1.15462e-08
GO:0051716	cellular response to stimulus	6946	http://amigo.geneontology.org/amigo/term/GO:0051716	2.56065e-10	1.30439e-08
GO:0030098	lymphocyte differentiation	325	http://amigo.geneontology.org/amigo/term/GO:0030098	2.62527e-10	1.32733e-08
GO:0001775	cell activation	1342	http://amigo.geneontology.org/amigo/term/GO:0001775	2.70253e-10	1.35627e-08
GO:0051726	regulation of cell cycle	1149	http://amigo.geneontology.org/amigo/term/GO:0051726	2.86403e-10	1.42675e-08
GO:0032269	negative regulation of cellular protein metabolic process	1050	http://amigo.geneontology.org/amigo/term/GO:0032269	3.06617e-10	1.5163e-08
GO:1901605	alpha-amino acid metabolic process	200	http://amigo.geneontology.org/amigo/term/GO:1901605	4.70442e-10	2.3096e-08
GO:0002252	immune effector process	1197	http://amigo.geneontology.org/amigo/term/GO:0002252	5.23106e-10	2.54967e-08
GO:0009894	regulation of catabolic process	916	http://amigo.geneontology.org/amigo/term/GO:0009894	5.57333e-10	2.69709e-08
GO:0038093	Fc receptor signaling pathway	241	http://amigo.geneontology.org/amigo/term/GO:0038093	6.389e-10	3.06989e-08
GO:0002520	immune system development	938	http://amigo.geneontology.org/amigo/term/GO:0002520	7.55566e-10	3.6049e-08
GO:0050852	T cell receptor signaling pathway	180	http://amigo.geneontology.org/amigo/term/GO:0050852	8.83245e-10	4.1846e-08
GO:0048585	negative regulation of response to stimulus	1621	http://amigo.geneontology.org/amigo/term/GO:0048585	9.38903e-10	4.41741e-08
GO:0044085	cellular component biogenesis	2951	http://amigo.geneontology.org/amigo/term/GO:0044085	9.66036e-10	4.51372e-08
GO:0044265	cellular macromolecule catabolic process	1003	http://amigo.geneontology.org/amigo/term/GO:0044265	1.14614e-09	5.31858e-08
GO:0065003	protein-containing complex assembly	1742	http://amigo.geneontology.org/amigo/term/GO:0065003	1.17092e-09	5.39657e-08
GO:0022607	cellular component assembly	2765	http://amigo.geneontology.org/amigo/term/GO:0022607	1.20149e-09	5.50008e-08
GO:0002697	regulation of immune effector process	441	http://amigo.geneontology.org/amigo/term/GO:0002697	1.35034e-09	6.13997e-08
GO:0010564	regulation of cell cycle process	764	http://amigo.geneontology.org/amigo/term/GO:0010564	1.41949e-09	6.41138e-08
GO:0016071	mRNA metabolic process	815	http://amigo.geneontology.org/amigo/term/GO:0016071	1.98862e-09	8.92246e-08
GO:1902679	negative regulation of RNA biosynthetic process	1139	http://amigo.geneontology.org/amigo/term/GO:1902679	2.47699e-09	1.10405e-07
GO:0051248	negative regulation of protein metabolic process	1117	http://amigo.geneontology.org/amigo/term/GO:0051248	2.52864e-09	1.11971e-07
GO:0006520	cellular amino acid metabolic process	347	http://amigo.geneontology.org/amigo/term/GO:0006520	2.70067e-09	1.18812e-07
GO:0006259	DNA metabolic process	964	http://amigo.geneontology.org/amigo/term/GO:0006259	2.91179e-09	1.27273e-07
GO:1901606	alpha-amino acid catabolic process	98	http://amigo.geneontology.org/amigo/term/GO:1901606	2.99887e-09	1.30239e-07
GO:0000278	mitotic cell cycle	934	http://amigo.geneontology.org/amigo/term/GO:0000278	3.29062e-09	1.42e-07
GO:1903507	negative regulation of nucleic acid-templated transcription	1137	http://amigo.geneontology.org/amigo/term/GO:1903507	3.31596e-09	1.42188e-07
GO:0050789	regulation of biological process	11233	http://amigo.geneontology.org/amigo/term/GO:0050789	3.43547e-09	1.46386e-07
GO:0071310	cellular response to organic substance	2565	http://amigo.geneontology.org/amigo/term/GO:0071310	3.54116e-09	1.49946e-07
GO:0070887	cellular response to chemical stimulus	3101	http://amigo.geneontology.org/amigo/term/GO:0070887	4.08461e-09	1.71883e-07
GO:0051246	regulation of protein metabolic process	2701	http://amigo.geneontology.org/amigo/term/GO:0051246	4.57809e-09	1.9146e-07
GO:0050853	B cell receptor signaling pathway	53	http://amigo.geneontology.org/amigo/term/GO:0050853	4.72842e-09	1.96534e-07
GO:0031329	regulation of cellular catabolic process	814	http://amigo.geneontology.org/amigo/term/GO:0031329	4.88604e-09	2.01847e-07
GO:0051253	negative regulation of RNA metabolic process	1214	http://amigo.geneontology.org/amigo/term/GO:0051253	5.35735e-09	2.19976e-07
GO:0009968	negative regulation of signal transduction	1267	http://amigo.geneontology.org/amigo/term/GO:0009968	6.2743e-09	2.56074e-07
GO:0045321	leukocyte activation	1186	http://amigo.geneontology.org/amigo/term/GO:0045321	6.34583e-09	2.57443e-07
GO:0007159	leukocyte cell-cell adhesion	328	http://amigo.geneontology.org/amigo/term/GO:0007159	9.09044e-09	3.66594e-07
GO:0048534	hematopoietic or lymphoid organ development	890	http://amigo.geneontology.org/amigo/term/GO:0048534	9.66086e-09	3.85192e-07
GO:0045892	negative regulation of transcription, DNA-templated	1083	http://amigo.geneontology.org/amigo/term/GO:0045892	9.66534e-09	3.85192e-07
GO:0006915	apoptotic process	1907	http://amigo.geneontology.org/amigo/term/GO:0006915	1.10581e-08	4.3812e-07
GO:0050794	regulation of cellular process	10176	http://amigo.geneontology.org/amigo/term/GO:0050794	1.18439e-08	4.66525e-07
GO:0050863	regulation of T cell activation	307	http://amigo.geneontology.org/amigo/term/GO:0050863	1.26112e-08	4.93877e-07
GO:0006396	RNA processing	1330	http://amigo.geneontology.org/amigo/term/GO:0006396	1.27172e-08	4.95167e-07
GO:0048583	regulation of response to stimulus	4276	http://amigo.geneontology.org/amigo/term/GO:0048583	1.41269e-08	5.46912e-07
GO:0051128	regulation of cellular component organization	2342	http://amigo.geneontology.org/amigo/term/GO:0051128	1.73417e-08	6.67558e-07
GO:0051251	positive regulation of lymphocyte activation	258	http://amigo.geneontology.org/amigo/term/GO:0051251	1.76223e-08	6.7226e-07
GO:0045088	regulation of innate immune response	440	http://amigo.geneontology.org/amigo/term/GO:0045088	1.76623e-08	6.7226e-07
GO:0002449	lymphocyte mediated immunity	293	http://amigo.geneontology.org/amigo/term/GO:0002449	1.88405e-08	7.13099e-07
GO:1903047	mitotic cell cycle process	816	http://amigo.geneontology.org/amigo/term/GO:1903047	1.90928e-08	7.18631e-07
GO:0042221	response to chemical	4521	http://amigo.geneontology.org/amigo/term/GO:0042221	2.38371e-08	8.92243e-07
GO:0030097	hemopoiesis	847	http://amigo.geneontology.org/amigo/term/GO:0030097	2.5435e-08	9.46824e-07
GO:0030155	regulation of cell adhesion	659	http://amigo.geneontology.org/amigo/term/GO:0030155	2.76401e-08	1.02329e-06
GO:0072329	monocarboxylic acid catabolic process	115	http://amigo.geneontology.org/amigo/term/GO:0072329	3.53451e-08	1.30143e-06
GO:0050865	regulation of cell activation	535	http://amigo.geneontology.org/amigo/term/GO:0050865	3.98474e-08	1.45928e-06
GO:0051130	positive regulation of cellular component organization	1189	http://amigo.geneontology.org/amigo/term/GO:0051130	4.38614e-08	1.59764e-06
GO:0002521	leukocyte differentiation	485	http://amigo.geneontology.org/amigo/term/GO:0002521	4.63543e-08	1.67941e-06
GO:0032268	regulation of cellular protein metabolic process	2453	http://amigo.geneontology.org/amigo/term/GO:0032268	4.67833e-08	1.68594e-06
GO:0012501	programmed cell death	2049	http://amigo.geneontology.org/amigo/term/GO:0012501	5.17977e-08	1.85148e-06
GO:0033036	macromolecule localization	2735	http://amigo.geneontology.org/amigo/term/GO:0033036	5.19234e-08	1.85148e-06
GO:0042113	B cell activation	215	http://amigo.geneontology.org/amigo/term/GO:0042113	5.40196e-08	1.91614e-06
GO:0065007	biological regulation	11810	http://amigo.geneontology.org/amigo/term/GO:0065007	5.64266e-08	1.98858e-06
GO:0007346	regulation of mitotic cell cycle	622	http://amigo.geneontology.org/amigo/term/GO:0007346	5.66489e-08	1.98858e-06
GO:0043067	regulation of programmed cell death	1539	http://amigo.geneontology.org/amigo/term/GO:0043067	5.70622e-08	1.99277e-06
GO:0097711	ciliary basal body-plasma membrane docking	95	http://amigo.geneontology.org/amigo/term/GO:0097711	5.83274e-08	2.0265e-06
GO:0045087	innate immune response	893	http://amigo.geneontology.org/amigo/term/GO:0045087	6.2484e-08	2.15984e-06
GO:1903037	regulation of leukocyte cell-cell adhesion	295	http://amigo.geneontology.org/amigo/term/GO:1903037	7.91157e-08	2.72086e-06
GO:0031347	regulation of defense response	885	http://amigo.geneontology.org/amigo/term/GO:0031347	8.97615e-08	3.07138e-06
GO:0042981	regulation of apoptotic process	1512	http://amigo.geneontology.org/amigo/term/GO:0042981	9.15275e-08	3.11607e-06
GO:0016571	histone methylation	130	http://amigo.geneontology.org/amigo/term/GO:0016571	9.68343e-08	3.28026e-06
GO:0034097	response to cytokine	1167	http://amigo.geneontology.org/amigo/term/GO:0034097	1.0229e-07	3.44785e-06
GO:0006629	lipid metabolic process	1338	http://amigo.geneontology.org/amigo/term/GO:0006629	1.09268e-07	3.66481e-06
GO:0070646	protein modification by small protein removal	273	http://amigo.geneontology.org/amigo/term/GO:0070646	1.11198e-07	3.71117e-06
GO:0071345	cellular response to cytokine stimulus	1084	http://amigo.geneontology.org/amigo/term/GO:0071345	1.13118e-07	3.75672e-06
GO:1901361	organic cyclic compound catabolic process	685	http://amigo.geneontology.org/amigo/term/GO:1901361	1.1479e-07	3.79369e-06
GO:0051169	nuclear transport	305	http://amigo.geneontology.org/amigo/term/GO:0051169	1.20031e-07	3.94763e-06
GO:0008202	steroid metabolic process	321	http://amigo.geneontology.org/amigo/term/GO:0008202	1.30679e-07	4.27704e-06
GO:0022407	regulation of cell-cell adhesion	389	http://amigo.geneontology.org/amigo/term/GO:0022407	1.36106e-07	4.43327e-06
GO:0051604	protein maturation	353	http://amigo.geneontology.org/amigo/term/GO:0051604	1.37378e-07	4.45328e-06
GO:0019439	aromatic compound catabolic process	655	http://amigo.geneontology.org/amigo/term/GO:0019439	1.40224e-07	4.52389e-06
GO:0046907	intracellular transport	1546	http://amigo.geneontology.org/amigo/term/GO:0046907	1.49703e-07	4.80681e-06
GO:0072376	protein activation cascade	151	http://amigo.geneontology.org/amigo/term/GO:0072376	1.52398e-07	4.87026e-06
GO:0009611	response to wounding	665	http://amigo.geneontology.org/amigo/term/GO:0009611	1.60916e-07	5.11835e-06
GO:0030217	T cell differentiation	234	http://amigo.geneontology.org/amigo/term/GO:0030217	1.6642e-07	5.26866e-06
GO:0030163	protein catabolic process	799	http://amigo.geneontology.org/amigo/term/GO:0030163	1.71447e-07	5.38835e-06
GO:0006913	nucleocytoplasmic transport	302	http://amigo.geneontology.org/amigo/term/GO:0006913	1.71791e-07	5.38835e-06
GO:0009719	response to endogenous stimulus	1561	http://amigo.geneontology.org/amigo/term/GO:0009719	1.75381e-07	5.4756e-06
GO:0022402	cell cycle process	1280	http://amigo.geneontology.org/amigo/term/GO:0022402	1.83732e-07	5.71001e-06
GO:0034968	histone lysine methylation	109	http://amigo.geneontology.org/amigo/term/GO:0034968	1.91802e-07	5.93361e-06
GO:0008219	cell death	2178	http://amigo.geneontology.org/amigo/term/GO:0008219	2.01226e-07	6.19684e-06
GO:0000122	negative regulation of transcription by RNA polymerase II	735	http://amigo.geneontology.org/amigo/term/GO:0000122	2.05969e-07	6.3142e-06
GO:0051052	regulation of DNA metabolic process	403	http://amigo.geneontology.org/amigo/term/GO:0051052	2.13894e-07	6.52762e-06
GO:0002431	Fc receptor mediated stimulatory signaling pathway	142	http://amigo.geneontology.org/amigo/term/GO:0002431	2.28506e-07	6.92148e-06
GO:0006473	protein acetylation	195	http://amigo.geneontology.org/amigo/term/GO:0006473	2.28843e-07	6.92148e-06
GO:0051704	multi-organism process	2496	http://amigo.geneontology.org/amigo/term/GO:0051704	2.34612e-07	7.06442e-06
GO:1903706	regulation of hemopoiesis	468	http://amigo.geneontology.org/amigo/term/GO:1903706	2.47098e-07	7.40746e-06
GO:0031638	zymogen activation	46	http://amigo.geneontology.org/amigo/term/GO:0031638	2.52392e-07	7.53284e-06
GO:0032259	methylation	336	http://amigo.geneontology.org/amigo/term/GO:0032259	2.76223e-07	8.20796e-06
GO:0007166	cell surface receptor signaling pathway	2831	http://amigo.geneontology.org/amigo/term/GO:0007166	2.799e-07	8.2809e-06
GO:0045089	positive regulation of innate immune response	373	http://amigo.geneontology.org/amigo/term/GO:0045089	2.95937e-07	8.71726e-06
GO:0044257	cellular protein catabolic process	648	http://amigo.geneontology.org/amigo/term/GO:0044257	3.02895e-07	8.88362e-06
GO:0002694	regulation of leukocyte activation	492	http://amigo.geneontology.org/amigo/term/GO:0002694	3.06303e-07	8.94484e-06
GO:0006397	mRNA processing	499	http://amigo.geneontology.org/amigo/term/GO:0006397	3.17066e-07	9.21939e-06
GO:0070727	cellular macromolecule localization	1550	http://amigo.geneontology.org/amigo/term/GO:0070727	3.51126e-07	1.01661e-05
GO:0055088	lipid homeostasis	132	http://amigo.geneontology.org/amigo/term/GO:0055088	3.64211e-07	1.05001e-05
GO:0016053	organic acid biosynthetic process	427	http://amigo.geneontology.org/amigo/term/GO:0016053	3.65953e-07	1.05056e-05
GO:0010941	regulation of cell death	1659	http://amigo.geneontology.org/amigo/term/GO:0010941	4.28448e-07	1.22478e-05
GO:0043414	macromolecule methylation	276	http://amigo.geneontology.org/amigo/term/GO:0043414	4.42631e-07	1.25747e-05
GO:0044772	mitotic cell cycle phase transition	565	http://amigo.geneontology.org/amigo/term/GO:0044772	4.43595e-07	1.25747e-05
GO:0006281	DNA repair	502	http://amigo.geneontology.org/amigo/term/GO:0006281	4.50739e-07	1.2724e-05
GO:0046394	carboxylic acid biosynthetic process	426	http://amigo.geneontology.org/amigo/term/GO:0046394	4.88528e-07	1.37335e-05
GO:0050867	positive regulation of cell activation	319	http://amigo.geneontology.org/amigo/term/GO:0050867	5.32952e-07	1.49204e-05
GO:0044270	cellular nitrogen compound catabolic process	642	http://amigo.geneontology.org/amigo/term/GO:0044270	5.43886e-07	1.51639e-05
GO:0002433	immune response-regulating cell surface receptor signaling pathway involved in phagocytosis	139	http://amigo.geneontology.org/amigo/term/GO:0002433	5.6586e-07	1.56478e-05
GO:0038096	Fc-gamma receptor signaling pathway involved in phagocytosis	139	http://amigo.geneontology.org/amigo/term/GO:0038096	5.6586e-07	1.56478e-05
GO:1901990	regulation of mitotic cell cycle phase transition	428	http://amigo.geneontology.org/amigo/term/GO:1901990	5.71881e-07	1.575e-05
GO:0050854	regulation of antigen receptor-mediated signaling pathway	63	http://amigo.geneontology.org/amigo/term/GO:0050854	5.77334e-07	1.5822e-05
GO:0045785	positive regulation of cell adhesion	388	http://amigo.geneontology.org/amigo/term/GO:0045785	5.79165e-07	1.5822e-05
GO:0055114	oxidation-reduction process	944	http://amigo.geneontology.org/amigo/term/GO:0055114	6.17243e-07	1.67945e-05
GO:0046700	heterocycle catabolic process	641	http://amigo.geneontology.org/amigo/term/GO:0046700	6.4178e-07	1.73922e-05
GO:0038095	Fc-epsilon receptor signaling pathway	169	http://amigo.geneontology.org/amigo/term/GO:0038095	7.25432e-07	1.95809e-05
GO:0008104	protein localization	2417	http://amigo.geneontology.org/amigo/term/GO:0008104	7.80663e-07	2.09881e-05
GO:0034613	cellular protein localization	1543	http://amigo.geneontology.org/amigo/term/GO:0034613	8.0743e-07	2.16219e-05
GO:0000289	nuclear-transcribed mRNA poly(A) tail shortening	32	http://amigo.geneontology.org/amigo/term/GO:0000289	8.60464e-07	2.29514e-05
GO:0022409	positive regulation of cell-cell adhesion	251	http://amigo.geneontology.org/amigo/term/GO:0022409	8.82472e-07	2.34461e-05
GO:0070647	protein modification by small protein conjugation or removal	1050	http://amigo.geneontology.org/amigo/term/GO:0070647	9.08301e-07	2.4038e-05
GO:1902275	regulation of chromatin organization	165	http://amigo.geneontology.org/amigo/term/GO:1902275	9.21257e-07	2.42861e-05
GO:0051186	cofactor metabolic process	543	http://amigo.geneontology.org/amigo/term/GO:0051186	9.34404e-07	2.4461e-05
GO:0033365	protein localization to organelle	798	http://amigo.geneontology.org/amigo/term/GO:0033365	9.38108e-07	2.4461e-05
GO:0019395	fatty acid oxidation	93	http://amigo.geneontology.org/amigo/term/GO:0019395	9.39263e-07	2.4461e-05
GO:0002696	positive regulation of leukocyte activation	305	http://amigo.geneontology.org/amigo/term/GO:0002696	9.44767e-07	2.4461e-05
GO:0050870	positive regulation of T cell activation	198	http://amigo.geneontology.org/amigo/term/GO:0050870	9.45944e-07	2.4461e-05
GO:0030522	intracellular receptor signaling pathway	272	http://amigo.geneontology.org/amigo/term/GO:0030522	1.03266e-06	2.66019e-05
GO:0006732	coenzyme metabolic process	366	http://amigo.geneontology.org/amigo/term/GO:0006732	1.10801e-06	2.84346e-05
GO:0055090	acylglycerol homeostasis	36	http://amigo.geneontology.org/amigo/term/GO:0055090	1.13783e-06	2.89805e-05
GO:0070328	triglyceride homeostasis	36	http://amigo.geneontology.org/amigo/term/GO:0070328	1.13783e-06	2.89805e-05
GO:0005996	monosaccharide metabolic process	277	http://amigo.geneontology.org/amigo/term/GO:0005996	1.18004e-06	2.99159e-05
GO:0008380	RNA splicing	440	http://amigo.geneontology.org/amigo/term/GO:0008380	1.18339e-06	2.99159e-05
GO:0044770	cell cycle phase transition	609	http://amigo.geneontology.org/amigo/term/GO:0044770	1.19547e-06	3.0109e-05
GO:0006352	DNA-templated transcription, initiation	231	http://amigo.geneontology.org/amigo/term/GO:0006352	1.27569e-06	3.20104e-05
GO:1903311	regulation of mRNA metabolic process	275	http://amigo.geneontology.org/amigo/term/GO:1903311	1.28405e-06	3.21012e-05
GO:0042060	wound healing	550	http://amigo.geneontology.org/amigo/term/GO:0042060	1.3529e-06	3.36242e-05
GO:0002460	adaptive immune response based on somatic recombination of immune receptors built from immunoglobulin superfamily domains	295	http://amigo.geneontology.org/amigo/term/GO:0002460	1.35489e-06	3.36242e-05
GO:0051641	cellular localization	2548	http://amigo.geneontology.org/amigo/term/GO:0051641	1.36025e-06	3.36339e-05
GO:0044283	small molecule biosynthetic process	732	http://amigo.geneontology.org/amigo/term/GO:0044283	1.48406e-06	3.65619e-05
GO:0023057	negative regulation of signaling	1369	http://amigo.geneontology.org/amigo/term/GO:0023057	1.52103e-06	3.73369e-05
GO:0010948	negative regulation of cell cycle process	344	http://amigo.geneontology.org/amigo/term/GO:0010948	1.70806e-06	4.17767e-05
GO:0016579	protein deubiquitination	260	http://amigo.geneontology.org/amigo/term/GO:0016579	1.94486e-06	4.73973e-05
GO:0010648	negative regulation of cell communication	1365	http://amigo.geneontology.org/amigo/term/GO:0010648	2.00944e-06	4.87955e-05
GO:0080135	regulation of cellular response to stress	713	http://amigo.geneontology.org/amigo/term/GO:0080135	2.05015e-06	4.96063e-05
GO:0006952	defense response	1681	http://amigo.geneontology.org/amigo/term/GO:0006952	2.08797e-06	5.03416e-05
GO:0006479	protein methylation	169	http://amigo.geneontology.org/amigo/term/GO:0006479	2.11707e-06	5.06826e-05
GO:0008213	protein alkylation	169	http://amigo.geneontology.org/amigo/term/GO:0008213	2.11707e-06	5.06826e-05
GO:0002699	positive regulation of immune effector process	198	http://amigo.geneontology.org/amigo/term/GO:0002699	2.2039e-06	5.25754e-05
GO:0009896	positive regulation of catabolic process	392	http://amigo.geneontology.org/amigo/term/GO:0009896	2.29397e-06	5.45322e-05
GO:0051168	nuclear export	176	http://amigo.geneontology.org/amigo/term/GO:0051168	2.33707e-06	5.53625e-05
GO:1901987	regulation of cell cycle phase transition	464	http://amigo.geneontology.org/amigo/term/GO:1901987	2.57749e-06	6.08449e-05
GO:0048584	positive regulation of response to stimulus	2322	http://amigo.geneontology.org/amigo/term/GO:0048584	2.63833e-06	6.20649e-05
GO:0009062	fatty acid catabolic process	94	http://amigo.geneontology.org/amigo/term/GO:0009062	2.65449e-06	6.22073e-05
GO:0031647	regulation of protein stability	272	http://amigo.geneontology.org/amigo/term/GO:0031647	2.66275e-06	6.22073e-05
GO:0007167	enzyme linked receptor protein signaling pathway	968	http://amigo.geneontology.org/amigo/term/GO:0007167	2.72299e-06	6.33961e-05
GO:0009725	response to hormone	920	http://amigo.geneontology.org/amigo/term/GO:0009725	2.75202e-06	6.38524e-05
GO:1902532	negative regulation of intracellular signal transduction	550	http://amigo.geneontology.org/amigo/term/GO:1902532	2.97768e-06	6.88526e-05
GO:0038094	Fc-gamma receptor signaling pathway	141	http://amigo.geneontology.org/amigo/term/GO:0038094	3.32698e-06	7.66676e-05
GO:0034440	lipid oxidation	95	http://amigo.geneontology.org/amigo/term/GO:0034440	3.43789e-06	7.8955e-05
GO:0016485	protein processing	295	http://amigo.geneontology.org/amigo/term/GO:0016485	3.44977e-06	7.896e-05
GO:0051603	proteolysis involved in cellular protein catabolic process	590	http://amigo.geneontology.org/amigo/term/GO:0051603	3.63548e-06	8.29306e-05
GO:0006886	intracellular protein transport	833	http://amigo.geneontology.org/amigo/term/GO:0006886	3.69161e-06	8.39284e-05
GO:0006635	fatty acid beta-oxidation	66	http://amigo.geneontology.org/amigo/term/GO:0006635	3.73391e-06	8.46062e-05
GO:0018022	peptidyl-lysine methylation	122	http://amigo.geneontology.org/amigo/term/GO:0018022	3.99824e-06	9.02935e-05
GO:0006475	internal protein amino acid acetylation	161	http://amigo.geneontology.org/amigo/term/GO:0006475	4.03686e-06	9.0863e-05
GO:1903039	positive regulation of leukocyte cell-cell adhesion	214	http://amigo.geneontology.org/amigo/term/GO:1903039	4.14696e-06	9.30321e-05
GO:0061014	positive regulation of mRNA catabolic process	44	http://amigo.geneontology.org/amigo/term/GO:0061014	4.24361e-06	9.48861e-05
GO:0018394	peptidyl-lysine acetylation	164	http://amigo.geneontology.org/amigo/term/GO:0018394	4.31899e-06	9.62537e-05
GO:0045944	positive regulation of transcription by RNA polymerase II	1031	http://amigo.geneontology.org/amigo/term/GO:0045944	4.35134e-06	9.66569e-05
GO:0006897	endocytosis	675	http://amigo.geneontology.org/amigo/term/GO:0006897	4.40205e-06	9.74637e-05
GO:0007596	blood coagulation	331	http://amigo.geneontology.org/amigo/term/GO:0007596	4.46026e-06	9.84309e-05
GO:0006997	nucleus organization	118	http://amigo.geneontology.org/amigo/term/GO:0006997	4.67592e-06	0.000102855
GO:0010638	positive regulation of organelle organization	591	http://amigo.geneontology.org/amigo/term/GO:0010638	4.90123e-06	0.000107462
GO:0031400	negative regulation of protein modification process	602	http://amigo.geneontology.org/amigo/term/GO:0031400	5.10174e-06	0.000111498
GO:0045184	establishment of protein localization	1803	http://amigo.geneontology.org/amigo/term/GO:0045184	5.22246e-06	0.000113769
GO:0019724	B cell mediated immunity	173	http://amigo.geneontology.org/amigo/term/GO:0019724	5.46562e-06	0.000118684
GO:0010389	regulation of G2/M transition of mitotic cell cycle	185	http://amigo.geneontology.org/amigo/term/GO:0010389	5.66959e-06	0.00012272
GO:0050817	coagulation	337	http://amigo.geneontology.org/amigo/term/GO:0050817	5.95368e-06	0.000128459
GO:0018393	internal peptidyl-lysine acetylation	156	http://amigo.geneontology.org/amigo/term/GO:0018393	6.02732e-06	0.000129565
GO:0010866	regulation of triglyceride biosynthetic process	22	http://amigo.geneontology.org/amigo/term/GO:0010866	6.04318e-06	0.000129565
GO:0043066	negative regulation of apoptotic process	894	http://amigo.geneontology.org/amigo/term/GO:0043066	6.06521e-06	0.000129627
GO:0007599	hemostasis	336	http://amigo.geneontology.org/amigo/term/GO:0007599	6.26808e-06	0.000133542
GO:0071352	cellular response to interleukin-2	13	http://amigo.geneontology.org/amigo/term/GO:0071352	6.37076e-06	0.000135304
GO:0001906	cell killing	156	http://amigo.geneontology.org/amigo/term/GO:0001906	6.39996e-06	0.000135499
GO:0043200	response to amino acid	106	http://amigo.geneontology.org/amigo/term/GO:0043200	6.52817e-06	0.000137783
GO:0043069	negative regulation of programmed cell death	916	http://amigo.geneontology.org/amigo/term/GO:0043069	6.66049e-06	0.000140139
GO:0045619	regulation of lymphocyte differentiation	164	http://amigo.geneontology.org/amigo/term/GO:0045619	6.77086e-06	0.00014202
GO:0060548	negative regulation of cell death	1003	http://amigo.geneontology.org/amigo/term/GO:0060548	6.80355e-06	0.000142266
GO:0050864	regulation of B cell activation	110	http://amigo.geneontology.org/amigo/term/GO:0050864	6.85146e-06	0.000142495
GO:0033044	regulation of chromosome organization	311	http://amigo.geneontology.org/amigo/term/GO:0033044	6.85659e-06	0.000142495
GO:0045786	negative regulation of cell cycle	613	http://amigo.geneontology.org/amigo/term/GO:0045786	7.36397e-06	0.000152572
GO:0002706	regulation of lymphocyte mediated immunity	136	http://amigo.geneontology.org/amigo/term/GO:0002706	7.41397e-06	0.000153139
GO:1903320	regulation of protein modification by small protein conjugation or removal	223	http://amigo.geneontology.org/amigo/term/GO:1903320	7.53144e-06	0.000155093
GO:0034375	high-density lipoprotein particle remodeling	17	http://amigo.geneontology.org/amigo/term/GO:0034375	7.73498e-06	0.000158656
GO:0097006	regulation of plasma lipoprotein particle levels	102	http://amigo.geneontology.org/amigo/term/GO:0097006	7.7593e-06	0.000158656
GO:0043543	protein acylation	233	http://amigo.geneontology.org/amigo/term/GO:0043543	7.77475e-06	0.000158656
GO:0001817	regulation of cytokine production	698	http://amigo.geneontology.org/amigo/term/GO:0001817	8.08939e-06	0.000164581
GO:0016064	immunoglobulin mediated immune response	171	http://amigo.geneontology.org/amigo/term/GO:0016064	8.29763e-06	0.000168313
GO:0006979	response to oxidative stress	442	http://amigo.geneontology.org/amigo/term/GO:0006979	8.33078e-06	0.000168481
GO:0034377	plasma lipoprotein particle assembly	26	http://amigo.geneontology.org/amigo/term/GO:0034377	8.56429e-06	0.000172688
GO:0006508	proteolysis	1645	http://amigo.geneontology.org/amigo/term/GO:0006508	8.5986e-06	0.000172865
GO:0072330	monocarboxylic acid biosynthetic process	318	http://amigo.geneontology.org/amigo/term/GO:0072330	8.63482e-06	0.00017308
GO:0042100	B cell proliferation	71	http://amigo.geneontology.org/amigo/term/GO:0042100	8.78385e-06	0.000175547
GO:0070669	response to interleukin-2	14	http://amigo.geneontology.org/amigo/term/GO:0070669	9.03627e-06	0.000180061
GO:0002443	leukocyte mediated immunity	814	http://amigo.geneontology.org/amigo/term/GO:0002443	9.09245e-06	0.000180649
GO:0002708	positive regulation of lymphocyte mediated immunity	91	http://amigo.geneontology.org/amigo/term/GO:0002708	9.12674e-06	0.0001808
GO:1902749	regulation of cell cycle G2/M phase transition	202	http://amigo.geneontology.org/amigo/term/GO:1902749	9.42608e-06	0.000186186
GO:0016573	histone acetylation	151	http://amigo.geneontology.org/amigo/term/GO:0016573	9.76397e-06	0.000192299
GO:0043062	extracellular structure organization	387	http://amigo.geneontology.org/amigo/term/GO:0043062	9.90921e-06	0.000194594
GO:0033043	regulation of organelle organization	1148	http://amigo.geneontology.org/amigo/term/GO:0033043	9.998e-06	0.00019577
GO:0043632	modification-dependent macromolecule catabolic process	522	http://amigo.geneontology.org/amigo/term/GO:0043632	1.15581e-05	0.000225666
GO:0016458	gene silencing	803	http://amigo.geneontology.org/amigo/term/GO:0016458	1.24377e-05	0.000242142
GO:0016192	vesicle-mediated transport	1899	http://amigo.geneontology.org/amigo/term/GO:0016192	1.29637e-05	0.000251659
GO:0009074	aromatic amino acid family catabolic process	28	http://amigo.geneontology.org/amigo/term/GO:0009074	1.31445e-05	0.00025444
GO:0050855	regulation of B cell receptor signaling pathway	28	http://amigo.geneontology.org/amigo/term/GO:0050855	1.33019e-05	0.000256204
GO:0006909	phagocytosis	308	http://amigo.geneontology.org/amigo/term/GO:0006909	1.33112e-05	0.000256204
GO:0071495	cellular response to endogenous stimulus	1306	http://amigo.geneontology.org/amigo/term/GO:0071495	1.40018e-05	0.000268732
GO:0031056	regulation of histone modification	138	http://amigo.geneontology.org/amigo/term/GO:0031056	1.40885e-05	0.000269631
GO:0015031	protein transport	1689	http://amigo.geneontology.org/amigo/term/GO:0015031	1.44467e-05	0.000275709
GO:0006631	fatty acid metabolic process	339	http://amigo.geneontology.org/amigo/term/GO:0006631	1.46284e-05	0.000277761
GO:0031331	positive regulation of cellular catabolic process	341	http://amigo.geneontology.org/amigo/term/GO:0031331	1.46438e-05	0.000277761
GO:0010608	posttranscriptional regulation of gene expression	1129	http://amigo.geneontology.org/amigo/term/GO:0010608	1.46772e-05	0.000277761
GO:0051236	establishment of RNA localization	179	http://amigo.geneontology.org/amigo/term/GO:0051236	1.48035e-05	0.00027937
GO:0031396	regulation of protein ubiquitination	196	http://amigo.geneontology.org/amigo/term/GO:0031396	1.49964e-05	0.000282223
GO:0002455	humoral immune response mediated by circulating immunoglobulin	104	http://amigo.geneontology.org/amigo/term/GO:0002455	1.51187e-05	0.000283738
GO:0038110	interleukin-2-mediated signaling pathway	12	http://amigo.geneontology.org/amigo/term/GO:0038110	1.52435e-05	0.000285288
GO:0033077	T cell differentiation in thymus	69	http://amigo.geneontology.org/amigo/term/GO:0033077	1.57687e-05	0.000294306
GO:0046890	regulation of lipid biosynthetic process	195	http://amigo.geneontology.org/amigo/term/GO:0046890	1.60969e-05	0.000299607
GO:0072358	cardiovascular system development	792	http://amigo.geneontology.org/amigo/term/GO:0072358	1.61965e-05	0.000300633
GO:0090208	positive regulation of triglyceride metabolic process	21	http://amigo.geneontology.org/amigo/term/GO:0090208	1.65821e-05	0.00030695
GO:0071426	ribonucleoprotein complex export from nucleus	116	http://amigo.geneontology.org/amigo/term/GO:0071426	1.74084e-05	0.000321368
GO:0030258	lipid modification	192	http://amigo.geneontology.org/amigo/term/GO:0030258	1.74694e-05	0.000321617
GO:0019941	modification-dependent protein catabolic process	515	http://amigo.geneontology.org/amigo/term/GO:0019941	1.78168e-05	0.000325832
GO:1903313	positive regulation of mRNA metabolic process	71	http://amigo.geneontology.org/amigo/term/GO:1903313	1.78227e-05	0.000325832
GO:0031399	regulation of protein modification process	1719	http://amigo.geneontology.org/amigo/term/GO:0031399	1.78426e-05	0.000325832
GO:0045580	regulation of T cell differentiation	139	http://amigo.geneontology.org/amigo/term/GO:0045580	1.81401e-05	0.000330374
GO:0001944	vasculature development	784	http://amigo.geneontology.org/amigo/term/GO:0001944	1.89089e-05	0.000343453
GO:0009081	branched-chain amino acid metabolic process	20	http://amigo.geneontology.org/amigo/term/GO:0009081	1.93534e-05	0.000348736
GO:0009083	branched-chain amino acid catabolic process	20	http://amigo.geneontology.org/amigo/term/GO:0009083	1.93534e-05	0.000348736
GO:0022618	ribonucleoprotein complex assembly	209	http://amigo.geneontology.org/amigo/term/GO:0022618	1.93542e-05	0.000348736
GO:0006956	complement activation	128	http://amigo.geneontology.org/amigo/term/GO:0006956	1.97502e-05	0.000354927
GO:0006367	transcription initiation from RNA polymerase II promoter	178	http://amigo.geneontology.org/amigo/term/GO:0006367	2.07677e-05	0.000372225
GO:0006694	steroid biosynthetic process	190	http://amigo.geneontology.org/amigo/term/GO:0006694	2.0834e-05	0.000372429
GO:0006405	RNA export from nucleus	122	http://amigo.geneontology.org/amigo/term/GO:0006405	2.21464e-05	0.000394847
GO:0002218	activation of innate immune response	319	http://amigo.geneontology.org/amigo/term/GO:0002218	2.23078e-05	0.00039562
GO:0051054	positive regulation of DNA metabolic process	222	http://amigo.geneontology.org/amigo/term/GO:0051054	2.23231e-05	0.00039562
GO:0031639	plasminogen activation	22	http://amigo.geneontology.org/amigo/term/GO:0031639	2.23649e-05	0.00039562
GO:0007155	cell adhesion	1338	http://amigo.geneontology.org/amigo/term/GO:0007155	2.30269e-05	0.000406268
GO:1901700	response to oxygen-containing compound	1551	http://amigo.geneontology.org/amigo/term/GO:1901700	2.33701e-05	0.000411253
GO:0051028	mRNA transport	146	http://amigo.geneontology.org/amigo/term/GO:0051028	2.37449e-05	0.000416766
GO:0001889	liver development	130	http://amigo.geneontology.org/amigo/term/GO:0001889	2.40243e-05	0.000420126
GO:1902105	regulation of leukocyte differentiation	267	http://amigo.geneontology.org/amigo/term/GO:1902105	2.40603e-05	0.000420126
GO:0006611	protein export from nucleus	163	http://amigo.geneontology.org/amigo/term/GO:0006611	2.46988e-05	0.000430166
GO:0048513	animal organ development	3403	http://amigo.geneontology.org/amigo/term/GO:0048513	2.48684e-05	0.000432009
GO:0048608	reproductive structure development	426	http://amigo.geneontology.org/amigo/term/GO:0048608	2.56185e-05	0.000443902
GO:0034378	chylomicron assembly	10	http://amigo.geneontology.org/amigo/term/GO:0034378	2.61258e-05	0.000451536
GO:0002703	regulation of leukocyte mediated immunity	185	http://amigo.geneontology.org/amigo/term/GO:0002703	2.62864e-05	0.000453156
GO:0022610	biological adhesion	1345	http://amigo.geneontology.org/amigo/term/GO:0022610	2.64026e-05	0.000454005
GO:0010984	regulation of lipoprotein particle clearance	35	http://amigo.geneontology.org/amigo/term/GO:0010984	2.68819e-05	0.000461075
GO:0035295	tube development	1093	http://amigo.geneontology.org/amigo/term/GO:0035295	2.72642e-05	0.000466452
GO:0050793	regulation of developmental process	2599	http://amigo.geneontology.org/amigo/term/GO:0050793	2.85865e-05	0.000487843
GO:0002705	positive regulation of leukocyte mediated immunity	117	http://amigo.geneontology.org/amigo/term/GO:0002705	2.97685e-05	0.000505716
GO:0071827	plasma lipoprotein particle organization	44	http://amigo.geneontology.org/amigo/term/GO:0071827	2.97831e-05	0.000505716
GO:0002285	lymphocyte activation involved in immune response	158	http://amigo.geneontology.org/amigo/term/GO:0002285	2.98981e-05	0.000506399
GO:0050994	regulation of lipid catabolic process	53	http://amigo.geneontology.org/amigo/term/GO:0050994	3.09259e-05	0.000522502
GO:0040007	growth	948	http://amigo.geneontology.org/amigo/term/GO:0040007	3.20002e-05	0.000539306
GO:0061008	hepaticobiliary system development	133	http://amigo.geneontology.org/amigo/term/GO:0061008	3.23191e-05	0.00054333
GO:0071166	ribonucleoprotein complex localization	117	http://amigo.geneontology.org/amigo/term/GO:0071166	3.29115e-05	0.00055192
GO:0033993	response to lipid	884	http://amigo.geneontology.org/amigo/term/GO:0033993	3.35631e-05	0.000561456
GO:0071363	cellular response to growth factor stimulus	674	http://amigo.geneontology.org/amigo/term/GO:0071363	3.37252e-05	0.000562778
GO:0019218	regulation of steroid metabolic process	124	http://amigo.geneontology.org/amigo/term/GO:0019218	3.41944e-05	0.000569207
GO:0008610	lipid biosynthetic process	676	http://amigo.geneontology.org/amigo/term/GO:0008610	3.48842e-05	0.000579266
GO:0034655	nucleobase-containing compound catabolic process	598	http://amigo.geneontology.org/amigo/term/GO:0034655	3.50202e-05	0.000580102
GO:0006639	acylglycerol metabolic process	113	http://amigo.geneontology.org/amigo/term/GO:0006639	3.52375e-05	0.000582131
GO:0006406	mRNA export from nucleus	107	http://amigo.geneontology.org/amigo/term/GO:0006406	3.55007e-05	0.000582131
GO:0071427	mRNA-containing ribonucleoprotein complex export from nucleus	107	http://amigo.geneontology.org/amigo/term/GO:0071427	3.55007e-05	0.000582131
GO:0006006	glucose metabolic process	204	http://amigo.geneontology.org/amigo/term/GO:0006006	3.55361e-05	0.000582131
GO:0006998	nuclear envelope organization	45	http://amigo.geneontology.org/amigo/term/GO:0006998	3.56011e-05	0.000582131
GO:0014070	response to organic cyclic compound	879	http://amigo.geneontology.org/amigo/term/GO:0014070	3.56582e-05	0.000582131
GO:0006511	ubiquitin-dependent protein catabolic process	510	http://amigo.geneontology.org/amigo/term/GO:0006511	3.57479e-05	0.000582193
GO:0042632	cholesterol homeostasis	91	http://amigo.geneontology.org/amigo/term/GO:0042632	3.62554e-05	0.000589042
GO:0019058	viral life cycle	324	http://amigo.geneontology.org/amigo/term/GO:0019058	3.63719e-05	0.000589521
GO:0006402	mRNA catabolic process	338	http://amigo.geneontology.org/amigo/term/GO:0006402	3.72027e-05	0.000601548
GO:0031349	positive regulation of defense response	512	http://amigo.geneontology.org/amigo/term/GO:0031349	3.73112e-05	0.000601865
GO:0016441	posttranscriptional gene silencing	718	http://amigo.geneontology.org/amigo/term/GO:0016441	3.78474e-05	0.000609065
GO:0071383	cellular response to steroid hormone stimulus	243	http://amigo.geneontology.org/amigo/term/GO:0071383	3.81145e-05	0.00061191
GO:0006958	complement activation, classical pathway	91	http://amigo.geneontology.org/amigo/term/GO:0006958	3.87407e-05	0.000620493
GO:0061458	reproductive system development	429	http://amigo.geneontology.org/amigo/term/GO:0061458	3.92765e-05	0.00062759
GO:0065005	protein-lipid complex assembly	30	http://amigo.geneontology.org/amigo/term/GO:0065005	4.04475e-05	0.00064478
GO:0031294	lymphocyte costimulation	56	http://amigo.geneontology.org/amigo/term/GO:0031294	4.29228e-05	0.00068252
GO:0042770	signal transduction in response to DNA damage	131	http://amigo.geneontology.org/amigo/term/GO:0042770	4.30164e-05	0.00068252
GO:0044839	cell cycle G2/M phase transition	257	http://amigo.geneontology.org/amigo/term/GO:0044839	4.32684e-05	0.000684914
GO:0035195	gene silencing by miRNA	711	http://amigo.geneontology.org/amigo/term/GO:0035195	4.39698e-05	0.000694394
GO:0090503	RNA phosphodiester bond hydrolysis, exonucleolytic	33	http://amigo.geneontology.org/amigo/term/GO:0090503	4.41849e-05	0.000696169
GO:0022406	membrane docking	150	http://amigo.geneontology.org/amigo/term/GO:0022406	4.43429e-05	0.000697037
GO:0140056	organelle localization by membrane tethering	141	http://amigo.geneontology.org/amigo/term/GO:0140056	4.54931e-05	0.000713463
GO:0043401	steroid hormone mediated signaling pathway	181	http://amigo.geneontology.org/amigo/term/GO:0043401	4.59153e-05	0.000717094
GO:0007165	signal transduction	5601	http://amigo.geneontology.org/amigo/term/GO:0007165	4.60041e-05	0.000717094
GO:0044242	cellular lipid catabolic process	189	http://amigo.geneontology.org/amigo/term/GO:0044242	4.60422e-05	0.000717094
GO:0017148	negative regulation of translation	198	http://amigo.geneontology.org/amigo/term/GO:0017148	4.67709e-05	0.000726772
GO:0000086	G2/M transition of mitotic cell cycle	238	http://amigo.geneontology.org/amigo/term/GO:0000086	4.9215e-05	0.000763001
GO:0002758	innate immune response-activating signal transduction	298	http://amigo.geneontology.org/amigo/term/GO:0002758	5.03401e-05	0.000778663
GO:0002260	lymphocyte homeostasis	60	http://amigo.geneontology.org/amigo/term/GO:0002260	5.0762e-05	0.000783401
GO:0062012	regulation of small molecule metabolic process	439	http://amigo.geneontology.org/amigo/term/GO:0062012	5.15324e-05	0.000793482
GO:0019318	hexose metabolic process	239	http://amigo.geneontology.org/amigo/term/GO:0019318	5.16991e-05	0.000794243
GO:0016073	snRNA metabolic process	77	http://amigo.geneontology.org/amigo/term/GO:0016073	5.23816e-05	0.000802907
GO:0043434	response to peptide hormone	404	http://amigo.geneontology.org/amigo/term/GO:0043434	5.2735e-05	0.0008065
GO:0070848	response to growth factor	704	http://amigo.geneontology.org/amigo/term/GO:0070848	5.38244e-05	0.000821307
GO:0050657	nucleic acid transport	176	http://amigo.geneontology.org/amigo/term/GO:0050657	5.42392e-05	0.000822608
GO:0050658	RNA transport	176	http://amigo.geneontology.org/amigo/term/GO:0050658	5.42392e-05	0.000822608
GO:0090207	regulation of triglyceride metabolic process	39	http://amigo.geneontology.org/amigo/term/GO:0090207	5.42739e-05	0.000822608
GO:0006403	RNA localization	208	http://amigo.geneontology.org/amigo/term/GO:0006403	5.47335e-05	0.000827722
GO:0006699	bile acid biosynthetic process	36	http://amigo.geneontology.org/amigo/term/GO:0006699	5.49171e-05	0.000828649
GO:0071826	ribonucleoprotein complex subunit organization	221	http://amigo.geneontology.org/amigo/term/GO:0071826	5.58407e-05	0.000840712
GO:1901652	response to peptide	491	http://amigo.geneontology.org/amigo/term/GO:1901652	5.6831e-05	0.000853725
GO:0042886	amide transport	1752	http://amigo.geneontology.org/amigo/term/GO:0042886	5.96063e-05	0.000893435
GO:0035194	posttranscriptional gene silencing by RNA	717	http://amigo.geneontology.org/amigo/term/GO:0035194	6.04933e-05	0.000903473
GO:0061013	regulation of mRNA catabolic process	178	http://amigo.geneontology.org/amigo/term/GO:0061013	6.05427e-05	0.000903473
GO:1901988	negative regulation of cell cycle phase transition	254	http://amigo.geneontology.org/amigo/term/GO:1901988	6.12043e-05	0.000911338
GO:0050871	positive regulation of B cell activation	70	http://amigo.geneontology.org/amigo/term/GO:0050871	6.38529e-05	0.000948303
GO:0044087	regulation of cellular component biogenesis	891	http://amigo.geneontology.org/amigo/term/GO:0044087	6.39667e-05	0.000948303
GO:0002683	negative regulation of immune system process	451	http://amigo.geneontology.org/amigo/term/GO:0002683	6.50494e-05	0.000962248
GO:1901991	negative regulation of mitotic cell cycle phase transition	235	http://amigo.geneontology.org/amigo/term/GO:1901991	6.6112e-05	0.00097396
GO:0030101	natural killer cell activation	63	http://amigo.geneontology.org/amigo/term/GO:0030101	6.61286e-05	0.00097396
GO:0006638	neutral lipid metabolic process	114	http://amigo.geneontology.org/amigo/term/GO:0006638	6.80437e-05	0.000999992
GO:0055092	sterol homeostasis	92	http://amigo.geneontology.org/amigo/term/GO:0055092	6.96992e-05	0.0010221
GO:0030219	megakaryocyte differentiation	96	http://amigo.geneontology.org/amigo/term/GO:0030219	7.01057e-05	0.00102585
GO:0015833	peptide transport	1722	http://amigo.geneontology.org/amigo/term/GO:0015833	7.09506e-05	0.00103597
GO:0019221	cytokine-mediated signaling pathway	764	http://amigo.geneontology.org/amigo/term/GO:0019221	7.21331e-05	0.00105097
GO:0001816	cytokine production	765	http://amigo.geneontology.org/amigo/term/GO:0001816	7.51493e-05	0.00109257
GO:0006641	triglyceride metabolic process	95	http://amigo.geneontology.org/amigo/term/GO:0006641	7.72532e-05	0.00112075
GO:0015931	nucleobase-containing compound transport	221	http://amigo.geneontology.org/amigo/term/GO:0015931	7.75944e-05	0.00112329
GO:0034249	negative regulation of cellular amide metabolic process	217	http://amigo.geneontology.org/amigo/term/GO:0034249	7.84374e-05	0.00113308
GO:0006793	phosphorus metabolic process	3140	http://amigo.geneontology.org/amigo/term/GO:0006793	7.9273e-05	0.00114271
GO:0051098	regulation of binding	368	http://amigo.geneontology.org/amigo/term/GO:0051098	7.96621e-05	0.00114405
GO:0072331	signal transduction by p53 class mediator	264	http://amigo.geneontology.org/amigo/term/GO:0072331	7.98867e-05	0.00114405
GO:0042594	response to starvation	174	http://amigo.geneontology.org/amigo/term/GO:0042594	7.99037e-05	0.00114405
GO:0000375	RNA splicing, via transesterification reactions	348	http://amigo.geneontology.org/amigo/term/GO:0000375	8.00413e-05	0.00114405
GO:0071825	protein-lipid complex subunit organization	48	http://amigo.geneontology.org/amigo/term/GO:0071825	8.02644e-05	0.00114482
GO:0031295	T cell costimulation	55	http://amigo.geneontology.org/amigo/term/GO:0031295	8.14299e-05	0.00115901
GO:0043603	cellular amide metabolic process	1051	http://amigo.geneontology.org/amigo/term/GO:0043603	8.20599e-05	0.00116325
GO:0002228	natural killer cell mediated immunity	63	http://amigo.geneontology.org/amigo/term/GO:0002228	8.20717e-05	0.00116325
GO:0031100	animal organ regeneration	75	http://amigo.geneontology.org/amigo/term/GO:0031100	8.43004e-05	0.00119235
GO:0046632	alpha-beta T cell differentiation	99	http://amigo.geneontology.org/amigo/term/GO:0046632	8.74962e-05	0.00123497
GO:0045637	regulation of myeloid cell differentiation	250	http://amigo.geneontology.org/amigo/term/GO:0045637	8.78903e-05	0.00123796
GO:0030162	regulation of proteolysis	762	http://amigo.geneontology.org/amigo/term/GO:0030162	8.90468e-05	0.00125164
GO:0048545	response to steroid hormone	375	http://amigo.geneontology.org/amigo/term/GO:0048545	8.94462e-05	0.00125465
GO:0008283	cell proliferation	1969	http://amigo.geneontology.org/amigo/term/GO:0008283	8.9691e-05	0.00125549
GO:0006796	phosphate-containing compound metabolic process	3116	http://amigo.geneontology.org/amigo/term/GO:0006796	9.11665e-05	0.00127351
GO:0006401	RNA catabolic process	368	http://amigo.geneontology.org/amigo/term/GO:0006401	9.15532e-05	0.00127628
GO:0030183	B cell differentiation	113	http://amigo.geneontology.org/amigo/term/GO:0030183	9.39921e-05	0.00130759
GO:0045834	positive regulation of lipid metabolic process	144	http://amigo.geneontology.org/amigo/term/GO:0045834	9.69809e-05	0.00134641
GO:0048524	positive regulation of viral process	103	http://amigo.geneontology.org/amigo/term/GO:0048524	9.7522e-05	0.00135115
GO:0046364	monosaccharide biosynthetic process	93	http://amigo.geneontology.org/amigo/term/GO:0046364	9.86791e-05	0.00136439
GO:1905269	positive regulation of chromatin organization	101	http://amigo.geneontology.org/amigo/term/GO:1905269	9.94701e-05	0.00137253
GO:0046631	alpha-beta T cell activation	133	http://amigo.geneontology.org/amigo/term/GO:0046631	9.98632e-05	0.00137515
GO:0051188	cofactor biosynthetic process	310	http://amigo.geneontology.org/amigo/term/GO:0051188	0.000102508	0.0014087
GO:0009991	response to extracellular stimulus	498	http://amigo.geneontology.org/amigo/term/GO:0009991	0.000108405	0.00148673
GO:0072594	establishment of protein localization to organelle	452	http://amigo.geneontology.org/amigo/term/GO:0072594	0.000110979	0.00151896
GO:0016578	histone deubiquitination	23	http://amigo.geneontology.org/amigo/term/GO:0016578	0.000112559	0.00153748
GO:0042730	fibrinolysis	25	http://amigo.geneontology.org/amigo/term/GO:0042730	0.000113462	0.00154669
GO:0000377	RNA splicing, via transesterification reactions with bulged adenosine as nucleophile	344	http://amigo.geneontology.org/amigo/term/GO:0000377	0.000114117	0.00154939
GO:0000398	mRNA splicing, via spliceosome	344	http://amigo.geneontology.org/amigo/term/GO:0000398	0.000114117	0.00154939
GO:0071396	cellular response to lipid	576	http://amigo.geneontology.org/amigo/term/GO:0071396	0.000115529	0.00156542
GO:0045930	negative regulation of mitotic cell cycle	308	http://amigo.geneontology.org/amigo/term/GO:0045930	0.000116321	0.00157301
GO:0018023	peptidyl-lysine trimethylation	42	http://amigo.geneontology.org/amigo/term/GO:0018023	0.000119417	0.00161165
GO:1902107	positive regulation of leukocyte differentiation	143	http://amigo.geneontology.org/amigo/term/GO:1902107	0.000123196	0.00165934
GO:0051817	modification of morphology or physiology of other organism involved in symbiotic interaction	113	http://amigo.geneontology.org/amigo/term/GO:0051817	0.00012571	0.00168873
GO:0031330	negative regulation of cellular catabolic process	244	http://amigo.geneontology.org/amigo/term/GO:0031330	0.000125876	0.00168873
GO:0030888	regulation of B cell proliferation	57	http://amigo.geneontology.org/amigo/term/GO:0030888	0.000128463	0.00172003
GO:0010896	regulation of triglyceride catabolic process	11	http://amigo.geneontology.org/amigo/term/GO:0010896	0.000129003	0.00172386
GO:0060968	regulation of gene silencing	139	http://amigo.geneontology.org/amigo/term/GO:0060968	0.000130455	0.00173983
GO:0071496	cellular response to external stimulus	320	http://amigo.geneontology.org/amigo/term/GO:0071496	0.000131036	0.00174415
GO:0006094	gluconeogenesis	86	http://amigo.geneontology.org/amigo/term/GO:0006094	0.000134024	0.00177817
GO:0048872	homeostasis of number of cells	241	http://amigo.geneontology.org/amigo/term/GO:0048872	0.000134117	0.00177817
GO:0072359	circulatory system development	1128	http://amigo.geneontology.org/amigo/term/GO:0072359	0.000142731	0.00188783
GO:0016055	Wnt signaling pathway	498	http://amigo.geneontology.org/amigo/term/GO:0016055	0.000143116	0.00188783
GO:0034380	high-density lipoprotein particle assembly	12	http://amigo.geneontology.org/amigo/term/GO:0034380	0.000143466	0.00188783
GO:0009301	snRNA transcription	72	http://amigo.geneontology.org/amigo/term/GO:0009301	0.000143503	0.00188783
GO:0198738	cell-cell signaling by wnt	500	http://amigo.geneontology.org/amigo/term/GO:0198738	0.0001442	0.00189332
GO:0032870	cellular response to hormone stimulus	647	http://amigo.geneontology.org/amigo/term/GO:0032870	0.000145085	0.00190126
GO:0006536	glutamate metabolic process	31	http://amigo.geneontology.org/amigo/term/GO:0006536	0.000151867	0.00198629
GO:1901673	regulation of mitotic spindle assembly	20	http://amigo.geneontology.org/amigo/term/GO:1901673	0.000157323	0.00205368
GO:0019835	cytolysis	40	http://amigo.geneontology.org/amigo/term/GO:0019835	0.000158928	0.00206794
GO:0031343	positive regulation of cell killing	50	http://amigo.geneontology.org/amigo/term/GO:0031343	0.000159025	0.00206794
GO:0000302	response to reactive oxygen species	230	http://amigo.geneontology.org/amigo/term/GO:0000302	0.000163012	0.00211572
GO:0050690	regulation of defense response to virus by virus	30	http://amigo.geneontology.org/amigo/term/GO:0050690	0.000164135	0.00212622
GO:0001776	leukocyte homeostasis	84	http://amigo.geneontology.org/amigo/term/GO:0001776	0.000164919	0.0021323
GO:1903053	regulation of extracellular matrix organization	41	http://amigo.geneontology.org/amigo/term/GO:1903053	0.000168541	0.00217498
GO:0001909	leukocyte mediated cytotoxicity	97	http://amigo.geneontology.org/amigo/term/GO:0001909	0.000169593	0.0021844
GO:1902531	regulation of intracellular signal transduction	1838	http://amigo.geneontology.org/amigo/term/GO:1902531	0.000171145	0.0022002
GO:0002700	regulation of production of molecular mediator of immune response	138	http://amigo.geneontology.org/amigo/term/GO:0002700	0.00017178	0.00220419
GO:0042267	natural killer cell mediated cytotoxicity	59	http://amigo.geneontology.org/amigo/term/GO:0042267	0.000173266	0.00221904
GO:0001568	blood vessel development	751	http://amigo.geneontology.org/amigo/term/GO:0001568	0.000173899	0.00222296
GO:0034381	plasma lipoprotein particle clearance	70	http://amigo.geneontology.org/amigo/term/GO:0034381	0.000174302	0.0022237
GO:0010256	endomembrane system organization	365	http://amigo.geneontology.org/amigo/term/GO:0010256	0.000174614	0.0022237
GO:1903317	regulation of protein maturation	175	http://amigo.geneontology.org/amigo/term/GO:1903317	0.000178405	0.00226772
GO:0019319	hexose biosynthetic process	89	http://amigo.geneontology.org/amigo/term/GO:0019319	0.000178995	0.00226922
GO:2000026	regulation of multicellular organismal development	2077	http://amigo.geneontology.org/amigo/term/GO:2000026	0.000179193	0.00226922
GO:0098781	ncRNA transcription	104	http://amigo.geneontology.org/amigo/term/GO:0098781	0.00018402	0.002326
GO:0009966	regulation of signal transduction	3266	http://amigo.geneontology.org/amigo/term/GO:0009966	0.000185474	0.00233484
GO:0007051	spindle organization	147	http://amigo.geneontology.org/amigo/term/GO:0007051	0.000185675	0.00233484
GO:0034370	triglyceride-rich lipoprotein particle remodeling	13	http://amigo.geneontology.org/amigo/term/GO:0034370	0.000185753	0.00233484
GO:1902807	negative regulation of cell cycle G1/S phase transition	130	http://amigo.geneontology.org/amigo/term/GO:1902807	0.000187245	0.00234923
GO:0031667	response to nutrient levels	466	http://amigo.geneontology.org/amigo/term/GO:0031667	0.000187927	0.00235343
GO:0017144	drug metabolic process	792	http://amigo.geneontology.org/amigo/term/GO:0017144	0.000189245	0.00236556
GO:0035821	modification of morphology or physiology of other organism	160	http://amigo.geneontology.org/amigo/term/GO:0035821	0.00019392	0.00241954
GO:0007169	transmembrane receptor protein tyrosine kinase signaling pathway	669	http://amigo.geneontology.org/amigo/term/GO:0007169	0.000195218	0.00243126
GO:0045787	positive regulation of cell cycle	373	http://amigo.geneontology.org/amigo/term/GO:0045787	0.000195761	0.00243355
GO:0002440	production of molecular mediator of immune response	191	http://amigo.geneontology.org/amigo/term/GO:0002440	0.000197167	0.00244653
GO:0051053	negative regulation of DNA metabolic process	141	http://amigo.geneontology.org/amigo/term/GO:0051053	0.000198641	0.00245586
GO:0044255	cellular lipid metabolic process	991	http://amigo.geneontology.org/amigo/term/GO:0044255	0.000198643	0.00245586
GO:0010906	regulation of glucose metabolic process	113	http://amigo.geneontology.org/amigo/term/GO:0010906	0.000200734	0.00247718
GO:0000288	nuclear-transcribed mRNA catabolic process, deadenylation-dependent decay	71	http://amigo.geneontology.org/amigo/term/GO:0000288	0.00020227	0.0024916
GO:1903055	positive regulation of extracellular matrix organization	21	http://amigo.geneontology.org/amigo/term/GO:1903055	0.000209789	0.00257829
GO:1901701	cellular response to oxygen-containing compound	1068	http://amigo.geneontology.org/amigo/term/GO:1901701	0.000210069	0.00257829
GO:0072576	liver morphogenesis	19	http://amigo.geneontology.org/amigo/term/GO:0072576	0.000211901	0.00259607
GO:0051348	negative regulation of transferase activity	272	http://amigo.geneontology.org/amigo/term/GO:0051348	0.000214921	0.00262717
GO:0050779	RNA destabilization	30	http://amigo.geneontology.org/amigo/term/GO:0050779	0.000215214	0.00262717
GO:0045540	regulation of cholesterol biosynthetic process	50	http://amigo.geneontology.org/amigo/term/GO:0045540	0.000217006	0.00263952
GO:0106118	regulation of sterol biosynthetic process	50	http://amigo.geneontology.org/amigo/term/GO:0106118	0.000217006	0.00263952
GO:0061157	mRNA destabilization	28	http://amigo.geneontology.org/amigo/term/GO:0061157	0.00022231	0.0026992
GO:0000075	cell cycle checkpoint	197	http://amigo.geneontology.org/amigo/term/GO:0000075	0.000222932	0.00270191
GO:0031047	gene silencing by RNA	741	http://amigo.geneontology.org/amigo/term/GO:0031047	0.000229007	0.00277058
GO:0010867	positive regulation of triglyceride biosynthetic process	14	http://amigo.geneontology.org/amigo/term/GO:0010867	0.000230347	0.00278182
GO:0006081	cellular aldehyde metabolic process	72	http://amigo.geneontology.org/amigo/term/GO:0006081	0.000242806	0.00292365
GO:0071559	response to transforming growth factor beta	239	http://amigo.geneontology.org/amigo/term/GO:0071559	0.000242955	0.00292365
GO:0006695	cholesterol biosynthetic process	72	http://amigo.geneontology.org/amigo/term/GO:0006695	0.000246464	0.00295539
GO:1902653	secondary alcohol biosynthetic process	72	http://amigo.geneontology.org/amigo/term/GO:1902653	0.000246464	0.00295539
GO:0044783	G1 DNA damage checkpoint	64	http://amigo.geneontology.org/amigo/term/GO:0044783	0.000247442	0.00295693
GO:2000134	negative regulation of G1/S transition of mitotic cell cycle	124	http://amigo.geneontology.org/amigo/term/GO:2000134	0.000247466	0.00295693
GO:0043900	regulation of multi-organism process	408	http://amigo.geneontology.org/amigo/term/GO:0043900	0.000251005	0.00299394
GO:0042795	snRNA transcription by RNA polymerase II	71	http://amigo.geneontology.org/amigo/term/GO:0042795	0.000252861	0.00301077
GO:0031099	regeneration	194	http://amigo.geneontology.org/amigo/term/GO:0031099	0.000256255	0.00304095
GO:0006338	chromatin remodeling	156	http://amigo.geneontology.org/amigo/term/GO:0006338	0.000256321	0.00304095
GO:0000956	nuclear-transcribed mRNA catabolic process	197	http://amigo.geneontology.org/amigo/term/GO:0000956	0.000256741	0.00304095
GO:0016042	lipid catabolic process	300	http://amigo.geneontology.org/amigo/term/GO:0016042	0.000259683	0.00306208
GO:0002712	regulation of B cell mediated immunity	51	http://amigo.geneontology.org/amigo/term/GO:0002712	0.000259881	0.00306208
GO:0002889	regulation of immunoglobulin mediated immune response	51	http://amigo.geneontology.org/amigo/term/GO:0002889	0.000259881	0.00306208
GO:0045621	positive regulation of lymphocyte differentiation	93	http://amigo.geneontology.org/amigo/term/GO:0045621	0.000263591	0.0031004
GO:0002562	somatic diversification of immune receptors via germline recombination within a single locus	60	http://amigo.geneontology.org/amigo/term/GO:0002562	0.000267	0.00312962
GO:0016444	somatic cell DNA recombination	60	http://amigo.geneontology.org/amigo/term/GO:0016444	0.000267	0.00312962
GO:0070613	regulation of protein processing	173	http://amigo.geneontology.org/amigo/term/GO:0070613	0.000269144	0.00314931
GO:0060759	regulation of response to cytokine stimulus	183	http://amigo.geneontology.org/amigo/term/GO:0060759	0.000277381	0.0032401
GO:0031060	regulation of histone methylation	64	http://amigo.geneontology.org/amigo/term/GO:0031060	0.000278959	0.00325292
GO:0071887	leukocyte apoptotic process	103	http://amigo.geneontology.org/amigo/term/GO:0071887	0.000284	0.00330602
GO:0030168	platelet activation	152	http://amigo.geneontology.org/amigo/term/GO:0030168	0.000286437	0.00332592
GO:0031397	negative regulation of protein ubiquitination	76	http://amigo.geneontology.org/amigo/term/GO:0031397	0.000286692	0.00332592
GO:0098609	cell-cell adhesion	771	http://amigo.geneontology.org/amigo/term/GO:0098609	0.000288798	0.00334463
GO:0070423	nucleotide-binding oligomerization domain containing signaling pathway	35	http://amigo.geneontology.org/amigo/term/GO:0070423	0.000293286	0.0033908
GO:0007369	gastrulation	178	http://amigo.geneontology.org/amigo/term/GO:0007369	0.000295456	0.00341008
GO:0002819	regulation of adaptive immune response	150	http://amigo.geneontology.org/amigo/term/GO:0002819	0.000297731	0.00343049
GO:0009267	cellular response to starvation	136	http://amigo.geneontology.org/amigo/term/GO:0009267	0.000298876	0.0034326
GO:0016575	histone deacetylation	61	http://amigo.geneontology.org/amigo/term/GO:0016575	0.000299068	0.0034326
GO:0001101	response to acid chemical	330	http://amigo.geneontology.org/amigo/term/GO:0001101	0.000299792	0.0034326
GO:0031668	cellular response to extracellular stimulus	251	http://amigo.geneontology.org/amigo/term/GO:0031668	0.000299941	0.0034326
GO:0031937	positive regulation of chromatin silencing	14	http://amigo.geneontology.org/amigo/term/GO:0031937	0.000303382	0.00346612
GO:0044088	regulation of vacuole organization	38	http://amigo.geneontology.org/amigo/term/GO:0044088	0.000304378	0.00347165
GO:0001959	regulation of cytokine-mediated signaling pathway	170	http://amigo.geneontology.org/amigo/term/GO:0001959	0.00030628	0.00348291
GO:0001782	B cell homeostasis	27	http://amigo.geneontology.org/amigo/term/GO:0001782	0.000306394	0.00348291
GO:0009895	negative regulation of catabolic process	288	http://amigo.geneontology.org/amigo/term/GO:0009895	0.0003103	0.00352141
GO:0035872	nucleotide-binding domain, leucine rich repeat containing receptor signaling pathway	36	http://amigo.geneontology.org/amigo/term/GO:0035872	0.000312817	0.00354404
GO:0035601	protein deacylation	87	http://amigo.geneontology.org/amigo/term/GO:0035601	0.000314989	0.00356269
GO:2001252	positive regulation of chromosome organization	169	http://amigo.geneontology.org/amigo/term/GO:2001252	0.000316521	0.00357405
GO:2000257	regulation of protein activation cascade	117	http://amigo.geneontology.org/amigo/term/GO:2000257	0.000317722	0.00358164
GO:0030330	DNA damage response, signal transduction by p53 class mediator	106	http://amigo.geneontology.org/amigo/term/GO:0030330	0.000321921	0.00362295
GO:0052312	modulation of transcription in other organism involved in symbiotic interaction	28	http://amigo.geneontology.org/amigo/term/GO:0052312	0.000330107	0.00370892
GO:0002200	somatic diversification of immune receptors	67	http://amigo.geneontology.org/amigo/term/GO:0002200	0.000330924	0.00371194
GO:0050857	positive regulation of antigen receptor-mediated signaling pathway	23	http://amigo.geneontology.org/amigo/term/GO:0050857	0.000333669	0.00373655
GO:2001021	negative regulation of response to DNA damage stimulus	79	http://amigo.geneontology.org/amigo/term/GO:2001021	0.000334706	0.00374197
GO:0034367	protein-containing complex remodeling	28	http://amigo.geneontology.org/amigo/term/GO:0034367	0.000339683	0.0037789
GO:0034368	protein-lipid complex remodeling	28	http://amigo.geneontology.org/amigo/term/GO:0034368	0.000339683	0.0037789
GO:0034369	plasma lipoprotein particle remodeling	28	http://amigo.geneontology.org/amigo/term/GO:0034369	0.000339683	0.0037789
GO:0010872	regulation of cholesterol esterification	12	http://amigo.geneontology.org/amigo/term/GO:0010872	0.000342524	0.00380426
GO:0008630	intrinsic apoptotic signaling pathway in response to DNA damage	92	http://amigo.geneontology.org/amigo/term/GO:0008630	0.000344352	0.0038162
GO:0035239	tube morphogenesis	905	http://amigo.geneontology.org/amigo/term/GO:0035239	0.000344725	0.0038162
GO:0030260	entry into host cell	134	http://amigo.geneontology.org/amigo/term/GO:0030260	0.000347006	0.0038165
GO:0044409	entry into host	134	http://amigo.geneontology.org/amigo/term/GO:0044409	0.000347006	0.0038165
GO:0051806	entry into cell of other organism involved in symbiotic interaction	134	http://amigo.geneontology.org/amigo/term/GO:0051806	0.000347006	0.0038165
GO:0051828	entry into other organism involved in symbiotic interaction	134	http://amigo.geneontology.org/amigo/term/GO:0051828	0.000347006	0.0038165
GO:0043687	post-translational protein modification	360	http://amigo.geneontology.org/amigo/term/GO:0043687	0.000347783	0.00381885
GO:0098732	macromolecule deacylation	88	http://amigo.geneontology.org/amigo/term/GO:0098732	0.000349484	0.00383131
GO:0010988	regulation of low-density lipoprotein particle clearance	22	http://amigo.geneontology.org/amigo/term/GO:0010988	0.000350284	0.00383389
GO:0042176	regulation of protein catabolic process	354	http://amigo.geneontology.org/amigo/term/GO:0042176	0.000356155	0.00389186
GO:0045058	T cell selection	45	http://amigo.geneontology.org/amigo/term/GO:0045058	0.000361544	0.00394438
GO:0000077	DNA damage checkpoint	133	http://amigo.geneontology.org/amigo/term/GO:0000077	0.000368899	0.00401815
GO:0045652	regulation of megakaryocyte differentiation	79	http://amigo.geneontology.org/amigo/term/GO:0045652	0.000374218	0.00406955
GO:0097190	apoptotic signaling pathway	579	http://amigo.geneontology.org/amigo/term/GO:0097190	0.000376505	0.00408785
GO:0035376	sterol import	10	http://amigo.geneontology.org/amigo/term/GO:0035376	0.000381783	0.00413192
GO:0070508	cholesterol import	10	http://amigo.geneontology.org/amigo/term/GO:0070508	0.000381783	0.00413192
GO:0022613	ribonucleoprotein complex biogenesis	381	http://amigo.geneontology.org/amigo/term/GO:0022613	0.0003841	0.00415037
GO:0000082	G1/S transition of mitotic cell cycle	269	http://amigo.geneontology.org/amigo/term/GO:0000082	0.000386189	0.00416273
GO:2000106	regulation of leukocyte apoptotic process	82	http://amigo.geneontology.org/amigo/term/GO:2000106	0.000386473	0.00416273
GO:0031589	cell-substrate adhesion	322	http://amigo.geneontology.org/amigo/term/GO:0031589	0.000392039	0.00421597
GO:0043903	regulation of symbiosis, encompassing mutualism through parasitism	232	http://amigo.geneontology.org/amigo/term/GO:0043903	0.000396421	0.00425634
GO:0048514	blood vessel morphogenesis	670	http://amigo.geneontology.org/amigo/term/GO:0048514	0.000397649	0.00426278
GO:0006959	humoral immune response	276	http://amigo.geneontology.org/amigo/term/GO:0006959	0.000398747	0.00426779
GO:1902229	regulation of intrinsic apoptotic signaling pathway in response to DNA damage	39	http://amigo.geneontology.org/amigo/term/GO:1902229	0.000399941	0.00427382
GO:0043691	reverse cholesterol transport	19	http://amigo.geneontology.org/amigo/term/GO:0043691	0.000402915	0.00429882
GO:0045595	regulation of cell differentiation	1808	http://amigo.geneontology.org/amigo/term/GO:0045595	0.00040419	0.00430564
GO:0044774	mitotic DNA integrity checkpoint	90	http://amigo.geneontology.org/amigo/term/GO:0044774	0.000409723	0.00435773
GO:0060964	regulation of gene silencing by miRNA	113	http://amigo.geneontology.org/amigo/term/GO:0060964	0.000412443	0.00437978
GO:0031570	DNA integrity checkpoint	141	http://amigo.geneontology.org/amigo/term/GO:0031570	0.000416425	0.00441515
GO:1901566	organonitrogen compound biosynthetic process	1819	http://amigo.geneontology.org/amigo/term/GO:1901566	0.000418446	0.00442964
GO:0051649	establishment of localization in cell	1919	http://amigo.geneontology.org/amigo/term/GO:0051649	0.000419374	0.00443254
GO:0015721	bile acid and bile salt transport	21	http://amigo.geneontology.org/amigo/term/GO:0015721	0.000426429	0.00450009
GO:0030968	endoplasmic reticulum unfolded protein response	112	http://amigo.geneontology.org/amigo/term/GO:0030968	0.000430204	0.00453107
GO:0001837	epithelial to mesenchymal transition	140	http://amigo.geneontology.org/amigo/term/GO:0001837	0.000430703	0.00453107
GO:1903321	negative regulation of protein modification by small protein conjugation or removal	86	http://amigo.geneontology.org/amigo/term/GO:1903321	0.000433591	0.00455017
GO:0000245	spliceosomal complex assembly	71	http://amigo.geneontology.org/amigo/term/GO:0000245	0.000433861	0.00455017
GO:0032446	protein modification by small protein conjugation	873	http://amigo.geneontology.org/amigo/term/GO:0032446	0.000438058	0.00458708
GO:0006275	regulation of DNA replication	102	http://amigo.geneontology.org/amigo/term/GO:0006275	0.000444027	0.00464086
GO:0051701	interaction with host	211	http://amigo.geneontology.org/amigo/term/GO:0051701	0.000444563	0.00464086
GO:0034383	low-density lipoprotein particle clearance	44	http://amigo.geneontology.org/amigo/term/GO:0034383	0.000445825	0.00464687
GO:0002576	platelet degranulation	128	http://amigo.geneontology.org/amigo/term/GO:0002576	0.000449929	0.00468244
GO:0032502	developmental process	6041	http://amigo.geneontology.org/amigo/term/GO:0032502	0.000454236	0.00472001
GO:0044843	cell cycle G1/S phase transition	288	http://amigo.geneontology.org/amigo/term/GO:0044843	0.00045781	0.00474987
GO:0030198	extracellular matrix organization	334	http://amigo.geneontology.org/amigo/term/GO:0030198	0.000462418	0.00479034
GO:2001233	regulation of apoptotic signaling pathway	397	http://amigo.geneontology.org/amigo/term/GO:2001233	0.000464903	0.00480835
GO:1903322	positive regulation of protein modification by small protein conjugation or removal	128	http://amigo.geneontology.org/amigo/term/GO:1903322	0.000465576	0.00480835
GO:0045814	negative regulation of gene expression, epigenetic	101	http://amigo.geneontology.org/amigo/term/GO:0045814	0.000467645	0.00482236
GO:0072395	signal transduction involved in cell cycle checkpoint	74	http://amigo.geneontology.org/amigo/term/GO:0072395	0.000470874	0.00484829
GO:0040008	regulation of growth	668	http://amigo.geneontology.org/amigo/term/GO:0040008	0.000472859	0.00486134
GO:0007031	peroxisome organization	80	http://amigo.geneontology.org/amigo/term/GO:0007031	0.000477006	0.00489654
GO:2000785	regulation of autophagosome assembly	33	http://amigo.geneontology.org/amigo/term/GO:2000785	0.000483934	0.00495652
GO:0006109	regulation of carbohydrate metabolic process	198	http://amigo.geneontology.org/amigo/term/GO:0006109	0.000484313	0.00495652
GO:0043967	histone H4 acetylation	63	http://amigo.geneontology.org/amigo/term/GO:0043967	0.000491109	0.0050185
GO:0032943	mononuclear cell proliferation	246	http://amigo.geneontology.org/amigo/term/GO:0032943	0.000503187	0.00512043
GO:0046461	neutral lipid catabolic process	37	http://amigo.geneontology.org/amigo/term/GO:0046461	0.000504062	0.00512043
GO:0046464	acylglycerol catabolic process	37	http://amigo.geneontology.org/amigo/term/GO:0046464	0.000504062	0.00512043
GO:0048869	cellular developmental process	4089	http://amigo.geneontology.org/amigo/term/GO:0048869	0.000505504	0.00512043
GO:0034329	cell junction assembly	214	http://amigo.geneontology.org/amigo/term/GO:0034329	0.000506055	0.00512043
GO:0031571	mitotic G1 DNA damage checkpoint	63	http://amigo.geneontology.org/amigo/term/GO:0031571	0.000506375	0.00512043
GO:0044819	mitotic G1/S transition checkpoint	63	http://amigo.geneontology.org/amigo/term/GO:0044819	0.000506375	0.00512043
GO:0031341	regulation of cell killing	82	http://amigo.geneontology.org/amigo/term/GO:0031341	0.000514856	0.00519843
GO:0002822	regulation of adaptive immune response based on somatic recombination of immune receptors built from immunoglobulin superfamily domains	135	http://amigo.geneontology.org/amigo/term/GO:0002822	0.000516264	0.00520489
GO:0016477	cell migration	1474	http://amigo.geneontology.org/amigo/term/GO:0016477	0.000520757	0.00524239
GO:0060192	negative regulation of lipase activity	16	http://amigo.geneontology.org/amigo/term/GO:0060192	0.000526156	0.00528888
GO:0051702	interaction with symbiont	81	http://amigo.geneontology.org/amigo/term/GO:0051702	0.000528371	0.00530328
GO:0043648	dicarboxylic acid metabolic process	87	http://amigo.geneontology.org/amigo/term/GO:0043648	0.000532671	0.00533853
GO:0010717	regulation of epithelial to mesenchymal transition	91	http://amigo.geneontology.org/amigo/term/GO:0010717	0.000535386	0.00535781
GO:0070988	demethylation	61	http://amigo.geneontology.org/amigo/term/GO:0070988	0.000548359	0.00547954
GO:0071560	cellular response to transforming growth factor beta stimulus	233	http://amigo.geneontology.org/amigo/term/GO:0071560	0.000552143	0.00549957
GO:0060147	regulation of posttranscriptional gene silencing	117	http://amigo.geneontology.org/amigo/term/GO:0060147	0.000552798	0.00549957
GO:0060966	regulation of gene silencing by RNA	117	http://amigo.geneontology.org/amigo/term/GO:0060966	0.000552798	0.00549957
GO:0006260	DNA replication	260	http://amigo.geneontology.org/amigo/term/GO:0006260	0.000559464	0.00555773
GO:1900034	regulation of cellular response to heat	79	http://amigo.geneontology.org/amigo/term/GO:1900034	0.00056245	0.0055792
GO:0046651	lymphocyte proliferation	244	http://amigo.geneontology.org/amigo/term/GO:0046651	0.000564652	0.00559286
GO:0097193	intrinsic apoptotic signaling pathway	277	http://amigo.geneontology.org/amigo/term/GO:0097193	0.000572455	0.00566187
GO:2001234	negative regulation of apoptotic signaling pathway	223	http://amigo.geneontology.org/amigo/term/GO:2001234	0.000585201	0.0057795
GO:0043921	modulation by host of viral transcription	27	http://amigo.geneontology.org/amigo/term/GO:0043921	0.000596182	0.00587083
GO:0052472	modulation by host of symbiont transcription	27	http://amigo.geneontology.org/amigo/term/GO:0052472	0.000596182	0.00587083
GO:0032371	regulation of sterol transport	60	http://amigo.geneontology.org/amigo/term/GO:0032371	0.000602742	0.00591823
GO:0032374	regulation of cholesterol transport	60	http://amigo.geneontology.org/amigo/term/GO:0032374	0.000602742	0.00591823
GO:0034612	response to tumor necrosis factor	284	http://amigo.geneontology.org/amigo/term/GO:0034612	0.00060376	0.00591965
GO:0060416	response to growth hormone	35	http://amigo.geneontology.org/amigo/term/GO:0060416	0.000609689	0.00596914
GO:0002526	acute inflammatory response	220	http://amigo.geneontology.org/amigo/term/GO:0002526	0.00061735	0.00603542
GO:0002312	B cell activation involved in immune response	71	http://amigo.geneontology.org/amigo/term/GO:0002312	0.000623793	0.00608962
GO:0048856	anatomical structure development	5650	http://amigo.geneontology.org/amigo/term/GO:0048856	0.00062697	0.00611183
GO:0009108	coenzyme biosynthetic process	245	http://amigo.geneontology.org/amigo/term/GO:0009108	0.000634256	0.00617397
GO:0072401	signal transduction involved in DNA integrity checkpoint	73	http://amigo.geneontology.org/amigo/term/GO:0072401	0.000639188	0.00620415
GO:0072422	signal transduction involved in DNA damage checkpoint	73	http://amigo.geneontology.org/amigo/term/GO:0072422	0.000639188	0.00620415
GO:0009072	aromatic amino acid family metabolic process	39	http://amigo.geneontology.org/amigo/term/GO:0009072	0.000642327	0.0062257
GO:0042127	regulation of cell proliferation	1664	http://amigo.geneontology.org/amigo/term/GO:0042127	0.000644655	0.00623587
GO:0072574	hepatocyte proliferation	18	http://amigo.geneontology.org/amigo/term/GO:0072574	0.000646137	0.00623587
GO:0072575	epithelial cell proliferation involved in liver morphogenesis	18	http://amigo.geneontology.org/amigo/term/GO:0072575	0.000646137	0.00623587
GO:0006476	protein deacetylation	79	http://amigo.geneontology.org/amigo/term/GO:0006476	0.000653873	0.00630155
GO:0034372	very-low-density lipoprotein particle remodeling	11	http://amigo.geneontology.org/amigo/term/GO:0034372	0.000655751	0.00631067
GO:0002702	positive regulation of production of molecular mediator of immune response	93	http://amigo.geneontology.org/amigo/term/GO:0002702	0.000663509	0.00637628
GO:0071356	cellular response to tumor necrosis factor	266	http://amigo.geneontology.org/amigo/term/GO:0071356	0.000671514	0.0064397
GO:0006720	isoprenoid metabolic process	121	http://amigo.geneontology.org/amigo/term/GO:0006720	0.00067201	0.0064397
GO:0034622	cellular protein-containing complex assembly	952	http://amigo.geneontology.org/amigo/term/GO:0034622	0.000676949	0.00647787
GO:0050856	regulation of T cell receptor signaling pathway	38	http://amigo.geneontology.org/amigo/term/GO:0050856	0.000681742	0.00651453
GO:0033762	response to glucagon	36	http://amigo.geneontology.org/amigo/term/GO:0033762	0.00068277	0.00651517
GO:0030449	regulation of complement activation	116	http://amigo.geneontology.org/amigo/term/GO:0030449	0.000689151	0.00656681
GO:0035556	intracellular signal transduction	2624	http://amigo.geneontology.org/amigo/term/GO:0035556	0.000691193	0.00657701
GO:0016310	phosphorylation	2244	http://amigo.geneontology.org/amigo/term/GO:0016310	0.000694735	0.00660144
GO:0003006	developmental process involved in reproduction	649	http://amigo.geneontology.org/amigo/term/GO:0003006	0.000696216	0.00660625
GO:0002714	positive regulation of B cell mediated immunity	37	http://amigo.geneontology.org/amigo/term/GO:0002714	0.000705503	0.00666892
GO:0002891	positive regulation of immunoglobulin mediated immune response	37	http://amigo.geneontology.org/amigo/term/GO:0002891	0.000705503	0.00666892
GO:0042326	negative regulation of phosphorylation	455	http://amigo.geneontology.org/amigo/term/GO:0042326	0.000705773	0.00666892
GO:0090181	regulation of cholesterol metabolic process	63	http://amigo.geneontology.org/amigo/term/GO:0090181	0.000711883	0.00671728
GO:2000045	regulation of G1/S transition of mitotic cell cycle	177	http://amigo.geneontology.org/amigo/term/GO:2000045	0.000713637	0.00672446
GO:0001779	natural killer cell differentiation	18	http://amigo.geneontology.org/amigo/term/GO:0001779	0.000725768	0.00682928
GO:0014065	phosphatidylinositol 3-kinase signaling	138	http://amigo.geneontology.org/amigo/term/GO:0014065	0.000727803	0.00683892
GO:0006606	protein import into nucleus	103	http://amigo.geneontology.org/amigo/term/GO:0006606	0.000738293	0.00692424
GO:0071230	cellular response to amino acid stimulus	64	http://amigo.geneontology.org/amigo/term/GO:0071230	0.000739866	0.00692424
GO:0031669	cellular response to nutrient levels	220	http://amigo.geneontology.org/amigo/term/GO:0031669	0.00074069	0.00692424
GO:0060260	regulation of transcription initiation from RNA polymerase II promoter	21	http://amigo.geneontology.org/amigo/term/GO:0060260	0.00074097	0.00692424
GO:1901984	negative regulation of protein acetylation	21	http://amigo.geneontology.org/amigo/term/GO:1901984	0.000748458	0.00698458
GO:0048291	isotype switching to IgG isotypes	13	http://amigo.geneontology.org/amigo/term/GO:0048291	0.0007541	0.00702754
GO:0048732	gland development	422	http://amigo.geneontology.org/amigo/term/GO:0048732	0.0007575	0.00704954
GO:0071375	cellular response to peptide hormone stimulus	297	http://amigo.geneontology.org/amigo/term/GO:0071375	0.000763221	0.00709303
GO:0008203	cholesterol metabolic process	143	http://amigo.geneontology.org/amigo/term/GO:0008203	0.000767565	0.00712363
GO:0060766	negative regulation of androgen receptor signaling pathway	15	http://amigo.geneontology.org/amigo/term/GO:0060766	0.000778007	0.00721066
GO:0051225	spindle assembly	90	http://amigo.geneontology.org/amigo/term/GO:0051225	0.000779071	0.00721066
GO:0006356	regulation of transcription by RNA polymerase I	32	http://amigo.geneontology.org/amigo/term/GO:0006356	0.000784502	0.00724359
GO:0097435	supramolecular fiber organization	553	http://amigo.geneontology.org/amigo/term/GO:0097435	0.000784766	0.00724359
GO:0072378	blood coagulation, fibrin clot formation	27	http://amigo.geneontology.org/amigo/term/GO:0072378	0.000789214	0.0072742
GO:0002221	pattern recognition receptor signaling pathway	197	http://amigo.geneontology.org/amigo/term/GO:0002221	0.000790328	0.0072742
GO:0048302	regulation of isotype switching to IgG isotypes	12	http://amigo.geneontology.org/amigo/term/GO:0048302	0.000791666	0.0072742
GO:0045833	negative regulation of lipid metabolic process	91	http://amigo.geneontology.org/amigo/term/GO:0045833	0.000792378	0.0072742
GO:0051170	import into nucleus	125	http://amigo.geneontology.org/amigo/term/GO:0051170	0.000795433	0.00728277
GO:0033700	phospholipid efflux	11	http://amigo.geneontology.org/amigo/term/GO:0033700	0.000795461	0.00728277
GO:0043488	regulation of mRNA stability	158	http://amigo.geneontology.org/amigo/term/GO:0043488	0.000800053	0.00730746
GO:0045861	negative regulation of proteolysis	324	http://amigo.geneontology.org/amigo/term/GO:0045861	0.000800315	0.00730746
GO:0044773	mitotic DNA damage checkpoint	86	http://amigo.geneontology.org/amigo/term/GO:0044773	0.00081091	0.00739423
GO:0051851	modification by host of symbiont morphology or physiology	77	http://amigo.geneontology.org/amigo/term/GO:0051851	0.000833208	0.00758735
GO:0046718	viral entry into host cell	121	http://amigo.geneontology.org/amigo/term/GO:0046718	0.000843242	0.00766841
GO:0051247	positive regulation of protein metabolic process	1548	http://amigo.geneontology.org/amigo/term/GO:0051247	0.000851765	0.00773554
GO:0043487	regulation of RNA stability	163	http://amigo.geneontology.org/amigo/term/GO:0043487	0.000858513	0.00778638
GO:0007010	cytoskeleton organization	1125	http://amigo.geneontology.org/amigo/term/GO:0007010	0.000877598	0.00794883
GO:0030518	intracellular steroid hormone receptor signaling pathway	129	http://amigo.geneontology.org/amigo/term/GO:0030518	0.000878854	0.00794958
GO:0014066	regulation of phosphatidylinositol 3-kinase signaling	117	http://amigo.geneontology.org/amigo/term/GO:0014066	0.000890658	0.00803595
GO:1902652	secondary alcohol metabolic process	147	http://amigo.geneontology.org/amigo/term/GO:1902652	0.000890774	0.00803595
GO:0043368	positive T cell selection	32	http://amigo.geneontology.org/amigo/term/GO:0043368	0.000894324	0.00805724
GO:0016051	carbohydrate biosynthetic process	194	http://amigo.geneontology.org/amigo/term/GO:0016051	0.000896375	0.00806499
GO:1900151	regulation of nuclear-transcribed mRNA catabolic process, deadenylation-dependent decay	18	http://amigo.geneontology.org/amigo/term/GO:1900151	0.000905822	0.00812312
GO:1900153	positive regulation of nuclear-transcribed mRNA catabolic process, deadenylation-dependent decay	16	http://amigo.geneontology.org/amigo/term/GO:1900153	0.000905822	0.00812312
GO:0050684	regulation of mRNA processing	108	http://amigo.geneontology.org/amigo/term/GO:0050684	0.000906432	0.00812312
GO:1901653	cellular response to peptide	364	http://amigo.geneontology.org/amigo/term/GO:1901653	0.000912554	0.00816717
GO:0051291	protein heterooligomerization	128	http://amigo.geneontology.org/amigo/term/GO:0051291	0.000920534	0.00822773
GO:0007569	cell aging	116	http://amigo.geneontology.org/amigo/term/GO:0007569	0.000924826	0.0082552
GO:0016126	sterol biosynthetic process	75	http://amigo.geneontology.org/amigo/term/GO:0016126	0.000927585	0.00826893
GO:0001912	positive regulation of leukocyte mediated cytotoxicity	40	http://amigo.geneontology.org/amigo/term/GO:0001912	0.000932143	0.00829399
GO:0010035	response to inorganic substance	528	http://amigo.geneontology.org/amigo/term/GO:0010035	0.000932844	0.00829399
GO:1901698	response to nitrogen compound	1006	http://amigo.geneontology.org/amigo/term/GO:1901698	0.000936519	0.00831575
GO:0005975	carbohydrate metabolic process	589	http://amigo.geneontology.org/amigo/term/GO:0005975	0.000968908	0.00859209
GO:0043484	regulation of RNA splicing	115	http://amigo.geneontology.org/amigo/term/GO:0043484	0.000976773	0.00865051
GO:0034504	protein localization to nucleus	223	http://amigo.geneontology.org/amigo/term/GO:0034504	0.00098062	0.00867324
GO:0046460	neutral lipid biosynthetic process	41	http://amigo.geneontology.org/amigo/term/GO:0046460	0.000989776	0.00872421
GO:0046463	acylglycerol biosynthetic process	41	http://amigo.geneontology.org/amigo/term/GO:0046463	0.000989776	0.00872421
GO:0043923	positive regulation by host of viral transcription	17	http://amigo.geneontology.org/amigo/term/GO:0043923	0.000990247	0.00872421
GO:0043367	CD4-positive, alpha-beta T cell differentiation	74	http://amigo.geneontology.org/amigo/term/GO:0043367	0.000993843	0.00874453
GO:1901888	regulation of cell junction assembly	90	http://amigo.geneontology.org/amigo/term/GO:1901888	0.000998225	0.00877169
GO:0032663	regulation of interleukin-2 production	54	http://amigo.geneontology.org/amigo/term/GO:0032663	0.00102218	0.0089706
GO:0006605	protein targeting	364	http://amigo.geneontology.org/amigo/term/GO:0006605	0.00102388	0.00897388
GO:0072538	T-helper 17 type immune response	29	http://amigo.geneontology.org/amigo/term/GO:0072538	0.00102722	0.00899153
GO:0045807	positive regulation of endocytosis	141	http://amigo.geneontology.org/amigo/term/GO:0045807	0.00103867	0.00907131
GO:2000757	negative regulation of peptidyl-lysine acetylation	17	http://amigo.geneontology.org/amigo/term/GO:2000757	0.00103902	0.00907131
GO:0006625	protein targeting to peroxisome	67	http://amigo.geneontology.org/amigo/term/GO:0006625	0.00104431	0.00908243
GO:0072662	protein localization to peroxisome	67	http://amigo.geneontology.org/amigo/term/GO:0072662	0.00104431	0.00908243
GO:0072663	establishment of protein localization to peroxisome	67	http://amigo.geneontology.org/amigo/term/GO:0072663	0.00104431	0.00908243
GO:0007178	transmembrane receptor protein serine/threonine kinase signaling pathway	323	http://amigo.geneontology.org/amigo/term/GO:0007178	0.00104843	0.0091066
GO:0044764	multi-organism cellular process	47	http://amigo.geneontology.org/amigo/term/GO:0044764	0.00105598	0.00916041
GO:0038179	neurotrophin signaling pathway	39	http://amigo.geneontology.org/amigo/term/GO:0038179	0.00106086	0.00919098
GO:0000098	sulfur amino acid catabolic process	12	http://amigo.geneontology.org/amigo/term/GO:0000098	0.00107782	0.00932595
GO:0010985	negative regulation of lipoprotein particle clearance	21	http://amigo.geneontology.org/amigo/term/GO:0010985	0.00108006	0.00933346
GO:0030193	regulation of blood coagulation	74	http://amigo.geneontology.org/amigo/term/GO:0030193	0.00108238	0.00934152
GO:0051917	regulation of fibrinolysis	13	http://amigo.geneontology.org/amigo/term/GO:0051917	0.00109516	0.00942785
GO:0001933	negative regulation of protein phosphorylation	416	http://amigo.geneontology.org/amigo/term/GO:0001933	0.00109621	0.00942785
GO:1902806	regulation of cell cycle G1/S phase transition	195	http://amigo.geneontology.org/amigo/term/GO:1902806	0.00109655	0.00942785
GO:0034433	steroid esterification	16	http://amigo.geneontology.org/amigo/term/GO:0034433	0.00110408	0.00945655
GO:0034434	sterol esterification	16	http://amigo.geneontology.org/amigo/term/GO:0034434	0.00110408	0.00945655
GO:0034435	cholesterol esterification	16	http://amigo.geneontology.org/amigo/term/GO:0034435	0.00110408	0.00945655
GO:0006417	regulation of translation	397	http://amigo.geneontology.org/amigo/term/GO:0006417	0.00110664	0.00946151
GO:0007093	mitotic cell cycle checkpoint	147	http://amigo.geneontology.org/amigo/term/GO:0007093	0.00110745	0.00946151
GO:0031398	positive regulation of protein ubiquitination	110	http://amigo.geneontology.org/amigo/term/GO:0031398	0.00111073	0.00946599
GO:0002717	positive regulation of natural killer cell mediated immunity	28	http://amigo.geneontology.org/amigo/term/GO:0002717	0.00111217	0.00946599
GO:0045954	positive regulation of natural killer cell mediated cytotoxicity	24	http://amigo.geneontology.org/amigo/term/GO:0045954	0.00111217	0.00946599
GO:0045582	positive regulation of T cell differentiation	83	http://amigo.geneontology.org/amigo/term/GO:0045582	0.00111405	0.00947013
GO:0030099	myeloid cell differentiation	411	http://amigo.geneontology.org/amigo/term/GO:0030099	0.00111674	0.00948106
GO:0001819	positive regulation of cytokine production	446	http://amigo.geneontology.org/amigo/term/GO:0001819	0.00112475	0.00953711
GO:0046822	regulation of nucleocytoplasmic transport	100	http://amigo.geneontology.org/amigo/term/GO:0046822	0.00112999	0.00956961
GO:0048675	axon extension	101	http://amigo.geneontology.org/amigo/term/GO:0048675	0.00114298	0.00966753
GO:0030334	regulation of cell migration	906	http://amigo.geneontology.org/amigo/term/GO:0030334	0.00114616	0.00968236
GO:0033344	cholesterol efflux	56	http://amigo.geneontology.org/amigo/term/GO:0033344	0.0011558	0.00975165
GO:0033209	tumor necrosis factor-mediated signaling pathway	167	http://amigo.geneontology.org/amigo/term/GO:0033209	0.00115835	0.00976099
GO:1904262	negative regulation of TORC1 signaling	15	http://amigo.geneontology.org/amigo/term/GO:1904262	0.00116338	0.00979119
GO:1903708	positive regulation of hemopoiesis	182	http://amigo.geneontology.org/amigo/term/GO:1903708	0.00117456	0.00987303
GO:0140014	mitotic nuclear division	237	http://amigo.geneontology.org/amigo/term/GO:0140014	0.00118033	0.00990473
GO:0070849	response to epidermal growth factor	47	http://amigo.geneontology.org/amigo/term/GO:0070849	0.00118126	0.00990473
GO:0032963	collagen metabolic process	102	http://amigo.geneontology.org/amigo/term/GO:0032963	0.0011853	0.00992633
GO:0050818	regulation of coagulation	79	http://amigo.geneontology.org/amigo/term/GO:0050818	0.00119241	0.00997355
GO:0006487	protein N-linked glycosylation	63	http://amigo.geneontology.org/amigo/term/GO:0006487	0.00119616	0.00999261
GO:0022603	regulation of anatomical structure morphogenesis	1103	http://amigo.geneontology.org/amigo/term/GO:0022603	0.00119914	0.0100052
GO:0051129	negative regulation of cellular component organization	673	http://amigo.geneontology.org/amigo/term/GO:0051129	0.00120738	0.0100615
GO:1903432	regulation of TORC1 signaling	31	http://amigo.geneontology.org/amigo/term/GO:1903432	0.00120969	0.0100644
GO:0098657	import into cell	751	http://amigo.geneontology.org/amigo/term/GO:0098657	0.00121183	0.0100644
GO:0031929	TOR signaling	116	http://amigo.geneontology.org/amigo/term/GO:0031929	0.00121219	0.0100644
GO:2001251	negative regulation of chromosome organization	125	http://amigo.geneontology.org/amigo/term/GO:2001251	0.00121696	0.0100917
GO:0030890	positive regulation of B cell proliferation	39	http://amigo.geneontology.org/amigo/term/GO:0030890	0.001219	0.0100963
GO:0071108	protein K48-linked deubiquitination	30	http://amigo.geneontology.org/amigo/term/GO:0071108	0.00122075	0.0100984
GO:0002263	cell activation involved in immune response	688	http://amigo.geneontology.org/amigo/term/GO:0002263	0.00122408	0.0101136
GO:0070527	platelet aggregation	58	http://amigo.geneontology.org/amigo/term/GO:0070527	0.00123961	0.0102294
GO:0051384	response to glucocorticoid	139	http://amigo.geneontology.org/amigo/term/GO:0051384	0.00126507	0.0104268
GO:0002753	cytoplasmic pattern recognition receptor signaling pathway	61	http://amigo.geneontology.org/amigo/term/GO:0002753	0.00127825	0.0105226
GO:0002220	innate immune response activating cell surface receptor signaling pathway	116	http://amigo.geneontology.org/amigo/term/GO:0002220	0.00128315	0.0105502
GO:0019433	triglyceride catabolic process	30	http://amigo.geneontology.org/amigo/term/GO:0019433	0.00128702	0.0105684
GO:0034446	substrate adhesion-dependent cell spreading	86	http://amigo.geneontology.org/amigo/term/GO:0034446	0.00128864	0.0105684
GO:0002223	stimulatory C-type lectin receptor signaling pathway	113	http://amigo.geneontology.org/amigo/term/GO:0002223	0.00129104	0.0105684
GO:0043383	negative T cell selection	11	http://amigo.geneontology.org/amigo/term/GO:0043383	0.00129161	0.0105684
GO:0051250	negative regulation of lymphocyte activation	132	http://amigo.geneontology.org/amigo/term/GO:0051250	0.00130566	0.0106705
GO:0038202	TORC1 signaling	38	http://amigo.geneontology.org/amigo/term/GO:0038202	0.00132033	0.0107507
GO:0006518	peptide metabolic process	811	http://amigo.geneontology.org/amigo/term/GO:0006518	0.00132086	0.0107507
GO:0006409	tRNA export from nucleus	33	http://amigo.geneontology.org/amigo/term/GO:0006409	0.00132341	0.0107507
GO:0051031	tRNA transport	33	http://amigo.geneontology.org/amigo/term/GO:0051031	0.00132341	0.0107507
GO:0071431	tRNA-containing ribonucleoprotein complex export from nucleus	33	http://amigo.geneontology.org/amigo/term/GO:0071431	0.00132341	0.0107507
GO:0043902	positive regulation of multi-organism process	180	http://amigo.geneontology.org/amigo/term/GO:0043902	0.00134341	0.0109001
GO:0050673	epithelial cell proliferation	425	http://amigo.geneontology.org/amigo/term/GO:0050673	0.0013458	0.0109064
GO:0010243	response to organonitrogen compound	932	http://amigo.geneontology.org/amigo/term/GO:0010243	0.00134926	0.0109215
GO:0001525	angiogenesis	576	http://amigo.geneontology.org/amigo/term/GO:0001525	0.00136319	0.011021
GO:0070227	lymphocyte apoptotic process	67	http://amigo.geneontology.org/amigo/term/GO:0070227	0.00136592	0.0110299
GO:0055091	phospholipid homeostasis	11	http://amigo.geneontology.org/amigo/term/GO:0055091	0.00137029	0.0110439
GO:0051239	regulation of multicellular organismal process	3144	http://amigo.geneontology.org/amigo/term/GO:0051239	0.00137091	0.0110439
GO:0019432	triglyceride biosynthetic process	39	http://amigo.geneontology.org/amigo/term/GO:0019432	0.00140381	0.0112955
GO:0050810	regulation of steroid biosynthetic process	95	http://amigo.geneontology.org/amigo/term/GO:0050810	0.00143589	0.0115399
GO:0072524	pyridine-containing compound metabolic process	184	http://amigo.geneontology.org/amigo/term/GO:0072524	0.00145395	0.0116712
GO:0002366	leukocyte activation involved in immune response	684	http://amigo.geneontology.org/amigo/term/GO:0002366	0.00146729	0.0117644
GO:1902115	regulation of organelle assembly	185	http://amigo.geneontology.org/amigo/term/GO:1902115	0.00149313	0.0119574
GO:0009755	hormone-mediated signaling pathway	216	http://amigo.geneontology.org/amigo/term/GO:0009755	0.00149781	0.0119671
GO:0006310	DNA recombination	244	http://amigo.geneontology.org/amigo/term/GO:0006310	0.00149788	0.0119671
GO:0002377	immunoglobulin production	98	http://amigo.geneontology.org/amigo/term/GO:0002377	0.00151031	0.0120522
GO:0032372	negative regulation of sterol transport	29	http://amigo.geneontology.org/amigo/term/GO:0032372	0.00153358	0.0122092
GO:0032375	negative regulation of cholesterol transport	29	http://amigo.geneontology.org/amigo/term/GO:0032375	0.00153358	0.0122092
GO:0031346	positive regulation of cell projection organization	362	http://amigo.geneontology.org/amigo/term/GO:0031346	0.00154946	0.0123211
GO:0097237	cellular response to toxic substance	241	http://amigo.geneontology.org/amigo/term/GO:0097237	0.00155268	0.0123254
GO:1900112	regulation of histone H3-K9 trimethylation	11	http://amigo.geneontology.org/amigo/term/GO:1900112	0.00155364	0.0123254
GO:0018105	peptidyl-serine phosphorylation	231	http://amigo.geneontology.org/amigo/term/GO:0018105	0.00155907	0.012354
GO:0051100	negative regulation of binding	162	http://amigo.geneontology.org/amigo/term/GO:0051100	0.00157894	0.0124743
GO:0034614	cellular response to reactive oxygen species	165	http://amigo.geneontology.org/amigo/term/GO:0034614	0.00157941	0.0124743
GO:0032006	regulation of TOR signaling	98	http://amigo.geneontology.org/amigo/term/GO:0032006	0.00157977	0.0124743
GO:0007179	transforming growth factor beta receptor signaling pathway	184	http://amigo.geneontology.org/amigo/term/GO:0007179	0.0015848	0.0124994
GO:0008652	cellular amino acid biosynthetic process	73	http://amigo.geneontology.org/amigo/term/GO:0008652	0.00159899	0.0125967
GO:0008206	bile acid metabolic process	47	http://amigo.geneontology.org/amigo/term/GO:0008206	0.00160106	0.0125983
GO:1903038	negative regulation of leukocyte cell-cell adhesion	121	http://amigo.geneontology.org/amigo/term/GO:1903038	0.00161604	0.0127014
GO:1903362	regulation of cellular protein catabolic process	230	http://amigo.geneontology.org/amigo/term/GO:1903362	0.00163243	0.0128154
GO:0072539	T-helper 17 cell differentiation	26	http://amigo.geneontology.org/amigo/term/GO:0072539	0.00164814	0.0129238
GO:0032623	interleukin-2 production	62	http://amigo.geneontology.org/amigo/term/GO:0032623	0.00165605	0.0129708
GO:0010563	negative regulation of phosphorus metabolic process	574	http://amigo.geneontology.org/amigo/term/GO:0010563	0.00166776	0.0130324
GO:0045936	negative regulation of phosphate metabolic process	573	http://amigo.geneontology.org/amigo/term/GO:0045936	0.00166776	0.0130324
GO:0006957	complement activation, alternative pathway	16	http://amigo.geneontology.org/amigo/term/GO:0006957	0.00169177	0.0132048
GO:0048731	system development	4670	http://amigo.geneontology.org/amigo/term/GO:0048731	0.00169507	0.0132048
GO:0031057	negative regulation of histone modification	41	http://amigo.geneontology.org/amigo/term/GO:0031057	0.00169567	0.0132048
GO:0034248	regulation of cellular amide metabolic process	452	http://amigo.geneontology.org/amigo/term/GO:0034248	0.00171616	0.013349
GO:0031058	positive regulation of histone modification	88	http://amigo.geneontology.org/amigo/term/GO:0031058	0.00173277	0.0134627
GO:1900046	regulation of hemostasis	75	http://amigo.geneontology.org/amigo/term/GO:1900046	0.00174511	0.0135431
GO:0048762	mesenchymal cell differentiation	199	http://amigo.geneontology.org/amigo/term/GO:0048762	0.00176533	0.0136843
GO:0043574	peroxisomal transport	68	http://amigo.geneontology.org/amigo/term/GO:0043574	0.0017766	0.0137559
GO:0030195	negative regulation of blood coagulation	49	http://amigo.geneontology.org/amigo/term/GO:0030195	0.00178542	0.0137966
GO:0010810	regulation of cell-substrate adhesion	201	http://amigo.geneontology.org/amigo/term/GO:0010810	0.00178593	0.0137966
GO:0006470	protein dephosphorylation	313	http://amigo.geneontology.org/amigo/term/GO:0006470	0.00179156	0.0138143
GO:0035067	negative regulation of histone acetylation	14	http://amigo.geneontology.org/amigo/term/GO:0035067	0.00179229	0.0138143
GO:0016925	protein sumoylation	78	http://amigo.geneontology.org/amigo/term/GO:0016925	0.0017944	0.0138148
GO:0060211	regulation of nuclear-transcribed mRNA poly(A) tail shortening	12	http://amigo.geneontology.org/amigo/term/GO:0060211	0.00182825	0.0140436
GO:0060213	positive regulation of nuclear-transcribed mRNA poly(A) tail shortening	10	http://amigo.geneontology.org/amigo/term/GO:0060213	0.00182825	0.0140436
GO:2000142	regulation of DNA-templated transcription, initiation	30	http://amigo.geneontology.org/amigo/term/GO:2000142	0.00184376	0.0141466
GO:0046503	glycerolipid catabolic process	53	http://amigo.geneontology.org/amigo/term/GO:0046503	0.00186107	0.0142633
GO:0048873	homeostasis of number of cells within a tissue	29	http://amigo.geneontology.org/amigo/term/GO:0048873	0.00187675	0.0143672
GO:0006733	oxidoreduction coenzyme metabolic process	192	http://amigo.geneontology.org/amigo/term/GO:0006733	0.00188091	0.0143828
GO:0035710	CD4-positive, alpha-beta T cell activation	90	http://amigo.geneontology.org/amigo/term/GO:0035710	0.0018914	0.0144467
GO:0044089	positive regulation of cellular component biogenesis	507	http://amigo.geneontology.org/amigo/term/GO:0044089	0.00189653	0.0144696
GO:0097202	activation of cysteine-type endopeptidase activity	14	http://amigo.geneontology.org/amigo/term/GO:0097202	0.0019263	0.0146802
GO:0046824	positive regulation of nucleocytoplasmic transport	60	http://amigo.geneontology.org/amigo/term/GO:0046824	0.00194164	0.0147805
GO:0090169	regulation of spindle assembly	27	http://amigo.geneontology.org/amigo/term/GO:0090169	0.00194966	0.0148249
GO:0010715	regulation of extracellular matrix disassembly	17	http://amigo.geneontology.org/amigo/term/GO:0010715	0.00195229	0.0148282
GO:0002823	negative regulation of adaptive immune response based on somatic recombination of immune receptors built from immunoglobulin superfamily domains	40	http://amigo.geneontology.org/amigo/term/GO:0002823	0.00197681	0.0149976
GO:0071407	cellular response to organic cyclic compound	533	http://amigo.geneontology.org/amigo/term/GO:0071407	0.00200838	0.0152201
GO:0050792	regulation of viral process	204	http://amigo.geneontology.org/amigo/term/GO:0050792	0.00202134	0.0153012
GO:0048024	regulation of mRNA splicing, via spliceosome	75	http://amigo.geneontology.org/amigo/term/GO:0048024	0.00203991	0.0154246
GO:0042976	activation of Janus kinase activity	14	http://amigo.geneontology.org/amigo/term/GO:0042976	0.00204878	0.0154442
GO:0045060	negative thymic T cell selection	10	http://amigo.geneontology.org/amigo/term/GO:0045060	0.00205121	0.0154442
GO:0006577	amino-acid betaine metabolic process	15	http://amigo.geneontology.org/amigo/term/GO:0006577	0.00205236	0.0154442
GO:0019362	pyridine nucleotide metabolic process	179	http://amigo.geneontology.org/amigo/term/GO:0019362	0.00205391	0.0154442
GO:0046496	nicotinamide nucleotide metabolic process	179	http://amigo.geneontology.org/amigo/term/GO:0046496	0.00205391	0.0154442
GO:0016125	sterol metabolic process	155	http://amigo.geneontology.org/amigo/term/GO:0016125	0.00205969	0.0154705
GO:0043029	T cell homeostasis	37	http://amigo.geneontology.org/amigo/term/GO:0043029	0.00206363	0.0154829
GO:1901799	negative regulation of proteasomal protein catabolic process	52	http://amigo.geneontology.org/amigo/term/GO:1901799	0.00206877	0.0155044
GO:0030111	regulation of Wnt signaling pathway	341	http://amigo.geneontology.org/amigo/term/GO:0030111	0.00208297	0.0155935
GO:0006360	transcription by RNA polymerase I	62	http://amigo.geneontology.org/amigo/term/GO:0006360	0.00209678	0.0156795
GO:0048589	developmental growth	624	http://amigo.geneontology.org/amigo/term/GO:0048589	0.00211688	0.0158124
GO:0006954	inflammatory response	784	http://amigo.geneontology.org/amigo/term/GO:0006954	0.00212211	0.015834
GO:0046629	gamma-delta T cell activation	15	http://amigo.geneontology.org/amigo/term/GO:0046629	0.00216633	0.0161462
GO:0051568	histone H3-K4 methylation	52	http://amigo.geneontology.org/amigo/term/GO:0051568	0.00220144	0.0163898
GO:2001020	regulation of response to DNA damage stimulus	201	http://amigo.geneontology.org/amigo/term/GO:2001020	0.00221318	0.0164592
GO:2001242	regulation of intrinsic apoptotic signaling pathway	163	http://amigo.geneontology.org/amigo/term/GO:2001242	0.00223497	0.0166029
GO:0032743	positive regulation of interleukin-2 production	30	http://amigo.geneontology.org/amigo/term/GO:0032743	0.00224537	0.0166317
GO:0019359	nicotinamide nucleotide biosynthetic process	142	http://amigo.geneontology.org/amigo/term/GO:0019359	0.0022462	0.0166317
GO:0019363	pyridine nucleotide biosynthetic process	142	http://amigo.geneontology.org/amigo/term/GO:0019363	0.0022462	0.0166317
GO:0072525	pyridine-containing compound biosynthetic process	145	http://amigo.geneontology.org/amigo/term/GO:0072525	0.00228375	0.0168764
GO:0072431	signal transduction involved in mitotic G1 DNA damage checkpoint	57	http://amigo.geneontology.org/amigo/term/GO:0072431	0.00228672	0.0168764
GO:1902400	intracellular signal transduction involved in G1 DNA damage checkpoint	57	http://amigo.geneontology.org/amigo/term/GO:1902400	0.00228672	0.0168764
GO:1902230	negative regulation of intrinsic apoptotic signaling pathway in response to DNA damage	31	http://amigo.geneontology.org/amigo/term/GO:1902230	0.00231767	0.0170862
GO:0010803	regulation of tumor necrosis factor-mediated signaling pathway	61	http://amigo.geneontology.org/amigo/term/GO:0010803	0.00233485	0.0171941
GO:2001022	positive regulation of response to DNA damage stimulus	92	http://amigo.geneontology.org/amigo/term/GO:2001022	0.00233754	0.0171952
GO:0050866	negative regulation of cell activation	187	http://amigo.geneontology.org/amigo/term/GO:0050866	0.00234855	0.017248
GO:0001704	formation of primary germ layer	117	http://amigo.geneontology.org/amigo/term/GO:0001704	0.00234979	0.017248
GO:1903034	regulation of response to wounding	173	http://amigo.geneontology.org/amigo/term/GO:1903034	0.00236131	0.0173066
GO:0007275	multicellular organism development	5225	http://amigo.geneontology.org/amigo/term/GO:0007275	0.00236289	0.0173066
GO:0006206	pyrimidine nucleobase metabolic process	13	http://amigo.geneontology.org/amigo/term/GO:0006206	0.00239318	0.0175095
GO:0018107	peptidyl-threonine phosphorylation	101	http://amigo.geneontology.org/amigo/term/GO:0018107	0.0024239	0.0177151
GO:0032799	low-density lipoprotein receptor particle metabolic process	22	http://amigo.geneontology.org/amigo/term/GO:0032799	0.00249753	0.0182336
GO:0097064	ncRNA export from nucleus	36	http://amigo.geneontology.org/amigo/term/GO:0097064	0.00250166	0.0182441
GO:0048304	positive regulation of isotype switching to IgG isotypes	10	http://amigo.geneontology.org/amigo/term/GO:0048304	0.00250517	0.01825
GO:0050678	regulation of epithelial cell proliferation	369	http://amigo.geneontology.org/amigo/term/GO:0050678	0.00251143	0.018276
GO:0051336	regulation of hydrolase activity	1160	http://amigo.geneontology.org/amigo/term/GO:0051336	0.00251591	0.0182889
GO:0022408	negative regulation of cell-cell adhesion	169	http://amigo.geneontology.org/amigo/term/GO:0022408	0.00253957	0.0184297
GO:0090068	positive regulation of cell cycle process	283	http://amigo.geneontology.org/amigo/term/GO:0090068	0.00254221	0.0184297
GO:0050996	positive regulation of lipid catabolic process	24	http://amigo.geneontology.org/amigo/term/GO:0050996	0.00254344	0.0184297
GO:0006977	DNA damage response, signal transduction by p53 class mediator resulting in cell cycle arrest	56	http://amigo.geneontology.org/amigo/term/GO:0006977	0.00254985	0.0184565
GO:0070201	regulation of establishment of protein localization	723	http://amigo.geneontology.org/amigo/term/GO:0070201	0.0025703	0.0185846
GO:0035329	hippo signaling	38	http://amigo.geneontology.org/amigo/term/GO:0035329	0.00257932	0.0186119
GO:0033539	fatty acid beta-oxidation using acyl-CoA dehydrogenase	11	http://amigo.geneontology.org/amigo/term/GO:0033539	0.00258075	0.0186119
GO:0034330	cell junction organization	277	http://amigo.geneontology.org/amigo/term/GO:0034330	0.00258231	0.0186119
GO:0060330	regulation of response to interferon-gamma	25	http://amigo.geneontology.org/amigo/term/GO:0060330	0.00261588	0.0188138
GO:0060334	regulation of interferon-gamma-mediated signaling pathway	25	http://amigo.geneontology.org/amigo/term/GO:0060334	0.00261588	0.0188138
GO:0050868	negative regulation of T cell activation	104	http://amigo.geneontology.org/amigo/term/GO:0050868	0.0026296	0.0188924
GO:0002287	alpha-beta T cell activation involved in immune response	61	http://amigo.geneontology.org/amigo/term/GO:0002287	0.00263971	0.0189249
GO:0002293	alpha-beta T cell differentiation involved in immune response	61	http://amigo.geneontology.org/amigo/term/GO:0002293	0.00263971	0.0189249
GO:0072413	signal transduction involved in mitotic cell cycle checkpoint	59	http://amigo.geneontology.org/amigo/term/GO:0072413	0.00265771	0.0189937
GO:1902402	signal transduction involved in mitotic DNA damage checkpoint	59	http://amigo.geneontology.org/amigo/term/GO:1902402	0.00265771	0.0189937
GO:1902403	signal transduction involved in mitotic DNA integrity checkpoint	59	http://amigo.geneontology.org/amigo/term/GO:1902403	0.00265771	0.0189937
GO:0071156	regulation of cell cycle arrest	108	http://amigo.geneontology.org/amigo/term/GO:0071156	0.00267202	0.0190758
GO:0070208	protein heterotrimerization	13	http://amigo.geneontology.org/amigo/term/GO:0070208	0.00268089	0.019111
GO:0002718	regulation of cytokine production involved in immune response	83	http://amigo.geneontology.org/amigo/term/GO:0002718	0.00268259	0.019111
GO:0030301	cholesterol transport	98	http://amigo.geneontology.org/amigo/term/GO:0030301	0.00273582	0.0194698
GO:0050819	negative regulation of coagulation	53	http://amigo.geneontology.org/amigo/term/GO:0050819	0.0027571	0.0196005
GO:0002637	regulation of immunoglobulin production	62	http://amigo.geneontology.org/amigo/term/GO:0002637	0.00276268	0.0196197
GO:0002715	regulation of natural killer cell mediated immunity	42	http://amigo.geneontology.org/amigo/term/GO:0002715	0.00276682	0.0196279
GO:0050434	positive regulation of viral transcription	41	http://amigo.geneontology.org/amigo/term/GO:0050434	0.00276963	0.0196279
GO:0031960	response to corticosteroid	155	http://amigo.geneontology.org/amigo/term/GO:0031960	0.00277586	0.0196515
GO:0018210	peptidyl-threonine modification	109	http://amigo.geneontology.org/amigo/term/GO:0018210	0.00279181	0.0197401
GO:0033673	negative regulation of kinase activity	244	http://amigo.geneontology.org/amigo/term/GO:0033673	0.00279421	0.0197401
GO:2000811	negative regulation of anoikis	17	http://amigo.geneontology.org/amigo/term/GO:2000811	0.0027981	0.0197439
GO:0009064	glutamine family amino acid metabolic process	68	http://amigo.geneontology.org/amigo/term/GO:0009064	0.00280057	0.0197439
GO:0090316	positive regulation of intracellular protein transport	150	http://amigo.geneontology.org/amigo/term/GO:0090316	0.00281979	0.0198419
GO:0006084	acetyl-CoA metabolic process	33	http://amigo.geneontology.org/amigo/term/GO:0006084	0.00282034	0.0198419
GO:0050821	protein stabilization	171	http://amigo.geneontology.org/amigo/term/GO:0050821	0.002835	0.0199244
GO:0046634	regulation of alpha-beta T cell activation	90	http://amigo.geneontology.org/amigo/term/GO:0046634	0.00286699	0.0201283
GO:0071705	nitrogen compound transport	2035	http://amigo.geneontology.org/amigo/term/GO:0071705	0.00287196	0.0201423
GO:0032355	response to estradiol	128	http://amigo.geneontology.org/amigo/term/GO:0032355	0.00290114	0.020326
GO:0018208	peptidyl-proline modification	45	http://amigo.geneontology.org/amigo/term/GO:0018208	0.00291221	0.0203824
GO:1901030	positive regulation of mitochondrial outer membrane permeabilization involved in apoptotic signaling pathway	34	http://amigo.geneontology.org/amigo/term/GO:1901030	0.00292475	0.0204464
GO:1905114	cell surface receptor signaling pathway involved in cell-cell signaling	596	http://amigo.geneontology.org/amigo/term/GO:1905114	0.00292739	0.0204464
GO:0007020	microtubule nucleation	20	http://amigo.geneontology.org/amigo/term/GO:0007020	0.00294366	0.0205389
GO:0018209	peptidyl-serine modification	252	http://amigo.geneontology.org/amigo/term/GO:0018209	0.00295038	0.0205647
GO:1904837	beta-catenin-TCF complex assembly	30	http://amigo.geneontology.org/amigo/term/GO:1904837	0.00300559	0.020928
GO:0045061	thymic T cell selection	19	http://amigo.geneontology.org/amigo/term/GO:0045061	0.0030345	0.0211076
GO:0051640	organelle localization	623	http://amigo.geneontology.org/amigo/term/GO:0051640	0.0030399	0.0211164
GO:0016447	somatic recombination of immunoglobulin gene segments	49	http://amigo.geneontology.org/amigo/term/GO:0016447	0.003042	0.0211164
GO:1990928	response to amino acid starvation	46	http://amigo.geneontology.org/amigo/term/GO:1990928	0.00304671	0.0211274
GO:0010907	positive regulation of glucose metabolic process	41	http://amigo.geneontology.org/amigo/term/GO:0010907	0.00305069	0.0211334
GO:0032469	endoplasmic reticulum calcium ion homeostasis	21	http://amigo.geneontology.org/amigo/term/GO:0032469	0.00305605	0.0211489
GO:0051055	negative regulation of lipid biosynthetic process	57	http://amigo.geneontology.org/amigo/term/GO:0051055	0.00306529	0.0211912
GO:0045943	positive regulation of transcription by RNA polymerase I	22	http://amigo.geneontology.org/amigo/term/GO:0045943	0.00307252	0.0212195
GO:2000316	regulation of T-helper 17 type immune response	21	http://amigo.geneontology.org/amigo/term/GO:2000316	0.00308213	0.0212642
GO:0010828	positive regulation of glucose transmembrane transport	43	http://amigo.geneontology.org/amigo/term/GO:0010828	0.00308589	0.0212685
GO:0055081	anion homeostasis	50	http://amigo.geneontology.org/amigo/term/GO:0055081	0.00309429	0.0212971
GO:0071364	cellular response to epidermal growth factor stimulus	43	http://amigo.geneontology.org/amigo/term/GO:0071364	0.00309634	0.0212971
GO:0008406	gonad development	217	http://amigo.geneontology.org/amigo/term/GO:0008406	0.00310544	0.0213381
GO:0045910	negative regulation of DNA recombination	31	http://amigo.geneontology.org/amigo/term/GO:0045910	0.00311181	0.0213602
GO:0010719	negative regulation of epithelial to mesenchymal transition	32	http://amigo.geneontology.org/amigo/term/GO:0010719	0.00311825	0.0213827
GO:0051004	regulation of lipoprotein lipase activity	23	http://amigo.geneontology.org/amigo/term/GO:0051004	0.00315728	0.0216285
GO:0072698	protein localization to microtubule cytoskeleton	47	http://amigo.geneontology.org/amigo/term/GO:0072698	0.00316354	0.0216495
GO:1900047	negative regulation of hemostasis	50	http://amigo.geneontology.org/amigo/term/GO:1900047	0.00316706	0.0216517
GO:0002224	toll-like receptor signaling pathway	147	http://amigo.geneontology.org/amigo/term/GO:0002224	0.00318755	0.0217698
GO:0009605	response to external stimulus	2331	http://amigo.geneontology.org/amigo/term/GO:0009605	0.00320838	0.02189
GO:0002824	positive regulation of adaptive immune response based on somatic recombination of immune receptors built from immunoglobulin superfamily domains	89	http://amigo.geneontology.org/amigo/term/GO:0002824	0.00322029	0.0219492
GO:0070661	leukocyte proliferation	270	http://amigo.geneontology.org/amigo/term/GO:0070661	0.00322888	0.0219853
GO:0015748	organophosphate ester transport	94	http://amigo.geneontology.org/amigo/term/GO:0015748	0.00323209	0.0219853
GO:0032964	collagen biosynthetic process	53	http://amigo.geneontology.org/amigo/term/GO:0032964	0.00324791	0.0220675
GO:0060397	JAK-STAT cascade involved in growth hormone signaling pathway	13	http://amigo.geneontology.org/amigo/term/GO:0060397	0.00325069	0.0220675
GO:0002821	positive regulation of adaptive immune response	94	http://amigo.geneontology.org/amigo/term/GO:0002821	0.00327423	0.0222051
GO:0035987	endodermal cell differentiation	45	http://amigo.geneontology.org/amigo/term/GO:0035987	0.0032962	0.0223317
GO:0002920	regulation of humoral immune response	135	http://amigo.geneontology.org/amigo/term/GO:0002920	0.00330453	0.0223658
GO:0034599	cellular response to oxidative stress	296	http://amigo.geneontology.org/amigo/term/GO:0034599	0.00332493	0.0224815
GO:0006721	terpenoid metabolic process	106	http://amigo.geneontology.org/amigo/term/GO:0006721	0.00333264	0.0224987
GO:0032946	positive regulation of mononuclear cell proliferation	126	http://amigo.geneontology.org/amigo/term/GO:0032946	0.00333412	0.0224987
GO:0008631	intrinsic apoptotic signaling pathway in response to oxidative stress	41	http://amigo.geneontology.org/amigo/term/GO:0008631	0.00336631	0.0226494
GO:0002204	somatic recombination of immunoglobulin genes involved in immune response	47	http://amigo.geneontology.org/amigo/term/GO:0002204	0.00336983	0.0226494
GO:0002208	somatic diversification of immunoglobulins involved in immune response	47	http://amigo.geneontology.org/amigo/term/GO:0002208	0.00336983	0.0226494
GO:0045190	isotype switching	47	http://amigo.geneontology.org/amigo/term/GO:0045190	0.00336983	0.0226494
GO:0034198	cellular response to amino acid starvation	43	http://amigo.geneontology.org/amigo/term/GO:0034198	0.00337544	0.0226646
GO:0042098	T cell proliferation	177	http://amigo.geneontology.org/amigo/term/GO:0042098	0.00338288	0.0226847
GO:0001890	placenta development	151	http://amigo.geneontology.org/amigo/term/GO:0001890	0.00338513	0.0226847
GO:0071941	nitrogen cycle metabolic process	14	http://amigo.geneontology.org/amigo/term/GO:0071941	0.00342904	0.0229563
GO:0002294	CD4-positive, alpha-beta T cell differentiation involved in immune response	60	http://amigo.geneontology.org/amigo/term/GO:0002294	0.00344336	0.0230294
GO:0002418	immune response to tumor cell	17	http://amigo.geneontology.org/amigo/term/GO:0002418	0.00347068	0.0231892
GO:0043161	proteasome-mediated ubiquitin-dependent protein catabolic process	328	http://amigo.geneontology.org/amigo/term/GO:0043161	0.00348043	0.0232315
GO:0071168	protein localization to chromatin	28	http://amigo.geneontology.org/amigo/term/GO:0071168	0.00349889	0.0233317
GO:0009812	flavonoid metabolic process	12	http://amigo.geneontology.org/amigo/term/GO:0009812	0.00352326	0.0234263
GO:0031348	negative regulation of defense response	237	http://amigo.geneontology.org/amigo/term/GO:0031348	0.00353331	0.0234263
GO:0006558	L-phenylalanine metabolic process	11	http://amigo.geneontology.org/amigo/term/GO:0006558	0.00353383	0.0234263
GO:0006559	L-phenylalanine catabolic process	11	http://amigo.geneontology.org/amigo/term/GO:0006559	0.00353383	0.0234263
GO:1902221	erythrose 4-phosphate/phosphoenolpyruvate family amino acid metabolic process	11	http://amigo.geneontology.org/amigo/term/GO:1902221	0.00353383	0.0234263
GO:1902222	erythrose 4-phosphate/phosphoenolpyruvate family amino acid catabolic process	11	http://amigo.geneontology.org/amigo/term/GO:1902222	0.00353383	0.0234263
GO:0006376	mRNA splice site selection	42	http://amigo.geneontology.org/amigo/term/GO:0006376	0.00355596	0.0235348
GO:0006575	cellular modified amino acid metabolic process	179	http://amigo.geneontology.org/amigo/term/GO:0006575	0.00355714	0.0235348
GO:1904951	positive regulation of establishment of protein localization	440	http://amigo.geneontology.org/amigo/term/GO:1904951	0.00358102	0.0236696
GO:0080009	mRNA methylation	14	http://amigo.geneontology.org/amigo/term/GO:0080009	0.00358633	0.0236765
GO:0002367	cytokine production involved in immune response	101	http://amigo.geneontology.org/amigo/term/GO:0002367	0.00359245	0.0236765
GO:0043393	regulation of protein binding	217	http://amigo.geneontology.org/amigo/term/GO:0043393	0.00359254	0.0236765
GO:0003170	heart valve development	61	http://amigo.geneontology.org/amigo/term/GO:0003170	0.00359721	0.0236843
GO:0035967	cellular response to topologically incorrect protein	135	http://amigo.geneontology.org/amigo/term/GO:0035967	0.00360329	0.0237013
GO:2000317	negative regulation of T-helper 17 type immune response	10	http://amigo.geneontology.org/amigo/term/GO:2000317	0.00361044	0.0237253
GO:0070665	positive regulation of leukocyte proliferation	134	http://amigo.geneontology.org/amigo/term/GO:0070665	0.00361875	0.0237568
GO:1902175	regulation of oxidative stress-induced intrinsic apoptotic signaling pathway	26	http://amigo.geneontology.org/amigo/term/GO:1902175	0.00366526	0.0240389
GO:1901028	regulation of mitochondrial outer membrane permeabilization involved in apoptotic signaling pathway	43	http://amigo.geneontology.org/amigo/term/GO:1901028	0.0036819	0.0241246
GO:0006805	xenobiotic metabolic process	110	http://amigo.geneontology.org/amigo/term/GO:0006805	0.00374636	0.0245233
GO:0042177	negative regulation of protein catabolic process	124	http://amigo.geneontology.org/amigo/term/GO:0042177	0.00375214	0.0245374
GO:2000145	regulation of cell motility	966	http://amigo.geneontology.org/amigo/term/GO:2000145	0.00385423	0.0251807
GO:0009109	coenzyme catabolic process	14	http://amigo.geneontology.org/amigo/term/GO:0009109	0.00386671	0.0252379
GO:0032944	regulation of mononuclear cell proliferation	200	http://amigo.geneontology.org/amigo/term/GO:0032944	0.00387333	0.0252568
GO:0048870	cell motility	1611	http://amigo.geneontology.org/amigo/term/GO:0048870	0.00388355	0.0252613
GO:0051674	localization of cell	1611	http://amigo.geneontology.org/amigo/term/GO:0051674	0.00388355	0.0252613
GO:0002820	negative regulation of adaptive immune response	45	http://amigo.geneontology.org/amigo/term/GO:0002820	0.00388521	0.0252613
GO:0006111	regulation of gluconeogenesis	46	http://amigo.geneontology.org/amigo/term/GO:0006111	0.00389445	0.0252971
GO:0000096	sulfur amino acid metabolic process	39	http://amigo.geneontology.org/amigo/term/GO:0000096	0.0039202	0.0254178
GO:0090069	regulation of ribosome biogenesis	13	http://amigo.geneontology.org/amigo/term/GO:0090069	0.00392054	0.0254178
GO:0051301	cell division	575	http://amigo.geneontology.org/amigo/term/GO:0051301	0.00392602	0.0254291
GO:0050777	negative regulation of immune response	143	http://amigo.geneontology.org/amigo/term/GO:0050777	0.00395563	0.0255964
GO:0002831	regulation of response to biotic stimulus	139	http://amigo.geneontology.org/amigo/term/GO:0002831	0.00396015	0.0256012
GO:0033143	regulation of intracellular steroid hormone receptor signaling pathway	78	http://amigo.geneontology.org/amigo/term/GO:0033143	0.00397845	0.0256926
GO:0031063	regulation of histone deacetylation	28	http://amigo.geneontology.org/amigo/term/GO:0031063	0.00398187	0.0256926
GO:0043068	positive regulation of programmed cell death	660	http://amigo.geneontology.org/amigo/term/GO:0043068	0.00401666	0.0258924
GO:0006534	cysteine metabolic process	15	http://amigo.geneontology.org/amigo/term/GO:0006534	0.00402351	0.0259118
GO:0003179	heart valve morphogenesis	52	http://amigo.geneontology.org/amigo/term/GO:0003179	0.00405934	0.0261025
GO:0016577	histone demethylation	26	http://amigo.geneontology.org/amigo/term/GO:0016577	0.00406081	0.0261025
GO:0002673	regulation of acute inflammatory response	160	http://amigo.geneontology.org/amigo/term/GO:0002673	0.00406724	0.026119
GO:0007030	Golgi organization	94	http://amigo.geneontology.org/amigo/term/GO:0007030	0.00407626	0.0261398
GO:0006968	cellular defense response	53	http://amigo.geneontology.org/amigo/term/GO:0006968	0.0040782	0.0261398
GO:0030100	regulation of endocytosis	262	http://amigo.geneontology.org/amigo/term/GO:0030100	0.0040841	0.0261529
GO:0051241	negative regulation of multicellular organismal process	1276	http://amigo.geneontology.org/amigo/term/GO:0051241	0.00409217	0.0261798
GO:0032435	negative regulation of proteasomal ubiquitin-dependent protein catabolic process	34	http://amigo.geneontology.org/amigo/term/GO:0032435	0.00411405	0.026295
GO:0006302	double-strand break repair	211	http://amigo.geneontology.org/amigo/term/GO:0006302	0.00413816	0.0264242
GO:0032101	regulation of response to external stimulus	873	http://amigo.geneontology.org/amigo/term/GO:0032101	0.00416366	0.026562
GO:0044380	protein localization to cytoskeleton	50	http://amigo.geneontology.org/amigo/term/GO:0044380	0.00419042	0.0267075
GO:0061647	histone H3-K9 modification	48	http://amigo.geneontology.org/amigo/term/GO:0061647	0.00420318	0.0267637
GO:0042269	regulation of natural killer cell mediated cytotoxicity	39	http://amigo.geneontology.org/amigo/term/GO:0042269	0.00420839	0.0267717
GO:0090287	regulation of cellular response to growth factor stimulus	276	http://amigo.geneontology.org/amigo/term/GO:0090287	0.00422273	0.0268377
GO:0050671	positive regulation of lymphocyte proliferation	125	http://amigo.geneontology.org/amigo/term/GO:0050671	0.00424309	0.0269418
GO:0017038	protein import	140	http://amigo.geneontology.org/amigo/term/GO:0017038	0.00427923	0.0271458
GO:2000232	regulation of rRNA processing	12	http://amigo.geneontology.org/amigo/term/GO:2000232	0.00428695	0.0271694
GO:0042093	T-helper cell differentiation	58	http://amigo.geneontology.org/amigo/term/GO:0042093	0.00431346	0.0273118
GO:0030154	cell differentiation	3923	http://amigo.geneontology.org/amigo/term/GO:0030154	0.0043345	0.0274195
GO:0019627	urea metabolic process	13	http://amigo.geneontology.org/amigo/term/GO:0019627	0.00434249	0.0274444
GO:0050727	regulation of inflammatory response	479	http://amigo.geneontology.org/amigo/term/GO:0050727	0.00434685	0.0274463
GO:0090501	RNA phosphodiester bond hydrolysis	132	http://amigo.geneontology.org/amigo/term/GO:0090501	0.0043523	0.0274552
GO:0060068	vagina development	10	http://amigo.geneontology.org/amigo/term/GO:0060068	0.00436059	0.0274819
GO:0071158	positive regulation of cell cycle arrest	82	http://amigo.geneontology.org/amigo/term/GO:0071158	0.0043665	0.0274935
GO:0002902	regulation of B cell apoptotic process	17	http://amigo.geneontology.org/amigo/term/GO:0002902	0.00439584	0.0276526
GO:2001236	regulation of extrinsic apoptotic signaling pathway	151	http://amigo.geneontology.org/amigo/term/GO:2001236	0.00441571	0.0277518
GO:0048678	response to axon injury	75	http://amigo.geneontology.org/amigo/term/GO:0048678	0.0044213	0.0277612
GO:0007492	endoderm development	73	http://amigo.geneontology.org/amigo/term/GO:0007492	0.00442714	0.0277721
GO:0009069	serine family amino acid metabolic process	42	http://amigo.geneontology.org/amigo/term/GO:0009069	0.0044544	0.0279172
GO:0007160	cell-matrix adhesion	214	http://amigo.geneontology.org/amigo/term/GO:0007160	0.00449536	0.0281479
GO:0043470	regulation of carbohydrate catabolic process	84	http://amigo.geneontology.org/amigo/term/GO:0043470	0.00450079	0.0281559
GO:0031112	positive regulation of microtubule polymerization or depolymerization	32	http://amigo.geneontology.org/amigo/term/GO:0031112	0.00452719	0.0282746
GO:0043086	negative regulation of catalytic activity	757	http://amigo.geneontology.org/amigo/term/GO:0043086	0.00452811	0.0282746
GO:0001706	endoderm formation	50	http://amigo.geneontology.org/amigo/term/GO:0001706	0.00456535	0.0284809
GO:0043065	positive regulation of apoptotic process	652	http://amigo.geneontology.org/amigo/term/GO:0043065	0.00457659	0.0285247
GO:0043370	regulation of CD4-positive, alpha-beta T cell differentiation	47	http://amigo.geneontology.org/amigo/term/GO:0043370	0.00460379	0.0286679
GO:0006110	regulation of glycolytic process	75	http://amigo.geneontology.org/amigo/term/GO:0006110	0.00460882	0.0286729
GO:0051099	positive regulation of binding	181	http://amigo.geneontology.org/amigo/term/GO:0051099	0.00466017	0.0289657
GO:0042542	response to hydrogen peroxide	144	http://amigo.geneontology.org/amigo/term/GO:0042542	0.00466825	0.0289894
GO:0010498	proteasomal protein catabolic process	382	http://amigo.geneontology.org/amigo/term/GO:0010498	0.00467973	0.029034
GO:0050670	regulation of lymphocyte proliferation	199	http://amigo.geneontology.org/amigo/term/GO:0050670	0.00470033	0.0291352
GO:0032802	low-density lipoprotein particle receptor catabolic process	13	http://amigo.geneontology.org/amigo/term/GO:0032802	0.00471535	0.0291818
GO:0006091	generation of precursor metabolites and energy	502	http://amigo.geneontology.org/amigo/term/GO:0006091	0.00471647	0.0291818
GO:0043374	CD8-positive, alpha-beta T cell differentiation	13	http://amigo.geneontology.org/amigo/term/GO:0043374	0.00476482	0.0294412
GO:0016445	somatic diversification of immunoglobulins	55	http://amigo.geneontology.org/amigo/term/GO:0016445	0.00477003	0.0294412
GO:0061041	regulation of wound healing	143	http://amigo.geneontology.org/amigo/term/GO:0061041	0.00477319	0.0294412
GO:0016242	negative regulation of macroautophagy	33	http://amigo.geneontology.org/amigo/term/GO:0016242	0.00477578	0.0294412
GO:0002347	response to tumor cell	23	http://amigo.geneontology.org/amigo/term/GO:0002347	0.00480524	0.0295959
GO:0045581	negative regulation of T cell differentiation	45	http://amigo.geneontology.org/amigo/term/GO:0045581	0.00483017	0.0297224
GO:0010989	negative regulation of low-density lipoprotein particle clearance	16	http://amigo.geneontology.org/amigo/term/GO:0010989	0.00488165	0.0300119
GO:0001910	regulation of leukocyte mediated cytotoxicity	64	http://amigo.geneontology.org/amigo/term/GO:0001910	0.00488911	0.0300306
GO:1903051	negative regulation of proteolysis involved in cellular protein catabolic process	67	http://amigo.geneontology.org/amigo/term/GO:1903051	0.00495264	0.0303749
GO:2000319	regulation of T-helper 17 cell differentiation	18	http://amigo.geneontology.org/amigo/term/GO:2000319	0.00495528	0.0303749
GO:0016049	cell growth	466	http://amigo.geneontology.org/amigo/term/GO:0016049	0.00495861	0.0303749
GO:0071229	cellular response to acid chemical	199	http://amigo.geneontology.org/amigo/term/GO:0071229	0.00496524	0.030388
GO:0062014	negative regulation of small molecule metabolic process	107	http://amigo.geneontology.org/amigo/term/GO:0062014	0.00500216	0.0305863
GO:0032649	regulation of interferon-gamma production	93	http://amigo.geneontology.org/amigo/term/GO:0032649	0.00501182	0.0306178
GO:0036124	histone H3-K9 trimethylation	16	http://amigo.geneontology.org/amigo/term/GO:0036124	0.00505852	0.0308752
GO:0045824	negative regulation of innate immune response	57	http://amigo.geneontology.org/amigo/term/GO:0045824	0.00506369	0.0308789
GO:0001818	negative regulation of cytokine production	290	http://amigo.geneontology.org/amigo/term/GO:0001818	0.00509623	0.0310226
GO:0070663	regulation of leukocyte proliferation	214	http://amigo.geneontology.org/amigo/term/GO:0070663	0.00509641	0.0310226
GO:0019217	regulation of fatty acid metabolic process	95	http://amigo.geneontology.org/amigo/term/GO:0019217	0.00511154	0.0310868
GO:0044092	negative regulation of molecular function	1097	http://amigo.geneontology.org/amigo/term/GO:0044092	0.00514272	0.0312483
GO:0045732	positive regulation of protein catabolic process	192	http://amigo.geneontology.org/amigo/term/GO:0045732	0.00515214	0.0312775
GO:0030811	regulation of nucleotide catabolic process	77	http://amigo.geneontology.org/amigo/term/GO:0030811	0.00517865	0.0314103
GO:0009888	tissue development	1964	http://amigo.geneontology.org/amigo/term/GO:0009888	0.00523	0.0316485
GO:2000114	regulation of establishment of cell polarity	21	http://amigo.geneontology.org/amigo/term/GO:2000114	0.00523505	0.0316485
GO:0045066	regulatory T cell differentiation	35	http://amigo.geneontology.org/amigo/term/GO:0045066	0.00523707	0.0316485
GO:1903363	negative regulation of cellular protein catabolic process	80	http://amigo.geneontology.org/amigo/term/GO:1903363	0.00523979	0.0316485
GO:2000058	regulation of ubiquitin-dependent protein catabolic process	137	http://amigo.geneontology.org/amigo/term/GO:2000058	0.00524127	0.0316485
GO:0002292	T cell differentiation involved in immune response	66	http://amigo.geneontology.org/amigo/term/GO:0002292	0.00533458	0.0321739
GO:2000514	regulation of CD4-positive, alpha-beta T cell activation	59	http://amigo.geneontology.org/amigo/term/GO:2000514	0.00533779	0.0321739
GO:0002639	positive regulation of immunoglobulin production	41	http://amigo.geneontology.org/amigo/term/GO:0002639	0.00536801	0.0323273
GO:0006888	ER to Golgi vesicle-mediated transport	172	http://amigo.geneontology.org/amigo/term/GO:0006888	0.00541142	0.0325558
GO:0006063	uronic acid metabolic process	23	http://amigo.geneontology.org/amigo/term/GO:0006063	0.00542036	0.0325558
GO:0019585	glucuronate metabolic process	23	http://amigo.geneontology.org/amigo/term/GO:0019585	0.00542036	0.0325558
GO:0045722	positive regulation of gluconeogenesis	16	http://amigo.geneontology.org/amigo/term/GO:0045722	0.00546255	0.0327802
GO:0008584	male gonad development	137	http://amigo.geneontology.org/amigo/term/GO:0008584	0.00547438	0.0328221
GO:0031116	positive regulation of microtubule polymerization	28	http://amigo.geneontology.org/amigo/term/GO:0031116	0.00549031	0.0328885
GO:0045137	development of primary sexual characteristics	223	http://amigo.geneontology.org/amigo/term/GO:0045137	0.00553051	0.0331
GO:1900242	regulation of synaptic vesicle endocytosis	16	http://amigo.geneontology.org/amigo/term/GO:1900242	0.00554039	0.0331022
GO:0036498	IRE1-mediated unfolded protein response	63	http://amigo.geneontology.org/amigo/term/GO:0036498	0.00554065	0.0331022
GO:0016567	protein ubiquitination	794	http://amigo.geneontology.org/amigo/term/GO:0016567	0.00555036	0.033131
GO:0042307	positive regulation of protein import into nucleus	37	http://amigo.geneontology.org/amigo/term/GO:0042307	0.0055614	0.0331677
GO:0003180	aortic valve morphogenesis	28	http://amigo.geneontology.org/amigo/term/GO:0003180	0.00559979	0.0333448
GO:0006090	pyruvate metabolic process	147	http://amigo.geneontology.org/amigo/term/GO:0006090	0.00560094	0.0333448
GO:0001558	regulation of cell growth	396	http://amigo.geneontology.org/amigo/term/GO:0001558	0.00563921	0.0335432
GO:0045191	regulation of isotype switching	33	http://amigo.geneontology.org/amigo/term/GO:0045191	0.00567236	0.033702
GO:0046637	regulation of alpha-beta T cell differentiation	63	http://amigo.geneontology.org/amigo/term/GO:0046637	0.00567586	0.033702
GO:0019220	regulation of phosphate metabolic process	1672	http://amigo.geneontology.org/amigo/term/GO:0019220	0.00568265	0.0337127
GO:0032460	negative regulation of protein oligomerization	18	http://amigo.geneontology.org/amigo/term/GO:0032460	0.00569329	0.0337433
GO:0036120	cellular response to platelet-derived growth factor stimulus	21	http://amigo.geneontology.org/amigo/term/GO:0036120	0.00570207	0.0337433
GO:0090307	mitotic spindle assembly	52	http://amigo.geneontology.org/amigo/term/GO:0090307	0.00570275	0.0337433
GO:0032091	negative regulation of protein binding	103	http://amigo.geneontology.org/amigo/term/GO:0032091	0.00571682	0.0337905
GO:0046546	development of primary male sexual characteristics	138	http://amigo.geneontology.org/amigo/term/GO:0046546	0.00572069	0.0337905
GO:0042180	cellular ketone metabolic process	241	http://amigo.geneontology.org/amigo/term/GO:0042180	0.00574528	0.0339062
GO:0051174	regulation of phosphorus metabolic process	1674	http://amigo.geneontology.org/amigo/term/GO:0051174	0.00575723	0.0339471
GO:0031334	positive regulation of protein complex assembly	239	http://amigo.geneontology.org/amigo/term/GO:0031334	0.00581216	0.0342412
GO:0032922	circadian regulation of gene expression	61	http://amigo.geneontology.org/amigo/term/GO:0032922	0.00582204	0.0342625
GO:0015918	sterol transport	107	http://amigo.geneontology.org/amigo/term/GO:0015918	0.00582589	0.0342625
GO:0048015	phosphatidylinositol-mediated signaling	160	http://amigo.geneontology.org/amigo/term/GO:0048015	0.00586004	0.0344276
GO:0034384	high-density lipoprotein particle clearance	17	http://amigo.geneontology.org/amigo/term/GO:0034384	0.00586921	0.0344276
GO:0071711	basement membrane organization	21	http://amigo.geneontology.org/amigo/term/GO:0071711	0.00586921	0.0344276
GO:0008156	negative regulation of DNA replication	36	http://amigo.geneontology.org/amigo/term/GO:0008156	0.0058786	0.0344529
GO:0010770	positive regulation of cell morphogenesis involved in differentiation	138	http://amigo.geneontology.org/amigo/term/GO:0010770	0.00591724	0.0346493
GO:0010507	negative regulation of autophagy	83	http://amigo.geneontology.org/amigo/term/GO:0010507	0.00593579	0.034728
GO:0034620	cellular response to unfolded protein	123	http://amigo.geneontology.org/amigo/term/GO:0034620	0.0059665	0.0348775
GO:0032480	negative regulation of type I interferon production	46	http://amigo.geneontology.org/amigo/term/GO:0032480	0.00605713	0.0353768
GO:0002381	immunoglobulin production involved in immunoglobulin mediated immune response	55	http://amigo.geneontology.org/amigo/term/GO:0002381	0.00606602	0.035381
GO:0032873	negative regulation of stress-activated MAPK cascade	50	http://amigo.geneontology.org/amigo/term/GO:0032873	0.00607594	0.035381
GO:0070303	negative regulation of stress-activated protein kinase signaling cascade	50	http://amigo.geneontology.org/amigo/term/GO:0070303	0.00607594	0.035381
GO:1902713	regulation of interferon-gamma secretion	13	http://amigo.geneontology.org/amigo/term/GO:1902713	0.00607874	0.035381
GO:0060396	growth hormone receptor signaling pathway	21	http://amigo.geneontology.org/amigo/term/GO:0060396	0.00608485	0.0353861
GO:1905953	negative regulation of lipid localization	60	http://amigo.geneontology.org/amigo/term/GO:1905953	0.00615519	0.0357645
GO:0043043	peptide biosynthetic process	693	http://amigo.geneontology.org/amigo/term/GO:0043043	0.00623287	0.0361848
GO:0010811	positive regulation of cell-substrate adhesion	110	http://amigo.geneontology.org/amigo/term/GO:0010811	0.00625236	0.0362273
GO:0070670	response to interleukin-4	36	http://amigo.geneontology.org/amigo/term/GO:0070670	0.00625727	0.0362273
GO:0016236	macroautophagy	272	http://amigo.geneontology.org/amigo/term/GO:0016236	0.00625867	0.0362273
GO:0071702	organic substance transport	2416	http://amigo.geneontology.org/amigo/term/GO:0071702	0.00626157	0.0362273
GO:0045739	positive regulation of DNA repair	62	http://amigo.geneontology.org/amigo/term/GO:0045739	0.00627659	0.0362832
GO:1901215	negative regulation of neuron death	207	http://amigo.geneontology.org/amigo/term/GO:1901215	0.00631306	0.0364629
GO:0080182	histone H3-K4 trimethylation	15	http://amigo.geneontology.org/amigo/term/GO:0080182	0.00633948	0.0365843
GO:0042102	positive regulation of T cell proliferation	90	http://amigo.geneontology.org/amigo/term/GO:0042102	0.00636233	0.0366849
GO:1902117	positive regulation of organelle assembly	72	http://amigo.geneontology.org/amigo/term/GO:1902117	0.00638864	0.0367695
GO:0015914	phospholipid transport	64	http://amigo.geneontology.org/amigo/term/GO:0015914	0.00639307	0.0367695
GO:0014909	smooth muscle cell migration	91	http://amigo.geneontology.org/amigo/term/GO:0014909	0.00639328	0.0367695
GO:0006354	DNA-templated transcription, elongation	106	http://amigo.geneontology.org/amigo/term/GO:0006354	0.00650866	0.0374013
GO:0044262	cellular carbohydrate metabolic process	256	http://amigo.geneontology.org/amigo/term/GO:0044262	0.0065168	0.0374164
GO:0009437	carnitine metabolic process	11	http://amigo.geneontology.org/amigo/term/GO:0009437	0.00653292	0.0374772
GO:2001237	negative regulation of extrinsic apoptotic signaling pathway	100	http://amigo.geneontology.org/amigo/term/GO:2001237	0.00654046	0.0374887
GO:0043409	negative regulation of MAPK cascade	179	http://amigo.geneontology.org/amigo/term/GO:0043409	0.0065891	0.0377356
GO:0033081	regulation of T cell differentiation in thymus	24	http://amigo.geneontology.org/amigo/term/GO:0033081	0.00663749	0.0379806
GO:0014067	negative regulation of phosphatidylinositol 3-kinase signaling	16	http://amigo.geneontology.org/amigo/term/GO:0014067	0.0066436	0.0379834
GO:0046794	transport of virus	60	http://amigo.geneontology.org/amigo/term/GO:0046794	0.00665691	0.038018
GO:0007162	negative regulation of cell adhesion	271	http://amigo.geneontology.org/amigo/term/GO:0007162	0.00666086	0.038018
GO:0006412	translation	668	http://amigo.geneontology.org/amigo/term/GO:0006412	0.00668782	0.0381397
GO:0007289	spermatid nucleus differentiation	20	http://amigo.geneontology.org/amigo/term/GO:0007289	0.00672943	0.0383447
GO:0032434	regulation of proteasomal ubiquitin-dependent protein catabolic process	110	http://amigo.geneontology.org/amigo/term/GO:0032434	0.00675064	0.0384088
GO:0007548	sex differentiation	269	http://amigo.geneontology.org/amigo/term/GO:0007548	0.00675201	0.0384088
GO:0051240	positive regulation of multicellular organismal process	1750	http://amigo.geneontology.org/amigo/term/GO:0051240	0.00677849	0.0385271
GO:0002698	negative regulation of immune effector process	116	http://amigo.geneontology.org/amigo/term/GO:0002698	0.00683231	0.0387691
GO:2001034	positive regulation of double-strand break repair via nonhomologous end joining	13	http://amigo.geneontology.org/amigo/term/GO:2001034	0.00683252	0.0387691
GO:0042274	ribosomal small subunit biogenesis	24	http://amigo.geneontology.org/amigo/term/GO:0042274	0.00688487	0.0390335
GO:2000628	regulation of miRNA metabolic process	10	http://amigo.geneontology.org/amigo/term/GO:2000628	0.00692667	0.0392376
GO:0010976	positive regulation of neuron projection development	265	http://amigo.geneontology.org/amigo/term/GO:0010976	0.00701071	0.0396646
GO:0006790	sulfur compound metabolic process	346	http://amigo.geneontology.org/amigo/term/GO:0006790	0.00701375	0.0396646
GO:0001867	complement activation, lectin pathway	11	http://amigo.geneontology.org/amigo/term/GO:0001867	0.00702936	0.0397197
GO:0071417	cellular response to organonitrogen compound	559	http://amigo.geneontology.org/amigo/term/GO:0071417	0.00706205	0.0398711
GO:0042325	regulation of phosphorylation	1468	http://amigo.geneontology.org/amigo/term/GO:0042325	0.00708753	0.0399817
GO:0045939	negative regulation of steroid metabolic process	30	http://amigo.geneontology.org/amigo/term/GO:0045939	0.00709598	0.0399961
GO:0006544	glycine metabolic process	17	http://amigo.geneontology.org/amigo/term/GO:0006544	0.00711355	0.0400617
GO:0048193	Golgi vesicle transport	304	http://amigo.geneontology.org/amigo/term/GO:0048193	0.00714233	0.0401905
GO:0045589	regulation of regulatory T cell differentiation	33	http://amigo.geneontology.org/amigo/term/GO:0045589	0.00715993	0.0402171
GO:0022411	cellular component disassembly	492	http://amigo.geneontology.org/amigo/term/GO:0022411	0.00716172	0.0402171
GO:0007549	dosage compensation	18	http://amigo.geneontology.org/amigo/term/GO:0007549	0.00716708	0.0402171
GO:0006342	chromatin silencing	83	http://amigo.geneontology.org/amigo/term/GO:0006342	0.00717081	0.0402171
GO:0048013	ephrin receptor signaling pathway	86	http://amigo.geneontology.org/amigo/term/GO:0048013	0.00717871	0.0402281
GO:0061045	negative regulation of wound healing	73	http://amigo.geneontology.org/amigo/term/GO:0061045	0.0072065	0.0403504
GO:0075733	intracellular transport of virus	57	http://amigo.geneontology.org/amigo/term/GO:0075733	0.00721964	0.0403906
GO:0007099	centriole replication	31	http://amigo.geneontology.org/amigo/term/GO:0007099	0.00723945	0.040468
GO:0045945	positive regulation of transcription by RNA polymerase III	10	http://amigo.geneontology.org/amigo/term/GO:0045945	0.00725078	0.0404886
GO:0007044	cell-substrate junction assembly	96	http://amigo.geneontology.org/amigo/term/GO:0007044	0.00725508	0.0404886
GO:0046785	microtubule polymerization	66	http://amigo.geneontology.org/amigo/term/GO:0046785	0.00733882	0.0408995
GO:0090092	regulation of transmembrane receptor protein serine/threonine kinase signaling pathway	215	http://amigo.geneontology.org/amigo/term/GO:0090092	0.00734079	0.0408995
GO:0050862	positive regulation of T cell receptor signaling pathway	14	http://amigo.geneontology.org/amigo/term/GO:0050862	0.00736274	0.0409881
GO:0048017	inositol lipid-mediated signaling	163	http://amigo.geneontology.org/amigo/term/GO:0048017	0.00741092	0.0412115
GO:1901796	regulation of signal transduction by p53 class mediator	179	http://amigo.geneontology.org/amigo/term/GO:1901796	0.00741504	0.0412115
GO:0009607	response to biotic stimulus	938	http://amigo.geneontology.org/amigo/term/GO:0009607	0.00745287	0.041363
GO:0000018	regulation of DNA recombination	84	http://amigo.geneontology.org/amigo/term/GO:0000018	0.00745449	0.041363
GO:0070584	mitochondrion morphogenesis	20	http://amigo.geneontology.org/amigo/term/GO:0070584	0.00746892	0.0414091
GO:0033157	regulation of intracellular protein transport	220	http://amigo.geneontology.org/amigo/term/GO:0033157	0.00749022	0.0414933
GO:0030510	regulation of BMP signaling pathway	81	http://amigo.geneontology.org/amigo/term/GO:0030510	0.00752125	0.0416311
GO:2000345	regulation of hepatocyte proliferation	14	http://amigo.geneontology.org/amigo/term/GO:2000345	0.00754152	0.0417092
GO:0042402	cellular biogenic amine catabolic process	21	http://amigo.geneontology.org/amigo/term/GO:0042402	0.00757351	0.0418254
GO:0001783	B cell apoptotic process	23	http://amigo.geneontology.org/amigo/term/GO:0001783	0.00757487	0.0418254
GO:1904035	regulation of epithelial cell apoptotic process	88	http://amigo.geneontology.org/amigo/term/GO:1904035	0.00759261	0.0418892
GO:0070936	protein K48-linked ubiquitination	55	http://amigo.geneontology.org/amigo/term/GO:0070936	0.00760623	0.0418917
GO:0045931	positive regulation of mitotic cell cycle	154	http://amigo.geneontology.org/amigo/term/GO:0045931	0.00760644	0.0418917
GO:0016239	positive regulation of macroautophagy	66	http://amigo.geneontology.org/amigo/term/GO:0016239	0.00761161	0.0418917
GO:0006066	alcohol metabolic process	339	http://amigo.geneontology.org/amigo/term/GO:0006066	0.00765243	0.0420821
GO:0048511	rhythmic process	287	http://amigo.geneontology.org/amigo/term/GO:0048511	0.0076642	0.0421127
GO:0051567	histone H3-K9 methylation	37	http://amigo.geneontology.org/amigo/term/GO:0051567	0.00767472	0.0421363
GO:0050764	regulation of phagocytosis	90	http://amigo.geneontology.org/amigo/term/GO:0050764	0.0076962	0.04222
GO:1902902	negative regulation of autophagosome assembly	13	http://amigo.geneontology.org/amigo/term/GO:1902902	0.00771377	0.0422822
GO:0007088	regulation of mitotic nuclear division	150	http://amigo.geneontology.org/amigo/term/GO:0007088	0.00773088	0.0423417
GO:0051223	regulation of protein transport	677	http://amigo.geneontology.org/amigo/term/GO:0051223	0.00774379	0.0423782
GO:0030397	membrane disassembly	16	http://amigo.geneontology.org/amigo/term/GO:0030397	0.00779424	0.0425855
GO:0051081	nuclear envelope disassembly	16	http://amigo.geneontology.org/amigo/term/GO:0051081	0.00779424	0.0425855
GO:0006012	galactose metabolic process	12	http://amigo.geneontology.org/amigo/term/GO:0006012	0.00780848	0.0426289
GO:0046486	glycerolipid metabolic process	385	http://amigo.geneontology.org/amigo/term/GO:0046486	0.00782204	0.0426685
GO:0008285	negative regulation of cell proliferation	751	http://amigo.geneontology.org/amigo/term/GO:0008285	0.00787582	0.0429273
GO:0003176	aortic valve development	32	http://amigo.geneontology.org/amigo/term/GO:0003176	0.00791902	0.0431281
GO:0010942	positive regulation of cell death	710	http://amigo.geneontology.org/amigo/term/GO:0010942	0.00794348	0.0432068
GO:0019637	organophosphate metabolic process	1090	http://amigo.geneontology.org/amigo/term/GO:0019637	0.00794623	0.0432068
GO:1900182	positive regulation of protein localization to nucleus	74	http://amigo.geneontology.org/amigo/term/GO:1900182	0.0080111	0.0435037
GO:0036473	cell death in response to oxidative stress	92	http://amigo.geneontology.org/amigo/term/GO:0036473	0.00801367	0.0435037
GO:0032270	positive regulation of cellular protein metabolic process	1458	http://amigo.geneontology.org/amigo/term/GO:0032270	0.00804123	0.0436183
GO:0031062	positive regulation of histone methylation	39	http://amigo.geneontology.org/amigo/term/GO:0031062	0.00816088	0.0442124
GO:0070076	histone lysine demethylation	25	http://amigo.geneontology.org/amigo/term/GO:0070076	0.0081638	0.0442124
GO:0070231	T cell apoptotic process	46	http://amigo.geneontology.org/amigo/term/GO:0070231	0.00817468	0.044236
GO:0098534	centriole assembly	35	http://amigo.geneontology.org/amigo/term/GO:0098534	0.00827734	0.0446946
GO:0070897	transcription preinitiation complex assembly	25	http://amigo.geneontology.org/amigo/term/GO:0070897	0.00828705	0.0446946
GO:0070262	peptidyl-serine dephosphorylation	15	http://amigo.geneontology.org/amigo/term/GO:0070262	0.00829087	0.0446946
GO:0001510	RNA methylation	56	http://amigo.geneontology.org/amigo/term/GO:0001510	0.00829215	0.0446946
GO:0031468	nuclear envelope reassembly	15	http://amigo.geneontology.org/amigo/term/GO:0031468	0.00829241	0.0446946
GO:0030199	collagen fibril organization	45	http://amigo.geneontology.org/amigo/term/GO:0030199	0.00848533	0.045698
GO:0032516	positive regulation of phosphoprotein phosphatase activity	20	http://amigo.geneontology.org/amigo/term/GO:0032516	0.00849739	0.0457266
GO:1904591	positive regulation of protein import	39	http://amigo.geneontology.org/amigo/term/GO:1904591	0.00851944	0.0457823
GO:0002011	morphogenesis of an epithelial sheet	54	http://amigo.geneontology.org/amigo/term/GO:0002011	0.00852126	0.0457823
GO:0017000	antibiotic biosynthetic process	21	http://amigo.geneontology.org/amigo/term/GO:0017000	0.00857888	0.0460554
GO:0060236	regulation of mitotic spindle organization	37	http://amigo.geneontology.org/amigo/term/GO:0060236	0.00866809	0.0464635
GO:0007062	sister chromatid cohesion	50	http://amigo.geneontology.org/amigo/term/GO:0007062	0.00866861	0.0464635
GO:0039692	single stranded viral RNA replication via double stranded DNA intermediate	16	http://amigo.geneontology.org/amigo/term/GO:0039692	0.00869784	0.0465794
GO:0043604	amide biosynthetic process	822	http://amigo.geneontology.org/amigo/term/GO:0043604	0.00870399	0.0465794
GO:0090224	regulation of spindle organization	41	http://amigo.geneontology.org/amigo/term/GO:0090224	0.00871703	0.0466124
GO:0044803	multi-organism membrane organization	10	http://amigo.geneontology.org/amigo/term/GO:0044803	0.00873829	0.0466892
GO:0002695	negative regulation of leukocyte activation	163	http://amigo.geneontology.org/amigo/term/GO:0002695	0.00887534	0.0473841
GO:0030516	regulation of axon extension	76	http://amigo.geneontology.org/amigo/term/GO:0030516	0.00894645	0.0477261
GO:1901607	alpha-amino acid biosynthetic process	51	http://amigo.geneontology.org/amigo/term/GO:1901607	0.00897787	0.0478561
GO:0051345	positive regulation of hydrolase activity	684	http://amigo.geneontology.org/amigo/term/GO:0051345	0.00900545	0.0479653
GO:2000108	positive regulation of leukocyte apoptotic process	28	http://amigo.geneontology.org/amigo/term/GO:2000108	0.00902852	0.0480504
GO:0032801	receptor catabolic process	33	http://amigo.geneontology.org/amigo/term/GO:0032801	0.00907967	0.0482847
GO:0009653	anatomical structure morphogenesis	2536	http://amigo.geneontology.org/amigo/term/GO:0009653	0.00912903	0.0485092
GO:0030335	positive regulation of cell migration	516	http://amigo.geneontology.org/amigo/term/GO:0030335	0.0091483	0.0485555
GO:0045579	positive regulation of B cell differentiation	12	http://amigo.geneontology.org/amigo/term/GO:0045579	0.00915274	0.0485555
GO:0046782	regulation of viral transcription	64	http://amigo.geneontology.org/amigo/term/GO:0046782	0.00915926	0.0485555
GO:0009048	dosage compensation by inactivation of X chromosome	16	http://amigo.geneontology.org/amigo/term/GO:0009048	0.00918364	0.0486467
GO:0043276	anoikis	34	http://amigo.geneontology.org/amigo/term/GO:0043276	0.00923569	0.0488386
GO:0071353	cellular response to interleukin-4	33	http://amigo.geneontology.org/amigo/term/GO:0071353	0.00923676	0.0488386
GO:1905651	regulation of artery morphogenesis	13	http://amigo.geneontology.org/amigo/term/GO:1905651	0.00924149	0.0488386
GO:0090209	negative regulation of triglyceride metabolic process	11	http://amigo.geneontology.org/amigo/term/GO:0090209	0.00929117	0.0489669
GO:0045927	positive regulation of growth	266	http://amigo.geneontology.org/amigo/term/GO:0045927	0.00929246	0.0489669
GO:0048308	organelle inheritance	13	http://amigo.geneontology.org/amigo/term/GO:0048308	0.00929469	0.0489669
GO:0048313	Golgi inheritance	13	http://amigo.geneontology.org/amigo/term/GO:0048313	0.00929469	0.0489669
GO:1905037	autophagosome organization	73	http://amigo.geneontology.org/amigo/term/GO:1905037	0.00933642	0.0491486
GO:0051222	positive regulation of protein transport	403	http://amigo.geneontology.org/amigo/term/GO:0051222	0.00942112	0.049556
GO:0010675	regulation of cellular carbohydrate metabolic process	138	http://amigo.geneontology.org/amigo/term/GO:0010675	0.00944398	0.0496377
GO:0035304	regulation of protein dephosphorylation	137	http://amigo.geneontology.org/amigo/term/GO:0035304	0.00945396	0.0496516
GO:0035966	response to topologically incorrect protein	175	http://amigo.geneontology.org/amigo/term/GO:0035966	0.00946644	0.0496786

## Sheet: BP_GSE_DOWN
ID	DESC	GeneCount	URL	rawp	BH
GO:0007268	chemical synaptic transmission	591	http://amigo.geneontology.org/amigo/term/GO:0007268	1.05941e-13	3.58876e-10
GO:0098916	anterograde trans-synaptic signaling	591	http://amigo.geneontology.org/amigo/term/GO:0098916	1.05941e-13	3.58876e-10
GO:0099536	synaptic signaling	601	http://amigo.geneontology.org/amigo/term/GO:0099536	2.33189e-13	4.10406e-10
GO:0099537	trans-synaptic signaling	596	http://amigo.geneontology.org/amigo/term/GO:0099537	2.42306e-13	4.10406e-10
GO:0034220	ion transmembrane transport	1028	http://amigo.geneontology.org/amigo/term/GO:0034220	2.42475e-11	3.009e-08
GO:0098660	inorganic ion transmembrane transport	722	http://amigo.geneontology.org/amigo/term/GO:0098660	2.6648e-11	3.009e-08
GO:0006811	ion transport	1533	http://amigo.geneontology.org/amigo/term/GO:0006811	8.40473e-10	7.60464e-07
GO:0055085	transmembrane transport	1462	http://amigo.geneontology.org/amigo/term/GO:0055085	8.97965e-10	7.60464e-07
GO:0006812	cation transport	1038	http://amigo.geneontology.org/amigo/term/GO:0006812	4.90758e-09	3.69432e-06
GO:0098662	inorganic cation transmembrane transport	643	http://amigo.geneontology.org/amigo/term/GO:0098662	7.49041e-09	4.6164e-06
GO:0098655	cation transmembrane transport	730	http://amigo.geneontology.org/amigo/term/GO:0098655	7.49526e-09	4.6164e-06
GO:0007186	G protein-coupled receptor signaling pathway	1087	http://amigo.geneontology.org/amigo/term/GO:0007186	9.53597e-09	5.38385e-06
GO:0015672	monovalent inorganic cation transport	477	http://amigo.geneontology.org/amigo/term/GO:0015672	1.59849e-08	8.33058e-06
GO:0030001	metal ion transport	800	http://amigo.geneontology.org/amigo/term/GO:0030001	4.75175e-08	2.29951e-05
GO:0044057	regulation of system process	594	http://amigo.geneontology.org/amigo/term/GO:0044057	1.64446e-07	7.42748e-05
GO:0003008	system process	2118	http://amigo.geneontology.org/amigo/term/GO:0003008	2.64323e-07	0.000111924
GO:0006813	potassium ion transport	194	http://amigo.geneontology.org/amigo/term/GO:0006813	3.28059e-07	0.000130741
GO:0071804	cellular potassium ion transport	140	http://amigo.geneontology.org/amigo/term/GO:0071804	4.12028e-07	0.000144535
GO:0071805	potassium ion transmembrane transport	140	http://amigo.geneontology.org/amigo/term/GO:0071805	4.12028e-07	0.000144535
GO:0006836	neurotransmitter transport	241	http://amigo.geneontology.org/amigo/term/GO:0006836	4.26673e-07	0.000144535
GO:0006936	muscle contraction	343	http://amigo.geneontology.org/amigo/term/GO:0006936	6.88805e-07	0.000217495
GO:0034765	regulation of ion transmembrane transport	453	http://amigo.geneontology.org/amigo/term/GO:0034765	7.06257e-07	0.000217495
GO:0007610	behavior	578	http://amigo.geneontology.org/amigo/term/GO:0007610	1.25723e-06	0.000370337
GO:0043269	regulation of ion transport	639	http://amigo.geneontology.org/amigo/term/GO:0043269	2.41281e-06	0.000681116
GO:0003012	muscle system process	448	http://amigo.geneontology.org/amigo/term/GO:0003012	4.35644e-06	0.0011806
GO:0006821	chloride transport	92	http://amigo.geneontology.org/amigo/term/GO:0006821	5.56868e-06	0.00145107
GO:0008015	blood circulation	523	http://amigo.geneontology.org/amigo/term/GO:0008015	5.79774e-06	0.0014548
GO:0050804	modulation of chemical synaptic transmission	393	http://amigo.geneontology.org/amigo/term/GO:0050804	6.19619e-06	0.00149926
GO:0099177	regulation of trans-synaptic signaling	394	http://amigo.geneontology.org/amigo/term/GO:0099177	7.21967e-06	0.00168666
GO:0010469	regulation of signaling receptor activity	588	http://amigo.geneontology.org/amigo/term/GO:0010469	1.08999e-05	0.0024498
GO:0043266	regulation of potassium ion transport	98	http://amigo.geneontology.org/amigo/term/GO:0043266	1.1358e-05	0.0024498
GO:0099643	signal release from synapse	150	http://amigo.geneontology.org/amigo/term/GO:0099643	1.1571e-05	0.0024498
GO:0042391	regulation of membrane potential	374	http://amigo.geneontology.org/amigo/term/GO:0042391	1.22953e-05	0.00252426
GO:0003013	circulatory system process	532	http://amigo.geneontology.org/amigo/term/GO:0003013	1.27439e-05	0.0025394
GO:0070588	calcium ion transmembrane transport	293	http://amigo.geneontology.org/amigo/term/GO:0070588	1.39902e-05	0.0027081
GO:0007269	neurotransmitter secretion	149	http://amigo.geneontology.org/amigo/term/GO:0007269	1.60048e-05	0.00301202
GO:0007218	neuropeptide signaling pathway	66	http://amigo.geneontology.org/amigo/term/GO:0007218	1.68926e-05	0.00309318
GO:0034762	regulation of transmembrane transport	538	http://amigo.geneontology.org/amigo/term/GO:0034762	1.9806e-05	0.0035312
GO:2001257	regulation of cation channel activity	166	http://amigo.geneontology.org/amigo/term/GO:2001257	2.40878e-05	0.00418448
GO:1903522	regulation of blood circulation	292	http://amigo.geneontology.org/amigo/term/GO:1903522	2.55045e-05	0.00431982
GO:1902476	chloride transmembrane transport	70	http://amigo.geneontology.org/amigo/term/GO:1902476	3.31078e-05	0.00547087
GO:0006937	regulation of muscle contraction	164	http://amigo.geneontology.org/amigo/term/GO:0006937	3.47278e-05	0.00560193
GO:0006939	smooth muscle contraction	105	http://amigo.geneontology.org/amigo/term/GO:0006939	3.68496e-05	0.00580596
GO:0055080	cation homeostasis	588	http://amigo.geneontology.org/amigo/term/GO:0055080	5.0432e-05	0.00776539
GO:0043268	positive regulation of potassium ion transport	44	http://amigo.geneontology.org/amigo/term/GO:0043268	5.72127e-05	0.00861369
GO:0098771	inorganic ion homeostasis	600	http://amigo.geneontology.org/amigo/term/GO:0098771	6.38124e-05	0.00937363
GO:0072511	divalent inorganic cation transport	458	http://amigo.geneontology.org/amigo/term/GO:0072511	6.58184e-05	0.00937363
GO:0070838	divalent metal ion transport	454	http://amigo.geneontology.org/amigo/term/GO:0070838	6.77072e-05	0.00937363
GO:0007187	G protein-coupled receptor signaling pathway, coupled to cyclic nucleotide second messenger	178	http://amigo.geneontology.org/amigo/term/GO:0007187	6.77945e-05	0.00937363
GO:0045933	positive regulation of muscle contraction	48	http://amigo.geneontology.org/amigo/term/GO:0045933	6.96323e-05	0.00943518
GO:1901379	regulation of potassium ion transmembrane transport	84	http://amigo.geneontology.org/amigo/term/GO:1901379	7.1786e-05	0.00953628
GO:0015698	inorganic anion transport	150	http://amigo.geneontology.org/amigo/term/GO:0015698	7.60077e-05	0.00974829
GO:0006873	cellular ion homeostasis	531	http://amigo.geneontology.org/amigo/term/GO:0006873	7.62597e-05	0.00974829
GO:0007267	cell-cell signaling	1510	http://amigo.geneontology.org/amigo/term/GO:0007267	7.88558e-05	0.00983885
GO:0007200	phospholipase C-activating G protein-coupled receptor signaling pathway	70	http://amigo.geneontology.org/amigo/term/GO:0007200	7.98726e-05	0.00983885
GO:0048167	regulation of synaptic plasticity	169	http://amigo.geneontology.org/amigo/term/GO:0048167	8.85987e-05	0.0107189
GO:0048663	neuron fate commitment	64	http://amigo.geneontology.org/amigo/term/GO:0048663	0.000102463	0.0120393
GO:0006816	calcium ion transport	415	http://amigo.geneontology.org/amigo/term/GO:0006816	0.000103067	0.0120393
GO:0007204	positive regulation of cytosolic calcium ion concentration	255	http://amigo.geneontology.org/amigo/term/GO:0007204	0.000125987	0.014263
GO:0007416	synapse assembly	172	http://amigo.geneontology.org/amigo/term/GO:0007416	0.000126315	0.014263
GO:0055065	metal ion homeostasis	531	http://amigo.geneontology.org/amigo/term/GO:0055065	0.000130713	0.0145177
GO:0006814	sodium ion transport	189	http://amigo.geneontology.org/amigo/term/GO:0006814	0.000137658	0.0147019
GO:1901381	positive regulation of potassium ion transmembrane transport	37	http://amigo.geneontology.org/amigo/term/GO:1901381	0.000138842	0.0147019
GO:0030003	cellular cation homeostasis	518	http://amigo.geneontology.org/amigo/term/GO:0030003	0.000138882	0.0147019
GO:0008217	regulation of blood pressure	169	http://amigo.geneontology.org/amigo/term/GO:0008217	0.000145629	0.0151145
GO:0098661	inorganic anion transmembrane transport	90	http://amigo.geneontology.org/amigo/term/GO:0098661	0.000147241	0.0151145
GO:0071435	potassium ion export	15	http://amigo.geneontology.org/amigo/term/GO:0071435	0.00015394	0.0153374
GO:0097623	potassium ion export across plasma membrane	15	http://amigo.geneontology.org/amigo/term/GO:0097623	0.00015394	0.0153374
GO:1901016	regulation of potassium ion transmembrane transporter activity	62	http://amigo.geneontology.org/amigo/term/GO:1901016	0.000197268	0.0191209
GO:1904062	regulation of cation transmembrane transport	312	http://amigo.geneontology.org/amigo/term/GO:1904062	0.000197559	0.0191209
GO:0023061	signal release	433	http://amigo.geneontology.org/amigo/term/GO:0023061	0.000213967	0.0204173
GO:0007188	adenylate cyclase-modulating G protein-coupled receptor signaling pathway	162	http://amigo.geneontology.org/amigo/term/GO:0007188	0.000232735	0.0213426
GO:0030049	muscle filament sliding	39	http://amigo.geneontology.org/amigo/term/GO:0030049	0.000233114	0.0213426
GO:0033275	actin-myosin filament sliding	39	http://amigo.geneontology.org/amigo/term/GO:0033275	0.000233114	0.0213426
GO:0050877	nervous system process	1364	http://amigo.geneontology.org/amigo/term/GO:0050877	0.000244887	0.0219667
GO:0007631	feeding behavior	98	http://amigo.geneontology.org/amigo/term/GO:0007631	0.000250336	0.0219667
GO:0006875	cellular metal ion homeostasis	467	http://amigo.geneontology.org/amigo/term/GO:0006875	0.000250959	0.0219667
GO:0051937	catecholamine transport	54	http://amigo.geneontology.org/amigo/term/GO:0051937	0.000252901	0.0219667
GO:0034767	positive regulation of ion transmembrane transport	152	http://amigo.geneontology.org/amigo/term/GO:0034767	0.000258974	0.0222095
GO:0019935	cyclic-nucleotide-mediated signaling	166	http://amigo.geneontology.org/amigo/term/GO:0019935	0.000267665	0.0223941
GO:0055074	calcium ion homeostasis	388	http://amigo.geneontology.org/amigo/term/GO:0055074	0.000267737	0.0223941
GO:0072507	divalent inorganic cation homeostasis	412	http://amigo.geneontology.org/amigo/term/GO:0072507	0.000307207	0.0253821
GO:0032276	regulation of gonadotropin secretion	11	http://amigo.geneontology.org/amigo/term/GO:0032276	0.00039136	0.0316664
GO:0015701	bicarbonate transport	42	http://amigo.geneontology.org/amigo/term/GO:0015701	0.000398041	0.0316664
GO:0019932	second-messenger-mediated signaling	360	http://amigo.geneontology.org/amigo/term/GO:0019932	0.000398857	0.0316664
GO:0006874	cellular calcium ion homeostasis	375	http://amigo.geneontology.org/amigo/term/GO:0006874	0.000406568	0.0316664
GO:0045987	positive regulation of smooth muscle contraction	31	http://amigo.geneontology.org/amigo/term/GO:0045987	0.000406639	0.0316664
GO:0072503	cellular divalent inorganic cation homeostasis	392	http://amigo.geneontology.org/amigo/term/GO:0072503	0.000436185	0.0335813
GO:0008016	regulation of heart contraction	249	http://amigo.geneontology.org/amigo/term/GO:0008016	0.000462579	0.0348729
GO:1902259	regulation of delayed rectifier potassium channel activity	20	http://amigo.geneontology.org/amigo/term/GO:1902259	0.000463257	0.0348729
GO:0090257	regulation of muscle system process	251	http://amigo.geneontology.org/amigo/term/GO:0090257	0.000490296	0.0365028
GO:0060078	regulation of postsynaptic membrane potential	127	http://amigo.geneontology.org/amigo/term/GO:0060078	0.000498788	0.0367314
GO:0050806	positive regulation of synaptic transmission	145	http://amigo.geneontology.org/amigo/term/GO:0050806	0.000508937	0.0369825
GO:0019933	cAMP-mediated signaling	143	http://amigo.geneontology.org/amigo/term/GO:0019933	0.000513115	0.0369825
GO:0015844	monoamine transport	66	http://amigo.geneontology.org/amigo/term/GO:0015844	0.000525938	0.0375077
GO:0010959	regulation of metal ion transport	365	http://amigo.geneontology.org/amigo/term/GO:0010959	0.000534842	0.0377453
GO:0006941	striated muscle contraction	170	http://amigo.geneontology.org/amigo/term/GO:0006941	0.00055952	0.0390057
GO:0014821	phasic smooth muscle contraction	20	http://amigo.geneontology.org/amigo/term/GO:0014821	0.000567205	0.0390057
GO:0051953	negative regulation of amine transport	23	http://amigo.geneontology.org/amigo/term/GO:0051953	0.000569973	0.0390057
GO:0070509	calcium ion import	69	http://amigo.geneontology.org/amigo/term/GO:0070509	0.000607782	0.0411772
GO:0001990	regulation of systemic arterial blood pressure by hormone	37	http://amigo.geneontology.org/amigo/term/GO:0001990	0.000616139	0.0413301
GO:1904064	positive regulation of cation transmembrane transport	140	http://amigo.geneontology.org/amigo/term/GO:1904064	0.000668589	0.0444087
GO:0032412	regulation of ion transmembrane transporter activity	234	http://amigo.geneontology.org/amigo/term/GO:0032412	0.000685802	0.0451098
