# Supplementary material for: Comparative transcriptomics of primary cells in vertebrates
Source: Genome Res. 2020 Jul;30(7):951–61. doi: 10.1101/gr.255679.119 (PMC7397866; doi:10.1101/gr.255679.119)
Supplement: Supplemental Material [file supp_gr.255679.119_Supplemental_Table_S5.xlsx]

## Sheet: README
Sheets Human, Rat, Dog, and Chicken contain the accession numbers of the ChIP-seq data used for the evaluation of the genome-wide TFBS predictions by MotEvo. The ChIP-seq data were obtained from the following sources:
Species	Source	Download Link
Human	ENCODE	http://hgdownload.cse.ucsc.edu/goldenPath/hg19/encodeDCC/
Rat	Chip-Atlas	https://chip-atlas.org/peak_browser
Dog	ArrayExpress	https://www.ebi.ac.uk/arrayexpress/files/E-MTAB-437/E-MTAB-437.processed.1.zip
Chicken	GEO	ftp://ftp.ncbi.nlm.nih.gov/geo

## Sheet: Human
Transcription_Factor	Motif	File
ZNF384	ZNF384.p2	wgEncodeSydhTfbsK562Znf384hpa004051IggrabPk.narrowPeak
		wgEncodeSydhTfbsGm12878Znf384hpa004051IggmusPk.narrowPeak
ZNF143	ZNF143.p2	wgEncodeSydhTfbsK562Znf143IggrabPk.narrowPeak
		wgEncodeSydhTfbsH1hescZnf143IggrabPk.narrowPeak
		wgEncodeSydhTfbsHelas3Znf143IggrabPk.narrowPeak
		wgEncodeSydhTfbsGm12878Znf143166181apStdPk.narrowPeak
ZEB1	ZEB1.p2	wgEncodeHaibTfbsGm12878Zeb1sc25388V0416102PkRep1.broadPeak
		wgEncodeHaibTfbsGm12878Zeb1sc25388V0416102PkRep2.broadPeak
		wgEncodeHaibTfbsHepg2Zeb1V0422111PkRep1.broadPeak
		wgEncodeHaibTfbsHepg2Zeb1V0422111PkRep2.broadPeak
YY1	YY1.p2	wgEncodeHaibTfbsSknshraYy1sc281V0416102PkRep1.broadPeak
		wgEncodeHaibTfbsSknshraYy1sc281V0416102PkRep2.broadPeak
		wgEncodeSydhTfbsGm12878Yy1StdPk.narrowPeak
		wgEncodeSydhTfbsK562Yy1UcdPk.narrowPeak
		wgEncodeSydhTfbsNt2d1Yy1UcdPk.narrowPeak
		wgEncodeHaibTfbsK562Yy1sc281V0416101PkRep1.broadPeak
		wgEncodeHaibTfbsK562Yy1sc281V0416101PkRep2.broadPeak
		wgEncodeHaibTfbsK562Yy1V0416102PkRep1.broadPeak
		wgEncodeHaibTfbsK562Yy1V0416102PkRep2.broadPeak
		wgEncodeHaibTfbsSknshYy1sc281V0422111PkRep1.broadPeak
		wgEncodeHaibTfbsSknshYy1sc281V0422111PkRep2.broadPeak
		wgEncodeHaibTfbsHct116Yy1sc281V0416101PkRep1.broadPeak
		wgEncodeHaibTfbsHct116Yy1sc281V0416101PkRep2.broadPeak
		wgEncodeHaibTfbsHepg2Yy1sc281V0416101PkRep1.broadPeak
		wgEncodeHaibTfbsHepg2Yy1sc281V0416101PkRep2.broadPeak
		wgEncodeHaibTfbsK562Yy1V0416101PkRep1.broadPeak
		wgEncodeHaibTfbsK562Yy1V0416101PkRep2.broadPeak
		wgEncodeHaibTfbsGm12892Yy1V0416101PkRep1.broadPeak
		wgEncodeHaibTfbsGm12892Yy1V0416101PkRep2.broadPeak
		wgEncodeHaibTfbsH1hescYy1sc281V0416102PkRep1.broadPeak
		wgEncodeHaibTfbsH1hescYy1sc281V0416102PkRep2.broadPeak
		wgEncodeHaibTfbsGm12878Yy1sc281Pcr1xPkRep2.broadPeak
		wgEncodeHaibTfbsGm12891Yy1sc281V0416101PkRep1.broadPeak
		wgEncodeHaibTfbsGm12891Yy1sc281V0416101PkRep2.broadPeak
		wgEncodeHaibTfbsA549Yy1cV0422111Etoh02PkRep2.broadPeak
		wgEncodeHaibTfbsEcc1Yy1sc281V0422111PkRep1.broadPeak
		wgEncodeHaibTfbsEcc1Yy1sc281V0422111PkRep2.broadPeak
		wgEncodeHaibTfbsGm12878Yy1sc281Pcr1xPkRep1.broadPeak
		wgEncodeHaibTfbsA549Yy1cV0422111Etoh02PkRep1.broadPeak
USF1	ARNT_ARNT2_BHLHB2_MAX_MYC_USF1.p2	wgEncodeHaibTfbsK562Usf1V0416101PkRep1.broadPeak
		wgEncodeHaibTfbsK562Usf1V0416101PkRep2.broadPeak
		wgEncodeHaibTfbsSknshraUsf1sc8983V0416102PkRep1.broadPeak
		wgEncodeHaibTfbsSknshraUsf1sc8983V0416102PkRep2.broadPeak
		wgEncodeHaibTfbsSknshUsf1V0422111PkRep1.broadPeak
		wgEncodeHaibTfbsSknshUsf1V0422111PkRep2.broadPeak
		wgEncodeHaibTfbsHepg2Usf1Pcr1xPkRep1.broadPeak
		wgEncodeHaibTfbsHepg2Usf1Pcr1xPkRep2.broadPeak
		wgEncodeHaibTfbsH1hescUsf1Pcr1xPkRep1.broadPeak
		wgEncodeHaibTfbsH1hescUsf1Pcr1xPkRep2.broadPeak
		wgEncodeHaibTfbsHct116Usf1V0422111PkRep1.broadPeak
		wgEncodeHaibTfbsHct116Usf1V0422111PkRep2.broadPeak
		wgEncodeHaibTfbsEcc1Usf1V0422111PkRep1.broadPeak
		wgEncodeHaibTfbsEcc1Usf1V0422111PkRep2.broadPeak
		wgEncodeHaibTfbsGm12878Usf1Pcr2xPkRep1.broadPeak
		wgEncodeHaibTfbsGm12878Usf1Pcr2xPkRep2.broadPeak
		wgEncodeHaibTfbsA549Usf1Pcr1xEtoh02PkRep1.broadPeak
		wgEncodeHaibTfbsA549Usf1Pcr1xEtoh02PkRep2.broadPeak
		wgEncodeHaibTfbsA549Usf1V0422111Etoh02PkRep1.broadPeak
		wgEncodeHaibTfbsA549Usf1V0422111Etoh02PkRep2.broadPeak
		wgEncodeHaibTfbsA549Usf1Pcr1xDex100nmPkRep1.broadPeak
		wgEncodeHaibTfbsA549Usf1Pcr1xDex100nmPkRep2.broadPeak
UBTF	HBP1_HMGB_SSRP1_UBTF.p2	wgEncodeSydhTfbsK562Ubtfsab1404509IggmusPk.narrowPeak
TFAP2C	TFAP2{A,C}.p2	wgEncodeSydhTfbsHelas3Ap2gammaStdPk.narrowPeak
TFAP2A	TFAP2{A,C}.p2	wgEncodeSydhTfbsHelas3Ap2alphaStdPk.narrowPeak
TEAD4	TEAD1.p2	wgEncodeHaibTfbsK562Tead4sc101184V0422111PkRep2.broadPeak
		wgEncodeHaibTfbsMcf7Tead4sc101184V0422111PkRep1.broadPeak
		wgEncodeHaibTfbsMcf7Tead4sc101184V0422111PkRep2.broadPeak
		wgEncodeHaibTfbsSknshTead4sc101184V0422111PkRep1.broadPeak
		wgEncodeHaibTfbsSknshTead4sc101184V0422111PkRep2.broadPeak
		wgEncodeHaibTfbsHepg2Tead4sc101184V0422111PkRep1.broadPeak
		wgEncodeHaibTfbsHepg2Tead4sc101184V0422111PkRep2.broadPeak
		wgEncodeHaibTfbsK562Tead4sc101184V0422111PkRep1.broadPeak
		wgEncodeHaibTfbsEcc1Tead4sc101184V0422111PkRep2.broadPeak
		wgEncodeHaibTfbsH1hescTead4sc101184V0422111PkRep1.broadPeak
		wgEncodeHaibTfbsH1hescTead4sc101184V0422111PkRep2.broadPeak
		wgEncodeHaibTfbsHct116Tead4sc101184V0422111PkRep1.broadPeak
		wgEncodeHaibTfbsHct116Tead4sc101184V0422111PkRep2.broadPeak
		wgEncodeHaibTfbsA549Tead4sc101184V0422111PkRep1.broadPeak
		wgEncodeHaibTfbsA549Tead4sc101184V0422111PkRep2.broadPeak
		wgEncodeHaibTfbsEcc1Tead4sc101184V0422111PkRep1.broadPeak
TCF7L2	LEF1_TCF7_TCF7L1,2.p2	wgEncodeSydhTfbsHelas3Tcf7l2c9b92565UcdPk.narrowPeak
		wgEncodeSydhTfbsHepg2Tcf7l2UcdPk.narrowPeak
		wgEncodeSydhTfbsMcf7Tcf7l2UcdPk.narrowPeak
		wgEncodeSydhTfbsPanc1Tcf7l2UcdPk.narrowPeak
		wgEncodeSydhTfbsHct116Tcf7l2UcdPk.narrowPeak
		wgEncodeSydhTfbsHek293Tcf7l2UcdPk.narrowPeak
		wgEncodeSydhTfbsHelas3Tcf7l2UcdPk.narrowPeak
TCF3	TAL1_TCF{3,4,12}.p2	wgEncodeHaibTfbsGm12878Tcf3Pcr1xPkRep2.broadPeak
		wgEncodeHaibTfbsGm12878Tcf3Pcr1xPkRep1.broadPeak
TCF12	TAL1_TCF{3,4,12}.p2	wgEncodeHaibTfbsSknshTcf12V0422111PkRep2.broadPeak
		wgEncodeHaibTfbsHepg2Tcf12Pcr1xPkRep1.broadPeak
		wgEncodeHaibTfbsHepg2Tcf12Pcr1xPkRep2.broadPeak
		wgEncodeHaibTfbsMcf7Tcf12V0422111PkRep1.broadPeak
		wgEncodeHaibTfbsMcf7Tcf12V0422111PkRep2.broadPeak
		wgEncodeHaibTfbsSknshTcf12V0422111PkRep1.broadPeak
		wgEncodeHaibTfbsGm12878Tcf12Pcr1xPkRep1.broadPeak
		wgEncodeHaibTfbsGm12878Tcf12Pcr1xPkRep2.broadPeak
		wgEncodeHaibTfbsH1hescTcf12Pcr1xPkRep1.broadPeak
		wgEncodeHaibTfbsH1hescTcf12Pcr1xPkRep2.broadPeak
		wgEncodeHaibTfbsA549Tcf12V0422111Etoh02PkRep2.broadPeak
		wgEncodeHaibTfbsEcc1Tcf12V0422111PkRep1.broadPeak
		wgEncodeHaibTfbsEcc1Tcf12V0422111PkRep2.broadPeak
		wgEncodeHaibTfbsA549Tcf12V0422111Etoh02PkRep1.broadPeak
TBP	TBP.p2	wgEncodeSydhTfbsHepg2TbpIggrabPk.narrowPeak
		wgEncodeSydhTfbsK562TbpIggmusPk.narrowPeak
		wgEncodeSydhTfbsGm12878TbpIggmusPk.narrowPeak
		wgEncodeSydhTfbsH1hescTbpIggrabPk.narrowPeak
		wgEncodeSydhTfbsHelas3TbpIggrabPk.narrowPeak
TAL1	TAL1_TCF{3,4,12}.p2	wgEncodeSydhTfbsK562Tal1sc12984IggmusPk.narrowPeak
STAT5A	STAT5{A,B}.p2	wgEncodeHaibTfbsGm12878Stat5asc74442V0422111PkRep2.broadPeak
		wgEncodeHaibTfbsK562Stat5asc74442V0422111PkRep1.broadPeak
		wgEncodeHaibTfbsK562Stat5asc74442V0422111PkRep2.broadPeak
		wgEncodeHaibTfbsGm12878Stat5asc74442V0422111PkRep1.broadPeak
STAT3	STAT1,3.p3	wgEncodeSydhTfbsMcf10aesStat3TamStdPk.narrowPeak
		wgEncodeSydhTfbsMcf10aesStat3Tam112hHvdPk.narrowPeak
		wgEncodeSydhTfbsMcf10aesStat3Etoh01cStdPk.narrowPeak
		wgEncodeSydhTfbsMcf10aesStat3Etoh01bStdPk.narrowPeak
		wgEncodeSydhTfbsMcf10aesStat3Etoh01StdPk.narrowPeak
		wgEncodeSydhTfbsHelas3Stat3IggrabPk.narrowPeak
		wgEncodeSydhTfbsGm12878Stat3IggmusPk.narrowPeak
STAT2	STAT2,4,6.p2	wgEncodeSydhTfbsK562Stat2Ifna30StdPk.narrowPeak
		wgEncodeSydhTfbsK562Stat2Ifna6hStdPk.narrowPeak
STAT1	STAT1,3.p3	wgEncodeSydhTfbsGm12878Stat1StdPk.narrowPeak
		wgEncodeSydhTfbsHelas3Stat1Ifng30StdPk.narrowPeak
		wgEncodeSydhTfbsK562Stat1Ifna30StdPk.narrowPeak
		wgEncodeSydhTfbsK562Stat1Ifna6hStdPk.narrowPeak
		wgEncodeSydhTfbsK562Stat1Ifng30StdPk.narrowPeak
		wgEncodeSydhTfbsK562Stat1Ifng6hStdPk.narrowPeak
SRF	SRF.p3	wgEncodeHaibTfbsH1hescSrfPcr1xPkRep2.broadPeak
		wgEncodeHaibTfbsHct116SrfV0422111PkRep1.broadPeak
		wgEncodeHaibTfbsHct116SrfV0422111PkRep2.broadPeak
		wgEncodeHaibTfbsHepg2SrfV0416101PkRep1.broadPeak
		wgEncodeHaibTfbsHepg2SrfV0416101PkRep2.broadPeak
		wgEncodeHaibTfbsK562SrfV0416101PkRep1.broadPeak
		wgEncodeHaibTfbsK562SrfV0416101PkRep2.broadPeak
		wgEncodeHaibTfbsMcf7SrfV0422111PkRep1.broadPeak
		wgEncodeHaibTfbsMcf7SrfV0422111PkRep2.broadPeak
		wgEncodeHaibTfbsEcc1SrfV0422111PkRep1.broadPeak
		wgEncodeHaibTfbsEcc1SrfV0422111PkRep2.broadPeak
		wgEncodeHaibTfbsGm12878SrfPcr2xPkRep1.broadPeak
		wgEncodeHaibTfbsGm12878SrfPcr2xPkRep2.broadPeak
		wgEncodeHaibTfbsGm12878SrfV0416101PkRep1.broadPeak
		wgEncodeHaibTfbsGm12878SrfV0416101PkRep2.broadPeak
		wgEncodeHaibTfbsH1hescSrfPcr1xPkRep1.broadPeak
SREBF2	SREBF1,2.p2	wgEncodeSydhTfbsGm12878Srebp2IggrabPk.narrowPeak
		wgEncodeSydhTfbsHepg2Srebp2PravastStdPk.narrowPeak
SREBF1	SREBF1,2.p2	wgEncodeSydhTfbsGm12878Srebp1IggrabPk.narrowPeak
		wgEncodeSydhTfbsHepg2Srebp1InslnStdPk.narrowPeak
		wgEncodeSydhTfbsHepg2Srebp1PravastStdPk.narrowPeak
SPI1	SPI1.p2	wgEncodeHaibTfbsK562Pu1Pcr1xPkRep1.broadPeak
		wgEncodeHaibTfbsK562Pu1Pcr1xPkRep2.broadPeak
		wgEncodeHaibTfbsHl60Pu1V0422111PkRep1.broadPeak
		wgEncodeHaibTfbsHl60Pu1V0422111PkRep2.broadPeak
		wgEncodeHaibTfbsGm12891Pu1Pcr1xPkRep2.broadPeak
		wgEncodeHaibTfbsGm12891Pu1Pcr1xPkRep1.broadPeak
		wgEncodeHaibTfbsGm12878Pu1Pcr1xPkRep3.broadPeak
		wgEncodeHaibTfbsGm12878Pu1Pcr1xPkRep2.broadPeak
		wgEncodeHaibTfbsGm12878Pu1Pcr1xPkRep1.broadPeak
SP1	SP1.p2	wgEncodeHaibTfbsK562Sp1Pcr1xPkRep2.broadPeak
		wgEncodeHaibTfbsH1hescSp1Pcr1xPkRep1.broadPeak
		wgEncodeHaibTfbsH1hescSp1Pcr1xPkRep2.broadPeak
		wgEncodeHaibTfbsHct116Sp1V0422111PkRep1.broadPeak
		wgEncodeHaibTfbsHct116Sp1V0422111PkRep2.broadPeak
		wgEncodeHaibTfbsHepg2Sp1Pcr1xPkRep1.broadPeak
		wgEncodeHaibTfbsHepg2Sp1Pcr1xPkRep2.broadPeak
		wgEncodeHaibTfbsK562Sp1Pcr1xPkRep1.broadPeak
		wgEncodeHaibTfbsA549Sp1V0422111Etoh02PkRep2.broadPeak
		wgEncodeHaibTfbsGm12878Sp1Pcr1xPkRep1.broadPeak
		wgEncodeHaibTfbsGm12878Sp1Pcr1xPkRep2.broadPeak
		wgEncodeHaibTfbsA549Sp1V0422111Etoh02PkRep1.broadPeak
SMARCC2	DMAP1_NCOR{1,2}_SMARC.p2	wgEncodeSydhTfbsHelas3Baf170IggmusPk.narrowPeak
SIX5	ADNP_IRX_SIX_ZHX.p2	wgEncodeHaibTfbsK562Six5V0416101PkRep2.broadPeak
		wgEncodeHaibTfbsA549Six5V0422111Etoh02PkRep1.broadPeak
		wgEncodeHaibTfbsA549Six5V0422111Etoh02PkRep2.broadPeak
		wgEncodeHaibTfbsGm12878Six5Pcr1xPkRep1.broadPeak
		wgEncodeHaibTfbsGm12878Six5Pcr1xPkRep2.broadPeak
		wgEncodeHaibTfbsH1hescSix5Pcr1xPkRep1.broadPeak
		wgEncodeHaibTfbsH1hescSix5Pcr1xPkRep2.broadPeak
		wgEncodeHaibTfbsK562Six5Pcr1xPkRep1.broadPeak
		wgEncodeHaibTfbsK562Six5Pcr1xPkRep2.broadPeak
		wgEncodeHaibTfbsK562Six5V0416101PkRep1.broadPeak
RXRA	RXR{A,B,G}.p2	wgEncodeHaibTfbsGm12878RxraPcr1xPkRep1.broadPeak
		wgEncodeHaibTfbsGm12878RxraPcr1xPkRep2.broadPeak
		wgEncodeHaibTfbsH1hescRxraV0416102PkRep1.broadPeak
		wgEncodeHaibTfbsH1hescRxraV0416102PkRep2.broadPeak
		wgEncodeHaibTfbsHepg2RxraPcr1xPkRep1.broadPeak
		wgEncodeHaibTfbsHepg2RxraPcr1xPkRep2.broadPeak
		wgEncodeHaibTfbsSknshRxraV0422111PkRep1.broadPeak
		wgEncodeHaibTfbsSknshRxraV0422111PkRep2.broadPeak
RUNX3	RUNX1..3.p2	wgEncodeHaibTfbsGm12878Runx3sc101553V0422111PkRep2.broadPeak
		wgEncodeHaibTfbsGm12878Runx3sc101553V0422111PkRep1.broadPeak
RFX5	RFX1..5_RFXANK_RFXAP.p2	wgEncodeSydhTfbsHepg2Rfx5200401194IggrabPk.narrowPeak
		wgEncodeSydhTfbsImr90Rfx5IggrabPk.narrowPeak
		wgEncodeSydhTfbsK562Rfx5IggrabPk.narrowPeak
		wgEncodeSydhTfbsSknshRfx5IggrabPk.narrowPeak
		wgEncodeSydhTfbsGm12878Rfx5200401194IggmusPk.narrowPeak
		wgEncodeSydhTfbsH1hescRfx5200401194IggrabPk.narrowPeak
		wgEncodeSydhTfbsHelas3Rfx5200401194IggrabPk.narrowPeak
REST	REST.p3	wgEncodeSydhTfbsK562Corestsc30189IggrabPk.narrowPeak
		wgEncodeSydhTfbsHepg2Corestsc30189IggrabPk.narrowPeak
		wgEncodeSydhTfbsImr90Corestsc30189IggrabPk.narrowPeak
		wgEncodeSydhTfbsK562Corestab24166IggrabPk.narrowPeak
		wgEncodeSydhTfbsGm12878Corestsc30189IggmusPk.narrowPeak
		wgEncodeSydhTfbsHelas3Corestsc30189IggrabPk.narrowPeak
RELA	NFKB1_REL_RELA.p2	wgEncodeSydhTfbsGm15510NfkbTnfaIggrabPk.narrowPeak
		wgEncodeSydhTfbsGm18505NfkbTnfaIggrabPk.narrowPeak
		wgEncodeSydhTfbsGm18526NfkbTnfaIggrabPk.narrowPeak
		wgEncodeSydhTfbsGm18951NfkbTnfaIggrabPk.narrowPeak
		wgEncodeSydhTfbsGm19099NfkbTnfaIggrabPk.narrowPeak
		wgEncodeSydhTfbsGm19193NfkbTnfaIggrabPk.narrowPeak
		wgEncodeSydhTfbsGm10847NfkbTnfaIggrabPk.narrowPeak
		wgEncodeSydhTfbsGm12878NfkbTnfaIggrabPk.narrowPeak
		wgEncodeSydhTfbsGm12891NfkbTnfaIggrabPk.narrowPeak
		wgEncodeSydhTfbsGm12892NfkbTnfaIggrabPk.narrowPeak
PRDM1	PRDM1.p3	wgEncodeSydhTfbsHelas3Prdm19115IggrabPk.narrowPeak
POU5F1	POU5F1.p2	wgEncodeHaibTfbsH1hescPou5f1sc9081V0416102PkRep1.broadPeak
		wgEncodeHaibTfbsH1hescPou5f1sc9081V0416102PkRep2.broadPeak
POU2F2	POU2F1..3.p2	wgEncodeHaibTfbsGm12878Pou2f2Pcr1xPkRep1.broadPeak
		wgEncodeHaibTfbsGm12878Pou2f2Pcr1xPkRep2.broadPeak
		wgEncodeHaibTfbsGm12878Pou2f2Pcr1xPkRep3.broadPeak
		wgEncodeHaibTfbsGm12891Pou2f2Pcr1xPkRep1.broadPeak
		wgEncodeHaibTfbsGm12891Pou2f2Pcr1xPkRep2.broadPeak
PAX5	PAX5.p2	wgEncodeHaibTfbsGm12892Pax5c20V0416101PkRep2.broadPeak
		wgEncodeHaibTfbsGm12878Pax5n19Pcr1xPkRep2.broadPeak
		wgEncodeHaibTfbsGm12891Pax5c20V0416101PkRep1.broadPeak
		wgEncodeHaibTfbsGm12891Pax5c20V0416101PkRep2.broadPeak
		wgEncodeHaibTfbsGm12892Pax5c20V0416101PkRep1.broadPeak
		wgEncodeHaibTfbsGm12878Pax5c20Pcr1xPkRep2.broadPeak
		wgEncodeHaibTfbsGm12878Pax5n19Pcr1xPkRep1.broadPeak
		wgEncodeHaibTfbsGm12878Pax5c20Pcr1xPkRep1.broadPeak
NRF1	NRF1.p2	wgEncodeSydhTfbsK562Nrf1IggrabPk.narrowPeak
		wgEncodeSydhTfbsSknshNrf1IggrabPk.narrowPeak
		wgEncodeSydhTfbsGm12878Nrf1IggmusPk.narrowPeak
		wgEncodeSydhTfbsH1hescNrf1IggrabPk.narrowPeak
		wgEncodeSydhTfbsHelas3Nrf1IggmusPk.narrowPeak
		wgEncodeSydhTfbsHepg2Nrf1IggrabPk.narrowPeak
NR2F2	HNF4A_NR2F1,2.p2	wgEncodeHaibTfbsMcf7Nr2f2sc271940V0422111PkRep1.broadPeak
		wgEncodeHaibTfbsMcf7Nr2f2sc271940V0422111PkRep2.broadPeak
		wgEncodeHaibTfbsK562Nr2f2sc271940V0422111PkRep1.broadPeak
		wgEncodeHaibTfbsK562Nr2f2sc271940V0422111PkRep2.broadPeak
		wgEncodeHaibTfbsHepg2Nr2f2sc271940V0422111PkRep1.broadPeak
		wgEncodeHaibTfbsHepg2Nr2f2sc271940V0422111PkRep2.broadPeak
NR3C1	NR3C1.p2	wgEncodeSydhTfbsHepg2Grp20ForsklnStdPk.narrowPeak
NFYB	NFY{A,B,C}.p2	wgEncodeSydhTfbsHelas3NfybIggrabPk.narrowPeak
		wgEncodeSydhTfbsK562NfybStdPk.narrowPeak
		wgEncodeSydhTfbsGm12878NfybIggmusPk.narrowPeak
NFYA	NFY{A,B,C}.p2	wgEncodeSydhTfbsK562NfyaStdPk.narrowPeak
		wgEncodeSydhTfbsGm12878NfyaIggmusPk.narrowPeak
		wgEncodeSydhTfbsHelas3NfyaIggrabPk.narrowPeak
NFE2	NFE2.p2	wgEncodeSydhTfbsGm12878Nfe2sc22827StdPk.narrowPeak
		wgEncodeSydhTfbsK562Nfe2StdPk.narrowPeak
NFATC1	NFATC1..3.p2	wgEncodeHaibTfbsGm12878Nfatc1sc17834V0422111PkRep2.broadPeak
		wgEncodeHaibTfbsGm12878Nfatc1sc17834V0422111PkRep1.broadPeak
NANOG	NANOG.p2	wgEncodeHaibTfbsH1hescNanogsc33759V0416102PkRep1.broadPeak
		wgEncodeHaibTfbsH1hescNanogsc33759V0416102PkRep2.broadPeak
MYC	ARNT_ARNT2_BHLHB2_MAX_MYC_USF1.p2	wgEncodeUwTfbsHffmycCtcfStdHotspotsRep2.broadPeak
		wgEncodeUwTfbsHffmycCtcfStdPkRep1.narrowPeak
		wgEncodeUwTfbsHffmycCtcfStdPkRep2.narrowPeak
		wgEncodeUwTfbsHffmycCtcfStdHotspotsRep1.broadPeak
		wgEncodeSydhTfbsMcf10aesCmycTam14hHvdPk.narrowPeak
		wgEncodeSydhTfbsNb4CmycStdPk.narrowPeak
		wgEncodeSydhTfbsMcf10aesCmycEtoh01HvdPk.narrowPeak
		wgEncodeSydhTfbsK562CmycIggrabPk.narrowPeak
		wgEncodeSydhTfbsK562CmycStdPk.narrowPeak
		wgEncodeSydhTfbsK562CmycIfng30StdPk.narrowPeak
		wgEncodeSydhTfbsK562CmycIfng6hStdPk.narrowPeak
		wgEncodeSydhTfbsH1hescCmycIggrabPk.narrowPeak
		wgEncodeSydhTfbsHelas3CmycStdPk.narrowPeak
		wgEncodeSydhTfbsK562CmycIfna30StdPk.narrowPeak
		wgEncodeSydhTfbsK562CmycIfna6hStdPk.narrowPeak
		wgEncodeSydhTfbsA549CmycIggrabPk.narrowPeak
MYBL2	MYBL2.p2	wgEncodeHaibTfbsHepg2Mybl2sc81192V0422111PkRep1.broadPeak
		wgEncodeHaibTfbsHepg2Mybl2sc81192V0422111PkRep2.broadPeak
MXI1	bHLH_family.p2	wgEncodeSydhTfbsK562Mxi1af4185IggrabPk.narrowPeak
		wgEncodeSydhTfbsSknshMxi1IggrabPk.narrowPeak
		wgEncodeSydhTfbsHepg2Mxi1StdPk.narrowPeak
		wgEncodeSydhTfbsImr90Mxi1IggrabPk.narrowPeak
		wgEncodeSydhTfbsHelas3Mxi1af4185IggrabPk.narrowPeak
		wgEncodeSydhTfbsGm12878Mxi1IggmusPk.narrowPeak
		wgEncodeSydhTfbsH1hescMxi1IggrabPk.narrowPeak
MTA3		wgEncodeHaibTfbsGm12878Mta3sc81325V0422111PkRep2.broadPeak
		wgEncodeHaibTfbsGm12878Mta3sc81325V0422111PkRep1.broadPeak
MEF2C	MEF2{A,B,C,D}.p2	wgEncodeHaibTfbsGm12878Mef2csc13268V0416101PkRep1.broadPeak
		wgEncodeHaibTfbsGm12878Mef2csc13268V0416101PkRep2.broadPeak
MEF2A	MEF2{A,B,C,D}.p2	wgEncodeHaibTfbsGm12878Mef2aPcr1xPkRep1.broadPeak
		wgEncodeHaibTfbsGm12878Mef2aPcr1xPkRep2.broadPeak
		wgEncodeHaibTfbsK562Mef2aV0416101PkRep1.broadPeak
		wgEncodeHaibTfbsK562Mef2aV0416101PkRep2.broadPeak
		wgEncodeHaibTfbsSknshMef2aV0422111PkRep1.broadPeak
		wgEncodeHaibTfbsSknshMef2aV0422111PkRep2.broadPeak
MAZ	MAZ.p2	wgEncodeSydhTfbsK562Mazab85725IggrabPk.narrowPeak
		wgEncodeSydhTfbsHepg2Mazab85725IggrabPk.narrowPeak
		wgEncodeSydhTfbsImr90Mazab85725IggrabPk.narrowPeak
		wgEncodeSydhTfbsGm12878Mazab85725IggmusPk.narrowPeak
		wgEncodeSydhTfbsHelas3Mazab85725IggrabPk.narrowPeak
MAX	ARNT_ARNT2_BHLHB2_MAX_MYC_USF1.p2	wgEncodeSydhTfbsK562MaxIggrabPk.narrowPeak
		wgEncodeSydhTfbsK562MaxStdPk.narrowPeak
		wgEncodeSydhTfbsNb4MaxStdPk.narrowPeak
		wgEncodeSydhTfbsHelas3MaxIggrabPk.narrowPeak
		wgEncodeSydhTfbsHelas3MaxStdPk.narrowPeak
		wgEncodeSydhTfbsHepg2MaxIggrabPk.narrowPeak
		wgEncodeSydhTfbsHuvecMaxStdPk.narrowPeak
		wgEncodeSydhTfbsGm12878MaxIggmusPk.narrowPeak
		wgEncodeSydhTfbsGm12878MaxStdPk.narrowPeak
		wgEncodeSydhTfbsH1hescMaxUcdPk.narrowPeak
		wgEncodeHaibTfbsMcf7MaxV0422111PkRep2.broadPeak
		wgEncodeHaibTfbsSknshMaxV0422111PkRep1.broadPeak
		wgEncodeHaibTfbsSknshMaxV0422111PkRep2.broadPeak
		wgEncodeSydhTfbsA549MaxIggrabPk.narrowPeak
		wgEncodeHaibTfbsK562MaxV0416102PkRep1.broadPeak
		wgEncodeHaibTfbsK562MaxV0416102PkRep2.broadPeak
		wgEncodeHaibTfbsMcf7MaxV0422111PkRep1.broadPeak
		wgEncodeHaibTfbsH1hescMaxV0422111PkRep1.broadPeak
		wgEncodeHaibTfbsH1hescMaxV0422111PkRep2.broadPeak
		wgEncodeHaibTfbsHct116MaxV0422111PkRep1.broadPeak
		wgEncodeHaibTfbsHct116MaxV0422111PkRep2.broadPeak
		wgEncodeHaibTfbsHepg2MaxV0422111PkRep1.broadPeak
		wgEncodeHaibTfbsHepg2MaxV0422111PkRep2.broadPeak
		wgEncodeHaibTfbsA549MaxV0422111PkRep1.broadPeak
		wgEncodeHaibTfbsA549MaxV0422111PkRep2.broadPeak
		wgEncodeHaibTfbsEcc1MaxV0422111PkRep1.broadPeak
		wgEncodeHaibTfbsEcc1MaxV0422111PkRep2.broadPeak
JUND	JUN.p2	wgEncodeSydhTfbsK562JundIggrabPk.narrowPeak
		wgEncodeSydhTfbsSknshJundIggrabPk.narrowPeak
		wgEncodeSydhTfbsHepg2JundIggrabPk.narrowPeak
		wgEncodeSydhTfbsHelas3JundIggrabPk.narrowPeak
		wgEncodeSydhTfbsH1hescJundIggrabPk.narrowPeak
		wgEncodeHaibTfbsMcf7JundV0422111PkRep2.broadPeak
		wgEncodeHaibTfbsSknshJundV0422111PkRep1.broadPeak
		wgEncodeHaibTfbsSknshJundV0422111PkRep2.broadPeak
		wgEncodeHaibTfbsT47dJundV0422111PkRep1.broadPeak
		wgEncodeHaibTfbsT47dJundV0422111PkRep2.broadPeak
		wgEncodeSydhTfbsGm12878JundIggrabPk.narrowPeak
		wgEncodeSydhTfbsGm12878JundStdPk.narrowPeak
		wgEncodeHaibTfbsHepg2JundPcr1xPkRep1.broadPeak
		wgEncodeHaibTfbsHepg2JundPcr1xPkRep2.broadPeak
		wgEncodeHaibTfbsMcf7JundV0422111PkRep1.broadPeak
		wgEncodeHaibTfbsH1hescJundV0416102PkRep2.broadPeak
		wgEncodeHaibTfbsHct116JundV0422111PkRep1.broadPeak
		wgEncodeHaibTfbsHct116JundV0422111PkRep2.broadPeak
		wgEncodeHaibTfbsA549JundV0416102Etoh02PkRep1.broadPeak
		wgEncodeHaibTfbsA549JundV0416102Etoh02PkRep2.broadPeak
		wgEncodeHaibTfbsH1hescJundV0416102PkRep1.broadPeak
JUNB	JUN.p2	wgEncodeUchicagoTfbsK562EjunbControlPk.narrowPeak
JUN	JUN.p2	wgEncodeSydhTfbsK562CjunIggrabPk.narrowPeak
		wgEncodeSydhTfbsK562CjunIfna30StdPk.narrowPeak
		wgEncodeSydhTfbsK562CjunIfna6hStdPk.narrowPeak
		wgEncodeSydhTfbsK562CjunIfng30StdPk.narrowPeak
		wgEncodeSydhTfbsK562CjunIfng6hStdPk.narrowPeak
		wgEncodeSydhTfbsHepg2CjunIggrabPk.narrowPeak
		wgEncodeSydhTfbsH1hescCjunIggrabPk.narrowPeak
		wgEncodeSydhTfbsHelas3CjunIggrabPk.narrowPeak
IRF1	IRF1,2,7.p3	wgEncodeSydhTfbsK562Irf1Ifng30StdPk.narrowPeak
		wgEncodeSydhTfbsK562Irf1Ifng6hStdPk.narrowPeak
		wgEncodeSydhTfbsK562Irf1Ifna6hStdPk.narrowPeak
		wgEncodeSydhTfbsK562Irf1Ifna30StdPk.narrowPeak
IKZF1	IKZF1.p2	wgEncodeSydhTfbsGm12878Ikzf1iknuclaStdPk.narrowPeak
HSF1	HSF1,2.p2	wgEncodeSydhTfbsHepg2Hsf1ForsklnStdPk.narrowPeak
HNF4A	HNF4A_NR2F1,2.p2	wgEncodeHaibTfbsHepg2Hnf4asc8987V0416101PkRep1.broadPeak
		wgEncodeHaibTfbsHepg2Hnf4asc8987V0416101PkRep2.broadPeak
		wgEncodeSydhTfbsHepg2Hnf4aForsklnStdPk.narrowPeak
GATA3	GATA1..3.p2	wgEncodeSydhTfbsShsy5yGata3sc269sc269UcdPk.narrowPeak
		wgEncodeSydhTfbsMcf7Gata3sc269UcdPk.narrowPeak
		wgEncodeSydhTfbsMcf7Gata3UcdPk.narrowPeak
		wgEncodeHaibTfbsT47dGata3sc268V0416102Dm002p1hPkRep1.broadPeak
		wgEncodeHaibTfbsT47dGata3sc268V0416102Dm002p1hPkRep2.broadPeak
		wgEncodeHaibTfbsSknshGata3V0422111PkRep1.broadPeak
		wgEncodeHaibTfbsSknshGata3V0422111PkRep2.broadPeak
		wgEncodeHaibTfbsMcf7Gata3V0422111PkRep1.broadPeak
		wgEncodeHaibTfbsMcf7Gata3V0422111PkRep2.broadPeak
		wgEncodeHaibTfbsA549Gata3V0422111PkRep1.broadPeak
		wgEncodeHaibTfbsA549Gata3V0422111PkRep2.broadPeak
GATA2	GATA1..3.p2	wgEncodeSydhTfbsShsy5yGata2UcdPk.narrowPeak
		wgEncodeSydhTfbsHuvecGata2UcdPk.narrowPeak
		wgEncodeSydhTfbsK562Gata2UcdPk.narrowPeak
		wgEncodeHaibTfbsK562Gata2sc267Pcr1xPkRep1.broadPeak
		wgEncodeHaibTfbsK562Gata2sc267Pcr1xPkRep2.broadPeak
GATA1	GATA1..3.p2	wgEncodeSydhTfbsK562Gata1bIggmusPk.narrowPeak
		wgEncodeSydhTfbsPbdefetalGata1UcdPk.narrowPeak
		wgEncodeSydhTfbsPbdeGata1UcdPk.narrowPeak
		wgEncodeSydhTfbsK562Gata1UcdPk.narrowPeak
GABPA	ELK1,4_GABP{A,B1}.p3	wgEncodeHaibTfbsK562GabpV0416101PkRep2.broadPeak
		wgEncodeHaibTfbsMcf7GabpV0422111PkRep1.broadPeak
		wgEncodeHaibTfbsMcf7GabpV0422111PkRep2.broadPeak
		wgEncodeHaibTfbsSknshGabpV0422111PkRep1.broadPeak
		wgEncodeHaibTfbsSknshGabpV0422111PkRep2.broadPeak
		wgEncodeHaibTfbsHelas3GabpPcr1xPkRep1.broadPeak
		wgEncodeHaibTfbsHelas3GabpPcr1xPkRep2.broadPeak
		wgEncodeHaibTfbsHepg2GabpPcr2xPkRep1.broadPeak
		wgEncodeHaibTfbsHepg2GabpPcr2xPkRep2.broadPeak
		wgEncodeHaibTfbsHl60GabpV0422111PkRep1.broadPeak
		wgEncodeHaibTfbsHl60GabpV0422111PkRep2.broadPeak
		wgEncodeHaibTfbsK562GabpV0416101PkRep1.broadPeak
		wgEncodeHaibTfbsA549GabpV0422111Etoh02PkRep1.broadPeak
		wgEncodeHaibTfbsA549GabpV0422111Etoh02PkRep2.broadPeak
		wgEncodeHaibTfbsGm12878GabpPcr2xPkRep1.broadPeak
		wgEncodeHaibTfbsGm12878GabpPcr2xPkRep2.broadPeak
		wgEncodeHaibTfbsH1hescGabpPcr1xPkRep1.broadPeak
		wgEncodeHaibTfbsH1hescGabpPcr1xPkRep2.broadPeak
FOXA2	FOXA2.p3	wgEncodeHaibTfbsHepg2Foxa2sc6554V0416101PkRep2.broadPeak
		wgEncodeHaibTfbsA549Foxa2V0416102Etoh02PkRep1.broadPeak
		wgEncodeHaibTfbsA549Foxa2V0416102Etoh02PkRep2.broadPeak
		wgEncodeHaibTfbsHepg2Foxa2sc6554V0416101PkRep1.broadPeak
FOSL2	FOSL2.p2	wgEncodeHaibTfbsSknshFosl2V0422111PkRep1.broadPeak
		wgEncodeHaibTfbsSknshFosl2V0422111PkRep2.broadPeak
		wgEncodeHaibTfbsA549Fosl2V0422111Etoh02PkRep2.broadPeak
		wgEncodeHaibTfbsHepg2Fosl2V0416101PkRep1.broadPeak
		wgEncodeHaibTfbsHepg2Fosl2V0416101PkRep2.broadPeak
		wgEncodeHaibTfbsMcf7Fosl2V0422111PkRep1.broadPeak
		wgEncodeHaibTfbsMcf7Fosl2V0422111PkRep2.broadPeak
		wgEncodeHaibTfbsA549Fosl2V0422111Etoh02PkRep1.broadPeak
FOSL1	FOS_FOS{B,L1}_JUN{B,D}.p2	wgEncodeHaibTfbsHct116Fosl1V0422111PkRep2.broadPeak
		wgEncodeHaibTfbsK562Fosl1sc183V0416101PkRep1.broadPeak
		wgEncodeHaibTfbsK562Fosl1sc183V0416101PkRep2.broadPeak
		wgEncodeHaibTfbsH1hescFosl1sc183V0416102PkRep1.broadPeak
		wgEncodeHaibTfbsH1hescFosl1sc183V0416102PkRep2.broadPeak
		wgEncodeHaibTfbsHct116Fosl1V0422111PkRep1.broadPeak
FOS	FOS_FOS{B,L1}_JUN{B,D}.p2	wgEncodeSydhTfbsMcf10aesCfosTamHvdPk.narrowPeak
		wgEncodeSydhTfbsMcf10aesCfosTam14hHvdPk.narrowPeak
		wgEncodeSydhTfbsMcf10aesCfosTam112hHvdPk.narrowPeak
		wgEncodeSydhTfbsMcf10aesCfosEtoh01HvdPk.narrowPeak
		wgEncodeSydhTfbsHuvecCfosUcdPk.narrowPeak
ETS1	ETS1,2.p2	wgEncodeHaibTfbsK562Ets1V0416101PkRep2.broadPeak
		wgEncodeHaibTfbsA549Ets1V0422111Etoh02PkRep1.broadPeak
		wgEncodeHaibTfbsA549Ets1V0422111Etoh02PkRep2.broadPeak
		wgEncodeHaibTfbsGm12878Ets1Pcr1xPkRep1.broadPeak
		wgEncodeHaibTfbsGm12878Ets1Pcr1xPkRep1V2.broadPeak
		wgEncodeHaibTfbsGm12878Ets1Pcr1xPkRep2.broadPeak
		wgEncodeHaibTfbsGm12878Ets1Pcr1xPkRep2V2.broadPeak
		wgEncodeHaibTfbsK562Ets1V0416101PkRep1.broadPeak
ESRRA	ESRRA.p2	wgEncodeSydhTfbsHepg2ErraForsklnStdPk.narrowPeak
		wgEncodeSydhTfbsGm12878ErraIggrabPk.narrowPeak
ESR1	ESR1.p3	wgEncodeHaibTfbsEcc1EralphaaV0416102Est10nm1hPkRep1.broadPeak
		wgEncodeHaibTfbsEcc1EralphaaV0416102Est10nm1hPkRep2.broadPeak
		wgEncodeHaibTfbsEcc1EralphaaV0416102Gen1hPkRep1.broadPeak
		wgEncodeHaibTfbsEcc1EralphaaV0416102Gen1hPkRep2.broadPeak
		wgEncodeHaibTfbsT47dEraaV0416102Bpa1hPkRep1.broadPeak
		wgEncodeHaibTfbsT47dEraaV0416102Bpa1hPkRep2.broadPeak
		wgEncodeHaibTfbsT47dEralphaaPcr2xGen1hPkRep1.broadPeak
		wgEncodeHaibTfbsT47dEralphaaPcr2xGen1hPkRep2.broadPeak
		wgEncodeHaibTfbsT47dEralphaaV0416102Est10nm1hPkRep1.broadPeak
		wgEncodeHaibTfbsT47dEralphaaV0416102Est10nm1hPkRep2.broadPeak
		wgEncodeHaibTfbsEcc1EraaV0416102Bpa1hPkRep1.broadPeak
		wgEncodeHaibTfbsEcc1EraaV0416102Bpa1hPkRep2.broadPeak
EP300	EP300.p2	wgEncodeSydhTfbsK562P300IggrabPk.narrowPeak
		wgEncodeSydhTfbsK562P300sc584sc48343IggrabPk.narrowPeak
		wgEncodeSydhTfbsSknshP300bIggrabPk.narrowPeak
		wgEncodeSydhTfbsHelas3P300sc584sc584IggrabPk.narrowPeak
		wgEncodeSydhTfbsHepg2P300sc582IggrabPk.narrowPeak
		wgEncodeSydhTfbsGm12878P300bStdPk.narrowPeak
		wgEncodeSydhTfbsGm12878P300sc584IggmusPk.narrowPeak
		wgEncodeHaibTfbsT47dP300V0416102Dm002p1hPkRep1.broadPeak
		wgEncodeHaibTfbsT47dP300V0416102Dm002p1hPkRep2.broadPeak
		wgEncodeSydhTfbsGm12878P300IggmusPk.narrowPeak
		wgEncodeHaibTfbsSknshraP300V0416102PkRep1.broadPeak
		wgEncodeHaibTfbsSknshraP300V0416102PkRep2.broadPeak
		wgEncodeHaibTfbsMcf7P300V0422111PkRep1.broadPeak
		wgEncodeHaibTfbsMcf7P300V0422111PkRep2.broadPeak
		wgEncodeHaibTfbsSknshP300V0422111PkRep1.broadPeak
		wgEncodeHaibTfbsSknshP300V0422111PkRep2.broadPeak
		wgEncodeHaibTfbsH1hescP300V0416102PkRep2.broadPeak
		wgEncodeHaibTfbsHepg2P300V0416101PkRep1.broadPeak
		wgEncodeHaibTfbsHepg2P300V0416101PkRep2.broadPeak
		wgEncodeHaibTfbsEcc1P300V0422111PkRep1.broadPeak
		wgEncodeHaibTfbsEcc1P300V0422111PkRep2.broadPeak
		wgEncodeHaibTfbsGm12878P300Pcr1xPkRep1.broadPeak
		wgEncodeHaibTfbsGm12878P300Pcr1xPkRep2.broadPeak
		wgEncodeHaibTfbsH1hescP300V0416102PkRep1.broadPeak
		wgEncodeHaibTfbsA549P300V0422111Etoh02PkRep1.broadPeak
		wgEncodeHaibTfbsA549P300V0422111Etoh02PkRep2.broadPeak
ELK4	ELK1,4_GABP{A,B1}.p3	wgEncodeSydhTfbsHelas3Elk4UcdPk.narrowPeak
		wgEncodeSydhTfbsHek293Elk4UcdPk.narrowPeak
ELK1	ELK1,4_GABP{A,B1}.p3	wgEncodeSydhTfbsHelas3Elk112771IggrabPk.narrowPeak
		wgEncodeSydhTfbsK562Elk112771IggrabPk.narrowPeak
		wgEncodeSydhTfbsGm12878Elk112771IggmusPk.narrowPeak
ELF1	ELF1,2,4.p2	wgEncodeHaibTfbsSknshElf1V0422111PkRep2.broadPeak
		wgEncodeHaibTfbsK562Elf1sc631V0416102PkRep2.broadPeak
		wgEncodeHaibTfbsMcf7Elf1V0422111PkRep1.broadPeak
		wgEncodeHaibTfbsMcf7Elf1V0422111PkRep2.broadPeak
		wgEncodeHaibTfbsSknshElf1V0422111PkRep1.broadPeak
		wgEncodeHaibTfbsHct116Elf1V0422111PkRep2.broadPeak
		wgEncodeHaibTfbsHepg2Elf1sc631V0416101PkRep1.broadPeak
		wgEncodeHaibTfbsHepg2Elf1sc631V0416101PkRep2.broadPeak
		wgEncodeHaibTfbsK562Elf1sc631V0416102PkRep1.broadPeak
		wgEncodeHaibTfbsA549Elf1V0422111Etoh02PkRep1.broadPeak
		wgEncodeHaibTfbsA549Elf1V0422111Etoh02PkRep2.broadPeak
		wgEncodeHaibTfbsGm12878Elf1sc631V0416101PkRep1.broadPeak
		wgEncodeHaibTfbsGm12878Elf1sc631V0416101PkRep2.broadPeak
		wgEncodeHaibTfbsHct116Elf1V0422111PkRep1.broadPeak
EGR1	EGR1..3.p2	wgEncodeHaibTfbsK562Egr1V0416101PkRep1.broadPeak
		wgEncodeHaibTfbsK562Egr1V0416101PkRep2.broadPeak
		wgEncodeHaibTfbsMcf7Egr1V0422111PkRep1.broadPeak
		wgEncodeHaibTfbsMcf7Egr1V0422111PkRep2.broadPeak
		wgEncodeHaibTfbsEcc1Egr1V0422111PkRep1.broadPeak
		wgEncodeHaibTfbsEcc1Egr1V0422111PkRep2.broadPeak
		wgEncodeHaibTfbsGm12878Egr1Pcr2xPkRep3.broadPeak
		wgEncodeHaibTfbsGm12878Egr1V0416101PkRep1.broadPeak
		wgEncodeHaibTfbsGm12878Egr1V0416101PkRep2.broadPeak
		wgEncodeHaibTfbsH1hescEgr1V0416102PkRep1.broadPeak
		wgEncodeHaibTfbsH1hescEgr1V0416102PkRep2.broadPeak
		wgEncodeHaibTfbsHct116Egr1V0422111PkRep1.broadPeak
		wgEncodeHaibTfbsHct116Egr1V0422111PkRep2.broadPeak
EBF1	EBF1.p2	wgEncodeSydhTfbsGm12878Ebf1sc137065StdPk.narrowPeak
E2F4	E2F1..5.p2	wgEncodeSydhTfbsMcf10aesE2f4TamHvdPk.narrowPeak
		wgEncodeSydhTfbsK562E2f4UcdPk.narrowPeak
		wgEncodeSydhTfbsGm12878E2f4IggmusPk.narrowPeak
		wgEncodeSydhTfbsHelas3E2f4StdPk.narrowPeak
E2F1	E2F1..5.p2	wgEncodeSydhTfbsHelas3E2f1StdPk.narrowPeak
CTCF	CTCF.p2
CTBP2		wgEncodeSydhTfbsH1hescCtbp2UcdPk.narrowPeak
CREB1	CREB1.p2	wgEncodeHaibTfbsGm12878Creb1sc240V0422111PkRep1.broadPeak
		wgEncodeHaibTfbsGm12878Creb1sc240V0422111PkRep2.broadPeak
		wgEncodeHaibTfbsH1hescCreb1sc240V0422111PkRep1.broadPeak
		wgEncodeHaibTfbsH1hescCreb1sc240V0422111PkRep2.broadPeak
		wgEncodeHaibTfbsHepg2Creb1sc240V0422111PkRep1.broadPeak
		wgEncodeHaibTfbsHepg2Creb1sc240V0422111PkRep2.broadPeak
		wgEncodeHaibTfbsK562Creb1sc240V0422111PkRep1.broadPeak
		wgEncodeHaibTfbsK562Creb1sc240V0422111PkRep2.broadPeak
		wgEncodeHaibTfbsA549Creb1sc240V0416102Dex100nmPkRep1.broadPeak
		wgEncodeHaibTfbsA549Creb1sc240V0416102Dex100nmPkRep2.broadPeak
		wgEncodeHaibTfbsEcc1Creb1sc240V0422111PkRep1.broadPeak
		wgEncodeHaibTfbsEcc1Creb1sc240V0422111PkRep2.broadPeak
CEBPB	CEBPA,B_DDIT3.p2	wgEncodeSydhTfbsK562CebpbIggrabPk.narrowPeak
		wgEncodeSydhTfbsImr90CebpbIggrabPk.narrowPeak
		wgEncodeSydhTfbsHepg2CebpbIggrabPk.narrowPeak
		wgEncodeSydhTfbsHelas3CebpbIggrabPk.narrowPeak
		wgEncodeSydhTfbsHepg2CebpbForsklnStdPk.narrowPeak
		wgEncodeSydhTfbsH1hescCebpbIggrabPk.narrowPeak
		wgEncodeSydhTfbsA549CebpbIggrabPk.narrowPeak
		wgEncodeHaibTfbsK562Cebpbsc150V0422111PkRep2.broadPeak
		wgEncodeHaibTfbsMcf7Cebpbsc150V0422111PkRep1.broadPeak
		wgEncodeHaibTfbsMcf7Cebpbsc150V0422111PkRep2.broadPeak
		wgEncodeHaibTfbsHepg2Cebpbsc150V0416101PkRep1.broadPeak
		wgEncodeHaibTfbsHepg2Cebpbsc150V0416101PkRep2.broadPeak
		wgEncodeHaibTfbsK562Cebpbsc150V0422111PkRep1.broadPeak
		wgEncodeHaibTfbsEcc1Cebpbsc150V0422111PkRep2.broadPeak
		wgEncodeHaibTfbsGm12878Cebpbsc150V0422111PkRep1.broadPeak
		wgEncodeHaibTfbsGm12878Cebpbsc150V0422111PkRep2.broadPeak
		wgEncodeHaibTfbsHct116Cebpbsc150V0422111PkRep1.broadPeak
		wgEncodeHaibTfbsHct116Cebpbsc150V0422111PkRep2.broadPeak
		wgEncodeHaibTfbsA549Cebpbsc150V0422111PkRep1.broadPeak
		wgEncodeHaibTfbsA549Cebpbsc150V0422111PkRep2.broadPeak
		wgEncodeHaibTfbsEcc1Cebpbsc150V0422111PkRep1.broadPeak
BHLHE40	ARNT_ARNT2_BHLHB2_MAX_MYC_USF1.p2	wgEncodeSydhTfbsK562Bhlhe40nb100IggrabPk.narrowPeak
		wgEncodeSydhTfbsHepg2Bhlhe40cIggrabPk.narrowPeak
		wgEncodeSydhTfbsGm12878Bhlhe40cIggmusPk.narrowPeak
		wgEncodeHaibTfbsHepg2Bhlhe40V0416101PkRep2.broadPeak
		wgEncodeSydhTfbsA549Bhlhe40IggrabPk.narrowPeak
		wgEncodeHaibTfbsHepg2Bhlhe40V0416101PkRep1.broadPeak
ATF2	ATF2.p2	wgEncodeHaibTfbsH1hescAtf2sc81188V0422111PkRep1.broadPeak
		wgEncodeHaibTfbsH1hescAtf2sc81188V0422111PkRep2.broadPeak
		wgEncodeHaibTfbsGm12878Atf2sc81188V0422111PkRep1.broadPeak
		wgEncodeHaibTfbsGm12878Atf2sc81188V0422111PkRep2.broadPeak

## Sheet: Rat
Transcription_Factor	Motif	File
Ahr	AHR_ARNT_ARNT2.p2	Oth.ALL.05.AllAg.AllCell.bed
Egr1	EGR1..3.p2	Oth.ALL.05.AllAg.AllCell.bed
Egr2	EGR1..3.p2	Oth.ALL.05.AllAg.AllCell.bed
Ep300	EP300.p2	Oth.ALL.05.AllAg.AllCell.bed
Hnf1a	HNF1A.p2	Oth.ALL.05.AllAg.AllCell.bed
Hnf4a	HNF4A_NR2F1,2.p2	Oth.ALL.05.AllAg.AllCell.bed
Jun	JUN.p2	Oth.ALL.05.AllAg.AllCell.bed
Mef2a	MEF2{A,B,C,D}.p2	Oth.ALL.05.AllAg.AllCell.bed
Mlxipl	bHLH_family.p2	Oth.ALL.05.AllAg.AllCell.bed
Nr1h4	NR1H4.p2	Oth.ALL.05.AllAg.AllCell.bed
Nr3c1	NR3C1.p2	Oth.ALL.05.AllAg.AllCell.bed
Olig2	bHLH_family.p2	Oth.ALL.05.AllAg.AllCell.bed
Pax8	PAX8.p2	Oth.ALL.05.AllAg.AllCell.bed
Pou1f1	POU1F1.p2	Oth.ALL.05.AllAg.AllCell.bed
Rest	REST.p3	Oth.ALL.05.AllAg.AllCell.bed
Sox10	SOX{8,9,10}.p2	Oth.ALL.05.AllAg.AllCell.bed
Sox9	SOX{8,9,10}.p2	Oth.ALL.05.AllAg.AllCell.bed
Sp1	SP1.p2	Oth.ALL.05.AllAg.AllCell.bed
Tcf4	TAL1_TCF{3,4,12}.p2	Oth.ALL.05.AllAg.AllCell.bed
Tcf7l2	LEF1_TCF7_TCF7L1,2.p2	Oth.ALL.05.AllAg.AllCell.bed

## Sheet: Dog
Transcription_Factor	Motif	AccessionNo
CTCF	CTCF.p2	E-MTAB-437

## Sheet: Chicken
Transcription_Factor	Motif	Accession No
CTCF	CTCF.p2	GSM3182452 GSM3182457 GSE86088 GSM1253765 GSM1253766 GSM1253767 E-MTAB-437
MYC	ARNT_ARNT2_BHLHB2_MAX_MYC_USF1.p2	GSE109223
FOXO1	FOXO1,3,4.p2	GSM2129878
HOXA9	HOXA9_MEIS1.p2	GSE86088
JUN	JUN.p2	GSE48451
KLF4	KLF4.p3	GSM2685830 GSM2685832
