# Supplementary material for: Comparative transcriptomics of primary cells in vertebrates
Source: Genome Res. 2020 Jul;30(7):951–61. doi: 10.1101/gr.255679.119 (PMC7397866; doi:10.1101/gr.255679.119)
Supplement: Supplemental Material [file supp_gr.255679.119_Supplemental_Table_S6.xlsx]

## Sheet: README
Sheets TableS6a-TableS6e contain the values of Pearson's correlation coefficient across cell types of the activity of each motif between promoters and enhancers in each species, between human and mouse, rat, dog, or chicken for promoters, and between human and mouse, rat, dog, or chicken for enhancers.

## Sheet: TableS6a
Motif activity correlations, human
Motif	Pearson's correlation, human, promoters vs enhancers
AHR_ARNT_ARNT2	0.538449
AR	0.459583
ARNT_ARNT2_BHLHB2_MAX_MYC_USF1	0.736998
ATF2	-0.429152
ATF4	0.953817
ATF5_CREB3	0.939211
ATF6	0.0571729
BACH2	0.817262
BPTF	0.848484
CDX1,2,4	-0.0604816
CEBPA,B_DDIT3	0.215136
CREB1	0.843054
CRX	-0.166779
CTCF	0.79588
DBP	-0.0196948
DMAP1_NCOR{1,2}_SMARC	0.75813
E2F1..5	0.33239
EBF1	0.559251
EGR1..3	0.788551
EHF	0.816177
ELF1,2,4	0.766235
ELK1,4_GABP{A,B1}	0.655463
EN1,2	-0.14215
EOMES	0.7995
EP300	-0.254771
ESR1	0.0460184
ESRRA	-0.31642
ETS1,2	0.937053
EVI1	0.667258
EWSR1-FLI1	0.625354
FEV	0.92533
FOSL2	0.721572
FOS_FOS{B,L1}_JUN{B,D}	0.730585
FOXA2	0.57994
FOXD3	-0.133863
FOXN1	0.935505
FOXO1,3,4	0.438672
FOXP3	-0.347167
FOX{D1,D2}	0.821868
FOX{F1,F2,J1}	0.430494
FOX{I1,J2}	0.625681
GATA1..3	-0.0533623
GATA6	0.546773
GFI1	0.793396
GFI1B	0.437867
GLI1..3	0.208931
GTF2A1,2	0.0794842
GTF2I	0.820122
HAND1,2	0.341785
HES1	0.787627
HIC1	0.289415
HIF1A	0.0868543
HLF	0.544057
HMX1	0.0882174
HNF1A	0.754385
HNF4A_NR2F1,2	0.730725
HOX{A5,B5}	0.437712
HSF1,2	0.683483
IKZF1	0.687148
IKZF2	0.657298
IRF1,2,7	0.939084
JUN	0.740256
KLF12	0.348047
KLF4	0.613647
LEF1_TCF7_TCF7L1,2	-0.432621
LMO2	0.686743
MAFB	0.651035
MAZ	0.324655
MEF2{A,B,C,D}	0.700543
MTF1	0.438421
MYB	0.619762
MYBL2	-0.428771
MYFfamily	0.0720509
MYOD1	0.18946
MZF1	0.722928
NANOG{mouse}	-0.385344
NFATC1..3	-0.140738
NFE2	-0.0159999
NFE2L1	0.0829421
NFE2L2	0.648735
NFIX	-0.556631
NFKB1_REL_RELA	0.943199
NFY{A,B,C}	0.776402
NHLH1,2	0.390246
NKX3-2	-0.131806
NR1H4	0.700443
NR3C1	-0.117472
NR4A2	0.509338
NR5A1,2	-0.386398
NR6A1	0.462621
NRF1	0.908001
PATZ1	0.656469
PAX2	0.787476
PAX4	0.0912429
PAX5	0.786708
PBX1	0.00888107
PITX1..3	0.0836347
POU2F1..3	0.47032
POU5F1	0.698848
PPARG	-0.73229
PRDM1	-0.152476
PRRX1,2	0.775884
RBPJ	-0.66921
REST	0.795342
RFX1..5_RFXANK_RFXAP	0.587822
RORA	0.676484
RREB1	0.163728
RUNX1..3	0.75065
RXRA_VDR{dimer}	-0.573985
RXRG_dimer	0.389645
RXR{A,B,G}	0.689194
SMAD1..7,9	-0.478846
SNAI1..3	0.421285
SOX17	-0.385234
SOX2	0.576124
SOX{8,9,10}	0.684052
SP1	0.747904
SPI1	0.967613
SPIB	0.811068
SPZ1	0.242854
SREBF1,2	0.412172
SRF	0.762648
STAT1,3	-0.0615772
STAT2,4,6	0.371058
STAT5{A,B}	0.0205063
T	0.252404
TAL1_TCF{3,4,12}	0.305566
TBP	0.218739
TBX4,5	0.318815
TCF4_dimer	0.210809
TEAD1	0.901201
TFAP2B	0.864281
TFAP2{A,C}	0.801928
TFAP4	0.0732096
TFCP2	0.534258
TFDP1	0.850204
TFEB	0.419111
TGIF1	0.904284
TLX1..3_NFIC{dimer}	0.868984
TLX2	-0.688554
TP53	0.462966
UFEwm	0.867241
XBP1	0.106305
YY1	-0.470215
ZBTB6	0.653268
ZEB1	0.719286
ZFP161	0.878676
ZIC1..3	0.309269
ZNF143	0.156938
ZNF148	-0.0428424
ZNF238	0.730593
ZNF384	-0.306498
ZNF423	0.0562408
bHLH_family	-0.773232

## Sheet: TableS6b
Motif activity correlations, mouse
Motif	Pearson's correlation, mouse, promoters vs enhancers	Pearson's correlation, human vs mouse, promoters	Pearson's correlation, human vs mouse, enhancers
AHR_ARNT_ARNT2	0.0941422	-0.0111453	0.222363
AR	0.688106	-0.347456	0.0574786
ARNT_ARNT2_BHLHB2_MAX_MYC_USF1	0.15791	0.299204	0.271855
ATF2	0.224297	0.555283	0.293576
ATF4	0.514715	0.444467	0.0813986
ATF5_CREB3	0.83859	0.464284	0.493322
ATF6	-0.593452	0.736418	-0.104663
BACH2	0.148776	0.817734	-0.265663
BPTF	0.690517	0.624385	0.55178
CDX1,2,4	0.299044	-0.41387	-0.171083
CEBPA,B_DDIT3	0.585146	0.81291	0.460131
CREB1	0.727399	0.288764	0.566497
CRX	-0.425038	-0.0596049	0.700058
CTCF	0.54451	0.492771	0.145637
DBP	0.216285	0.324512	0.0772233
DMAP1_NCOR{1,2}_SMARC	0.80587	0.79505	0.529517
E2F1..5	0.355841	0.434423	0.0180302
EBF1	0.52908	-0.185422	0.62562
EGR1..3	0.763485	0.124582	0.222741
EHF	0.441041	0.102571	0.305079
ELF1,2,4	0.340778	-0.014083	0.175939
ELK1,4_GABP{A,B1}	0.602551	-0.0166974	0.548157
EN1,2	0.251492	-0.408569	-0.598043
EOMES	0.562791	0.87732	0.689794
EP300	-0.144412	0.607257	0.0241446
ESR1	-0.203406	-0.210447	0.188182
ESRRA	-0.268788	0.649394	-0.0301371
ETS1,2	0.888758	0.650483	0.52766
EVI1	0.0379796	0.0121849	0.682494
EWSR1-FLI1	0.56074	0.746919	0.476941
FEV	0.550222	0.514606	0.115885
FOSL2	-0.318876	0.406959	-0.219515
FOS_FOS{B,L1}_JUN{B,D}	0.290712	0.531921	-0.375844
FOXA2	0.591775	0.554977	0.424106
FOXD3	0.178961	0.443957	0.148526
FOXN1	0.492708	0.275318	0.549004
FOXO1,3,4	0.373893	0.536354	-0.16463
FOXP3	0.161591	-0.00880354	0.515138
FOX{D1,D2}	0.576931	0.487565	0.465912
FOX{F1,F2,J1}	0.455974	0.226044	-0.065941
FOX{I1,J2}	0.147834	0.580333	0.48151
GATA1..3	-0.629675	0.301061	0.493063
GATA6	0.347605	0.578224	0.376553
GFI1	0.323801	0.0950309	0.198649
GFI1B	0.696188	0.842775	0.24013
GLI1..3	0.464188	-0.0907022	0.77092
GTF2A1,2	-0.350528	0.702042	0.222524
GTF2I	0.829412	0.752609	0.636689
HAND1,2	0.526604	-0.070546	0.778653
HES1	-0.00814725	0.270328	0.0621946
HIC1	0.366032	0.721703	-0.162392
HIF1A	0.305604	-0.292126	0.81132
HLF	0.047795	0.629228	-0.103723
HMX1	-0.397695	0.497282	0.479085
HNF1A	0.779283	0.706991	0.719271
HNF4A_NR2F1,2	0.602609	0.724001	0.604677
HOX{A5,B5}	0.773082	0.744745	0.287227
HSF1,2	0.607547	0.408694	-0.0496214
IKZF1	0.421915	0.373878	0.426435
IKZF2	0.708874	0.725713	0.423327
IRF1,2,7	0.802869	0.44775	0.491014
JUN	0.323855	0.547013	0.0926081
KLF12	0.334915	0.119957	0.554257
KLF4	0.577057	-0.176478	-0.221892
LEF1_TCF7_TCF7L1,2	0.285583	0.54206	0.554824
LMO2	0.0689602	0.421032	0.177265
MAFB	0.164126	0.209237	0.212765
MAZ	0.16747	0.760545	0.133932
MEF2{A,B,C,D}	0.178696	0.206526	0.6099
MTF1	0.710208	0.602291	0.385054
MYB	0.816741	0.502224	0.220608
MYBL2	-0.0314146	0.109347	0.656415
MYFfamily	0.519997	0.458386	0.108273
MYOD1	0.506238	0.648497	-0.588997
MZF1	0.747308	0.769473	0.518786
NANOG{mouse}	0.176978	0.579941	0.157419
NFATC1..3	0.34637	0.451844	0.285241
NFE2	0.299423	-0.0410198	0.203906
NFE2L1	-0.322262	0.226999	0.21581
NFE2L2	0.392088	0.684414	0.365737
NFIX	0.385145	0.585682	0.0795152
NFKB1_REL_RELA	0.84025	0.823775	0.485339
NFY{A,B,C}	0.516008	0.0176018	0.154521
NHLH1,2	0.00020644	0.590982	0.385662
NKX3-2	0.230721	-0.02403	0.0405291
NR1H4	0.63599	0.596772	0.415441
NR3C1	0.269253	-0.487489	0.452347
NR4A2	0.0956569	0.110712	-0.195791
NR5A1,2	-0.0497175	0.341219	0.573128
NR6A1	0.12832	0.60704	0.106411
NRF1	0.655613	-0.0117871	0.469092
PATZ1	0.892977	0.828351	0.559872
PAX2	0.436721	0.306232	0.197977
PAX4	-0.434716	0.385578	-0.354342
PAX5	0.509398	0.502606	-0.111874
PBX1	0.274721	0.529428	-0.146942
PITX1..3	0.467472	0.0974514	0.301354
POU2F1..3	0.557156	0.273225	0.869521
POU5F1	0.602537	0.350279	0.857163
PPARG	-0.0672913	-0.558105	0.094246
PRDM1	-0.093886	-0.0492692	0.766639
PRRX1,2	0.472358	0.0506844	0.157449
RBPJ	-0.126117	0.402287	0.415393
REST	-0.206523	-0.365568	-0.383836
RFX1..5_RFXANK_RFXAP	0.757683	0.118813	-0.475397
RORA	-0.138916	0.300565	-0.28284
RREB1	0.712947	0.658798	0.125164
RUNX1..3	0.84702	0.919821	0.605901
RXRA_VDR{dimer}	0.298889	-0.0917427	0.706477
RXRG_dimer	0.26722	0.664736	0.448794
RXR{A,B,G}	0.240234	0.524891	0.104658
SMAD1..7,9	0.189729	0.222919	0.108117
SNAI1..3	0.261536	0.451459	0.184778
SOX17	-0.733152	0.209993	0.620952
SOX2	0.856966	0.455843	0.317745
SOX{8,9,10}	0.547738	0.434027	0.66378
SP1	0.609607	0.209404	-0.198449
SPI1	0.793463	0.613904	0.313885
SPIB	0.785877	0.741066	0.176645
SPZ1	-0.19896	0.351247	0.670384
SREBF1,2	0.291586	0.0470926	-0.0903667
SRF	0.581878	0.834865	0.10473
STAT1,3	0.417526	0.0801803	0.304612
STAT2,4,6	0.646413	0.402026	0.128693
STAT5{A,B}	-0.0276159	-0.214433	-0.369835
T	0.405177	-0.0453247	-0.204947
TAL1_TCF{3,4,12}	0.041221	-0.118003	0.122971
TBP	0.685089	0.754016	0.231469
TBX4,5	0.640197	-0.0460868	0.532781
TCF4_dimer	-0.107377	0.317267	0.675762
TEAD1	0.87286	0.902271	0.537084
TFAP2B	0.79153	0.755144	0.346839
TFAP2{A,C}	0.924871	0.826136	0.751172
TFAP4	0.743503	0.290765	0.512864
TFCP2	0.377086	0.810761	0.583347
TFDP1	0.731638	0.310477	0.127983
TFEB	0.190372	0.243429	0.203048
TGIF1	0.378214	0.597161	0.691958
TLX1..3_NFIC{dimer}	0.768795	0.86044	0.466759
TLX2	0.235225	-0.167705	-0.303063
TP53	0.743063	0.813107	0.633468
UFEwm	0.621044	0.382487	0.445227
XBP1	0.0554783	0.78779	-0.278478
YY1	0.317849	-0.134675	-0.0908112
ZBTB6	0.133568	0.192251	0.327898
ZEB1	0.304297	0.430513	0.285158
ZFP161	0.51166	0.348353	0.100239
ZIC1..3	0.114425	0.841141	0.0302069
ZNF143	-0.133552	-0.224412	0.27602
ZNF148	-0.164402	0.507822	0.322968
ZNF238	0.699563	0.589742	0.539849
ZNF384	-0.0635792	0.605292	0.667951
ZNF423	0.435669	-0.00709332	0.280007
bHLH_family	-0.244429	0.302156	0.210803

## Sheet: TableS6c
Motif activity correlations, rat
Motif	Pearson's correlation, rat, promoters vs enhancers	Pearson's correlation, human vs rat, promoters	Pearson's correlation, human vs rat, enhancers
ADNP_IRX_SIX_ZHX	-0.982685	0.845026	0.561054
AHR_ARNT_ARNT2	0.987209	-0.630562	0.918635
AR	-0.930234	-0.973042	0.948485
ARNT_ARNT2_BHLHB2_MAX_MYC_USF1	-0.687267	-0.0847439	-0.358172
ATF4	0.414029	0.075193	0.899227
ATF6	0.508728	0.909774	0.643644
BACH2	0.992389	0.999922	0.999012
BPTF	0.195964	0.983447	0.093009
CDX1,2,4	-0.299602	0.746021	-0.96591
CEBPA,B_DDIT3	-0.0665955	0.888064	0.976416
CREB1	-0.754586	0.0242807	-0.677969
CRX	0.998942	-0.0925423	0.638069
CTCF	0.998596	0.990428	0.899613
DBP	-0.148614	0.64363	0.0277141
DMAP1_NCOR{1,2}_SMARC	0.606545	-0.663342	-0.116501
E2F1..5	-0.225001	0.0934706	-0.738395
EBF1	0.325264	0.0703632	0.561442
EGR1..3	0.236767	0.0943098	-0.386217
EHF	0.875623	0.54886	0.813628
ELF1,2,4	0.701709	0.152679	0.983239
ELK1,4_GABP{A,B1}	0.623138	0.258662	0.969045
EN1,2	0.270319	-0.496149	0.645808
EOMES	-0.0848482	-0.364268	-0.113899
EP300	-0.33388	0.958053	0.800766
ESR1	0.31312	-0.433677	-0.925945
ESRRA	0.645458	-0.988437	-0.495628
ETS1,2	-0.998462	0.999162	0.753189
EVI1	0.138552	0.495977	0.455563
EWSR1-FLI1	-0.894133	0.953156	-0.74824
FEV	0.93636	0.971274	0.923414
FOSL2	-0.646375	-0.963108	0.718907
FOS_FOS{B,L1}_JUN{B,D}	0.978028	0.911799	0.979084
FOXA2	0.981914	0.987938	0.951817
FOXD3	-0.468408	0.845501	-0.680294
FOXN1	0.999767	0.845069	-0.079977
FOXO1,3,4	0.967625	0.314944	-0.557414
FOXP3	0.53492	-0.91587	0.959173
FOX{D1,D2}	0.892528	0.976169	0.90339
FOX{F1,F2,J1}	0.914825	0.70055	0.954396
FOX{I1,J2}	0.998263	0.973419	0.986212
GATA1..3	-0.979788	0.470409	-0.501861
GATA6	-0.341908	0.883385	0.271832
GFI1	0.0341846	0.215467	0.999814
GFI1B	-0.522539	0.998717	0.864036
GLI1..3	0.99984	0.999097	0.991132
GTF2A1,2	0.748647	0.582814	0.684358
GTF2I	0.941984	0.94038	-0.834302
HAND1,2	0.962723	-0.976545	-0.196216
HES1	-0.178957	0.815724	-0.41245
HIC1	0.999255	0.681401	0.174523
HIF1A	-0.319494	0.999959	-0.909662
HLF	0.471888	0.891713	0.827152
HMX1	-0.814303	0.994623	0.981865
HNF1A	0.986858	0.995303	0.939699
HNF4A_NR2F1,2	0.972535	0.999926	0.966706
HOX{A4,D4}	-0.924586	0.897359	0.806933
HOX{A5,B5}	-0.0541408	0.398405	0.813374
HSF1,2	-0.102645	-0.0714431	-0.996767
IKZF1	0.318129	-0.526511	0.987886
IKZF2	0.695235	0.992655	0.9397
IRF1,2,7	-0.768283	0.996488	0.64831
JUN	0.985707	0.996655	0.993794
KLF12	0.330105	-0.84229	0.977511
KLF4	0.99733	0.87456	0.978718
LEF1_TCF7_TCF7L1,2	-0.999542	-0.818915	0.277489
LMO2	0.748739	0.982744	0.72046
MAFB	0.979604	-0.820732	0.695367
MAZ	0.976238	0.20521	0.628215
MEF2{A,B,C,D}	0.952158	-0.830824	-0.557561
MTF1	0.903582	0.98007	-0.761753
MYB	-0.354844	0.106373	0.183829
MYBL2	0.0463382	-0.773435	0.701702
MYFfamily	0.921628	0.98591	0.449688
MYOD1	-0.133035	0.894479	-0.541194
MZF1	0.930739	0.999794	-0.799544
NANOG{mouse}	0.0964059	-0.585792	-0.153085
NFATC1..3	0.930973	0.544105	0.999666
NFE2	-0.109037	0.780561	0.999797
NFE2L1	0.0897528	0.716583	-0.348215
NFE2L2	-0.999701	-0.930568	0.984876
NFIX	-0.223698	0.372221	0.620092
NFKB1_REL_RELA	-0.267068	0.996416	0.405212
NFY{A,B,C}	0.991917	-0.234164	0.239477
NHLH1,2	0.105422	0.619857	0.990705
NKX3-2	0.92069	-0.906658	0.0705984
NR1H4	-0.383733	0.902419	0.342076
NR3C1	-0.986136	0.630004	-0.997747
NR4A2	-0.296503	0.841059	0.0939411
NR5A1,2	0.688164	-0.022586	0.998914
NR6A1	0.306963	0.993526	0.0590705
NRF1	0.846473	-0.0204629	0.631933
PATZ1	0.799496	0.997319	-0.83242
PAX2	-0.263399	-0.554613	-0.93317
PAX4	0.0808291	-0.285446	-0.746542
PAX5	0.942656	0.26139	0.848882
PBX1	-0.116184	0.162806	0.811632
PITX1..3	0.331422	0.319017	0.81965
POU2F1..3	-0.413128	0.523832	0.948551
POU5F1	0.836414	0.329358	0.986243
PPARG	0.99382	-0.677131	0.977499
PRDM1	0.838108	0.798386	0.662062
PRRX1,2	0.6807	0.933918	-0.935599
RBPJ	-0.87991	0.952376	0.623119
REST	-0.887069	-0.412766	-0.957466
RFX1..5_RFXANK_RFXAP	0.0538345	0.867225	0.99855
RREB1	0.16205	0.705039	-0.993185
RUNX1..3	-0.224285	-0.227167	0.898845
RXRA_VDR{dimer}	0.985001	0.754658	0.443888
RXRG_dimer	0.946255	0.998369	0.889528
RXR{A,B,G}	0.983225	-0.609719	0.661224
SMAD1..7,9	0.999046	-0.340259	-0.393645
SNAI1..3	0.978607	0.999973	0.975537
SOX17	0.958908	0.949319	0.452899
SOX2	0.928509	0.621595	0.998808
SOX{8,9,10}	0.761107	-0.98884	-0.99999
SP1	0.840676	0.38288	0.742424
SPI1	-0.906133	0.81967	0.565474
SPIB	-0.920363	-0.153649	0.999998
SPZ1	0.69325	-0.694418	-0.203813
SREBF1,2	0.87626	0.544684	0.28398
SRF	0.909943	0.859607	0.969681
STAT1,3	-0.900125	0.136669	0.772305
STAT2,4,6	-0.656053	0.986806	-0.927161
STAT5{A,B}	-0.230788	-0.98514	-0.805935
T	-0.878032	-0.667282	0.152378
TAL1_TCF{3,4,12}	0.904672	0.999953	0.570434
TBP	0.985173	-0.972381	0.502657
TBX4,5	-0.661023	0.943247	0.572891
TCF4_dimer	0.977623	0.59806	0.78703
TEAD1	0.96827	0.999016	0.948374
TFAP2B	0.96262	0.98632	0.97382
TFAP2{A,C}	0.862947	0.908739	0.75543
TFAP4	0.748912	0.964157	-0.356154
TFCP2	0.943678	0.965536	0.865852
TFDP1	-0.9237	0.587129	-0.822504
TGIF1	0.170845	0.850898	-0.291773
TLX1..3_NFIC{dimer}	0.829329	-0.999629	0.461771
TLX2	0.425121	0.967828	-0.36657
TP53	0.968211	0.999084	0.717499
UFEwm	-0.868637	0.995691	-0.805325
YY1	-0.977717	-0.981489	0.986487
ZBTB6	-0.674539	-0.967409	0.501442
ZEB1	0.888654	0.999443	0.773342
ZFP161	-0.645897	0.116255	-0.787796
ZIC1..3	0.925346	0.966988	-0.970287
ZNF143	0.986471	0.0464939	0.868663
ZNF148	0.969102	0.974211	0.839793
ZNF238	0.144458	-0.715325	0.708563
ZNF384	0.907972	0.999954	0.912189
ZNF423	-0.698309	0.295477	0.88839
bHLH_family	-0.974165	0.563858	0.841691

## Sheet: TableS6d
Motif activity correlations, dog
Motif	Pearson's correlation, dog, promoters vs enhancers	Pearson's correlation, human vs dog, promoters	Pearson's correlation, human vs dog, enhancers
ADNP_IRX_SIX_ZHX	0.60997	0.996779	-0.393376
AHR_ARNT_ARNT2	-0.0446726	-0.837697	-0.911385
AR	0.810695	0.498584	0.857872
ARNT_ARNT2_BHLHB2_MAX_MYC_USF1	-0.629831	-0.0571325	-0.996759
ATF4	0.147364	-0.859947	0.301573
ATF6	-0.17732	0.999951	-0.485885
BACH2	-0.327928	-0.707388	0.998595
BPTF	0.428182	0.640098	-0.426807
CDX1,2,4	-0.774944	0.429214	-0.996589
CEBPA,B_DDIT3	0.700214	0.914334	0.350086
CREB1	0.658485	-0.669547	-0.998982
CRX	0.533763	-0.151788	-0.996377
CTCF	-0.590053	-0.577704	0.897033
DBP	-0.357386	-0.986409	0.988281
DMAP1_NCOR{1,2}_SMARC	0.088721	0.228497	-0.167951
E2F1..5	-0.994412	0.706	-0.26955
EBF1	0.962642	-0.727765	0.268289
EGR1..3	-0.060921	0.111841	0.543059
EHF	0.101846	-0.062756	-0.999826
ELF1,2,4	0.065143	-0.491864	0.960738
ELK1,4_GABP{A,B1}	0.278791	-0.449006	0.845299
EN1,2	-0.594904	-0.255075	0.909061
EOMES	0.397921	-0.264624	-0.865486
EP300	-0.0905873	-0.871978	-0.456469
ESR1	-0.87126	0.613519	-0.996243
ESRRA	0.984663	0.65337	0.874648
ETS1,2	-0.280807	0.96879	0.943615
EVI1	0.998432	-0.196299	0.891781
EWSR1-FLI1	-0.182889	-0.9384	0.943323
FEV	0.790217	0.998871	0.92678
FOSL2	0.556739	0.921329	0.730107
FOS_FOS{B,L1}_JUN{B,D}	0.992003	0.991292	0.999759
FOXA2	0.972457	0.953344	0.852554
FOXD3	0.998017	0.950131	-0.485418
FOXN1	-0.0642339	0.537567	-0.87988
FOXO1,3,4	-0.55403	0.940631	-0.968519
FOXP3	-0.999892	0.912543	0.977489
FOX{D1,D2}	0.203228	0.791225	0.906042
FOX{F1,F2,J1}	0.954761	0.990401	0.471454
FOX{I1,J2}	0.999982	0.494318	0.662199
GATA1..3	0.715802	0.984703	0.939638
GATA6	0.653314	0.639503	-0.214002
GFI1	-0.359648	-0.9007	0.587459
GLI1..3	-0.931299	0.998019	-0.912996
GTF2A1,2	0.999997	0.958641	0.691739
GTF2I	0.876707	0.800937	-0.857173
HAND1,2	0.554708	-0.998583	0.412407
HES1	0.688571	-0.184047	0.979306
HIC1	0.640904	-0.243264	0.116229
HIF1A	0.861003	0.480602	-0.321023
HLF	0.954838	0.957742	0.853202
HMX1	-0.790835	0.743214	0.906634
HNF1A	0.992589	0.995098	0.948391
HNF4A_NR2F1,2	0.988538	0.99989	0.976401
HOX{A4,D4}	-0.216143	-0.113047	0.867117
HOX{A5,B5}	0.607242	0.958248	-0.552714
HSF1,2	-0.868112	0.727193	0.648909
IKZF1	0.361402	-0.323869	0.955354
IKZF2	-0.735826	0.858769	-0.999647
IRF1,2,7	-0.832991	0.720815	0.947887
JUN	0.69203	0.778872	-0.0449268
KLF12	0.967735	-0.999999	0.845019
KLF4	0.230256	0.0721685	0.999701
LEF1_TCF7_TCF7L1,2	-0.450745	0.937413	-0.15061
LMO2	0.612541	0.963344	0.235681
MAFB	0.955928	0.794802	0.883243
MAZ	0.107108	-0.972242	0.943668
MEF2{A,B,C,D}	0.993565	-0.999999	-0.92765
MTF1	0.999835	0.999176	-0.814284
MYB	0.999062	-0.0734544	-0.916976
MYBL2	-0.994966	-0.997393	-0.252522
MYFfamily	0.68067	0.974492	0.850049
MYOD1	0.999561	0.945764	0.958724
MZF1	0.999669	0.83446	-0.704533
NANOG{mouse}	0.0807164	-0.801382	0.0436448
NFATC1..3	-0.797607	-0.701396	0.900677
NFE2	-0.874367	0.461932	0.993557
NFE2L1	0.957138	0.374842	0.999955
NFE2L2	0.128072	0.576774	-0.982635
NFIX	-0.19702	-0.381088	0.960313
NFKB1_REL_RELA	0.585512	0.293228	0.827002
NFY{A,B,C}	-0.265593	-0.941934	0.820636
NHLH1,2	0.220521	-0.757948	0.362533
NKX3-2	0.652446	0.488141	0.534168
NR1H4	0.913499	0.985623	0.670008
NR3C1	-0.566546	0.800869	0.308994
NR4A2	0.840039	0.956128	0.922247
NR5A1,2	0.131719	0.279988	0.813686
NR6A1	0.997405	0.992168	0.999531
NRF1	0.249552	-0.703337	0.632624
PATZ1	0.898742	0.693005	-0.651413
PAX2	0.104184	0.930773	-0.313964
PAX4	0.967227	-1	-0.868967
PAX5	0.749806	-0.0156624	0.81663
PBX1	-0.210332	-0.745558	0.222103
PITX1..3	-0.946856	-0.235375	-0.519904
POU2F1..3	0.72124	0.102698	-0.783609
POU5F1	-0.711237	-0.376126	0.988738
PPARG	-0.812444	0.612162	0.651772
PRRX1,2	-0.997157	0.942935	0.918749
RBPJ	0.121704	0.987204	0.714897
REST	0.617688	0.546701	-0.811796
RFX1..5_RFXANK_RFXAP	-0.759585	0.801713	0.657955
RREB1	0.999378	0.995037	-0.989223
RUNX1..3	-0.439362	-0.160221	0.747784
RXRA_VDR{dimer}	-0.532087	-0.501241	0.146669
RXR{A,B,G}	-0.836504	-0.711161	-0.887692
SMAD1..7,9	0.982596	-0.155055	-0.255799
SNAI1..3	0.566068	0.917213	0.839713
SOX17	0.853742	0.99767	0.287901
SOX2	0.9479	0.620919	0.999736
SOX5	-0.382275	-0.713927	-0.614916
SOX{8,9,10}	-0.99037	0.832939	-0.606329
SP1	0.69848	-0.624709	0.0922485
SPI1	-0.801209	0.981642	0.805425
SPIB	-0.850864	0.75475	0.999996
SPZ1	0.270469	-0.412648	-0.122866
SREBF1,2	0.883096	-0.851613	-0.819202
SRF	0.98891	0.999126	0.928016
STAT1,3	-0.841576	0.717697	-0.376327
STAT2,4,6	-0.8107	0.999898	-0.877648
STAT5{A,B}	-0.0521321	-0.68815	-0.672343
TAL1_TCF{3,4,12}	0.994325	0.930219	0.378218
TBP	0.999032	-0.409537	0.973555
TBX4,5	0.916029	0.884226	-0.310867
TCF4_dimer	0.32555	0.992353	0.534356
TEAD1	0.999971	0.956791	0.928045
TFAP2B	0.994555	0.34493	0.210019
TFAP2{A,C}	0.942307	0.813407	0.925753
TFAP4	0.909875	0.530891	0.926238
TFCP2	0.441239	0.788894	0.0636108
TFDP1	0.890892	-0.06353	-0.493889
TGIF1	0.96814	0.719614	0.164902
TLX1..3_NFIC{dimer}	0.800603	-0.211188	-0.0453518
TLX2	-0.562086	0.23708	-0.0935392
TP53	0.943458	0.78906	0.974529
UFEwm	0.844164	0.772656	0.147889
XBP1	0.998639	0.916864	0.993725
YY1	-0.995621	-0.956208	0.973909
ZBTB6	0.565991	0.987438	-0.22678
ZEB1	-0.997075	0.947195	-0.819171
ZFP161	0.524695	-0.321449	-0.13258
ZIC1..3	0.986174	0.392308	0.477799
ZNF143	0.317314	-0.540214	0.999969
ZNF148	-0.744218	-0.258478	0.492986
ZNF238	0.945333	0.682884	0.366796
ZNF384	-0.77446	0.615909	-0.368677
ZNF423	0.999231	0.919691	0.626541
bHLH_family	0.999964	0.999913	-0.995934

## Sheet: TableS6e
Motif activity correlations, chicken
Motif	Pearson's correlation, chicken, promoters vs enhancers	Pearson's correlation, human vs chicken, promoters	Pearson's correlation, human vs chicken, enhancers
AHR_ARNT_ARNT2	0.0527778	0.278821	0.0613322
ARNT_ARNT2_BHLHB2_MAX_MYC_USF1	-0.904148	-0.167936	0.944984
ATF4	0.303171	-0.177307	0.868107
BPTF	0.229975	-0.404119	0.908961
CREB1	0.842592	0.837009	0.94627
CTCF	0.987286	0.949204	0.93634
E2F1..5	-0.872612	0.985388	-0.91655
EBF1	0.845111	0.971078	0.641992
EGR1..3	0.564407	-0.866032	0.939633
EHF	0.870173	0.975729	0.96776
ELF1,2,4	0.64294	0.921642	0.309545
ELK1,4_GABP{A,B1}	0.986253	0.916967	0.993243
EP300	0.995098	0.988547	-0.942381
ESR1	-0.813318	0.982049	-0.983256
ETS1,2	0.948533	-0.445395	0.727698
FEV	-0.0302046	0.24837	0.939543
FOXN1	0.610262	0.99182	-0.935127
GATA1..3	0.343852	-0.918179	-0.075838
GFI1	-0.668096	-0.787372	-0.122188
GLI1..3	0.990893	0.767985	0.776013
GTF2A1,2	-0.971508	-0.755394	0.805751
GTF2I	0.816673	0.999482	-0.997624
HES1	0.321298	-0.827808	0.897739
HIC1	0.860289	0.99456	0.937833
HIF1A	0.954863	0.901668	0.934113
HMX1	-0.199198	0.570144	-0.997146
HNF4A_NR2F1,2	0.997558	0.999249	0.997624
HOX{A5,B5}	0.989851	0.983448	-0.764172
HSF1,2	-0.671252	0.776786	0.38345
IKZF1	0.096856	-0.999981	0.778631
IKZF2	-0.995137	0.963019	-0.973208
IRF1,2,7	0.762827	-0.508989	0.296971
JUN	0.908181	0.745237	0.934945
KLF12	-0.522326	-0.188223	-0.13829
KLF4	0.959558	0.986053	0.75963
LEF1_TCF7_TCF7L1,2	-0.690758	0.969907	-0.536307
LMO2	0.650486	-0.990838	-0.406597
MAFB	0.716944	0.920379	0.77152
MAZ	0.99617	-0.298748	0.984986
MTF1	0.999982	0.745228	-0.987182
MYB	0.951372	0.466409	-0.951499
MYFfamily	0.603658	-0.167025	-0.234648
MYOD1	-0.303442	0.909954	-0.252218
MZF1	0.945637	0.944959	-0.737646
NFE2L1	-0.855137	-0.17397	-0.999396
NFE2L2	0.965132	0.8548	0.802615
NFIX	0.990048	0.979801	0.932805
NFKB1_REL_RELA	-0.973251	-0.109574	-0.094695
NFY{A,B,C}	0.039493	0.801631	-0.356981
NHLH1,2	0.977823	0.961518	0.912623
NR5A1,2	0.664079	0.922904	0.999867
NRF1	0.506049	0.824347	0.8547
PATZ1	0.992144	0.990418	0.177733
PAX4	0.987872	-0.728693	-0.897453
PAX5	0.928215	0.939679	0.969732
POU5F1	-0.497397	0.753287	-0.258351
RBPJ	0.999491	-0.561429	0.95317
RFX1..5_RFXANK_RFXAP	-0.207567	0.782109	0.97575
RREB1	0.336203	0.978789	-0.740832
RUNX1..3	-0.806514	0.264554	0.314236
RXR{A,B,G}	0.965345	0.718374	-0.874472
SMAD1..7,9	0.337453	0.994668	-0.0919854
SNAI1..3	-0.0657449	0.483012	0.885246
SOX17	0.944402	-0.528266	0.800131
SP1	0.999938	0.990681	0.933796
SPI1	0.926934	-0.882383	0.374286
SPIB	-0.923266	-0.177705	0.71953
SPZ1	0.933067	-0.990191	-0.86579
SREBF1,2	-0.213937	0.999657	0.639074
STAT2,4,6	-0.998634	0.906174	-0.363895
TBP	-0.554029	-0.946517	-0.612863
TBX4,5	0.502935	-0.998427	-0.213405
TCF4_dimer	0.968848	0.499293	0.755133
TEAD1	0.997568	0.721006	0.744307
TFAP2B	0.99771	0.954527	0.999566
TFAP2{A,C}	0.897388	0.767892	0.963374
TFAP4	0.919951	0.848022	0.674743
TFCP2	0.998633	0.991116	0.839651
TFDP1	0.923144	0.945952	0.997506
TGIF1	0.94309	0.343599	0.0131553
TLX1..3_NFIC{dimer}	0.673674	0.60855	0.457599
TP53	0.991885	0.991666	0.908972
UFEwm	-0.998248	0.99951	0.416152
YY1	-0.696937	-0.999609	0.509251
ZBTB6	0.992353	0.327141	0.999749
ZEB1	0.931924	0.990084	0.954771
ZFP161	0.913033	-0.993236	0.871508
ZIC1..3	0.80473	0.695494	0.227429
ZNF143	0.99821	0.830724	0.946652
ZNF148	0.811551	0.917819	0.992408
ZNF238	0.779516	0.999939	0.759241
ZNF384	0.803251	0.86428	-0.37059
ZNF423	0.888809	-0.404398	-0.903692
bHLH_family	0.914376	0.678816	-0.883423
