# Supplementary material for: Comparative transcriptomics of primary cells in vertebrates
Source: Genome Res. 2020 Jul;30(7):951–61. doi: 10.1101/gr.255679.119 (PMC7397866; doi:10.1101/gr.255679.119)
Supplement: Supplemental Material [file supp_gr.255679.119_Supplemental_Table_S7.xlsx]

## Sheet: README
Sheets TableS7a, TableS7b, TableS7c contain the genomic locations in BED file format of predicted enhancers in rat (genome assembly rn6) , dog (genome assembly canFam3), and chicken (genome assembly galGal5) predicted from FANTOM5 CAGE data using the methodology described previously (Andersson et al. 2014).

## Sheet: TableS7a
Genomic locations of predicted enhancers in rat (genome assembly rn6)
chrom	chromStart	chromEnd	name	score	strand	thickStart	thickEnd	itemRgb	blockCount	blockSizes	blockStarts
chr1	100222889	100223117	chr1:100222889-100223117	2	.	100223003	100223004	0,0,0	2	13,11	0,217
chr1	100485560	100485981	chr1:100485560-100485981	2	.	100485667	100485668	0,0,0	2	9,214	0,207
chr1	100655865	100655961	chr1:100655865-100655961	2	.	100655912	100655913	0,0,0	2	2,2	0,94
chr1	101450874	101451429	chr1:101450874-101451429	14	.	101451149	101451150	0,0,0	2	220,224	0,331
chr1	101464691	101465066	chr1:101464691-101465066	5	.	101464871	101464872	0,0,0	2	14,27	0,348
chr1	102446490	102446901	chr1:102446490-102446901	2	.	102446689	102446690	0,0,0	2	11,23	0,388
chr1	102557110	102557494	chr1:102557110-102557494	5	.	102557301	102557302	0,0,0	2	31,31	0,353
chr1	102636947	102637362	chr1:102636947-102637362	2	.	102637254	102637255	0,0,0	2	212,11	0,404
chr1	102768676	102769042	chr1:102768676-102769042	3	.	102768871	102768872	0,0,0	2	33,7	0,359
chr1	102778668	102778832	chr1:102778668-102778832	5	.	102778751	102778752	0,0,0	2	46,43	0,121
chr1	102796562	102796908	chr1:102796562-102796908	2	.	102796720	102796721	0,0,0	2	12,40	0,306
chr1	102848280	102848391	chr1:102848280-102848391	2	.	102848344	102848345	0,0,0	2	32,13	0,98
chr1	102891024	102891264	chr1:102891024-102891264	3	.	102891153	102891154	0,0,0	2	42,23	0,217
chr1	102927647	102927888	chr1:102927647-102927888	3	.	102927784	102927785	0,0,0	2	43,8	0,233
chr1	102931166	102931209	chr1:102931166-102931209	2	.	102931186	102931187	0,0,0	2	11,12	0,31
chr1	103238270	103238585	chr1:103238270-103238585	4	.	103238299	103238300	0,0,0	2	2,258	0,57
chr1	104351596	104351980	chr1:104351596-104351980	2	.	104351737	104351738	0,0,0	2	8,108	0,276
chr1	104353865	104354051	chr1:104353865-104354051	6	.	104354001	104354002	0,0,0	2	96,9	0,177
chr1	104416081	104416433	chr1:104416081-104416433	2	.	104416254	104416255	0,0,0	2	3,7	0,345
chr1	105089803	105089965	chr1:105089803-105089965	2	.	105089879	105089880	0,0,0	2	7,15	0,147
chr1	105912619	105912837	chr1:105912619-105912837	2	.	105912725	105912726	0,0,0	2	17,21	0,197
chr1	107015035	107015201	chr1:107015035-107015201	2	.	107015121	107015122	0,0,0	2	15,8	0,158
chr1	107068514	107068889	chr1:107068514-107068889	2	.	107068699	107068700	0,0,0	2	3,7	0,368
chr1	107264914	107265006	chr1:107264914-107265006	2	.	107264959	107264960	0,0,0	2	10,11	0,81
chr1	115708742	115708839	chr1:115708742-115708839	3	.	115708785	115708786	0,0,0	2	7,16	0,81
chr1	115977176	115977537	chr1:115977176-115977537	5	.	115977405	115977406	0,0,0	2	166,68	0,293
chr1	115986444	115986825	chr1:115986444-115986825	2	.	115986629	115986630	0,0,0	2	12,22	0,359
chr1	116546840	116546954	chr1:116546840-116546954	2	.	116546897	116546898	0,0,0	2	9,7	0,107
chr1	1173211	1173534	chr1:1173211-1173534	40	.	1173364	1173365	0,0,0	2	90,106	0,217
chr1	11904945	11905347	chr1:11904945-11905347	7	.	11905012	11905013	0,0,0	2	9,275	0,127
chr1	12142080	12142312	chr1:12142080-12142312	2	.	12142214	12142215	0,0,0	2	48,10	0,222
chr1	124427104	124427330	chr1:124427104-124427330	2	.	124427221	124427222	0,0,0	2	12,3	0,223
chr1	124690752	124690943	chr1:124690752-124690943	4	.	124690805	124690806	0,0,0	2	23,106	0,85
chr1	124695935	124696161	chr1:124695935-124696161	2	.	124696054	124696055	0,0,0	2	74,60	0,166
chr1	124771295	124771768	chr1:124771295-124771768	4	.	124771637	124771638	0,0,0	2	310,98	0,375
chr1	124775862	124776326	chr1:124775862-124776326	3	.	124776168	124776169	0,0,0	2	237,88	0,376
chr1	124808024	124808195	chr1:124808024-124808195	2	.	124808108	124808109	0,0,0	2	3,4	0,167
chr1	124813120	124813194	chr1:124813120-124813194	2	.	124813154	124813155	0,0,0	2	12,16	0,58
chr1	124813356	124813880	chr1:124813356-124813880	28	.	124813593	124813594	0,0,0	2	214,262	0,262
chr1	124814470	124814707	chr1:124814470-124814707	6	.	124814644	124814645	0,0,0	2	126,13	0,224
chr1	124814708	124815236	chr1:124814708-124815236	4	.	124815113	124815114	0,0,0	2	376,93	0,435
chr1	124816324	124816719	chr1:124816324-124816719	4	.	124816398	124816399	0,0,0	2	11,256	0,139
chr1	125417517	125417740	chr1:125417517-125417740	2	.	125417622	125417623	0,0,0	2	3,14	0,209
chr1	125525110	125525276	chr1:125525110-125525276	6	.	125525180	125525181	0,0,0	2	56,81	0,85
chr1	125548626	125549033	chr1:125548626-125549033	3	.	125548836	125548837	0,0,0	2	19,4	0,403
chr1	126254405	126254623	chr1:126254405-126254623	2	.	126254513	126254514	0,0,0	2	15,15	0,203
chr1	126343761	126344042	chr1:126343761-126344042	2	.	126343977	126343978	0,0,0	2	157,5	0,276
chr1	126380516	126380865	chr1:126380516-126380865	3	.	126380676	126380677	0,0,0	2	10,38	0,311
chr1	126390793	126390971	chr1:126390793-126390971	2	.	126390910	126390911	0,0,0	2	69,11	0,167
chr1	127077050	127077281	chr1:127077050-127077281	2	.	127077065	127077066	0,0,0	2	2,201	0,30
chr1	127200886	127201355	chr1:127200886-127201355	6	.	127201233	127201234	0,0,0	2	295,69	0,400
chr1	12822517	12822653	chr1:12822517-12822653	2	.	12822598	12822599	0,0,0	2	33,5	0,131
chr1	128269064	128269195	chr1:128269064-128269195	2	.	128269124	128269125	0,0,0	2	3,13	0,118
chr1	128558573	128558819	chr1:128558573-128558819	4	.	128558687	128558688	0,0,0	2	37,54	0,192
chr1	128789165	128789560	chr1:128789165-128789560	6	.	128789360	128789361	0,0,0	2	86,90	0,305
chr1	128995281	128995445	chr1:128995281-128995445	2	.	128995291	128995292	0,0,0	2	9,152	0,12
chr1	128996340	128996702	chr1:128996340-128996702	7	.	128996448	128996449	0,0,0	2	66,210	0,152
chr1	129010917	129011261	chr1:129010917-129011261	2	.	129011045	129011046	0,0,0	2	3,89	0,255
chr1	129033933	129034174	chr1:129033933-129034174	2	.	129034052	129034053	0,0,0	2	2,3	0,238
chr1	129107257	129107550	chr1:129107257-129107550	4	.	129107404	129107405	0,0,0	2	114,112	0,181
chr1	129111928	129112075	chr1:129111928-129112075	2	.	129112007	129112008	0,0,0	2	16,4	0,143
chr1	129113050	129113422	chr1:129113050-129113422	19	.	129113235	129113236	0,0,0	2	127,128	0,244
chr1	129132366	129132693	chr1:129132366-129132693	5	.	129132558	129132559	0,0,0	2	79,21	0,306
chr1	129165641	129165885	chr1:129165641-129165885	2	.	129165761	129165762	0,0,0	2	1,3	0,241
chr1	131012557	131012753	chr1:131012557-131012753	37	.	131012685	131012686	0,0,0	2	109,48	0,148
chr1	13114101	13114432	chr1:13114101-13114432	2	.	13114277	13114278	0,0,0	2	33,10	0,321
chr1	13174899	13175209	chr1:13174899-13175209	3	.	13175114	13175115	0,0,0	2	130,8	0,302
chr1	133904451	133904559	chr1:133904451-133904559	2	.	133904491	133904492	0,0,0	2	10,37	0,71
chr1	134337790	134338082	chr1:134337790-134338082	2	.	134337936	134337937	0,0,0	2	8,6	0,286
chr1	134431778	134432035	chr1:134431778-134432035	2	.	134431906	134431907	0,0,0	2	2,1	0,256
chr1	134783272	134783591	chr1:134783272-134783591	2	.	134783523	134783524	0,0,0	2	186,2	0,317
chr1	134877601	134877774	chr1:134877601-134877774	3	.	134877698	134877699	0,0,0	2	41,19	0,154
chr1	134880379	134880785	chr1:134880379-134880785	2	.	134880718	134880719	0,0,0	2	277,3	0,403
chr1	134886046	134886420	chr1:134886046-134886420	3	.	134886383	134886384	0,0,0	2	319,17	0,357
chr1	134888997	134889125	chr1:134888997-134889125	2	.	134889063	134889064	0,0,0	2	16,10	0,118
chr1	134943261	134943580	chr1:134943261-134943580	10	.	134943434	134943435	0,0,0	2	93,65	0,254
chr1	135160302	135160554	chr1:135160302-135160554	2	.	135160423	135160424	0,0,0	2	3,11	0,241
chr1	13552916	13553064	chr1:13552916-13553064	2	.	13553015	13553016	0,0,0	2	58,7	0,141
chr1	135717425	135717684	chr1:135717425-135717684	3	.	135717538	135717539	0,0,0	2	18,50	0,209
chr1	13650226	13650694	chr1:13650226-13650694	6	.	13650542	13650543	0,0,0	2	208,42	0,426
chr1	13675603	13675869	chr1:13675603-13675869	2	.	13675749	13675750	0,0,0	2	41,14	0,252
chr1	137048875	137049202	chr1:137048875-137049202	2	.	137049040	137049041	0,0,0	2	5,1	0,326
chr1	137208420	137208601	chr1:137208420-137208601	2	.	137208511	137208512	0,0,0	2	15,13	0,168
chr1	137233895	137234001	chr1:137233895-137234001	3	.	137233920	137233921	0,0,0	2	6,61	0,45
chr1	137248454	137248661	chr1:137248454-137248661	6	.	137248548	137248549	0,0,0	2	70,87	0,120
chr1	137426711	137426988	chr1:137426711-137426988	2	.	137426848	137426849	0,0,0	2	7,8	0,269
chr1	138361718	138361994	chr1:138361718-138361994	2	.	138361863	138361864	0,0,0	2	21,5	0,271
chr1	139148365	139148681	chr1:139148365-139148681	2	.	139148523	139148524	0,0,0	2	3,2	0,314
chr1	140263281	140263603	chr1:140263281-140263603	5	.	140263454	140263455	0,0,0	2	41,16	0,306
chr1	140600614	140600805	chr1:140600614-140600805	3	.	140600707	140600708	0,0,0	2	13,17	0,174
chr1	140635103	140635183	chr1:140635103-140635183	2	.	140635135	140635136	0,0,0	2	2,17	0,63
chr1	141095030	141095108	chr1:141095030-141095108	2	.	141095084	141095085	0,0,0	2	33,2	0,76
chr1	141189820	141190022	chr1:141189820-141190022	2	.	141189923	141189924	0,0,0	2	24,18	0,184
chr1	141622619	141622851	chr1:141622619-141622851	2	.	141622729	141622730	0,0,0	2	14,24	0,208
chr1	141767305	141767941	chr1:141767305-141767941	9	.	141767427	141767428	0,0,0	2	86,476	0,160
chr1	141854337	141854670	chr1:141854337-141854670	2	.	141854500	141854501	0,0,0	2	15,20	0,313
chr1	141892364	141892624	chr1:141892364-141892624	3	.	141892506	141892507	0,0,0	2	37,12	0,248
chr1	141973408	141973744	chr1:141973408-141973744	3	.	141973603	141973604	0,0,0	2	123,68	0,268
chr1	141980010	141980380	chr1:141980010-141980380	2	.	141980108	141980109	0,0,0	2	52,225	0,145
chr1	142088927	142089347	chr1:142088927-142089347	3	.	142089136	142089137	0,0,0	2	30,31	0,389
chr1	142195579	142195849	chr1:142195579-142195849	3	.	142195666	142195667	0,0,0	2	62,157	0,113
chr1	142212899	142213312	chr1:142212899-142213312	2	.	142213112	142213113	0,0,0	2	29,15	0,398
chr1	142409665	142409854	chr1:142409665-142409854	2	.	142409763	142409764	0,0,0	2	19,11	0,178
chr1	142417746	142418045	chr1:142417746-142418045	6	.	142417962	142417963	0,0,0	2	144,10	0,289
chr1	142482729	142482925	chr1:142482729-142482925	3	.	142482819	142482820	0,0,0	2	10,25	0,171
chr1	142577831	142577953	chr1:142577831-142577953	2	.	142577938	142577939	0,0,0	2	99,6	0,116
chr1	142589468	142589754	chr1:142589468-142589754	2	.	142589605	142589606	0,0,0	2	108,118	0,168
chr1	142592136	142592612	chr1:142592136-142592612	2	.	142592280	142592281	0,0,0	2	8,194	0,282
chr1	142594333	142594697	chr1:142594333-142594697	5	.	142594454	142594455	0,0,0	2	27,147	0,217
chr1	142596266	142596862	chr1:142596266-142596862	6	.	142596552	142596553	0,0,0	2	279,301	0,295
chr1	142607458	142607816	chr1:142607458-142607816	4	.	142607675	142607676	0,0,0	2	92,15	0,343
chr1	142614220	142614283	chr1:142614220-142614283	2	.	142614254	142614255	0,0,0	2	17,10	0,53
chr1	142842831	142843242	chr1:142842831-142843242	2	.	142843044	142843045	0,0,0	2	33,16	0,395
chr1	142966263	142966426	chr1:142966263-142966426	5	.	142966366	142966367	0,0,0	2	48,4	0,159
chr1	143034442	143035003	chr1:143034442-143035003	9	.	143034749	143034750	0,0,0	2	275,221	0,340
chr1	14314424	14314813	chr1:14314424-14314813	2	.	14314694	14314695	0,0,0	2	164,11	0,378
chr1	143390507	143390656	chr1:143390507-143390656	2	.	143390597	143390598	0,0,0	2	39,6	0,143
chr1	143439213	143439560	chr1:143439213-143439560	2	.	143439410	143439411	0,0,0	2	53,4	0,343
chr1	143492876	143493343	chr1:143492876-143493343	7	.	143493032	143493033	0,0,0	2	44,198	0,269
chr1	143521863	143521899	chr1:143521863-143521899	2	.	143521880	143521881	0,0,0	2	1,2	0,34
chr1	143940913	143941359	chr1:143940913-143941359	2	.	143941004	143941005	0,0,0	2	3,265	0,181
chr1	144237842	144238113	chr1:144237842-144238113	2	.	144237985	144237986	0,0,0	2	20,4	0,267
chr1	144602918	144603018	chr1:144602918-144603018	5	.	144602974	144602975	0,0,0	2	31,17	0,83
chr1	144727853	144727960	chr1:144727853-144727960	2	.	144727900	144727901	0,0,0	2	20,32	0,75
chr1	144791374	144791646	chr1:144791374-144791646	2	.	144791492	144791493	0,0,0	2	8,43	0,229
chr1	145613903	145614050	chr1:145613903-145614050	2	.	145613969	145613970	0,0,0	2	2,16	0,131
chr1	145825649	145825793	chr1:145825649-145825793	2	.	145825708	145825709	0,0,0	2	4,29	0,115
chr1	145846022	145846309	chr1:145846022-145846309	3	.	145846149	145846150	0,0,0	2	11,42	0,245
chr1	145875094	145875405	chr1:145875094-145875405	6	.	145875256	145875257	0,0,0	2	135,120	0,191
chr1	145876932	145877214	chr1:145876932-145877214	2	.	145877146	145877147	0,0,0	2	153,5	0,277
chr1	145877567	145877817	chr1:145877567-145877817	3	.	145877806	145877807	0,0,0	2	233,3	0,247
chr1	146020364	146020503	chr1:146020364-146020503	2	.	146020434	146020435	0,0,0	2	8,5	0,134
chr1	146082542	146082752	chr1:146082542-146082752	2	.	146082650	146082651	0,0,0	2	15,7	0,203
chr1	146093426	146093667	chr1:146093426-146093667	4	.	146093539	146093540	0,0,0	2	29,42	0,199
chr1	146162612	146162771	chr1:146162612-146162771	2	.	146162715	146162716	0,0,0	2	66,17	0,142
chr1	146305599	146305790	chr1:146305599-146305790	5	.	146305770	146305771	0,0,0	2	168,15	0,176
chr1	146426384	146426660	chr1:146426384-146426660	4	.	146426518	146426519	0,0,0	2	3,10	0,266
chr1	146458610	146458885	chr1:146458610-146458885	2	.	146458787	146458788	0,0,0	2	84,4	0,271
chr1	146465290	146465554	chr1:146465290-146465554	4	.	146465386	146465387	0,0,0	2	52,123	0,141
chr1	146482533	146482727	chr1:146482533-146482727	3	.	146482622	146482623	0,0,0	2	9,23	0,171
chr1	146484449	146484781	chr1:146484449-146484781	2	.	146484467	146484468	0,0,0	2	4,298	0,34
chr1	146486444	146486691	chr1:146486444-146486691	3	.	146486627	146486628	0,0,0	2	125,4	0,243
chr1	146508999	146509051	chr1:146508999-146509051	2	.	146509026	146509027	0,0,0	2	16,13	0,39
chr1	146585314	146585443	chr1:146585314-146585443	4	.	146585368	146585369	0,0,0	2	32,51	0,78
chr1	146590418	146590537	chr1:146590418-146590537	2	.	146590470	146590471	0,0,0	2	1,14	0,105
chr1	146720302	146720446	chr1:146720302-146720446	2	.	146720413	146720414	0,0,0	2	81,1	0,143
chr1	146724584	146724816	chr1:146724584-146724816	2	.	146724728	146724729	0,0,0	2	75,17	0,215
chr1	146735018	146735201	chr1:146735018-146735201	2	.	146735138	146735139	0,0,0	2	59,1	0,182
chr1	146796513	146796552	chr1:146796513-146796552	2	.	146796537	146796538	0,0,0	2	16,5	0,34
chr1	148450948	148451186	chr1:148450948-148451186	2	.	148451066	148451067	0,0,0	2	6,7	0,231
chr1	15038937	15039129	chr1:15038937-15039129	2	.	15039043	15039044	0,0,0	2	34,13	0,179
chr1	15063511	15063540	chr1:15063511-15063540	2	.	15063518	15063519	0,0,0	2	2,15	0,14
chr1	152836984	152837293	chr1:152836984-152837293	2	.	152837130	152837131	0,0,0	2	5,20	0,289
chr1	153738394	153738463	chr1:153738394-153738463	2	.	153738421	153738422	0,0,0	2	5,19	0,50
chr1	153739603	153739673	chr1:153739603-153739673	2	.	153739622	153739623	0,0,0	2	15,45	0,25
chr1	153739998	153740174	chr1:153739998-153740174	4	.	153740084	153740085	0,0,0	2	39,42	0,134
chr1	153764861	153765031	chr1:153764861-153765031	3	.	153764934	153764935	0,0,0	2	24,46	0,124
chr1	153786576	153786808	chr1:153786576-153786808	6	.	153786702	153786703	0,0,0	2	30,9	0,223
chr1	153789148	153789478	chr1:153789148-153789478	5	.	153789336	153789337	0,0,0	2	128,80	0,250
chr1	153960823	153961146	chr1:153960823-153961146	4	.	153961022	153961023	0,0,0	2	79,2	0,321
chr1	153966264	153966649	chr1:153966264-153966649	3	.	153966387	153966388	0,0,0	2	23,160	0,225
chr1	154018324	154018671	chr1:154018324-154018671	5	.	154018633	154018634	0,0,0	2	285,13	0,334
chr1	154036892	154037235	chr1:154036892-154037235	2	.	154036981	154036982	0,0,0	2	87,251	0,92
chr1	154263079	154263308	chr1:154263079-154263308	2	.	154263189	154263190	0,0,0	2	1,8	0,221
chr1	154279589	154279852	chr1:154279589-154279852	2	.	154279732	154279733	0,0,0	2	40,16	0,247
chr1	154288759	154288894	chr1:154288759-154288894	2	.	154288838	154288839	0,0,0	2	30,6	0,129
chr1	154297676	154297885	chr1:154297676-154297885	2	.	154297681	154297682	0,0,0	2	3,200	0,9
chr1	154298836	154299138	chr1:154298836-154299138	3	.	154299028	154299029	0,0,0	2	114,31	0,271
chr1	154301176	154301473	chr1:154301176-154301473	10	.	154301290	154301291	0,0,0	2	28,95	0,202
chr1	154333211	154333556	chr1:154333211-154333556	2	.	154333377	154333378	0,0,0	2	8,20	0,325
chr1	154338759	154338802	chr1:154338759-154338802	4	.	154338773	154338774	0,0,0	2	7,20	0,23
chr1	154352813	154353161	chr1:154352813-154353161	2	.	154352945	154352946	0,0,0	2	27,109	0,239
chr1	15445729	15445969	chr1:15445729-15445969	2	.	15445833	15445834	0,0,0	2	2,32	0,208
chr1	15584710	15585111	chr1:15584710-15585111	2	.	15584887	15584888	0,0,0	2	4,49	0,352
chr1	156435102	156435386	chr1:156435102-156435386	2	.	156435244	156435245	0,0,0	2	4,3	0,281
chr1	157220989	157221059	chr1:157220989-157221059	2	.	157221001	157221002	0,0,0	2	7,52	0,18
chr1	157574725	157575134	chr1:157574725-157575134	4	.	157574773	157574774	0,0,0	2	21,332	0,77
chr1	157630437	157630743	chr1:157630437-157630743	2	.	157630583	157630584	0,0,0	2	16,29	0,277
chr1	15798899	15799245	chr1:15798899-15799245	3	.	15799113	15799114	0,0,0	2	102,18	0,328
chr1	16102552	16102771	chr1:16102552-16102771	2	.	16102654	16102655	0,0,0	2	5,18	0,201
chr1	162016633	162017019	chr1:162016633-162017019	2	.	162016818	162016819	0,0,0	2	3,17	0,369
chr1	162054756	162054863	chr1:162054756-162054863	2	.	162054786	162054787	0,0,0	2	1,47	0,60
chr1	162054942	162055216	chr1:162054942-162055216	2	.	162055087	162055088	0,0,0	2	19,2	0,272
chr1	162128269	162128663	chr1:162128269-162128663	2	.	162128458	162128459	0,0,0	2	4,19	0,375
chr1	162419933	162420071	chr1:162419933-162420071	2	.	162419943	162419944	0,0,0	2	6,123	0,15
chr1	162662142	162662495	chr1:162662142-162662495	3	.	162662323	162662324	0,0,0	2	25,14	0,339
chr1	162723948	162724107	chr1:162723948-162724107	2	.	162723969	162723970	0,0,0	2	8,124	0,35
chr1	162750323	162750485	chr1:162750323-162750485	8	.	162750376	162750377	0,0,0	2	17,72	0,90
chr1	163036368	163036813	chr1:163036368-163036813	4	.	163036591	163036592	0,0,0	2	26,24	0,421
chr1	163083822	163084178	chr1:163083822-163084178	2	.	163083994	163083995	0,0,0	2	8,18	0,338
chr1	163117863	163118243	chr1:163117863-163118243	3	.	163118211	163118212	0,0,0	2	343,26	0,354
chr1	163126151	163126246	chr1:163126151-163126246	2	.	163126187	163126188	0,0,0	2	9,30	0,65
chr1	163325505	163325556	chr1:163325505-163325556	2	.	163325530	163325531	0,0,0	2	22,22	0,29
chr1	163358729	163359156	chr1:163358729-163359156	3	.	163358964	163358965	0,0,0	2	71,27	0,400
chr1	163381276	163381416	chr1:163381276-163381416	2	.	163381357	163381358	0,0,0	2	25,2	0,138
chr1	163479355	163479581	chr1:163479355-163479581	2	.	163479474	163479475	0,0,0	2	17,3	0,223
chr1	163507746	163507926	chr1:163507746-163507926	2	.	163507845	163507846	0,0,0	2	21,1	0,179
chr1	163513371	163513665	chr1:163513371-163513665	2	.	163513521	163513522	0,0,0	2	17,9	0,285
chr1	163774511	163775093	chr1:163774511-163775093	8	.	163774843	163774844	0,0,0	2	298,214	0,368
chr1	163883370	163883548	chr1:163883370-163883548	2	.	163883524	163883525	0,0,0	2	134,3	0,175
chr1	163961843	163962141	chr1:163961843-163962141	2	.	163961991	163961992	0,0,0	2	1,2	0,296
chr1	164069959	164070092	chr1:164069959-164070092	3	.	164070005	164070006	0,0,0	2	3,43	0,90
chr1	164100548	164100850	chr1:164100548-164100850	2	.	164100699	164100700	0,0,0	2	19,18	0,284
chr1	164141311	164141570	chr1:164141311-164141570	2	.	164141432	164141433	0,0,0	2	5,20	0,239
chr1	164230645	164230869	chr1:164230645-164230869	2	.	164230770	164230771	0,0,0	2	33,5	0,219
chr1	164306043	164306658	chr1:164306043-164306658	13	.	164306520	164306521	0,0,0	2	457,116	0,499
chr1	164310593	164310666	chr1:164310593-164310666	3	.	164310624	164310625	0,0,0	2	9,18	0,55
chr1	164310947	164311359	chr1:164310947-164311359	23	.	164311202	164311203	0,0,0	2	188,88	0,324
chr1	164312013	164312330	chr1:164312013-164312330	3	.	164312199	164312200	0,0,0	2	113,56	0,261
chr1	164315448	164315972	chr1:164315448-164315972	6	.	164315686	164315687	0,0,0	2	142,188	0,336
chr1	164854392	164854535	chr1:164854392-164854535	2	.	164854462	164854463	0,0,0	2	11,12	0,131
chr1	165121782	165121883	chr1:165121782-165121883	2	.	165121839	165121840	0,0,0	2	20,5	0,96
chr1	165201821	165201977	chr1:165201821-165201977	3	.	165201858	165201859	0,0,0	2	33,113	0,43
chr1	165299034	165299329	chr1:165299034-165299329	12	.	165299177	165299178	0,0,0	2	114,122	0,173
chr1	165299543	165299626	chr1:165299543-165299626	3	.	165299590	165299591	0,0,0	2	22,10	0,73
chr1	165310276	165310756	chr1:165310276-165310756	3	.	165310364	165310365	0,0,0	2	2,304	0,176
chr1	165672608	165673117	chr1:165672608-165673117	3	.	165672957	165672958	0,0,0	2	201,10	0,499
chr1	165675371	165675659	chr1:165675371-165675659	3	.	165675474	165675475	0,0,0	2	52,133	0,155
chr1	165926306	165926378	chr1:165926306-165926378	2	.	165926342	165926343	0,0,0	2	7,5	0,67
chr1	165948431	165948450	chr1:165948431-165948450	2	.	165948444	165948445	0,0,0	2	10,2	0,17
chr1	165953951	165954178	chr1:165953951-165954178	2	.	165954066	165954067	0,0,0	2	9,4	0,223
chr1	165959837	165960033	chr1:165959837-165960033	2	.	165959929	165959930	0,0,0	2	4,15	0,181
chr1	165965905	165966174	chr1:165965905-165966174	5	.	165966019	165966020	0,0,0	2	32,71	0,198
chr1	165967875	165968249	chr1:165967875-165968249	6	.	165967988	165967989	0,0,0	2	55,201	0,173
chr1	165988057	165988346	chr1:165988057-165988346	2	.	165988189	165988190	0,0,0	2	1,25	0,264
chr1	166013948	166014521	chr1:166013948-166014521	4	.	166014173	166014174	0,0,0	2	219,340	0,233
chr1	166024612	166024827	chr1:166024612-166024827	2	.	166024736	166024737	0,0,0	2	110,76	0,139
chr1	166030268	166030970	chr1:166030268-166030970	5	.	166030627	166030628	0,0,0	2	354,337	0,365
chr1	166064265	166064721	chr1:166064265-166064721	3	.	166064441	166064442	0,0,0	2	77,180	0,276
chr1	166116443	166116729	chr1:166116443-166116729	3	.	166116612	166116613	0,0,0	2	74,21	0,265
chr1	166121533	166121628	chr1:166121533-166121628	2	.	166121571	166121572	0,0,0	2	2,20	0,75
chr1	166434552	166434768	chr1:166434552-166434768	7	.	166434634	166434635	0,0,0	2	54,105	0,111
chr1	166435063	166435381	chr1:166435063-166435381	5	.	166435165	166435166	0,0,0	2	37,149	0,169
chr1	166555732	166555856	chr1:166555732-166555856	2	.	166555788	166555789	0,0,0	2	22,32	0,92
chr1	166573325	166573500	chr1:166573325-166573500	2	.	166573410	166573411	0,0,0	2	1,5	0,170
chr1	166701246	166701487	chr1:166701246-166701487	4	.	166701355	166701356	0,0,0	2	6,28	0,213
chr1	166951880	166952141	chr1:166951880-166952141	26	.	166951974	166951975	0,0,0	2	62,133	0,128
chr1	167045908	167046004	chr1:167045908-167046004	2	.	167045961	167045962	0,0,0	2	18,6	0,90
chr1	167576572	167576741	chr1:167576572-167576741	2	.	167576644	167576645	0,0,0	2	14,37	0,132
chr1	16905247	16905543	chr1:16905247-16905543	2	.	16905402	16905403	0,0,0	2	37,21	0,275
chr1	170425440	170425827	chr1:170425440-170425827	3	.	170425642	170425643	0,0,0	2	185,167	0,220
chr1	170580502	170580802	chr1:170580502-170580802	2	.	170580544	170580545	0,0,0	2	1,215	0,85
chr1	170581496	170581682	chr1:170581496-170581682	8	.	170581545	170581546	0,0,0	2	43,130	0,56
chr1	171688874	171688996	chr1:171688874-171688996	3	.	171688946	171688947	0,0,0	2	25,1	0,121
chr1	17260759	17261084	chr1:17260759-17261084	2	.	17260919	17260920	0,0,0	2	2,6	0,319
chr1	173076386	173076773	chr1:173076386-173076773	3	.	173076569	173076570	0,0,0	2	180,199	0,188
chr1	173275360	173275516	chr1:173275360-173275516	2	.	173275371	173275372	0,0,0	2	4,137	0,19
chr1	173743646	173743985	chr1:173743646-173743985	2	.	173743816	173743817	0,0,0	2	8,6	0,333
chr1	174071846	174071915	chr1:174071846-174071915	4	.	174071868	174071869	0,0,0	2	4,28	0,41
chr1	174159778	174160099	chr1:174159778-174160099	2	.	174159995	174159996	0,0,0	2	128,13	0,308
chr1	174193943	174194151	chr1:174193943-174194151	3	.	174194073	174194074	0,0,0	2	70,16	0,192
chr1	174267690	174268006	chr1:174267690-174268006	2	.	174267822	174267823	0,0,0	2	10,60	0,256
chr1	174558259	174558444	chr1:174558259-174558444	2	.	174558347	174558348	0,0,0	2	7,14	0,171
chr1	174636808	174637265	chr1:174636808-174637265	2	.	174636961	174636962	0,0,0	2	104,253	0,204
chr1	174656796	174657150	chr1:174656796-174657150	2	.	174656966	174656967	0,0,0	2	11,24	0,330
chr1	174808593	174808669	chr1:174808593-174808669	8	.	174808634	174808635	0,0,0	2	29,22	0,54
chr1	174878552	174878918	chr1:174878552-174878918	2	.	174878679	174878680	0,0,0	2	11,121	0,245
chr1	174925710	174925931	chr1:174925710-174925931	2	.	174925824	174925825	0,0,0	2	25,17	0,204
chr1	174929917	174930192	chr1:174929917-174930192	2	.	174930087	174930088	0,0,0	2	71,4	0,271
chr1	174937150	174937728	chr1:174937150-174937728	6	.	174937446	174937447	0,0,0	2	217,201	0,377
chr1	174951258	174951610	chr1:174951258-174951610	2	.	174951435	174951436	0,0,0	2	7,4	0,348
chr1	175176714	175176891	chr1:175176714-175176891	6	.	175176841	175176842	0,0,0	2	92,13	0,164
chr1	175999110	175999273	chr1:175999110-175999273	6	.	175999179	175999180	0,0,0	2	57,80	0,83
chr1	176812942	176813333	chr1:176812942-176813333	3	.	176813135	176813136	0,0,0	2	14,17	0,374
chr1	177025460	177025791	chr1:177025460-177025791	7	.	177025603	177025604	0,0,0	2	117,160	0,171
chr1	177026092	177026218	chr1:177026092-177026218	2	.	177026159	177026160	0,0,0	2	12,2	0,124
chr1	177026951	177027480	chr1:177026951-177027480	3	.	177026997	177026998	0,0,0	2	5,441	0,88
chr1	177049264	177049763	chr1:177049264-177049763	3	.	177049398	177049399	0,0,0	2	134,364	0,135
chr1	177051943	177052318	chr1:177051943-177052318	2	.	177052087	177052088	0,0,0	2	35,121	0,254
chr1	177119882	177120198	chr1:177119882-177120198	3	.	177119942	177119943	0,0,0	2	36,230	0,86
chr1	177120340	177120976	chr1:177120340-177120976	2	.	177120667	177120668	0,0,0	2	268,248	0,388
chr1	177122477	177122723	chr1:177122477-177122723	2	.	177122592	177122593	0,0,0	2	44,59	0,187
chr1	177153065	177153345	chr1:177153065-177153345	2	.	177153168	177153169	0,0,0	2	3,75	0,205
chr1	177195673	177195852	chr1:177195673-177195852	2	.	177195798	177195799	0,0,0	2	83,11	0,168
chr1	177196279	177196720	chr1:177196279-177196720	7	.	177196496	177196497	0,0,0	2	27,33	0,408
chr1	177251061	177251272	chr1:177251061-177251272	2	.	177251167	177251168	0,0,0	2	63,60	0,151
chr1	177251822	177252073	chr1:177251822-177252073	2	.	177251907	177251908	0,0,0	2	6,85	0,166
chr1	177256784	177257021	chr1:177256784-177257021	2	.	177256893	177256894	0,0,0	2	1,18	0,219
chr1	177272057	177272337	chr1:177272057-177272337	2	.	177272076	177272077	0,0,0	2	7,248	0,32
chr1	177279196	177279251	chr1:177279196-177279251	2	.	177279239	177279240	0,0,0	2	36,4	0,51
chr1	177284659	177285125	chr1:177284659-177285125	26	.	177284913	177284914	0,0,0	2	195,151	0,315
chr1	177316991	177317291	chr1:177316991-177317291	2	.	177317018	177317019	0,0,0	2	4,249	0,51
chr1	177354376	177354738	chr1:177354376-177354738	2	.	177354673	177354674	0,0,0	2	272,39	0,323
chr1	177398163	177398333	chr1:177398163-177398333	2	.	177398305	177398306	0,0,0	2	117,2	0,168
chr1	177478946	177479069	chr1:177478946-177479069	2	.	177479007	177479008	0,0,0	2	6,6	0,117
chr1	177497273	177497750	chr1:177497273-177497750	2	.	177497614	177497615	0,0,0	2	301,94	0,383
chr1	177503945	177504323	chr1:177503945-177504323	2	.	177504128	177504129	0,0,0	2	3,13	0,365
chr1	177625241	177625547	chr1:177625241-177625547	2	.	177625403	177625404	0,0,0	2	22,3	0,303
chr1	177642857	177643256	chr1:177642857-177643256	2	.	177642995	177642996	0,0,0	2	20,142	0,257
chr1	177653466	177653579	chr1:177653466-177653579	2	.	177653485	177653486	0,0,0	2	13,86	0,27
chr1	177804686	177804817	chr1:177804686-177804817	2	.	177804750	177804751	0,0,0	2	16,17	0,114
chr1	177968672	177969181	chr1:177968672-177969181	6	.	177968777	177968778	0,0,0	2	46,343	0,166
chr1	177980229	177980584	chr1:177980229-177980584	2	.	177980427	177980428	0,0,0	2	45,2	0,353
chr1	178000421	178000641	chr1:178000421-178000641	20	.	178000532	178000533	0,0,0	2	63,60	0,160
chr1	178004171	178004319	chr1:178004171-178004319	2	.	178004230	178004231	0,0,0	2	2,31	0,117
chr1	178025463	178025566	chr1:178025463-178025566	4	.	178025496	178025497	0,0,0	2	12,48	0,55
chr1	178027314	178027671	chr1:178027314-178027671	2	.	178027494	178027495	0,0,0	2	10,6	0,351
chr1	178090303	178090455	chr1:178090303-178090455	5	.	178090377	178090378	0,0,0	2	52,54	0,98
chr1	178099949	178100157	chr1:178099949-178100157	4	.	178100050	178100051	0,0,0	2	25,29	0,179
chr1	178186651	178186940	chr1:178186651-178186940	2	.	178186817	178186818	0,0,0	2	49,4	0,285
chr1	1784745	1784918	chr1:1784745-1784918	2	.	1784836	1784837	0,0,0	2	31,20	0,153
chr1	178730869	178731300	chr1:178730869-178731300	4	.	178730965	178730966	0,0,0	2	68,305	0,126
chr1	178898522	178898904	chr1:178898522-178898904	2	.	178898711	178898712	0,0,0	2	9,12	0,370
chr1	178997262	178997603	chr1:178997262-178997603	2	.	178997440	178997441	0,0,0	2	30,14	0,327
chr1	183891817	183892209	chr1:183891817-183892209	2	.	183892003	183892004	0,0,0	2	21,40	0,352
chr1	185114911	185114970	chr1:185114911-185114970	2	.	185114937	185114938	0,0,0	2	9,14	0,45
chr1	185162433	185162812	chr1:185162433-185162812	2	.	185162630	185162631	0,0,0	2	25,8	0,371
chr1	185212844	185213042	chr1:185212844-185213042	2	.	185212944	185212945	0,0,0	2	4,1	0,197
chr1	185514315	185514366	chr1:185514315-185514366	2	.	185514349	185514350	0,0,0	2	20,1	0,50
chr1	185633884	185634384	chr1:185633884-185634384	4	.	185634040	185634041	0,0,0	2	132,319	0,181
chr1	186163103	186163373	chr1:186163103-186163373	2	.	186163231	186163232	0,0,0	2	4,16	0,254
chr1	1873020	1873148	chr1:1873020-1873148	2	.	1873083	1873084	0,0,0	2	10,11	0,117
chr1	187761077	187761454	chr1:187761077-187761454	2	.	187761163	187761164	0,0,0	2	1,205	0,172
chr1	188095296	188095684	chr1:188095296-188095684	4	.	188095526	188095527	0,0,0	2	129,55	0,333
chr1	188137843	188138334	chr1:188137843-188138334	6	.	188138255	188138256	0,0,0	2	405,70	0,421
chr1	188690490	188690832	chr1:188690490-188690832	2	.	188690662	188690663	0,0,0	2	6,3	0,339
chr1	188783432	188783847	chr1:188783432-188783847	9	.	188783642	188783643	0,0,0	2	32,25	0,390
chr1	189314376	189314527	chr1:189314376-189314527	2	.	189314456	189314457	0,0,0	2	16,5	0,146
chr1	189632571	189632711	chr1:189632571-189632711	2	.	189632605	189632606	0,0,0	2	11,82	0,58
chr1	189668476	189668602	chr1:189668476-189668602	2	.	189668538	189668539	0,0,0	2	20,20	0,106
chr1	189783429	189783487	chr1:189783429-189783487	2	.	189783454	189783455	0,0,0	2	4,11	0,47
chr1	190746758	190746806	chr1:190746758-190746806	2	.	190746777	190746778	0,0,0	2	5,14	0,34
chr1	191888073	191888455	chr1:191888073-191888455	2	.	191888266	191888267	0,0,0	2	22,16	0,366
chr1	191947440	191947478	chr1:191947440-191947478	2	.	191947452	191947453	0,0,0	2	5,17	0,21
chr1	192840816	192840864	chr1:192840816-192840864	2	.	192840840	192840841	0,0,0	2	5,4	0,44
chr1	193051706	193051915	chr1:193051706-193051915	6	.	193051834	193051835	0,0,0	2	73,25	0,184
chr1	193060351	193060506	chr1:193060351-193060506	9	.	193060442	193060443	0,0,0	2	43,15	0,140
chr1	193062004	193062271	chr1:193062004-193062271	25	.	193062104	193062105	0,0,0	2	71,136	0,131
chr1	193114642	193114915	chr1:193114642-193114915	2	.	193114745	193114746	0,0,0	2	6,72	0,201
chr1	19337630	19337698	chr1:19337630-19337698	2	.	19337658	19337659	0,0,0	2	2,12	0,56
chr1	194770053	194770217	chr1:194770053-194770217	2	.	194770144	194770145	0,0,0	2	31,12	0,152
chr1	196782339	196782481	chr1:196782339-196782481	2	.	196782409	196782410	0,0,0	2	30,31	0,111
chr1	196855097	196855295	chr1:196855097-196855295	2	.	196855193	196855194	0,0,0	2	8,12	0,186
chr1	196875950	196875990	chr1:196875950-196875990	2	.	196875973	196875974	0,0,0	2	11,3	0,37
chr1	197279881	197279945	chr1:197279881-197279945	2	.	197279902	197279903	0,0,0	2	13,33	0,31
chr1	197415861	197416056	chr1:197415861-197416056	2	.	197415958	197415959	0,0,0	2	13,13	0,182
chr1	197561715	197561975	chr1:197561715-197561975	2	.	197561828	197561829	0,0,0	2	12,45	0,215
chr1	197732654	197732978	chr1:197732654-197732978	6	.	197732819	197732820	0,0,0	2	35,28	0,296
chr1	197983855	197984261	chr1:197983855-197984261	2	.	197984061	197984062	0,0,0	2	8,1	0,405
chr1	198455856	198456232	chr1:198455856-198456232	7	.	198456016	198456017	0,0,0	2	160,214	0,162
chr1	198555038	198555357	chr1:198555038-198555357	2	.	198555089	198555090	0,0,0	2	7,223	0,96
chr1	198873314	198873595	chr1:198873314-198873595	3	.	198873344	198873345	0,0,0	2	9,229	0,52
chr1	198993094	198993383	chr1:198993094-198993383	2	.	198993236	198993237	0,0,0	2	5,9	0,280
chr1	199083507	199083714	chr1:199083507-199083714	3	.	199083588	199083589	0,0,0	2	61,104	0,103
chr1	199134636	199134981	chr1:199134636-199134981	2	.	199134759	199134760	0,0,0	2	1,99	0,246
chr1	199262789	199263096	chr1:199262789-199263096	3	.	199262948	199262949	0,0,0	2	29,17	0,290
chr1	199452726	199452928	chr1:199452726-199452928	2	.	199452842	199452843	0,0,0	2	46,14	0,188
chr1	199729778	199730107	chr1:199729778-199730107	3	.	199729930	199729931	0,0,0	2	6,30	0,299
chr1	199732230	199732496	chr1:199732230-199732496	2	.	199732384	199732385	0,0,0	2	53,9	0,257
chr1	199738777	199739055	chr1:199738777-199739055	4	.	199738944	199738945	0,0,0	2	66,9	0,269
chr1	199856440	199856995	chr1:199856440-199856995	2	.	199856696	199856697	0,0,0	2	199,241	0,314
chr1	199869492	199869739	chr1:199869492-199869739	2	.	199869614	199869615	0,0,0	2	3,5	0,242
chr1	199879242	199879536	chr1:199879242-199879536	5	.	199879294	199879295	0,0,0	2	12,200	0,94
chr1	200162087	200162417	chr1:200162087-200162417	15	.	200162231	200162232	0,0,0	2	3,43	0,287
chr1	200447669	200447784	chr1:200447669-200447784	2	.	200447726	200447727	0,0,0	2	8,7	0,108
chr1	200722948	200723197	chr1:200722948-200723197	2	.	200723076	200723077	0,0,0	2	21,13	0,236
chr1	201080904	201081049	chr1:201080904-201081049	3	.	201080977	201080978	0,0,0	2	28,25	0,120
chr1	201500419	201500741	chr1:201500419-201500741	6	.	201500464	201500465	0,0,0	2	41,272	0,50
chr1	201501050	201501442	chr1:201501050-201501442	2	.	201501090	201501091	0,0,0	2	8,319	0,73
chr1	201528753	201528936	chr1:201528753-201528936	2	.	201528852	201528853	0,0,0	2	25,9	0,174
chr1	202471400	202471508	chr1:202471400-202471508	2	.	202471464	202471465	0,0,0	2	27,5	0,103
chr1	203509063	203509224	chr1:203509063-203509224	2	.	203509135	203509136	0,0,0	2	5,20	0,141
chr1	204560922	204561293	chr1:204560922-204561293	3	.	204561112	204561113	0,0,0	2	13,2	0,369
chr1	204700919	204701187	chr1:204700919-204701187	3	.	204701058	204701059	0,0,0	2	19,7	0,261
chr1	204725569	204726093	chr1:204725569-204726093	5	.	204725924	204725925	0,0,0	2	323,135	0,389
chr1	205015922	205016086	chr1:205015922-205016086	6	.	205016010	205016011	0,0,0	2	64,51	0,113
chr1	205764798	205764941	chr1:205764798-205764941	9	.	205764869	205764870	0,0,0	2	47,46	0,97
chr1	205990795	205991024	chr1:205990795-205991024	3	.	205990935	205990936	0,0,0	2	82,29	0,200
chr1	205998699	205998877	chr1:205998699-205998877	2	.	205998774	205998775	0,0,0	2	19,45	0,133
chr1	205998985	205999189	chr1:205998985-205999189	2	.	205999109	205999110	0,0,0	2	64,19	0,185
chr1	206056605	206056965	chr1:206056605-206056965	2	.	206056777	206056778	0,0,0	2	1,15	0,345
chr1	206064597	206065015	chr1:206064597-206065015	2	.	206064966	206064967	0,0,0	2	356,34	0,384
chr1	206133311	206133607	chr1:206133311-206133607	2	.	206133453	206133454	0,0,0	2	2,12	0,284
chr1	206155714	206156088	chr1:206155714-206156088	4	.	206156052	206156053	0,0,0	2	318,14	0,360
chr1	206166994	206167335	chr1:206166994-206167335	2	.	206167163	206167164	0,0,0	2	1,3	0,338
chr1	206276874	206277139	chr1:206276874-206277139	3	.	206276907	206276908	0,0,0	2	24,221	0,44
chr1	206278170	206278319	chr1:206278170-206278319	4	.	206278243	206278244	0,0,0	2	17,19	0,130
chr1	206284053	206284449	chr1:206284053-206284449	2	.	206284258	206284259	0,0,0	2	20,5	0,391
chr1	206299572	206299953	chr1:206299572-206299953	2	.	206299746	206299747	0,0,0	2	3,34	0,347
chr1	206322979	206323117	chr1:206322979-206323117	8	.	206323041	206323042	0,0,0	2	49,61	0,77
chr1	206323321	206323452	chr1:206323321-206323452	2	.	206323397	206323398	0,0,0	2	26,3	0,128
chr1	20737340	20737501	chr1:20737340-20737501	3	.	20737419	20737420	0,0,0	2	16,18	0,143
chr1	207743352	207743376	chr1:207743352-207743376	2	.	207743365	207743366	0,0,0	2	9,5	0,19
chr1	2083363	2084038	chr1:2083363-2084038	11	.	2083701	2083702	0,0,0	2	322,320	0,355
chr1	2084102	2084462	chr1:2084102-2084462	3	.	2084305	2084306	0,0,0	2	49,2	0,358
chr1	208863381	208863733	chr1:208863381-208863733	4	.	208863564	208863565	0,0,0	2	24,9	0,343
chr1	208998646	208998973	chr1:208998646-208998973	2	.	208998899	208998900	0,0,0	2	183,3	0,324
chr1	20913281	20913668	chr1:20913281-20913668	3	.	20913480	20913481	0,0,0	2	25,12	0,375
chr1	209238431	209238840	chr1:209238431-209238840	3	.	209238542	209238543	0,0,0	2	15,200	0,209
chr1	209637062	209637323	chr1:209637062-209637323	2	.	209637173	209637174	0,0,0	2	17,55	0,206
chr1	209791465	209791505	chr1:209791465-209791505	2	.	209791486	209791487	0,0,0	2	7,4	0,36
chr1	20994235	20994690	chr1:20994235-20994690	2	.	20994513	20994514	0,0,0	2	111,9	0,446
chr1	210397780	210397939	chr1:210397780-210397939	3	.	210397867	210397868	0,0,0	2	27,10	0,149
chr1	211636439	211636673	chr1:211636439-211636673	3	.	211636536	211636537	0,0,0	2	84,122	0,112
chr1	211637143	211637269	chr1:211637143-211637269	2	.	211637207	211637208	0,0,0	2	8,4	0,122
chr1	211705838	211705987	chr1:211705838-211705987	2	.	211705861	211705862	0,0,0	2	20,122	0,27
chr1	212518540	212518948	chr1:212518540-212518948	3	.	212518750	212518751	0,0,0	2	20,7	0,401
chr1	212547402	212547506	chr1:212547402-212547506	2	.	212547466	212547467	0,0,0	2	29,3	0,101
chr1	21255338	21255605	chr1:21255338-21255605	2	.	21255479	21255480	0,0,0	2	19,2	0,265
chr1	212649082	212649132	chr1:212649082-212649132	2	.	212649103	212649104	0,0,0	2	3,10	0,40
chr1	213664545	213664656	chr1:213664545-213664656	3	.	213664600	213664601	0,0,0	2	3,2	0,109
chr1	213791102	213791321	chr1:213791102-213791321	14	.	213791172	213791173	0,0,0	2	51,128	0,91
chr1	214589571	214589687	chr1:214589571-214589687	2	.	214589606	214589607	0,0,0	2	6,51	0,65
chr1	215022927	215023247	chr1:215022927-215023247	3	.	215022993	215022994	0,0,0	2	5,192	0,128
chr1	215057589	215057857	chr1:215057589-215057857	3	.	215057719	215057720	0,0,0	2	10,17	0,251
chr1	21527061	21527432	chr1:21527061-21527432	3	.	21527168	21527169	0,0,0	2	38,193	0,178
chr1	21527975	21528410	chr1:21527975-21528410	4	.	21528057	21528058	0,0,0	2	14,283	0,152
chr1	215638788	215639106	chr1:215638788-215639106	3	.	215638932	215638933	0,0,0	2	45,73	0,245
chr1	215644498	215644695	chr1:215644498-215644695	2	.	215644577	215644578	0,0,0	2	38,75	0,122
chr1	215644867	215644998	chr1:215644867-215644998	5	.	215644926	215644927	0,0,0	2	22,33	0,98
chr1	215942918	215943159	chr1:215942918-215943159	9	.	215943042	215943043	0,0,0	2	39,30	0,211
chr1	216238955	216239681	chr1:216238955-216239681	4	.	216239031	216239032	0,0,0	2	44,616	0,110
chr1	216305158	216305218	chr1:216305158-216305218	2	.	216305191	216305192	0,0,0	2	15,8	0,52
chr1	217112249	217112662	chr1:217112249-217112662	2	.	217112445	217112446	0,0,0	2	2,22	0,391
chr1	217508939	217509298	chr1:217508939-217509298	2	.	217509114	217509115	0,0,0	2	8,15	0,344
chr1	217745178	217745615	chr1:217745178-217745615	4	.	217745465	217745466	0,0,0	2	270,132	0,305
chr1	217745852	217745969	chr1:217745852-217745969	2	.	217745928	217745929	0,0,0	2	46,9	0,108
chr1	217908336	217908350	chr1:217908336-217908350	2	.	217908341	217908342	0,0,0	2	3,5	0,9
chr1	218101987	218102305	chr1:218101987-218102305	5	.	218102127	218102128	0,0,0	2	114,150	0,168
chr1	218103873	218104054	chr1:218103873-218104054	5	.	218103959	218103960	0,0,0	2	53,61	0,120
chr1	218190697	218190955	chr1:218190697-218190955	2	.	218190802	218190803	0,0,0	2	1,47	0,211
chr1	218196265	218196858	chr1:218196265-218196858	3	.	218196613	218196614	0,0,0	2	322,218	0,375
chr1	218208240	218208431	chr1:218208240-218208431	3	.	218208330	218208331	0,0,0	2	44,54	0,137
chr1	218271228	218271376	chr1:218271228-218271376	2	.	218271274	218271275	0,0,0	2	7,62	0,86
chr1	218274257	218274497	chr1:218274257-218274497	3	.	218274364	218274365	0,0,0	2	14,38	0,202
chr1	218275083	218275270	chr1:218275083-218275270	4	.	218275145	218275146	0,0,0	2	20,81	0,106
chr1	218570265	218570555	chr1:218570265-218570555	12	.	218570404	218570405	0,0,0	2	102,112	0,178
chr1	21861300	21861636	chr1:21861300-21861636	3	.	21861345	21861346	0,0,0	2	5,249	0,87
chr1	218774230	218774468	chr1:218774230-218774468	2	.	218774347	218774348	0,0,0	2	15,18	0,220
chr1	218800317	218800610	chr1:218800317-218800610	2	.	218800497	218800498	0,0,0	2	76,8	0,285
chr1	218896616	218896950	chr1:218896616-218896950	2	.	218896716	218896717	0,0,0	2	17,150	0,184
chr1	21913216	21913463	chr1:21913216-21913463	3	.	21913252	21913253	0,0,0	2	4,178	0,69
chr1	219461579	219461988	chr1:219461579-219461988	2	.	219461763	219461764	0,0,0	2	2,41	0,368
chr1	219464015	219464388	chr1:219464015-219464388	2	.	219464220	219464221	0,0,0	2	41,2	0,371
chr1	219467451	219467904	chr1:219467451-219467904	3	.	219467522	219467523	0,0,0	2	64,374	0,79
chr1	219555480	219555834	chr1:219555480-219555834	2	.	219555597	219555598	0,0,0	2	2,121	0,233
chr1	21969535	21969863	chr1:21969535-21969863	3	.	21969752	21969753	0,0,0	2	132,24	0,304
chr1	220011880	220012173	chr1:220011880-220012173	2	.	220012025	220012026	0,0,0	2	2,4	0,289
chr1	220020965	220021096	chr1:220020965-220021096	2	.	220021020	220021021	0,0,0	2	7,26	0,105
chr1	220050539	220050832	chr1:220050539-220050832	2	.	220050813	220050814	0,0,0	2	261,5	0,288
chr1	22056552	22057229	chr1:22056552-22057229	7	.	22056729	22056730	0,0,0	2	145,467	0,210
chr1	220823593	220823797	chr1:220823593-220823797	3	.	220823700	220823701	0,0,0	2	29,18	0,186
chr1	220868680	220868984	chr1:220868680-220868984	18	.	220868735	220868736	0,0,0	2	48,240	0,64
chr1	221004128	221004249	chr1:221004128-221004249	2	.	221004186	221004187	0,0,0	2	4,7	0,114
chr1	221071976	221072238	chr1:221071976-221072238	2	.	221072112	221072113	0,0,0	2	14,2	0,260
chr1	221082747	221083092	chr1:221082747-221083092	3	.	221082852	221082853	0,0,0	2	57,191	0,154
chr1	221083524	221083668	chr1:221083524-221083668	3	.	221083588	221083589	0,0,0	2	11,25	0,119
chr1	221085407	221085612	chr1:221085407-221085612	4	.	221085513	221085514	0,0,0	2	35,27	0,178
chr1	221165787	221166207	chr1:221165787-221166207	9	.	221165958	221165959	0,0,0	2	135,212	0,208
chr1	221166908	221167086	chr1:221166908-221167086	3	.	221166974	221166975	0,0,0	2	4,49	0,129
chr1	221167730	221168115	chr1:221167730-221168115	17	.	221167872	221167873	0,0,0	2	67,167	0,218
chr1	221192400	221192743	chr1:221192400-221192743	5	.	221192696	221192697	0,0,0	2	277,27	0,316
chr1	221204617	221204936	chr1:221204617-221204936	2	.	221204745	221204746	0,0,0	2	11,72	0,247
chr1	221205260	221205746	chr1:221205260-221205746	8	.	221205403	221205404	0,0,0	2	82,280	0,206
chr1	221206459	221206607	chr1:221206459-221206607	3	.	221206541	221206542	0,0,0	2	37,20	0,128
chr1	221207928	221207962	chr1:221207928-221207962	2	.	221207958	221207959	0,0,0	2	30,2	0,32
chr1	221209353	221209564	chr1:221209353-221209564	5	.	221209463	221209464	0,0,0	2	76,66	0,145
chr1	221431671	221432099	chr1:221431671-221432099	2	.	221431873	221431874	0,0,0	2	40,63	0,365
chr1	221460195	221460493	chr1:221460195-221460493	11	.	221460250	221460251	0,0,0	2	32,218	0,80
chr1	221466103	221466467	chr1:221466103-221466467	2	.	221466288	221466289	0,0,0	2	16,9	0,355
chr1	221613328	221613503	chr1:221613328-221613503	3	.	221613439	221613440	0,0,0	2	83,34	0,141
chr1	221646172	221646492	chr1:221646172-221646492	4	.	221646312	221646313	0,0,0	2	25,63	0,257
chr1	222515663	222515827	chr1:222515663-222515827	9	.	222515743	222515744	0,0,0	2	41,44	0,120
chr1	222558450	222558541	chr1:222558450-222558541	2	.	222558492	222558493	0,0,0	2	16,21	0,70
chr1	222568310	222568672	chr1:222568310-222568672	2	.	222568489	222568490	0,0,0	2	9,11	0,351
chr1	222688868	222688940	chr1:222688868-222688940	2	.	222688906	222688907	0,0,0	2	17,12	0,60
chr1	222702532	222702578	chr1:222702532-222702578	2	.	222702558	222702559	0,0,0	2	22,14	0,32
chr1	225178790	225179165	chr1:225178790-225179165	6	.	225178963	225178964	0,0,0	2	20,47	0,328
chr1	225187618	225187982	chr1:225187618-225187982	3	.	225187716	225187717	0,0,0	2	71,237	0,127
chr1	225188469	225189033	chr1:225188469-225189033	38	.	225188692	225188693	0,0,0	2	211,327	0,237
chr1	225191938	225192335	chr1:225191938-225192335	2	.	225192137	225192138	0,0,0	2	5,2	0,395
chr1	225255528	225256107	chr1:225255528-225256107	101	.	225255670	225255671	0,0,0	2	126,419	0,160
chr1	225256488	225257046	chr1:225256488-225257046	6	.	225256725	225256726	0,0,0	2	176,258	0,300
chr1	226047486	226047604	chr1:226047486-226047604	2	.	226047553	226047554	0,0,0	2	32,14	0,104
chr1	226092480	226092664	chr1:226092480-226092664	2	.	226092571	226092572	0,0,0	2	19,19	0,165
chr1	226179188	226179332	chr1:226179188-226179332	2	.	226179287	226179288	0,0,0	2	65,10	0,134
chr1	226200847	226201195	chr1:226200847-226201195	3	.	226200944	226200945	0,0,0	2	9,161	0,187
chr1	226234836	226235185	chr1:226234836-226235185	2	.	226234969	226234970	0,0,0	2	89,170	0,179
chr1	226235421	226235561	chr1:226235421-226235561	6	.	226235513	226235514	0,0,0	2	48,3	0,137
chr1	226245391	226245493	chr1:226245391-226245493	3	.	226245439	226245440	0,0,0	2	15,20	0,82
chr1	2262534	2262631	chr1:2262534-2262631	2	.	2262585	2262586	0,0,0	2	21,14	0,83
chr1	226338314	226338523	chr1:226338314-226338523	2	.	226338414	226338415	0,0,0	2	15,23	0,186
chr1	226345636	226345961	chr1:226345636-226345961	8	.	226345808	226345809	0,0,0	2	150,129	0,196
chr1	226576014	226576194	chr1:226576014-226576194	2	.	226576100	226576101	0,0,0	2	12,18	0,162
chr1	228343496	228343706	chr1:228343496-228343706	2	.	228343607	228343608	0,0,0	2	15,2	0,208
chr1	229028318	229028610	chr1:229028318-229028610	2	.	229028379	229028380	0,0,0	2	1,170	0,122
chr1	229035735	229036216	chr1:229035735-229036216	2	.	229035920	229035921	0,0,0	2	111,221	0,260
chr1	229552862	229552946	chr1:229552862-229552946	2	.	229552937	229552938	0,0,0	2	69,2	0,82
chr1	231402926	231403229	chr1:231402926-231403229	4	.	231403069	231403070	0,0,0	2	2,18	0,285
chr1	233625134	233625638	chr1:233625134-233625638	6	.	233625358	233625359	0,0,0	2	134,188	0,316
chr1	23416823	23416932	chr1:23416823-23416932	7	.	23416862	23416863	0,0,0	2	19,49	0,60
chr1	234253773	234254143	chr1:234253773-234254143	2	.	234253968	234253969	0,0,0	2	23,1	0,369
chr1	235067746	235067855	chr1:235067746-235067855	3	.	235067811	235067812	0,0,0	2	25,2	0,107
chr1	235812239	235812621	chr1:235812239-235812621	2	.	235812412	235812413	0,0,0	2	2,37	0,345
chr1	235850860	235851194	chr1:235850860-235851194	3	.	235851029	235851030	0,0,0	2	22,17	0,317
chr1	236758552	236758969	chr1:236758552-236758969	4	.	236758865	236758866	0,0,0	2	234,23	0,394
chr1	236812296	236812591	chr1:236812296-236812591	2	.	236812503	236812504	0,0,0	2	122,1	0,294
chr1	237065117	237065149	chr1:237065117-237065149	3	.	237065140	237065141	0,0,0	2	21,6	0,26
chr1	23748436	23748631	chr1:23748436-23748631	3	.	23748535	23748536	0,0,0	2	20,15	0,180
chr1	237908693	237909137	chr1:237908693-237909137	3	.	237908933	237908934	0,0,0	2	160,122	0,322
chr1	238735243	238735418	chr1:238735243-238735418	2	.	238735333	238735334	0,0,0	2	10,4	0,171
chr1	238924011	238924256	chr1:238924011-238924256	2	.	238924130	238924131	0,0,0	2	6,11	0,234
chr1	24010894	24011035	chr1:24010894-24011035	3	.	24010963	24010964	0,0,0	2	23,25	0,116
chr1	24030130	24030285	chr1:24030130-24030285	2	.	24030193	24030194	0,0,0	2	2,29	0,126
chr1	240369536	240369778	chr1:240369536-240369778	2	.	240369652	240369653	0,0,0	2	9,18	0,224
chr1	24076783	24076864	chr1:24076783-24076864	3	.	24076842	24076843	0,0,0	2	52,14	0,67
chr1	240849275	240849474	chr1:240849275-240849474	2	.	240849381	240849382	0,0,0	2	18,4	0,195
chr1	240910099	240910522	chr1:240910099-240910522	5	.	240910176	240910177	0,0,0	2	66,333	0,90
chr1	240911570	240911797	chr1:240911570-240911797	3	.	240911592	240911593	0,0,0	2	18,200	0,27
chr1	241599393	241599714	chr1:241599393-241599714	2	.	241599538	241599539	0,0,0	2	4,33	0,288
chr1	241885887	241886219	chr1:241885887-241886219	2	.	241886052	241886053	0,0,0	2	12,12	0,320
chr1	242429238	242429382	chr1:242429238-242429382	2	.	242429310	242429311	0,0,0	2	4,3	0,141
chr1	243392309	243392385	chr1:243392309-243392385	2	.	243392345	243392346	0,0,0	2	7,10	0,66
chr1	243700475	243700689	chr1:243700475-243700689	3	.	243700567	243700568	0,0,0	2	9,37	0,177
chr1	24372312	24372617	chr1:24372312-24372617	3	.	24372372	24372373	0,0,0	2	22,206	0,99
chr1	243876679	243876941	chr1:243876679-243876941	2	.	243876809	243876810	0,0,0	2	12,12	0,250
chr1	243975463	243975724	chr1:243975463-243975724	3	.	243975522	243975523	0,0,0	2	42,184	0,77
chr1	243977206	243977684	chr1:243977206-243977684	5	.	243977511	243977512	0,0,0	2	239,106	0,372
chr1	243978883	243979040	chr1:243978883-243979040	2	.	243978962	243978963	0,0,0	2	3,1	0,156
chr1	243983911	243984344	chr1:243983911-243984344	2	.	243984166	243984167	0,0,0	2	79,1	0,432
chr1	244069880	244070290	chr1:244069880-244070290	4	.	244070077	244070078	0,0,0	2	50,64	0,346
chr1	244074622	244074973	chr1:244074622-244074973	7	.	244074773	244074774	0,0,0	2	48,96	0,255
chr1	245238324	245238586	chr1:245238324-245238586	2	.	245238419	245238420	0,0,0	2	13,83	0,179
chr1	245280675	245281100	chr1:245280675-245281100	4	.	245280741	245280742	0,0,0	2	22,314	0,111
chr1	245441544	245441931	chr1:245441544-245441931	25	.	245441642	245441643	0,0,0	2	76,265	0,122
chr1	245446816	245447247	chr1:245446816-245447247	4	.	245446999	245447000	0,0,0	2	19,83	0,348
chr1	245517782	245517926	chr1:245517782-245517926	2	.	245517869	245517870	0,0,0	2	33,2	0,142
chr1	245688443	245688640	chr1:245688443-245688640	3	.	245688536	245688537	0,0,0	2	9,19	0,178
chr1	246379839	246380039	chr1:246379839-246380039	2	.	246379934	246379935	0,0,0	2	8,17	0,183
chr1	246820703	246820965	chr1:246820703-246820965	2	.	246820828	246820829	0,0,0	2	5,15	0,247
chr1	247268518	247268861	chr1:247268518-247268861	3	.	247268558	247268559	0,0,0	2	26,288	0,55
chr1	247318219	247318360	chr1:247318219-247318360	5	.	247318290	247318291	0,0,0	2	19,16	0,125
chr1	247397736	247397961	chr1:247397736-247397961	5	.	247397943	247397944	0,0,0	2	207,16	0,209
chr1	247399516	247399677	chr1:247399516-247399677	3	.	247399641	247399642	0,0,0	2	100,9	0,152
chr1	24743950	24744166	chr1:24743950-24744166	3	.	24744057	24744058	0,0,0	2	49,49	0,167
chr1	247833207	247833338	chr1:247833207-247833338	6	.	247833267	247833268	0,0,0	2	6,16	0,115
chr1	247942380	247942661	chr1:247942380-247942661	2	.	247942520	247942521	0,0,0	2	2,1	0,280
chr1	248134138	248134754	chr1:248134138-248134754	5	.	248134225	248134226	0,0,0	2	43,484	0,132
chr1	248397372	248397447	chr1:248397372-248397447	2	.	248397416	248397417	0,0,0	2	28,14	0,61
chr1	249092410	249092625	chr1:249092410-249092625	2	.	249092510	249092511	0,0,0	2	7,21	0,194
chr1	249298392	249298524	chr1:249298392-249298524	2	.	249298435	249298436	0,0,0	2	12,56	0,76
chr1	249929236	249929586	chr1:249929236-249929586	2	.	249929412	249929413	0,0,0	2	22,18	0,332
chr1	250037613	250037667	chr1:250037613-250037667	2	.	250037633	250037634	0,0,0	2	1,14	0,40
chr1	250193573	250193888	chr1:250193573-250193888	3	.	250193732	250193733	0,0,0	2	33,28	0,287
chr1	250298648	250298833	chr1:250298648-250298833	2	.	250298743	250298744	0,0,0	2	8,2	0,183
chr1	250300002	250300280	chr1:250300002-250300280	21	.	250300116	250300117	0,0,0	2	83,132	0,146
chr1	250427561	250427847	chr1:250427561-250427847	2	.	250427704	250427705	0,0,0	2	7,5	0,281
chr1	250689993	250690068	chr1:250689993-250690068	2	.	250690028	250690029	0,0,0	2	17,20	0,55
chr1	250722273	250722612	chr1:250722273-250722612	2	.	250722440	250722441	0,0,0	2	6,9	0,330
chr1	250753220	250753434	chr1:250753220-250753434	2	.	250753322	250753323	0,0,0	2	6,15	0,199
chr1	250939317	250939444	chr1:250939317-250939444	2	.	250939384	250939385	0,0,0	2	23,15	0,112
chr1	252549044	252549694	chr1:252549044-252549694	30	.	252549537	252549538	0,0,0	2	416,79	0,571
chr1	252563470	252563844	chr1:252563470-252563844	4	.	252563610	252563611	0,0,0	2	101,194	0,180
chr1	252582999	252583121	chr1:252582999-252583121	2	.	252583063	252583064	0,0,0	2	28,21	0,101
chr1	252592346	252592580	chr1:252592346-252592580	2	.	252592534	252592535	0,0,0	2	163,19	0,215
chr1	252871491	252871706	chr1:252871491-252871706	2	.	252871579	252871580	0,0,0	2	4,42	0,173
chr1	252874556	252874808	chr1:252874556-252874808	2	.	252874639	252874640	0,0,0	2	10,95	0,157
chr1	253421278	253421532	chr1:253421278-253421532	2	.	253421404	253421405	0,0,0	2	6,6	0,248
chr1	254749315	254749971	chr1:254749315-254749971	4	.	254749436	254749437	0,0,0	2	90,502	0,154
chr1	255572281	255572424	chr1:255572281-255572424	6	.	255572345	255572346	0,0,0	2	11,24	0,119
chr1	255674523	255674753	chr1:255674523-255674753	2	.	255674719	255674720	0,0,0	2	167,4	0,226
chr1	255689978	255690338	chr1:255689978-255690338	2	.	255690187	255690188	0,0,0	2	64,4	0,356
chr1	255841639	255841805	chr1:255841639-255841805	5	.	255841701	255841702	0,0,0	2	4,45	0,121
chr1	256035152	256035209	chr1:256035152-256035209	2	.	256035181	256035182	0,0,0	2	4,2	0,55
chr1	256616769	256617025	chr1:256616769-256617025	7	.	256616888	256616889	0,0,0	2	10,26	0,230
chr1	256647242	256647536	chr1:256647242-256647536	10	.	256647435	256647436	0,0,0	2	151,58	0,236
chr1	256663865	256664075	chr1:256663865-256664075	2	.	256663922	256663923	0,0,0	2	4,98	0,112
chr1	256667983	256668031	chr1:256667983-256668031	3	.	256668001	256668002	0,0,0	2	18,29	0,19
chr1	256697286	256697523	chr1:256697286-256697523	5	.	256697454	256697455	0,0,0	2	121,21	0,216
chr1	256715949	256716343	chr1:256715949-256716343	2	.	256716143	256716144	0,0,0	2	2,6	0,388
chr1	256716625	256716882	chr1:256716625-256716882	2	.	256716843	256716844	0,0,0	2	181,1	0,256
chr1	256717167	256717339	chr1:256717167-256717339	5	.	256717261	256717262	0,0,0	2	42,24	0,148
chr1	256728495	256728904	chr1:256728495-256728904	2	.	256728763	256728764	0,0,0	2	137,9	0,400
chr1	256733266	256733455	chr1:256733266-256733455	6	.	256733373	256733374	0,0,0	2	77,51	0,138
chr1	256733716	256734091	chr1:256733716-256734091	27	.	256733954	256733955	0,0,0	2	236,134	0,241
chr1	256797983	256798367	chr1:256797983-256798367	2	.	256798185	256798186	0,0,0	2	24,2	0,382
chr1	258676209	258676356	chr1:258676209-258676356	2	.	258676269	258676270	0,0,0	2	5,31	0,116
chr1	258863512	258863775	chr1:258863512-258863775	2	.	258863640	258863641	0,0,0	2	1,7	0,256
chr1	259266477	259266659	chr1:259266477-259266659	5	.	259266561	259266562	0,0,0	2	3,16	0,166
chr1	259315846	259316307	chr1:259315846-259316307	10	.	259316148	259316149	0,0,0	2	202,57	0,404
chr1	259318079	259318380	chr1:259318079-259318380	2	.	259318267	259318268	0,0,0	2	102,25	0,276
chr1	259457395	259457659	chr1:259457395-259457659	2	.	259457554	259457555	0,0,0	2	69,14	0,250
chr1	260135538	260135676	chr1:260135538-260135676	4	.	260135574	260135575	0,0,0	2	27,92	0,46
chr1	260135892	260136081	chr1:260135892-260136081	4	.	260135966	260135967	0,0,0	2	38,78	0,111
chr1	260475216	260475495	chr1:260475216-260475495	2	.	260475348	260475349	0,0,0	2	2,15	0,264
chr1	260804175	260804545	chr1:260804175-260804545	4	.	260804276	260804277	0,0,0	2	29,196	0,174
chr1	261178499	261178629	chr1:261178499-261178629	18	.	261178587	261178588	0,0,0	2	76,28	0,102
chr1	261230826	261231059	chr1:261230826-261231059	2	.	261230939	261230940	0,0,0	2	17,22	0,211
chr1	261264877	261265117	chr1:261264877-261265117	2	.	261265007	261265008	0,0,0	2	26,5	0,235
chr1	261378097	261378354	chr1:261378097-261378354	2	.	261378257	261378258	0,0,0	2	67,2	0,255
chr1	261745168	261745440	chr1:261745168-261745440	5	.	261745318	261745319	0,0,0	2	43,14	0,258
chr1	263245586	263245964	chr1:263245586-263245964	2	.	263245779	263245780	0,0,0	2	35,26	0,352
chr1	263262041	263262540	chr1:263262041-263262540	3	.	263262394	263262395	0,0,0	2	317,109	0,390
chr1	263413534	263413793	chr1:263413534-263413793	2	.	263413654	263413655	0,0,0	2	15,32	0,227
chr1	263460886	263460988	chr1:263460886-263460988	2	.	263460927	263460928	0,0,0	2	8,26	0,76
chr1	263541485	263541741	chr1:263541485-263541741	5	.	263541594	263541595	0,0,0	2	12,49	0,207
chr1	263792637	263792729	chr1:263792637-263792729	2	.	263792692	263792693	0,0,0	2	20,1	0,91
chr1	264049807	264050177	chr1:264049807-264050177	4	.	264049939	264049940	0,0,0	2	69,174	0,196
chr1	264058471	264058613	chr1:264058471-264058613	5	.	264058546	264058547	0,0,0	2	34,25	0,117
chr1	264320303	264320513	chr1:264320303-264320513	2	.	264320330	264320331	0,0,0	2	19,174	0,36
chr1	264807144	264807592	chr1:264807144-264807592	4	.	264807251	264807252	0,0,0	2	13,246	0,202
chr1	264826324	264826679	chr1:264826324-264826679	3	.	264826396	264826397	0,0,0	2	28,237	0,118
chr1	264826756	264827128	chr1:264826756-264827128	51	.	264826868	264826869	0,0,0	2	106,253	0,119
chr1	265101260	265101371	chr1:265101260-265101371	2	.	265101311	265101312	0,0,0	2	14,22	0,89
chr1	265352760	265353091	chr1:265352760-265353091	2	.	265352899	265352900	0,0,0	2	37,88	0,243
chr1	266097946	266098230	chr1:266097946-266098230	2	.	266098095	266098096	0,0,0	2	22,6	0,278
chr1	266162630	266163046	chr1:266162630-266163046	3	.	266162846	266162847	0,0,0	2	27,10	0,406
chr1	266169127	266169273	chr1:266169127-266169273	2	.	266169199	266169200	0,0,0	2	17,18	0,128
chr1	266216728	266217065	chr1:266216728-266217065	2	.	266216886	266216887	0,0,0	2	7,27	0,310
chr1	266237492	266237962	chr1:266237492-266237962	4	.	266237753	266237754	0,0,0	2	234,180	0,290
chr1	266254204	266254733	chr1:266254204-266254733	8	.	266254339	266254340	0,0,0	2	55,312	0,217
chr1	266257963	266258394	chr1:266257963-266258394	7	.	266258111	266258112	0,0,0	2	107,241	0,190
chr1	266258522	266258761	chr1:266258522-266258761	2	.	266258569	266258570	0,0,0	2	9,152	0,87
chr1	266350364	266350676	chr1:266350364-266350676	2	.	266350521	266350522	0,0,0	2	13,10	0,302
chr1	266355200	266355562	chr1:266355200-266355562	3	.	266355255	266355256	0,0,0	2	16,267	0,95
chr1	266359575	266359997	chr1:266359575-266359997	4	.	266359768	266359769	0,0,0	2	167,201	0,221
chr1	266360169	266360566	chr1:266360169-266360566	2	.	266360287	266360288	0,0,0	2	10,169	0,228
chr1	266396244	266396416	chr1:266396244-266396416	2	.	266396303	266396304	0,0,0	2	33,85	0,87
chr1	266619292	266619479	chr1:266619292-266619479	2	.	266619369	266619370	0,0,0	2	3,35	0,152
chr1	266688672	266688728	chr1:266688672-266688728	2	.	266688692	266688693	0,0,0	2	20,34	0,22
chr1	266746995	266747356	chr1:266746995-266747356	3	.	266747172	266747173	0,0,0	2	21,27	0,334
chr1	266913057	266913337	chr1:266913057-266913337	5	.	266913191	266913192	0,0,0	2	20,31	0,249
chr1	267059310	267059499	chr1:267059310-267059499	2	.	267059422	267059423	0,0,0	2	49,12	0,177
chr1	267072944	267073297	chr1:267072944-267073297	3	.	267073169	267073170	0,0,0	2	109,10	0,343
chr1	267091582	267091833	chr1:267091582-267091833	2	.	267091622	267091623	0,0,0	2	22,191	0,60
chr1	267236242	267236374	chr1:267236242-267236374	2	.	267236295	267236296	0,0,0	2	3,27	0,105
chr1	267273408	267273452	chr1:267273408-267273452	4	.	267273441	267273442	0,0,0	2	29,6	0,38
chr1	267359048	267359179	chr1:267359048-267359179	5	.	267359057	267359058	0,0,0	2	2,113	0,18
chr1	267599192	267599384	chr1:267599192-267599384	5	.	267599296	267599297	0,0,0	2	21,3	0,189
chr1	269411736	269411818	chr1:269411736-269411818	5	.	269411795	269411796	0,0,0	2	49,11	0,71
chr1	269953834	269954193	chr1:269953834-269954193	3	.	269953997	269953998	0,0,0	2	7,38	0,321
chr1	270129339	270129662	chr1:270129339-270129662	2	.	270129495	270129496	0,0,0	2	3,12	0,311
chr1	273660597	273660730	chr1:273660597-273660730	2	.	273660651	273660652	0,0,0	2	2,26	0,107
chr1	273688507	273688789	chr1:273688507-273688789	3	.	273688685	273688686	0,0,0	2	114,38	0,244
chr1	273725368	273725561	chr1:273725368-273725561	2	.	273725491	273725492	0,0,0	2	85,30	0,163
chr1	273808035	273808172	chr1:273808035-273808172	3	.	273808110	273808111	0,0,0	2	32,18	0,119
chr1	274033005	274033105	chr1:274033005-274033105	3	.	274033065	274033066	0,0,0	2	44,23	0,77
chr1	274034146	274034532	chr1:274034146-274034532	3	.	274034368	274034369	0,0,0	2	127,68	0,318
chr1	274045963	274046038	chr1:274045963-274046038	3	.	274046007	274046008	0,0,0	2	26,12	0,63
chr1	274083056	274083274	chr1:274083056-274083274	2	.	274083085	274083086	0,0,0	2	2,160	0,58
chr1	274112237	274112405	chr1:274112237-274112405	2	.	274112311	274112312	0,0,0	2	3,22	0,146
chr1	274130291	274130426	chr1:274130291-274130426	3	.	274130340	274130341	0,0,0	2	15,50	0,85
chr1	274282602	274282804	chr1:274282602-274282804	2	.	274282723	274282724	0,0,0	2	113,71	0,131
chr1	274542208	274542369	chr1:274542208-274542369	6	.	274542313	274542314	0,0,0	2	92,41	0,120
chr1	274716743	274716955	chr1:274716743-274716955	2	.	274716865	274716866	0,0,0	2	36,3	0,209
chr1	274760954	274761065	chr1:274760954-274761065	2	.	274761011	274761012	0,0,0	2	6,2	0,109
chr1	274904050	274904195	chr1:274904050-274904195	2	.	274904128	274904129	0,0,0	2	16,4	0,141
chr1	276010282	276010957	chr1:276010282-276010957	5	.	276010386	276010387	0,0,0	2	67,532	0,143
chr1	276151940	276152349	chr1:276151940-276152349	2	.	276152139	276152140	0,0,0	2	7,16	0,393
chr1	276622949	276623089	chr1:276622949-276623089	2	.	276623046	276623047	0,0,0	2	67,11	0,129
chr1	276704463	276704532	chr1:276704463-276704532	2	.	276704500	276704501	0,0,0	2	22,16	0,53
chr1	276864478	276864725	chr1:276864478-276864725	3	.	276864593	276864594	0,0,0	2	4,19	0,228
chr1	277191358	277191558	chr1:277191358-277191558	6	.	277191399	277191400	0,0,0	2	35,152	0,48
chr1	277317634	277317831	chr1:277317634-277317831	2	.	277317703	277317704	0,0,0	2	11,69	0,128
chr1	277391566	277391788	chr1:277391566-277391788	2	.	277391672	277391673	0,0,0	2	20,28	0,194
chr1	277399276	277399530	chr1:277399276-277399530	7	.	277399366	277399367	0,0,0	2	27,100	0,154
chr1	277608435	277608763	chr1:277608435-277608763	2	.	277608591	277608592	0,0,0	2	2,16	0,312
chr1	277622856	277622997	chr1:277622856-277622997	2	.	277622933	277622934	0,0,0	2	16,2	0,139
chr1	277637368	277637479	chr1:277637368-277637479	3	.	277637406	277637407	0,0,0	2	29,62	0,49
chr1	277716827	277717051	chr1:277716827-277717051	3	.	277716941	277716942	0,0,0	2	23,17	0,207
chr1	277825973	277826380	chr1:277825973-277826380	2	.	277826259	277826260	0,0,0	2	170,3	0,404
chr1	278007286	278007435	chr1:278007286-278007435	2	.	278007364	278007365	0,0,0	2	10,1	0,148
chr1	278098978	278099147	chr1:278098978-278099147	2	.	278099079	278099080	0,0,0	2	57,23	0,146
chr1	278103814	278104056	chr1:278103814-278104056	2	.	278103931	278103932	0,0,0	2	11,18	0,224
chr1	278317068	278317211	chr1:278317068-278317211	3	.	278317168	278317169	0,0,0	2	60,2	0,141
chr1	278333687	278334001	chr1:278333687-278334001	2	.	278333812	278333813	0,0,0	2	1,64	0,250
chr1	279896179	279896388	chr1:279896179-279896388	2	.	279896339	279896340	0,0,0	2	129,17	0,192
chr1	279945439	279945702	chr1:279945439-279945702	2	.	279945624	279945625	0,0,0	2	112,4	0,259
chr1	279965331	279965769	chr1:279965331-279965769	2	.	279965553	279965554	0,0,0	2	25,17	0,421
chr1	280035294	280035421	chr1:280035294-280035421	2	.	280035367	280035368	0,0,0	2	27,6	0,121
chr1	280375558	280375657	chr1:280375558-280375657	3	.	280375607	280375608	0,0,0	2	17,16	0,83
chr1	280556698	280556924	chr1:280556698-280556924	2	.	280556815	280556816	0,0,0	2	11,1	0,225
chr1	280566996	280567410	chr1:280566996-280567410	5	.	280567138	280567139	0,0,0	2	17,145	0,269
chr1	280570823	280570993	chr1:280570823-280570993	3	.	280570891	280570892	0,0,0	2	13,45	0,125
chr1	280594093	280594205	chr1:280594093-280594205	2	.	280594144	280594145	0,0,0	2	4,13	0,99
chr1	280599309	280599713	chr1:280599309-280599713	2	.	280599515	280599516	0,0,0	2	14,5	0,399
chr1	280602550	280602689	chr1:280602550-280602689	2	.	280602657	280602658	0,0,0	2	94,17	0,122
chr1	281366797	281367103	chr1:281366797-281367103	2	.	281366938	281366939	0,0,0	2	9,32	0,274
chr1	281460034	281460320	chr1:281460034-281460320	2	.	281460183	281460184	0,0,0	2	29,15	0,271
chr1	2817899	2818260	chr1:2817899-2818260	3	.	2818166	2818167	0,0,0	2	242,67	0,294
chr1	282192085	282192478	chr1:282192085-282192478	3	.	282192282	282192283	0,0,0	2	23,21	0,372
chr1	282218053	282218435	chr1:282218053-282218435	2	.	282218249	282218250	0,0,0	2	15,3	0,379
chr1	282264181	282264363	chr1:282264181-282264363	2	.	282264272	282264273	0,0,0	2	22,20	0,162
chr1	2824239	2824359	chr1:2824239-2824359	2	.	2824278	2824279	0,0,0	2	12,53	0,67
chr1	2875153	2875433	chr1:2875153-2875433	3	.	2875331	2875332	0,0,0	2	101,24	0,256
chr1	29189371	29189537	chr1:29189371-29189537	3	.	29189455	29189456	0,0,0	2	36,32	0,134
chr1	29192219	29192397	chr1:29192219-29192397	2	.	29192315	29192316	0,0,0	2	17,1	0,177
chr1	29473738	29474052	chr1:29473738-29474052	7	.	29473901	29473902	0,0,0	2	27,14	0,300
chr1	3012383	3012510	chr1:3012383-3012510	4	.	3012447	3012448	0,0,0	2	30,28	0,99
chr1	30397575	30397800	chr1:30397575-30397800	2	.	30397708	30397709	0,0,0	2	52,9	0,216
chr1	3052935	3052973	chr1:3052935-3052973	3	.	3052956	3052957	0,0,0	2	14,8	0,30
chr1	3079493	3079678	chr1:3079493-3079678	2	.	3079574	3079575	0,0,0	2	1,22	0,163
chr1	30985518	30985789	chr1:30985518-30985789	2	.	30985651	30985652	0,0,0	2	2,5	0,266
chr1	31642108	31642588	chr1:31642108-31642588	3	.	31642332	31642333	0,0,0	2	135,165	0,315
chr1	31657725	31657922	chr1:31657725-31657922	2	.	31657885	31657886	0,0,0	2	155,31	0,166
chr1	31877007	31877205	chr1:31877007-31877205	2	.	31877182	31877183	0,0,0	2	159,5	0,193
chr1	32014830	32015225	chr1:32014830-32015225	2	.	32015066	32015067	0,0,0	2	152,73	0,322
chr1	32042316	32042586	chr1:32042316-32042586	6	.	32042450	32042451	0,0,0	2	76,77	0,193
chr1	34780384	34780579	chr1:34780384-34780579	2	.	34780476	34780477	0,0,0	2	3,12	0,183
chr1	35284528	35284669	chr1:35284528-35284669	2	.	35284599	35284600	0,0,0	2	3,1	0,140
chr1	36402442	36402647	chr1:36402442-36402647	2	.	36402556	36402557	0,0,0	2	32,7	0,198
chr1	37139298	37139366	chr1:37139298-37139366	2	.	37139315	37139316	0,0,0	2	3,35	0,33
chr1	37608150	37608422	chr1:37608150-37608422	2	.	37608251	37608252	0,0,0	2	12,80	0,192
chr1	37888106	37888527	chr1:37888106-37888527	2	.	37888264	37888265	0,0,0	2	21,125	0,296
chr1	38594978	38595319	chr1:38594978-38595319	2	.	38595145	38595146	0,0,0	2	7,13	0,328
chr1	3946916	3947071	chr1:3946916-3947071	3	.	3947028	3947029	0,0,0	2	98,27	0,128
chr1	39959945	39960358	chr1:39959945-39960358	2	.	39960157	39960158	0,0,0	2	14,2	0,411
chr1	40448834	40449211	chr1:40448834-40449211	2	.	40449024	40449025	0,0,0	2	6,1	0,376
chr1	40496491	40496662	chr1:40496491-40496662	4	.	40496609	40496610	0,0,0	2	93,27	0,144
chr1	40679128	40679379	chr1:40679128-40679379	2	.	40679183	40679184	0,0,0	2	13,153	0,98
chr1	40954007	40954231	chr1:40954007-40954231	2	.	40954124	40954125	0,0,0	2	22,11	0,213
chr1	40979578	40979728	chr1:40979578-40979728	3	.	40979664	40979665	0,0,0	2	36,13	0,137
chr1	41284585	41284730	chr1:41284585-41284730	2	.	41284670	41284671	0,0,0	2	45,19	0,126
chr1	41784409	41784851	chr1:41784409-41784851	12	.	41784727	41784728	0,0,0	2	242,47	0,395
chr1	41853227	41853379	chr1:41853227-41853379	4	.	41853274	41853275	0,0,0	2	22,79	0,73
chr1	44127492	44127889	chr1:44127492-44127889	2	.	44127690	44127691	0,0,0	2	4,4	0,393
chr1	44161399	44161726	chr1:44161399-44161726	2	.	44161534	44161535	0,0,0	2	10,66	0,261
chr1	44466751	44466831	chr1:44466751-44466831	2	.	44466782	44466783	0,0,0	2	1,17	0,63
chr1	44581048	44581349	chr1:44581048-44581349	2	.	44581211	44581212	0,0,0	2	30,4	0,297
chr1	45194770	45195117	chr1:45194770-45195117	2	.	45194948	45194949	0,0,0	2	17,7	0,340
chr1	45800228	45800695	chr1:45800228-45800695	14	.	45800488	45800489	0,0,0	2	238,184	0,283
chr1	45990354	45990606	chr1:45990354-45990606	2	.	45990475	45990476	0,0,0	2	11,19	0,233
chr1	46214340	46214643	chr1:46214340-46214643	2	.	46214495	46214496	0,0,0	2	9,1	0,302
chr1	46215333	46215532	chr1:46215333-46215532	2	.	46215437	46215438	0,0,0	2	14,4	0,195
chr1	46377489	46377917	chr1:46377489-46377917	3	.	46377774	46377775	0,0,0	2	205,62	0,366
chr1	46402454	46402655	chr1:46402454-46402655	2	.	46402555	46402556	0,0,0	2	6,3	0,198
chr1	4642056	4642235	chr1:4642056-4642235	2	.	4642188	4642189	0,0,0	2	87,1	0,178
chr1	46443560	46443638	chr1:46443560-46443638	2	.	46443590	46443591	0,0,0	2	3,19	0,59
chr1	4650333	4651000	chr1:4650333-4651000	9	.	4650574	4650575	0,0,0	2	220,403	0,264
chr1	4651869	4652412	chr1:4651869-4652412	13	.	4652129	4652130	0,0,0	2	244,266	0,277
chr1	46700497	46700598	chr1:46700497-46700598	2	.	46700511	46700512	0,0,0	2	2,73	0,28
chr1	46786248	46786589	chr1:46786248-46786589	2	.	46786399	46786400	0,0,0	2	3,40	0,301
chr1	47024921	47025120	chr1:47024921-47025120	2	.	47025020	47025021	0,0,0	2	1,1	0,198
chr1	47374722	47375325	chr1:47374722-47375325	33	.	47374906	47374907	0,0,0	2	156,389	0,214
chr1	47610937	47611116	chr1:47610937-47611116	2	.	47610992	47610993	0,0,0	2	11,79	0,100
chr1	47913039	47913478	chr1:47913039-47913478	5	.	47913366	47913367	0,0,0	2	248,32	0,407
chr1	47917947	47917971	chr1:47917947-47917971	2	.	47917960	47917961	0,0,0	2	9,5	0,19
chr1	47918273	47918656	chr1:47918273-47918656	2	.	47918586	47918587	0,0,0	2	266,21	0,362
chr1	47963177	47963391	chr1:47963177-47963391	3	.	47963273	47963274	0,0,0	2	3,23	0,191
chr1	47982400	47982786	chr1:47982400-47982786	2	.	47982597	47982598	0,0,0	2	22,12	0,374
chr1	48133557	48134010	chr1:48133557-48134010	3	.	48133795	48133796	0,0,0	2	40,15	0,438
chr1	48136015	48136390	chr1:48136015-48136390	2	.	48136202	48136203	0,0,0	2	20,19	0,356
chr1	48145179	48145553	chr1:48145179-48145553	3	.	48145531	48145532	0,0,0	2	341,10	0,364
chr1	48152271	48152350	chr1:48152271-48152350	2	.	48152320	48152321	0,0,0	2	22,2	0,77
chr1	48155421	48155729	chr1:48155421-48155729	2	.	48155570	48155571	0,0,0	2	2,11	0,297
chr1	48165683	48165913	chr1:48165683-48165913	2	.	48165865	48165866	0,0,0	2	147,12	0,218
chr1	48171114	48171346	chr1:48171114-48171346	2	.	48171226	48171227	0,0,0	2	1,7	0,225
chr1	48176813	48177106	chr1:48176813-48177106	2	.	48176970	48176971	0,0,0	2	27,5	0,288
chr1	48181491	48181538	chr1:48181491-48181538	2	.	48181529	48181530	0,0,0	2	35,5	0,42
chr1	48186792	48187103	chr1:48186792-48187103	3	.	48186951	48186952	0,0,0	2	24,15	0,296
chr1	48194445	48194557	chr1:48194445-48194557	2	.	48194516	48194517	0,0,0	2	46,14	0,98
chr1	48195072	48195300	chr1:48195072-48195300	2	.	48195292	48195293	0,0,0	2	218,5	0,223
chr1	48204976	48205244	chr1:48204976-48205244	4	.	48205115	48205116	0,0,0	2	24,12	0,256
chr1	48224274	48224453	chr1:48224274-48224453	2	.	48224328	48224329	0,0,0	2	4,74	0,105
chr1	48235971	48236343	chr1:48235971-48236343	2	.	48236143	48236144	0,0,0	2	2,28	0,344
chr1	48283365	48283511	chr1:48283365-48283511	2	.	48283437	48283438	0,0,0	2	5,6	0,140
chr1	48469115	48469465	chr1:48469115-48469465	2	.	48469298	48469299	0,0,0	2	20,2	0,348
chr1	48556696	48557021	chr1:48556696-48557021	2	.	48556857	48556858	0,0,0	2	1,2	0,323
chr1	48595679	48595799	chr1:48595679-48595799	2	.	48595750	48595751	0,0,0	2	27,4	0,116
chr1	48733359	48733497	chr1:48733359-48733497	2	.	48733431	48733432	0,0,0	2	17,10	0,128
chr1	49969174	49969378	chr1:49969174-49969378	2	.	49969275	49969276	0,0,0	2	3,4	0,200
chr1	50585501	50585881	chr1:50585501-50585881	2	.	50585688	50585689	0,0,0	2	5,10	0,370
chr1	50593500	50593780	chr1:50593500-50593780	3	.	50593597	50593598	0,0,0	2	25,110	0,170
chr1	51780512	51780714	chr1:51780512-51780714	2	.	51780610	51780611	0,0,0	2	4,8	0,194
chr1	52232160	52232524	chr1:52232160-52232524	4	.	52232345	52232346	0,0,0	2	24,17	0,347
chr1	52781013	52781249	chr1:52781013-52781249	2	.	52781136	52781137	0,0,0	2	19,7	0,229
chr1	52824343	52824668	chr1:52824343-52824668	3	.	52824612	52824613	0,0,0	2	256,42	0,283
chr1	52826874	52827043	chr1:52826874-52827043	2	.	52826957	52826958	0,0,0	2	18,19	0,150
chr1	53151784	53151967	chr1:53151784-53151967	2	.	53151883	53151884	0,0,0	2	18,1	0,182
chr1	53422844	53423218	chr1:53422844-53423218	2	.	53423028	53423029	0,0,0	2	3,7	0,367
chr1	53550032	53550207	chr1:53550032-53550207	7	.	53550086	53550087	0,0,0	2	24,90	0,85
chr1	53782220	53782348	chr1:53782220-53782348	2	.	53782290	53782291	0,0,0	2	15,1	0,127
chr1	53787618	53787852	chr1:53787618-53787852	2	.	53787737	53787738	0,0,0	2	12,6	0,228
chr1	53790752	53791155	chr1:53790752-53791155	2	.	53791121	53791122	0,0,0	2	350,13	0,390
chr1	53824339	53824459	chr1:53824339-53824459	2	.	53824390	53824391	0,0,0	2	6,22	0,98
chr1	53876481	53876560	chr1:53876481-53876560	2	.	53876499	53876500	0,0,0	2	9,51	0,28
chr1	53894162	53894470	chr1:53894162-53894470	2	.	53894316	53894317	0,0,0	2	14,13	0,295
chr1	53904933	53905134	chr1:53904933-53905134	4	.	53905054	53905055	0,0,0	2	62,20	0,181
chr1	53937365	53937531	chr1:53937365-53937531	2	.	53937448	53937449	0,0,0	2	4,3	0,163
chr1	54418589	54418887	chr1:54418589-54418887	9	.	54418739	54418740	0,0,0	2	33,30	0,268
chr1	56391745	56392092	chr1:56391745-56392092	3	.	56391925	56391926	0,0,0	2	17,2	0,345
chr1	56541027	56541419	chr1:56541027-56541419	16	.	56541148	56541149	0,0,0	2	119,268	0,124
chr1	56547984	56548088	chr1:56547984-56548088	2	.	56548039	56548040	0,0,0	2	11,3	0,101
chr1	56591524	56591889	chr1:56591524-56591889	2	.	56591730	56591731	0,0,0	2	56,8	0,357
chr1	56608492	56608508	chr1:56608492-56608508	2	.	56608503	56608504	0,0,0	2	11,4	0,12
chr1	56648770	56649235	chr1:56648770-56649235	7	.	56648936	56648937	0,0,0	2	101,232	0,233
chr1	56698936	56699385	chr1:56698936-56699385	2	.	56699053	56699054	0,0,0	2	70,284	0,165
chr1	56824637	56825086	chr1:56824637-56825086	3	.	56824908	56824909	0,0,0	2	183,88	0,361
chr1	56830414	56830647	chr1:56830414-56830647	6	.	56830579	56830580	0,0,0	2	119,20	0,213
chr1	56894974	56895209	chr1:56894974-56895209	2	.	56895084	56895085	0,0,0	2	2,16	0,219
chr1	57355127	57355385	chr1:57355127-57355385	2	.	57355192	57355193	0,0,0	2	4,131	0,127
chr1	57355633	57356002	chr1:57355633-57356002	4	.	57355837	57355838	0,0,0	2	51,11	0,358
chr1	57690386	57691198	chr1:57690386-57691198	13	.	57690780	57690781	0,0,0	2	383,406	0,406
chr1	61336327	61336764	chr1:61336327-61336764	18	.	61336408	61336409	0,0,0	2	62,336	0,101
chr1	62122461	62122542	chr1:62122461-62122542	12	.	62122490	62122491	0,0,0	2	10,32	0,49
chr1	64434963	64435202	chr1:64434963-64435202	2	.	64435077	64435078	0,0,0	2	13,22	0,217
chr1	64444517	64444792	chr1:64444517-64444792	3	.	64444674	64444675	0,0,0	2	104,63	0,212
chr1	64445692	64446098	chr1:64445692-64446098	12	.	64445948	64445949	0,0,0	2	221,114	0,292
chr1	65617775	65618231	chr1:65617775-65618231	17	.	65617878	65617879	0,0,0	2	58,307	0,149
chr1	65637406	65637856	chr1:65637406-65637856	27	.	65637667	65637668	0,0,0	2	255,182	0,268
chr1	66226026	66226153	chr1:66226026-66226153	11	.	66226107	66226108	0,0,0	2	67,30	0,97
chr1	6624683	6624816	chr1:6624683-6624816	2	.	6624749	6624750	0,0,0	2	4,4	0,129
chr1	6912306	6912633	chr1:6912306-6912633	2	.	6912558	6912559	0,0,0	2	180,1	0,326
chr1	6938360	6938442	chr1:6938360-6938442	5	.	6938425	6938426	0,0,0	2	50,1	0,81
chr1	6970578	6970988	chr1:6970578-6970988	4	.	6970900	6970901	0,0,0	2	266,30	0,380
chr1	69889059	69889250	chr1:69889059-69889250	2	.	69889154	69889155	0,0,0	2	22,21	0,170
chr1	7016672	7016782	chr1:7016672-7016782	4	.	7016687	7016688	0,0,0	2	6,84	0,26
chr1	70211548	70211856	chr1:70211548-70211856	3	.	70211682	70211683	0,0,0	2	18,57	0,251
chr1	71174537	71175123	chr1:71174537-71175123	6	.	71174907	71174908	0,0,0	2	363,207	0,379
chr1	72328494	72328833	chr1:72328494-72328833	2	.	72328828	72328829	0,0,0	2	333,3	0,336
chr1	72339861	72340077	chr1:72339861-72340077	2	.	72339918	72339919	0,0,0	2	2,103	0,113
chr1	72418109	72418286	chr1:72418109-72418286	2	.	72418199	72418200	0,0,0	2	21,16	0,161
chr1	72505412	72505654	chr1:72505412-72505654	2	.	72505530	72505531	0,0,0	2	8,12	0,230
chr1	72637595	72638272	chr1:72637595-72638272	20	.	72637718	72637719	0,0,0	2	96,525	0,152
chr1	76568291	76568640	chr1:76568291-76568640	5	.	76568567	76568568	0,0,0	2	224,20	0,329
chr1	77858373	77858424	chr1:77858373-77858424	2	.	77858394	77858395	0,0,0	2	2,9	0,42
chr1	77859034	77859227	chr1:77859034-77859227	4	.	77859059	77859060	0,0,0	2	13,154	0,39
chr1	77941794	77942277	chr1:77941794-77942277	4	.	77941895	77941896	0,0,0	2	91,370	0,113
chr1	77947570	77947875	chr1:77947570-77947875	6	.	77947739	77947740	0,0,0	2	66,32	0,273
chr1	78246796	78246991	chr1:78246796-78246991	5	.	78246890	78246891	0,0,0	2	10,16	0,179
chr1	78290757	78291176	chr1:78290757-78291176	5	.	78291027	78291028	0,0,0	2	234,112	0,307
chr1	78291524	78291723	chr1:78291524-78291723	2	.	78291611	78291612	0,0,0	2	2,26	0,173
chr1	78358959	78359102	chr1:78358959-78359102	3	.	78359000	78359001	0,0,0	2	7,66	0,77
chr1	78363520	78363667	chr1:78363520-78363667	3	.	78363587	78363588	0,0,0	2	10,22	0,125
chr1	78418324	78418641	chr1:78418324-78418641	2	.	78418581	78418582	0,0,0	2	212,14	0,303
chr1	78545202	78545330	chr1:78545202-78545330	3	.	78545266	78545267	0,0,0	2	18,16	0,112
chr1	78577154	78577400	chr1:78577154-78577400	2	.	78577276	78577277	0,0,0	2	3,4	0,242
chr1	78674310	78674642	chr1:78674310-78674642	3	.	78674463	78674464	0,0,0	2	7,31	0,301
chr1	78713900	78714156	chr1:78713900-78714156	28	.	78713998	78713999	0,0,0	2	49,108	0,148
chr1	78766291	78766644	chr1:78766291-78766644	2	.	78766474	78766475	0,0,0	2	22,8	0,345
chr1	78832547	78832737	chr1:78832547-78832737	4	.	78832652	78832653	0,0,0	2	46,25	0,165
chr1	78836564	78836834	chr1:78836564-78836834	3	.	78836714	78836715	0,0,0	2	121,89	0,181
chr1	78922858	78923231	chr1:78922858-78923231	4	.	78922882	78922883	0,0,0	2	4,328	0,45
chr1	78957356	78957748	chr1:78957356-78957748	2	.	78957549	78957550	0,0,0	2	9,13	0,379
chr1	79755477	79755541	chr1:79755477-79755541	2	.	79755518	79755519	0,0,0	2	36,17	0,47
chr1	79762410	79762535	chr1:79762410-79762535	2	.	79762480	79762481	0,0,0	2	20,3	0,122
chr1	80031821	80031961	chr1:80031821-80031961	2	.	80031889	80031890	0,0,0	2	3,6	0,134
chr1	80164149	80164454	chr1:80164149-80164454	3	.	80164400	80164401	0,0,0	2	220,21	0,284
chr1	80183518	80183884	chr1:80183518-80183884	7	.	80183711	80183712	0,0,0	2	171,149	0,217
chr1	80186390	80186883	chr1:80186390-80186883	6	.	80186806	80186807	0,0,0	2	404,63	0,430
chr1	80231709	80232191	chr1:80231709-80232191	3	.	80232029	80232030	0,0,0	2	276,116	0,366
chr1	8023540	8023772	chr1:8023540-8023772	3	.	8023734	8023735	0,0,0	2	168,10	0,222
chr1	80238726	80238863	chr1:80238726-80238863	2	.	80238751	80238752	0,0,0	2	22,107	0,30
chr1	80239384	80239625	chr1:80239384-80239625	2	.	80239559	80239560	0,0,0	2	113,3	0,238
chr1	80410149	80410332	chr1:80410149-80410332	3	.	80410240	80410241	0,0,0	2	17,17	0,166
chr1	80468764	80468860	chr1:80468764-80468860	2	.	80468834	80468835	0,0,0	2	59,14	0,82
chr1	80482427	80482611	chr1:80482427-80482611	4	.	80482490	80482491	0,0,0	2	37,93	0,91
chr1	80663917	80664180	chr1:80663917-80664180	2	.	80664022	80664023	0,0,0	2	22,73	0,190
chr1	80664403	80664669	chr1:80664403-80664669	8	.	80664527	80664528	0,0,0	2	86,103	0,163
chr1	80665380	80665844	chr1:80665380-80665844	2	.	80665570	80665571	0,0,0	2	27,110	0,354
chr1	80739849	80740218	chr1:80739849-80740218	4	.	80740063	80740064	0,0,0	2	125,64	0,305
chr1	80746335	80746719	chr1:80746335-80746719	10	.	80746617	80746618	0,0,0	2	221,40	0,344
chr1	80748564	80748879	chr1:80748564-80748879	2	.	80748762	80748763	0,0,0	2	160,77	0,238
chr1	80945049	80945162	chr1:80945049-80945162	5	.	80945131	80945132	0,0,0	2	68,16	0,97
chr1	81120731	81121132	chr1:81120731-81121132	2	.	81121043	81121044	0,0,0	2	227,3	0,398
chr1	81248063	81248278	chr1:81248063-81248278	2	.	81248165	81248166	0,0,0	2	8,18	0,197
chr1	8126765	8127090	chr1:8126765-8127090	6	.	8126842	8126843	0,0,0	2	41,211	0,114
chr1	81296974	81297092	chr1:81296974-81297092	2	.	81297005	81297006	0,0,0	2	9,64	0,54
chr1	81298219	81298637	chr1:81298219-81298637	10	.	81298380	81298381	0,0,0	2	89,184	0,234
chr1	81308817	81309232	chr1:81308817-81309232	3	.	81309122	81309123	0,0,0	2	207,10	0,405
chr1	8145280	8145461	chr1:8145280-8145461	4	.	8145347	8145348	0,0,0	2	32,77	0,104
chr1	81943374	81943475	chr1:81943374-81943475	2	.	81943436	81943437	0,0,0	2	29,4	0,97
chr1	81966277	81966578	chr1:81966277-81966578	2	.	81966425	81966426	0,0,0	2	8,12	0,289
chr1	82109738	82109911	chr1:82109738-82109911	3	.	82109811	82109812	0,0,0	2	55,80	0,93
chr1	82116918	82117157	chr1:82116918-82117157	2	.	82117046	82117047	0,0,0	2	24,6	0,233
chr1	82147557	82148106	chr1:82147557-82148106	11	.	82147798	82147799	0,0,0	2	186,251	0,298
chr1	82447527	82447928	chr1:82447527-82447928	2	.	82447727	82447728	0,0,0	2	4,4	0,397
chr1	82482306	82482827	chr1:82482306-82482827	7	.	82482658	82482659	0,0,0	2	303,119	0,402
chr1	82498031	82498221	chr1:82498031-82498221	3	.	82498150	82498151	0,0,0	2	54,4	0,186
chr1	82565038	82565349	chr1:82565038-82565349	4	.	82565225	82565226	0,0,0	2	181,116	0,195
chr1	82574313	82574760	chr1:82574313-82574760	4	.	82574478	82574479	0,0,0	2	99,214	0,233
chr1	83828525	83828719	chr1:83828525-83828719	2	.	83828621	83828622	0,0,0	2	2,3	0,191
chr1	84287765	84288172	chr1:84287765-84288172	6	.	84287944	84287945	0,0,0	2	5,52	0,355
chr1	84288639	84288731	chr1:84288639-84288731	2	.	84288713	84288714	0,0,0	2	67,10	0,82
chr1	84294086	84294358	chr1:84294086-84294358	14	.	84294257	84294258	0,0,0	2	157,86	0,186
chr1	84296696	84297341	chr1:84296696-84297341	3	.	84296795	84296796	0,0,0	2	10,456	0,189
chr1	84401682	84402038	chr1:84401682-84402038	4	.	84401733	84401734	0,0,0	2	16,268	0,88
chr1	84404990	84405416	chr1:84404990-84405416	3	.	84405049	84405050	0,0,0	2	53,359	0,67
chr1	85044574	85044769	chr1:85044574-85044769	2	.	85044728	85044729	0,0,0	2	118,3	0,192
chr1	85125704	85125879	chr1:85125704-85125879	2	.	85125805	85125806	0,0,0	2	31,2	0,173
chr1	85172550	85172920	chr1:85172550-85172920	4	.	85172707	85172708	0,0,0	2	24,78	0,292
chr1	85377995	85378166	chr1:85377995-85378166	3	.	85378097	85378098	0,0,0	2	68,34	0,137
chr1	85383530	85383869	chr1:85383530-85383869	4	.	85383750	85383751	0,0,0	2	194,92	0,247
chr1	85575495	85575716	chr1:85575495-85575716	2	.	85575607	85575608	0,0,0	2	7,3	0,218
chr1	86857982	86858187	chr1:86857982-86858187	2	.	86858000	86858001	0,0,0	2	3,171	0,34
chr1	86952136	86952194	chr1:86952136-86952194	3	.	86952158	86952159	0,0,0	2	13,25	0,33
chr1	86956088	86956402	chr1:86956088-86956402	2	.	86956248	86956249	0,0,0	2	14,7	0,307
chr1	86987652	86988097	chr1:86987652-86988097	3	.	86987866	86987867	0,0,0	2	137,152	0,293
chr1	87000510	87000940	chr1:87000510-87000940	3	.	87000713	87000714	0,0,0	2	21,43	0,387
chr1	87101690	87101933	chr1:87101690-87101933	2	.	87101901	87101902	0,0,0	2	211,31	0,212
chr1	87102450	87102865	chr1:87102450-87102865	2	.	87102668	87102669	0,0,0	2	42,20	0,395
chr1	87108782	87109105	chr1:87108782-87109105	2	.	87109007	87109008	0,0,0	2	134,5	0,318
chr1	87110121	87110623	chr1:87110121-87110623	3	.	87110320	87110321	0,0,0	2	145,247	0,255
chr1	87117596	87117854	chr1:87117596-87117854	2	.	87117731	87117732	0,0,0	2	22,9	0,249
chr1	87130430	87130770	chr1:87130430-87130770	2	.	87130593	87130594	0,0,0	2	7,20	0,320
chr1	87136353	87136702	chr1:87136353-87136702	2	.	87136525	87136526	0,0,0	2	6,9	0,340
chr1	87137385	87137737	chr1:87137385-87137737	2	.	87137671	87137672	0,0,0	2	223,1	0,351
chr1	87142233	87142419	chr1:87142233-87142419	3	.	87142364	87142365	0,0,0	2	96,18	0,168
chr1	87231922	87232140	chr1:87231922-87232140	2	.	87232031	87232032	0,0,0	2	4,3	0,215
chr1	87377196	87377545	chr1:87377196-87377545	3	.	87377361	87377362	0,0,0	2	9,27	0,322
chr1	88618249	88618325	chr1:88618249-88618325	2	.	88618293	88618294	0,0,0	2	17,3	0,73
chr1	89369310	89369377	chr1:89369310-89369377	2	.	89369347	89369348	0,0,0	2	12,4	0,63
chr1	89386172	89386324	chr1:89386172-89386324	3	.	89386234	89386235	0,0,0	2	15,42	0,110
chr1	89386410	89386636	chr1:89386410-89386636	2	.	89386531	89386532	0,0,0	2	21,3	0,223
chr1	89583419	89583580	chr1:89583419-89583580	3	.	89583535	89583536	0,0,0	2	93,21	0,140
chr1	8996755	8997042	chr1:8996755-8997042	2	.	8996895	8996896	0,0,0	2	6,12	0,275
chr1	90094853	90095308	chr1:90094853-90095308	38	.	90095133	90095134	0,0,0	2	203,97	0,358
chr1	90170896	90171302	chr1:90170896-90171302	2	.	90171196	90171197	0,0,0	2	215,20	0,386
chr1	90177761	90177903	chr1:90177761-90177903	4	.	90177828	90177829	0,0,0	2	38,44	0,98
chr1	90179660	90179900	chr1:90179660-90179900	2	.	90179787	90179788	0,0,0	2	25,9	0,231
chr1	90195278	90195666	chr1:90195278-90195666	4	.	90195472	90195473	0,0,0	2	65,63	0,325
chr1	90245250	90245622	chr1:90245250-90245622	2	.	90245269	90245270	0,0,0	2	2,334	0,38
chr1	90834579	90834819	chr1:90834579-90834819	2	.	90834713	90834714	0,0,0	2	36,7	0,233
chr1	91221755	91221972	chr1:91221755-91221972	2	.	91221846	91221847	0,0,0	2	21,54	0,163
chr1	91280090	91280232	chr1:91280090-91280232	2	.	91280160	91280161	0,0,0	2	13,14	0,128
chr1	91362410	91362792	chr1:91362410-91362792	3	.	91362762	91362763	0,0,0	2	330,6	0,376
chr1	91394309	91394449	chr1:91394309-91394449	2	.	91394381	91394382	0,0,0	2	11,6	0,134
chr1	91415167	91415493	chr1:91415167-91415493	2	.	91415330	91415331	0,0,0	2	2,1	0,325
chr1	92047982	92048102	chr1:92047982-92048102	3	.	92048015	92048016	0,0,0	2	3,55	0,65
chr1	93519938	93520076	chr1:93519938-93520076	2	.	93520045	93520046	0,0,0	2	98,21	0,117
chr1	94003299	94003410	chr1:94003299-94003410	5	.	94003363	94003364	0,0,0	2	32,13	0,98
chr1	94177522	94177726	chr1:94177522-94177726	2	.	94177618	94177619	0,0,0	2	10,21	0,183
chr1	94338091	94338296	chr1:94338091-94338296	2	.	94338197	94338198	0,0,0	2	10,2	0,203
chr1	94473521	94473999	chr1:94473521-94473999	11	.	94473765	94473766	0,0,0	2	66,54	0,424
chr1	94514198	94514290	chr1:94514198-94514290	2	.	94514239	94514240	0,0,0	2	9,17	0,75
chr1	94581397	94581502	chr1:94581397-94581502	2	.	94581444	94581445	0,0,0	2	7,17	0,88
chr1	97552015	97552130	chr1:97552015-97552130	2	.	97552064	97552065	0,0,0	2	1,16	0,99
chr1	99107064	99107399	chr1:99107064-99107399	2	.	99107228	99107229	0,0,0	2	18,24	0,311
chr1	99797258	99797286	chr1:99797258-99797286	2	.	99797270	99797271	0,0,0	2	4,6	0,22
chr2	103598147	103598502	chr2:103598147-103598502	2	.	103598313	103598314	0,0,0	2	2,23	0,332
chr2	104131169	104131393	chr2:104131169-104131393	3	.	104131271	104131272	0,0,0	2	2,21	0,203
chr2	104747895	104748193	chr2:104747895-104748193	7	.	104748082	104748083	0,0,0	2	166,89	0,209
chr2	106286982	106287188	chr2:106286982-106287188	2	.	106287113	106287114	0,0,0	2	67,10	0,196
chr2	107225444	107225686	chr2:107225444-107225686	2	.	107225560	107225561	0,0,0	2	5,14	0,228
chr2	107232058	107232114	chr2:107232058-107232114	2	.	107232081	107232082	0,0,0	2	4,12	0,44
chr2	107315167	107315370	chr2:107315167-107315370	2	.	107315273	107315274	0,0,0	2	13,3	0,200
chr2	10785695	10786067	chr2:10785695-10786067	2	.	10785877	10785878	0,0,0	2	15,21	0,351
chr2	109249592	109249831	chr2:109249592-109249831	3	.	109249701	109249702	0,0,0	2	4,23	0,216
chr2	109251855	109252133	chr2:109251855-109252133	9	.	109252029	109252030	0,0,0	2	145,74	0,204
chr2	109254564	109254852	chr2:109254564-109254852	4	.	109254707	109254708	0,0,0	2	9,9	0,279
chr2	109383636	109383998	chr2:109383636-109383998	3	.	109383691	109383692	0,0,0	2	18,268	0,94
chr2	109384054	109384273	chr2:109384054-109384273	2	.	109384145	109384146	0,0,0	2	1,36	0,183
chr2	109384414	109384539	chr2:109384414-109384539	2	.	109384479	109384480	0,0,0	2	9,2	0,123
chr2	109401063	109401348	chr2:109401063-109401348	2	.	109401162	109401163	0,0,0	2	4,89	0,196
chr2	109973200	109973361	chr2:109973200-109973361	2	.	109973295	109973296	0,0,0	2	38,7	0,154
chr2	110277608	110277763	chr2:110277608-110277763	2	.	110277683	110277684	0,0,0	2	1,4	0,151
chr2	111276242	111276493	chr2:111276242-111276493	2	.	111276373	111276374	0,0,0	2	19,7	0,244
chr2	112869580	112869897	chr2:112869580-112869897	2	.	112869889	112869890	0,0,0	2	307,4	0,313
chr2	113132080	113132157	chr2:113132080-113132157	2	.	113132117	113132118	0,0,0	2	12,13	0,64
chr2	113139340	113139486	chr2:113139340-113139486	2	.	113139417	113139418	0,0,0	2	10,1	0,145
chr2	113149707	113150108	chr2:113149707-113150108	4	.	113149920	113149921	0,0,0	2	37,11	0,390
chr2	113170598	113170664	chr2:113170598-113170664	2	.	113170635	113170636	0,0,0	2	14,4	0,62
chr2	113189262	113189425	chr2:113189262-113189425	3	.	113189375	113189376	0,0,0	2	104,39	0,124
chr2	113220478	113220896	chr2:113220478-113220896	2	.	113220693	113220694	0,0,0	2	17,3	0,415
chr2	113224177	113224590	chr2:113224177-113224590	2	.	113224403	113224404	0,0,0	2	48,7	0,406
chr2	113277314	113277647	chr2:113277314-113277647	2	.	113277473	113277474	0,0,0	2	3,17	0,316
chr2	113308214	113308596	chr2:113308214-113308596	4	.	113308410	113308411	0,0,0	2	31,19	0,363
chr2	113313064	113313373	chr2:113313064-113313373	2	.	113313168	113313169	0,0,0	2	22,121	0,188
chr2	113321486	113321739	chr2:113321486-113321739	2	.	113321691	113321692	0,0,0	2	180,22	0,231
chr2	113366621	113366999	chr2:113366621-113366999	2	.	113366812	113366813	0,0,0	2	20,14	0,364
chr2	113390453	113390525	chr2:113390453-113390525	2	.	113390482	113390483	0,0,0	2	2,15	0,57
chr2	113463036	113463400	chr2:113463036-113463400	3	.	113463106	113463107	0,0,0	2	5,227	0,137
chr2	113477992	113478178	chr2:113477992-113478178	2	.	113478082	113478083	0,0,0	2	2,7	0,179
chr2	113576383	113576565	chr2:113576383-113576565	5	.	113576445	113576446	0,0,0	2	8,64	0,118
chr2	113580564	113580968	chr2:113580564-113580968	4	.	113580807	113580808	0,0,0	2	137,53	0,351
chr2	113650838	113651274	chr2:113650838-113651274	3	.	113650914	113650915	0,0,0	2	18,300	0,136
chr2	113674063	113674463	chr2:113674063-113674463	3	.	113674193	113674194	0,0,0	2	12,151	0,249
chr2	113722146	113722334	chr2:113722146-113722334	2	.	113722222	113722223	0,0,0	2	1,36	0,152
chr2	113768151	113768298	chr2:113768151-113768298	2	.	113768201	113768202	0,0,0	2	6,52	0,95
chr2	113821496	113821553	chr2:113821496-113821553	2	.	113821527	113821528	0,0,0	2	9,2	0,55
chr2	114415402	114415670	chr2:114415402-114415670	29	.	114415612	114415613	0,0,0	2	209,55	0,213
chr2	114451497	114451670	chr2:114451497-114451670	3	.	114451560	114451561	0,0,0	2	20,65	0,108
chr2	115741935	115742049	chr2:115741935-115742049	2	.	115741989	115741990	0,0,0	2	39,43	0,71
chr2	115806767	115807133	chr2:115806767-115807133	2	.	115806932	115806933	0,0,0	2	1,36	0,330
chr2	115931855	115931981	chr2:115931855-115931981	2	.	115931913	115931914	0,0,0	2	1,9	0,117
chr2	116273278	116273416	chr2:116273278-116273416	12	.	116273353	116273354	0,0,0	2	67,54	0,84
chr2	116678323	116678630	chr2:116678323-116678630	3	.	116678481	116678482	0,0,0	2	17,6	0,301
chr2	11672363	11672745	chr2:11672363-11672745	2	.	11672469	11672470	0,0,0	2	3,172	0,210
chr2	11677583	11677735	chr2:11677583-11677735	6	.	11677652	11677653	0,0,0	2	29,42	0,110
chr2	117329225	117329326	chr2:117329225-117329326	4	.	117329276	117329277	0,0,0	2	20,17	0,84
chr2	117674884	117675220	chr2:117674884-117675220	2	.	117675058	117675059	0,0,0	2	16,3	0,333
chr2	117815451	117815792	chr2:117815451-117815792	2	.	117815659	117815660	0,0,0	2	91,15	0,326
chr2	117957587	117957933	chr2:117957587-117957933	2	.	117957611	117957612	0,0,0	2	8,304	0,42
chr2	11861096	11861225	chr2:11861096-11861225	3	.	11861162	11861163	0,0,0	2	5,1	0,128
chr2	11866388	11867024	chr2:11866388-11867024	3	.	11866695	11866696	0,0,0	2	305,326	0,310
chr2	118744816	118744887	chr2:118744816-118744887	2	.	118744832	118744833	0,0,0	2	8,45	0,26
chr2	118745233	118745498	chr2:118745233-118745498	2	.	118745413	118745414	0,0,0	2	111,15	0,250
chr2	118785839	118786117	chr2:118785839-118786117	3	.	118786041	118786042	0,0,0	2	173,45	0,233
chr2	118795881	118795961	chr2:118795881-118795961	2	.	118795912	118795913	0,0,0	2	2,18	0,62
chr2	11891294	11891475	chr2:11891294-11891475	4	.	11891380	11891381	0,0,0	2	17,24	0,157
chr2	118966881	118967137	chr2:118966881-118967137	2	.	118967013	118967014	0,0,0	2	14,4	0,252
chr2	119021370	119021695	chr2:119021370-119021695	2	.	119021634	119021635	0,0,0	2	209,5	0,320
chr2	119396496	119396734	chr2:119396496-119396734	42	.	119396633	119396634	0,0,0	2	130,92	0,146
chr2	119640370	119640705	chr2:119640370-119640705	2	.	119640525	119640526	0,0,0	2	4,27	0,308
chr2	120498311	120498402	chr2:120498311-120498402	4	.	120498353	120498354	0,0,0	2	26,32	0,59
chr2	120525495	120525690	chr2:120525495-120525690	2	.	120525669	120525670	0,0,0	2	166,11	0,184
chr2	121157328	121157704	chr2:121157328-121157704	2	.	121157587	121157588	0,0,0	2	163,20	0,356
chr2	123200744	123200883	chr2:123200744-123200883	2	.	123200804	123200805	0,0,0	2	45,62	0,77
chr2	123311024	123311136	chr2:123311024-123311136	2	.	123311074	123311075	0,0,0	2	4,14	0,98
chr2	124062909	124063037	chr2:124062909-124063037	2	.	124062975	124062976	0,0,0	2	23,17	0,111
chr2	124401542	124401839	chr2:124401542-124401839	3	.	124401663	124401664	0,0,0	2	110,163	0,134
chr2	124785892	124786239	chr2:124785892-124786239	2	.	124786060	124786061	0,0,0	2	2,12	0,335
chr2	124882215	124882420	chr2:124882215-124882420	2	.	124882311	124882312	0,0,0	2	2,13	0,192
chr2	125672310	125672513	chr2:125672310-125672513	3	.	125672460	125672461	0,0,0	2	118,19	0,184
chr2	12658723	12658838	chr2:12658723-12658838	2	.	12658776	12658777	0,0,0	2	1,9	0,106
chr2	127843510	127843826	chr2:127843510-127843826	2	.	127843551	127843552	0,0,0	2	17,249	0,67
chr2	128000711	128001225	chr2:128000711-128001225	4	.	128000998	128000999	0,0,0	2	265,204	0,310
chr2	128108875	128109119	chr2:128108875-128109119	4	.	128108975	128108976	0,0,0	2	2,45	0,199
chr2	128112586	128112915	chr2:128112586-128112915	3	.	128112737	128112738	0,0,0	2	52,78	0,251
chr2	128198434	128198811	chr2:128198434-128198811	3	.	128198619	128198620	0,0,0	2	35,41	0,336
chr2	128204781	128205162	chr2:128204781-128205162	3	.	128204888	128204889	0,0,0	2	11,176	0,205
chr2	128205920	128206244	chr2:128205920-128206244	5	.	128206185	128206186	0,0,0	2	242,34	0,290
chr2	128338579	128338733	chr2:128338579-128338733	7	.	128338654	128338655	0,0,0	2	56,59	0,95
chr2	134695888	134695995	chr2:134695888-134695995	2	.	134695945	134695946	0,0,0	2	10,2	0,105
chr2	13609337	13609619	chr2:13609337-13609619	2	.	13609467	13609468	0,0,0	2	8,28	0,254
chr2	13850421	13850680	chr2:13850421-13850680	2	.	13850537	13850538	0,0,0	2	1,26	0,233
chr2	139644062	139644408	chr2:139644062-139644408	3	.	139644235	139644236	0,0,0	2	11,9	0,337
chr2	139956066	139956227	chr2:139956066-139956227	3	.	139956086	139956087	0,0,0	2	10,130	0,31
chr2	140243665	140244059	chr2:140243665-140244059	2	.	140243829	140243830	0,0,0	2	1,66	0,328
chr2	140294572	140294846	chr2:140294572-140294846	2	.	140294706	140294707	0,0,0	2	2,7	0,267
chr2	140332955	140333303	chr2:140332955-140333303	6	.	140333078	140333079	0,0,0	2	50,151	0,197
chr2	140400123	140400727	chr2:140400123-140400727	13	.	140400496	140400497	0,0,0	2	316,172	0,432
chr2	140472353	140472677	chr2:140472353-140472677	3	.	140472658	140472659	0,0,0	2	300,13	0,311
chr2	140575085	140575485	chr2:140575085-140575485	2	.	140575410	140575411	0,0,0	2	265,14	0,386
chr2	140611771	140612158	chr2:140611771-140612158	2	.	140612108	140612109	0,0,0	2	289,1	0,386
chr2	140645371	140645708	chr2:140645371-140645708	2	.	140645520	140645521	0,0,0	2	5,43	0,294
chr2	140673945	140674125	chr2:140673945-140674125	3	.	140673985	140673986	0,0,0	2	5,104	0,76
chr2	140698075	140698339	chr2:140698075-140698339	4	.	140698212	140698213	0,0,0	2	37,25	0,239
chr2	140999016	140999080	chr2:140999016-140999080	2	.	140999053	140999054	0,0,0	2	12,1	0,63
chr2	141009523	141009839	chr2:141009523-141009839	2	.	141009679	141009680	0,0,0	2	8,11	0,305
chr2	141078774	141079069	chr2:141078774-141079069	3	.	141078906	141078907	0,0,0	2	73,102	0,193
chr2	141180530	141180562	chr2:141180530-141180562	2	.	141180541	141180542	0,0,0	2	8,17	0,15
chr2	141210025	141210392	chr2:141210025-141210392	2	.	141210206	141210207	0,0,0	2	2,5	0,362
chr2	141216472	141216704	chr2:141216472-141216704	5	.	141216508	141216509	0,0,0	2	30,188	0,44
chr2	141217361	141217476	chr2:141217361-141217476	2	.	141217431	141217432	0,0,0	2	28,2	0,113
chr2	141226566	141226891	chr2:141226566-141226891	3	.	141226605	141226606	0,0,0	2	21,266	0,59
chr2	141275406	141275809	chr2:141275406-141275809	20	.	141275521	141275522	0,0,0	2	72,243	0,160
chr2	141353370	141353661	chr2:141353370-141353661	4	.	141353532	141353533	0,0,0	2	48,13	0,278
chr2	141452282	141452866	chr2:141452282-141452866	10	.	141452639	141452640	0,0,0	2	322,190	0,394
chr2	141481337	141481485	chr2:141481337-141481485	2	.	141481393	141481394	0,0,0	2	16,51	0,97
chr2	142095668	142095902	chr2:142095668-142095902	2	.	142095782	142095783	0,0,0	2	11,16	0,218
chr2	142214119	142214446	chr2:142214119-142214446	2	.	142214278	142214279	0,0,0	2	4,12	0,315
chr2	142267014	142267468	chr2:142267014-142267468	6	.	142267108	142267109	0,0,0	2	23,288	0,166
chr2	142267839	142267887	chr2:142267839-142267887	2	.	142267874	142267875	0,0,0	2	34,11	0,37
chr2	142287282	142287343	chr2:142287282-142287343	2	.	142287312	142287313	0,0,0	2	5,4	0,57
chr2	142289874	142290229	chr2:142289874-142290229	3	.	142290000	142290001	0,0,0	2	19,121	0,234
chr2	142329876	142330034	chr2:142329876-142330034	2	.	142329929	142329930	0,0,0	2	8,59	0,99
chr2	142691776	142692100	chr2:142691776-142692100	2	.	142691902	142691903	0,0,0	2	8,78	0,246
chr2	143736926	143737325	chr2:143736926-143737325	2	.	143737122	143737123	0,0,0	2	2,7	0,392
chr2	143738873	143739226	chr2:143738873-143739226	3	.	143739041	143739042	0,0,0	2	27,43	0,310
chr2	144332348	144332427	chr2:144332348-144332427	2	.	144332391	144332392	0,0,0	2	10,1	0,78
chr2	144692594	144692893	chr2:144692594-144692893	4	.	144692762	144692763	0,0,0	2	45,7	0,292
chr2	145597038	145597254	chr2:145597038-145597254	2	.	145597130	145597131	0,0,0	2	14,44	0,172
chr2	147149329	147149658	chr2:147149329-147149658	5	.	147149487	147149488	0,0,0	2	16,28	0,301
chr2	147575304	147575763	chr2:147575304-147575763	4	.	147575651	147575652	0,0,0	2	342,105	0,354
chr2	147767936	147768040	chr2:147767936-147768040	2	.	147767990	147767991	0,0,0	2	13,7	0,97
chr2	148191152	148191281	chr2:148191152-148191281	2	.	148191186	148191187	0,0,0	2	3,63	0,66
chr2	148358049	148358198	chr2:148358049-148358198	2	.	148358155	148358156	0,0,0	2	67,2	0,147
chr2	148885863	148885973	chr2:148885863-148885973	2	.	148885927	148885928	0,0,0	2	22,3	0,107
chr2	149330947	149331220	chr2:149330947-149331220	2	.	149331092	149331093	0,0,0	2	21,2	0,271
chr2	150647034	150647702	chr2:150647034-150647702	18	.	150647308	150647309	0,0,0	2	249,367	0,301
chr2	150689553	150689640	chr2:150689553-150689640	2	.	150689590	150689591	0,0,0	2	4,16	0,71
chr2	150730169	150730506	chr2:150730169-150730506	5	.	150730254	150730255	0,0,0	2	77,242	0,95
chr2	150730787	150731115	chr2:150730787-150731115	2	.	150730814	150730815	0,0,0	2	10,282	0,46
chr2	150758566	150759042	chr2:150758566-150759042	2	.	150758658	150758659	0,0,0	2	9,299	0,177
chr2	150763847	150764247	chr2:150763847-150764247	2	.	150764046	150764047	0,0,0	2	1,2	0,398
chr2	150768780	150769248	chr2:150768780-150769248	3	.	150768874	150768875	0,0,0	2	93,371	0,97
chr2	150773782	150774164	chr2:150773782-150774164	2	.	150773967	150773968	0,0,0	2	2,13	0,369
chr2	150798626	150799075	chr2:150798626-150799075	3	.	150798738	150798739	0,0,0	2	98,321	0,128
chr2	150817851	150818235	chr2:150817851-150818235	2	.	150818049	150818050	0,0,0	2	17,3	0,381
chr2	150819384	150819427	chr2:150819384-150819427	2	.	150819402	150819403	0,0,0	2	13,18	0,25
chr2	150859605	150859889	chr2:150859605-150859889	2	.	150859713	150859714	0,0,0	2	5,72	0,212
chr2	150880164	150880573	chr2:150880164-150880573	6	.	150880176	150880177	0,0,0	2	7,390	0,19
chr2	1509576	1509933	chr2:1509576-1509933	2	.	1509930	1509931	0,0,0	2	354,1	0,356
chr2	151683719	151684280	chr2:151683719-151684280	8	.	151683981	151683982	0,0,0	2	181,217	0,344
chr2	154336325	154336603	chr2:154336325-154336603	2	.	154336439	154336440	0,0,0	2	16,64	0,214
chr2	1547496	1547804	chr2:1547496-1547804	2	.	1547527	1547528	0,0,0	2	8,252	0,56
chr2	155924610	155924974	chr2:155924610-155924974	2	.	155924804	155924805	0,0,0	2	27,1	0,363
chr2	157446078	157446407	chr2:157446078-157446407	5	.	157446114	157446115	0,0,0	2	20,275	0,54
chr2	157664083	157664255	chr2:157664083-157664255	2	.	157664148	157664149	0,0,0	2	18,59	0,113
chr2	157787959	157788389	chr2:157787959-157788389	15	.	157788221	157788222	0,0,0	2	249,153	0,277
chr2	158004612	158004750	chr2:158004612-158004750	2	.	158004670	158004671	0,0,0	2	1,21	0,117
chr2	158101368	158101840	chr2:158101368-158101840	5	.	158101444	158101445	0,0,0	2	12,330	0,142
chr2	158152044	158152243	chr2:158152044-158152243	6	.	158152174	158152175	0,0,0	2	121,59	0,140
chr2	161560043	161560706	chr2:161560043-161560706	3	.	161560376	161560377	0,0,0	2	272,267	0,396
chr2	164127780	164128211	chr2:164127780-164128211	2	.	164128018	164128019	0,0,0	2	77,31	0,400
chr2	164389724	164389856	chr2:164389724-164389856	2	.	164389780	164389781	0,0,0	2	4,23	0,109
chr2	165652021	165652186	chr2:165652021-165652186	2	.	165652093	165652094	0,0,0	2	10,29	0,136
chr2	165683666	165683986	chr2:165683666-165683986	3	.	165683965	165683966	0,0,0	2	285,6	0,314
chr2	165738416	165738775	chr2:165738416-165738775	9	.	165738660	165738661	0,0,0	2	191,61	0,298
chr2	165905627	165905993	chr2:165905627-165905993	2	.	165905818	165905819	0,0,0	2	21,4	0,362
chr2	166030462	166030510	chr2:166030462-166030510	2	.	166030484	166030485	0,0,0	2	20,22	0,26
chr2	166188005	166188265	chr2:166188005-166188265	2	.	166188131	166188132	0,0,0	2	10,17	0,243
chr2	166249453	166249739	chr2:166249453-166249739	3	.	166249611	166249612	0,0,0	2	83,51	0,235
chr2	166403557	166403827	chr2:166403557-166403827	2	.	166403640	166403641	0,0,0	2	13,115	0,155
chr2	168725286	168725543	chr2:168725286-168725543	2	.	168725418	168725419	0,0,0	2	14,5	0,252
chr2	172099532	172099629	chr2:172099532-172099629	2	.	172099582	172099583	0,0,0	2	7,2	0,95
chr2	172452554	172452890	chr2:172452554-172452890	2	.	172452714	172452715	0,0,0	2	3,18	0,318
chr2	172457596	172457885	chr2:172457596-172457885	6	.	172457757	172457758	0,0,0	2	106,72	0,217
chr2	174327168	174327420	chr2:174327168-174327420	2	.	174327303	174327304	0,0,0	2	21,1	0,251
chr2	178311556	178311654	chr2:178311556-178311654	3	.	178311610	178311611	0,0,0	2	14,3	0,95
chr2	178698211	178698560	chr2:178698211-178698560	2	.	178698378	178698379	0,0,0	2	6,20	0,329
chr2	178715603	178715659	chr2:178715603-178715659	3	.	178715624	178715625	0,0,0	2	11,23	0,33
chr2	178768488	178768726	chr2:178768488-178768726	3	.	178768600	178768601	0,0,0	2	27,40	0,198
chr2	178821309	178821616	chr2:178821309-178821616	3	.	178821461	178821462	0,0,0	2	5,6	0,301
chr2	179168513	179168663	chr2:179168513-179168663	4	.	179168623	179168624	0,0,0	2	95,24	0,126
chr2	179779668	179779933	chr2:179779668-179779933	2	.	179779799	179779800	0,0,0	2	3,4	0,261
chr2	180446202	180446370	chr2:180446202-180446370	2	.	180446291	180446292	0,0,0	2	23,12	0,156
chr2	180913876	180914164	chr2:180913876-180914164	2	.	180914055	180914056	0,0,0	2	77,6	0,282
chr2	182059386	182059493	chr2:182059386-182059493	2	.	182059405	182059406	0,0,0	2	3,70	0,37
chr2	182390511	182390881	chr2:182390511-182390881	2	.	182390693	182390694	0,0,0	2	15,19	0,351
chr2	182721592	182721728	chr2:182721592-182721728	2	.	182721716	182721717	0,0,0	2	120,7	0,129
chr2	182863248	182863520	chr2:182863248-182863520	3	.	182863378	182863379	0,0,0	2	3,13	0,259
chr2	182868373	182868557	chr2:182868373-182868557	2	.	182868478	182868479	0,0,0	2	32,4	0,180
chr2	182868840	182869186	chr2:182868840-182869186	4	.	182868992	182868993	0,0,0	2	100,141	0,205
chr2	183915303	183915569	chr2:183915303-183915569	5	.	183915451	183915452	0,0,0	2	130,98	0,168
chr2	185239868	185240180	chr2:185239868-185240180	2	.	185240029	185240030	0,0,0	2	12,1	0,311
chr2	18583829	18584602	chr2:18583829-18584602	2	.	18584189	18584190	0,0,0	2	334,386	0,387
chr2	18585302	18585806	chr2:18585302-18585806	3	.	18585714	18585715	0,0,0	2	394,73	0,431
chr2	186485837	186486232	chr2:186485837-186486232	2	.	186486036	186486037	0,0,0	2	24,19	0,376
chr2	186490008	186490465	chr2:186490008-186490465	24	.	186490259	186490260	0,0,0	2	82,35	0,422
chr2	186496986	186497149	chr2:186496986-186497149	2	.	186497051	186497052	0,0,0	2	3,34	0,129
chr2	186497714	186497843	chr2:186497714-186497843	2	.	186497754	186497755	0,0,0	2	5,53	0,76
chr2	186513120	186513235	chr2:186513120-186513235	3	.	186513187	186513188	0,0,0	2	32,12	0,103
chr2	187228134	187228327	chr2:187228134-187228327	8	.	187228207	187228208	0,0,0	2	55,100	0,93
chr2	187275828	187276177	chr2:187275828-187276177	5	.	187275911	187275912	0,0,0	2	23,204	0,145
chr2	187278066	187278538	chr2:187278066-187278538	8	.	187278169	187278170	0,0,0	2	60,325	0,147
chr2	187483593	187483837	chr2:187483593-187483837	2	.	187483713	187483714	0,0,0	2	7,9	0,235
chr2	187507650	187507804	chr2:187507650-187507804	2	.	187507713	187507714	0,0,0	2	38,64	0,90
chr2	187508112	187508662	chr2:187508112-187508662	15	.	187508162	187508163	0,0,0	2	43,492	0,58
chr2	187510477	187510692	chr2:187510477-187510692	6	.	187510567	187510568	0,0,0	2	39,72	0,143
chr2	187515893	187516284	chr2:187515893-187516284	2	.	187516086	187516087	0,0,0	2	4,8	0,383
chr2	187516574	187516689	chr2:187516574-187516689	2	.	187516632	187516633	0,0,0	2	25,22	0,93
chr2	187546928	187547326	chr2:187546928-187547326	7	.	187547079	187547080	0,0,0	2	73,168	0,230
chr2	187607645	187607807	chr2:187607645-187607807	4	.	187607707	187607708	0,0,0	2	10,46	0,116
chr2	187709392	187709739	chr2:187709392-187709739	2	.	187709419	187709420	0,0,0	2	2,294	0,53
chr2	187850378	187850694	chr2:187850378-187850694	3	.	187850606	187850607	0,0,0	2	208,67	0,249
chr2	187852806	187852969	chr2:187852806-187852969	2	.	187852891	187852892	0,0,0	2	18,9	0,154
chr2	187853553	187853787	chr2:187853553-187853787	24	.	187853684	187853685	0,0,0	2	89,60	0,174
chr2	187854065	187854303	chr2:187854065-187854303	2	.	187854178	187854179	0,0,0	2	47,58	0,180
chr2	187855834	187856124	chr2:187855834-187856124	3	.	187856017	187856018	0,0,0	2	152,75	0,215
chr2	187860526	187860829	chr2:187860526-187860829	2	.	187860713	187860714	0,0,0	2	89,17	0,286
chr2	187860991	187861207	chr2:187860991-187861207	12	.	187861098	187861099	0,0,0	2	72,73	0,143
chr2	187861921	187862671	chr2:187861921-187862671	8	.	187862205	187862206	0,0,0	2	275,456	0,294
chr2	187870619	187870793	chr2:187870619-187870793	3	.	187870692	187870693	0,0,0	2	35,62	0,112
chr2	187872907	187873268	chr2:187872907-187873268	4	.	187873227	187873228	0,0,0	2	313,33	0,328
chr2	187886983	187887196	chr2:187886983-187887196	2	.	187887084	187887085	0,0,0	2	2,11	0,202
chr2	187954914	187955040	chr2:187954914-187955040	12	.	187954975	187954976	0,0,0	2	40,43	0,83
chr2	187966572	187967049	chr2:187966572-187967049	2	.	187966856	187966857	0,0,0	2	94,2	0,475
chr2	187995704	187995900	chr2:187995704-187995900	12	.	187995806	187995807	0,0,0	2	63,54	0,142
chr2	187996960	187997089	chr2:187996960-187997089	3	.	187997024	187997025	0,0,0	2	5,5	0,124
chr2	188438497	188438749	chr2:188438497-188438749	3	.	188438620	188438621	0,0,0	2	12,17	0,235
chr2	188576054	188576346	chr2:188576054-188576346	2	.	188576188	188576189	0,0,0	2	9,32	0,260
chr2	188597370	188597963	chr2:188597370-188597963	7	.	188597719	188597720	0,0,0	2	340,233	0,360
chr2	188717186	188717751	chr2:188717186-188717751	8	.	188717536	188717537	0,0,0	2	338,202	0,363
chr2	188720232	188720616	chr2:188720232-188720616	2	.	188720255	188720256	0,0,0	2	14,350	0,34
chr2	188746482	188746751	chr2:188746482-188746751	2	.	188746559	188746560	0,0,0	2	12,126	0,143
chr2	189200686	189200965	chr2:189200686-189200965	3	.	189200885	189200886	0,0,0	2	135,15	0,264
chr2	189250357	189250526	chr2:189250357-189250526	2	.	189250434	189250435	0,0,0	2	1,14	0,155
chr2	189252611	189253031	chr2:189252611-189253031	2	.	189252935	189252936	0,0,0	2	305,76	0,344
chr2	189307703	189307847	chr2:189307703-189307847	2	.	189307762	189307763	0,0,0	2	6,30	0,114
chr2	18936735	18936921	chr2:18936735-18936921	2	.	18936808	18936809	0,0,0	2	2,40	0,146
chr2	189399173	189399491	chr2:189399173-189399491	7	.	189399336	189399337	0,0,0	2	98,88	0,230
chr2	189582351	189582767	chr2:189582351-189582767	6	.	189582403	189582404	0,0,0	2	21,331	0,85
chr2	190008746	190008930	chr2:190008746-190008930	2	.	190008835	190008836	0,0,0	2	4,8	0,176
chr2	190008976	190009248	chr2:190008976-190009248	13	.	190009141	190009142	0,0,0	2	115,56	0,216
chr2	190009608	190009816	chr2:190009608-190009816	4	.	190009722	190009723	0,0,0	2	23,1	0,207
chr2	193296037	193296271	chr2:193296037-193296271	2	.	193296155	193296156	0,0,0	2	6,2	0,232
chr2	19346605	19346965	chr2:19346605-19346965	2	.	19346763	19346764	0,0,0	2	16,59	0,301
chr2	193715211	193715277	chr2:193715211-193715277	2	.	193715233	193715234	0,0,0	2	22,43	0,23
chr2	193863833	193864080	chr2:193863833-193864080	3	.	193863865	193863866	0,0,0	2	12,194	0,53
chr2	193893327	193893798	chr2:193893327-193893798	11	.	193893396	193893397	0,0,0	2	17,349	0,122
chr2	195627823	195627943	chr2:195627823-195627943	2	.	195627872	195627873	0,0,0	2	6,27	0,93
chr2	195747013	195747216	chr2:195747013-195747216	2	.	195747107	195747108	0,0,0	2	8,21	0,182
chr2	195860799	195861072	chr2:195860799-195861072	3	.	195860885	195860886	0,0,0	2	13,113	0,160
chr2	195981596	195981690	chr2:195981596-195981690	4	.	195981631	195981632	0,0,0	2	31,54	0,40
chr2	196048424	196048798	chr2:196048424-196048798	2	.	196048606	196048607	0,0,0	2	4,13	0,361
chr2	196168846	196169019	chr2:196168846-196169019	2	.	196168933	196168934	0,0,0	2	4,1	0,172
chr2	196250162	196250283	chr2:196250162-196250283	3	.	196250237	196250238	0,0,0	2	47,16	0,105
chr2	196293796	196293839	chr2:196293796-196293839	2	.	196293819	196293820	0,0,0	2	8,3	0,40
chr2	196403727	196404166	chr2:196403727-196404166	3	.	196403911	196403912	0,0,0	2	170,240	0,199
chr2	19643108	19643391	chr2:19643108-19643391	2	.	19643249	19643250	0,0,0	2	2,1	0,282
chr2	196483775	196483969	chr2:196483775-196483969	2	.	196483855	196483856	0,0,0	2	22,55	0,139
chr2	196485245	196485382	chr2:196485245-196485382	2	.	196485310	196485311	0,0,0	2	3,9	0,128
chr2	197787074	197787485	chr2:197787074-197787485	2	.	197787199	197787200	0,0,0	2	10,170	0,241
chr2	197802828	197803183	chr2:197802828-197803183	2	.	197803010	197803011	0,0,0	2	16,6	0,349
chr2	197825248	197825656	chr2:197825248-197825656	2	.	197825322	197825323	0,0,0	2	6,265	0,143
chr2	197830972	197831324	chr2:197830972-197831324	2	.	197831273	197831274	0,0,0	2	262,11	0,341
chr2	198117281	198117451	chr2:198117281-198117451	2	.	198117427	198117428	0,0,0	2	137,14	0,156
chr2	198242948	198243004	chr2:198242948-198243004	3	.	198242979	198242980	0,0,0	2	24,16	0,40
chr2	198246715	198247146	chr2:198246715-198247146	4	.	198246809	198246810	0,0,0	2	43,284	0,147
chr2	198279440	198279627	chr2:198279440-198279627	2	.	198279538	198279539	0,0,0	2	16,6	0,181
chr2	198397664	198398009	chr2:198397664-198398009	2	.	198397823	198397824	0,0,0	2	3,29	0,316
chr2	198413090	198413542	chr2:198413090-198413542	3	.	198413172	198413173	0,0,0	2	61,348	0,104
chr2	198682366	198682508	chr2:198682366-198682508	2	.	198682382	198682383	0,0,0	2	8,117	0,25
chr2	198819224	198819606	chr2:198819224-198819606	2	.	198819413	198819414	0,0,0	2	11,13	0,369
chr2	199084935	199085183	chr2:199084935-199085183	2	.	199085060	199085061	0,0,0	2	7,3	0,245
chr2	199155675	199155920	chr2:199155675-199155920	2	.	199155795	199155796	0,0,0	2	16,20	0,225
chr2	199217653	199217769	chr2:199217653-199217769	2	.	199217689	199217690	0,0,0	2	5,47	0,69
chr2	199299514	199299995	chr2:199299514-199299995	3	.	199299687	199299688	0,0,0	2	103,236	0,245
chr2	199352208	199352367	chr2:199352208-199352367	3	.	199352286	199352287	0,0,0	2	3,4	0,155
chr2	199429354	199429488	chr2:199429354-199429488	2	.	199429418	199429419	0,0,0	2	3,8	0,126
chr2	199459227	199459438	chr2:199459227-199459438	2	.	199459331	199459332	0,0,0	2	2,4	0,207
chr2	199759041	199759312	chr2:199759041-199759312	2	.	199759179	199759180	0,0,0	2	12,6	0,265
chr2	199790330	199790811	chr2:199790330-199790811	3	.	199790581	199790582	0,0,0	2	146,123	0,358
chr2	199798294	199798534	chr2:199798294-199798534	2	.	199798332	199798333	0,0,0	2	10,173	0,67
chr2	199799542	199799676	chr2:199799542-199799676	2	.	199799562	199799563	0,0,0	2	8,101	0,33
chr2	199940433	199940833	chr2:199940433-199940833	2	.	199940628	199940629	0,0,0	2	2,10	0,390
chr2	199953116	199953328	chr2:199953116-199953328	2	.	199953223	199953224	0,0,0	2	13,9	0,203
chr2	200118178	200118273	chr2:200118178-200118273	2	.	200118230	200118231	0,0,0	2	24,14	0,81
chr2	200189866	200190237	chr2:200189866-200190237	3	.	200190007	200190008	0,0,0	2	11,99	0,272
chr2	200197832	200198110	chr2:200197832-200198110	3	.	200197931	200197932	0,0,0	2	34,112	0,166
chr2	200217748	200217987	chr2:200217748-200217987	2	.	200217800	200217801	0,0,0	2	9,143	0,96
chr2	200424024	200424398	chr2:200424024-200424398	2	.	200424224	200424225	0,0,0	2	28,1	0,373
chr2	200442027	200442145	chr2:200442027-200442145	2	.	200442089	200442090	0,0,0	2	22,15	0,103
chr2	200454251	200454398	chr2:200454251-200454398	3	.	200454303	200454304	0,0,0	2	10,52	0,95
chr2	200593067	200593354	chr2:200593067-200593354	2	.	200593212	200593213	0,0,0	2	18,13	0,274
chr2	200631909	200632265	chr2:200631909-200632265	2	.	200631925	200631926	0,0,0	2	10,333	0,23
chr2	20088739	20088823	chr2:20088739-20088823	2	.	20088782	20088783	0,0,0	2	20,17	0,67
chr2	201271352	201271402	chr2:201271352-201271402	4	.	201271371	201271372	0,0,0	2	14,24	0,26
chr2	20153445	20153667	chr2:20153445-20153667	3	.	20153566	20153567	0,0,0	2	74,52	0,170
chr2	202815577	202815848	chr2:202815577-202815848	2	.	202815669	202815670	0,0,0	2	6,91	0,180
chr2	202961156	202961383	chr2:202961156-202961383	2	.	202961275	202961276	0,0,0	2	22,9	0,218
chr2	20328271	20328380	chr2:20328271-20328380	3	.	20328329	20328330	0,0,0	2	40,32	0,77
chr2	203520355	203520583	chr2:203520355-203520583	5	.	203520437	203520438	0,0,0	2	7,69	0,159
chr2	203521663	203522174	chr2:203521663-203522174	11	.	203521748	203521749	0,0,0	2	84,424	0,87
chr2	203842750	203842950	chr2:203842750-203842950	2	.	203842853	203842854	0,0,0	2	15,7	0,193
chr2	20392049	20392139	chr2:20392049-20392139	4	.	20392096	20392097	0,0,0	2	20,14	0,76
chr2	204025504	204025659	chr2:204025504-204025659	2	.	204025579	204025580	0,0,0	2	19,23	0,132
chr2	204029282	204029455	chr2:204029282-204029455	2	.	204029386	204029387	0,0,0	2	37,1	0,172
chr2	204077763	204077906	chr2:204077763-204077906	2	.	204077831	204077832	0,0,0	2	11,16	0,127
chr2	204119381	204119545	chr2:204119381-204119545	3	.	204119427	204119428	0,0,0	2	26,97	0,67
chr2	20418728	20419073	chr2:20418728-20419073	2	.	20418807	20418808	0,0,0	2	14,199	0,146
chr2	204597895	204598233	chr2:204597895-204598233	3	.	204598063	204598064	0,0,0	2	9,10	0,328
chr2	204894795	204895160	chr2:204894795-204895160	2	.	204894860	204894861	0,0,0	2	1,235	0,130
chr2	205111876	205112081	chr2:205111876-205112081	2	.	205111961	205111962	0,0,0	2	5,39	0,166
chr2	205516618	205517022	chr2:205516618-205517022	10	.	205516736	205516737	0,0,0	2	70,236	0,168
chr2	206085237	206085380	chr2:206085237-206085380	2	.	206085296	206085297	0,0,0	2	12,35	0,108
chr2	206215246	206215465	chr2:206215246-206215465	5	.	206215398	206215399	0,0,0	2	123,37	0,182
chr2	206255632	206255931	chr2:206255632-206255931	10	.	206255869	206255870	0,0,0	2	214,38	0,261
chr2	206543646	206543721	chr2:206543646-206543721	3	.	206543668	206543669	0,0,0	2	7,36	0,39
chr2	207089301	207089574	chr2:207089301-207089574	4	.	207089394	207089395	0,0,0	2	34,120	0,153
chr2	207416634	207416760	chr2:207416634-207416760	2	.	207416699	207416700	0,0,0	2	7,1	0,125
chr2	207487605	207487743	chr2:207487605-207487743	2	.	207487684	207487685	0,0,0	2	36,14	0,124
chr2	207507282	207507322	chr2:207507282-207507322	2	.	207507299	207507300	0,0,0	2	2,7	0,33
chr2	207512556	207512907	chr2:207512556-207512907	2	.	207512696	207512697	0,0,0	2	5,74	0,277
chr2	209926147	209926235	chr2:209926147-209926235	3	.	209926187	209926188	0,0,0	2	5,11	0,77
chr2	210063922	210064120	chr2:210063922-210064120	2	.	210064012	210064013	0,0,0	2	20,37	0,161
chr2	210457728	210457903	chr2:210457728-210457903	4	.	210457812	210457813	0,0,0	2	27,32	0,143
chr2	210481868	210482286	chr2:210481868-210482286	4	.	210481966	210481967	0,0,0	2	66,286	0,132
chr2	210482592	210482771	chr2:210482592-210482771	5	.	210482658	210482659	0,0,0	2	8,53	0,126
chr2	210534108	210534513	chr2:210534108-210534513	2	.	210534186	210534187	0,0,0	2	3,250	0,155
chr2	210536237	210536282	chr2:210536237-210536282	2	.	210536260	210536261	0,0,0	2	3,1	0,44
chr2	210548116	210548358	chr2:210548116-210548358	3	.	210548237	210548238	0,0,0	2	20,18	0,224
chr2	210548501	210548554	chr2:210548501-210548554	2	.	210548526	210548527	0,0,0	2	14,15	0,38
chr2	210747796	210748243	chr2:210747796-210748243	4	.	210748076	210748077	0,0,0	2	232,117	0,330
chr2	210762589	210762941	chr2:210762589-210762941	2	.	210762712	210762713	0,0,0	2	57,161	0,191
chr2	210804682	210805090	chr2:210804682-210805090	2	.	210805025	210805026	0,0,0	2	290,10	0,398
chr2	210929850	210930259	chr2:210929850-210930259	2	.	210930059	210930060	0,0,0	2	14,4	0,405
chr2	211092062	211092193	chr2:211092062-211092193	3	.	211092141	211092142	0,0,0	2	36,7	0,124
chr2	211234367	211234547	chr2:211234367-211234547	7	.	211234456	211234457	0,0,0	2	39,40	0,140
chr2	211793773	211794025	chr2:211793773-211794025	3	.	211793871	211793872	0,0,0	2	1,55	0,197
chr2	216864637	216864931	chr2:216864637-216864931	20	.	216864850	216864851	0,0,0	2	198,65	0,229
chr2	219118005	219118375	chr2:219118005-219118375	2	.	219118190	219118191	0,0,0	2	10,8	0,362
chr2	219178374	219178633	chr2:219178374-219178633	6	.	219178451	219178452	0,0,0	2	12,115	0,144
chr2	219179424	219179699	chr2:219179424-219179699	4	.	219179556	219179557	0,0,0	2	25,34	0,241
chr2	219372018	219372078	chr2:219372018-219372078	2	.	219372055	219372056	0,0,0	2	32,16	0,44
chr2	219618967	219619080	chr2:219618967-219619080	2	.	219619058	219619059	0,0,0	2	76,5	0,108
chr2	219716554	219716848	chr2:219716554-219716848	2	.	219716701	219716702	0,0,0	2	12,11	0,283
chr2	220519439	220519741	chr2:220519439-220519741	2	.	220519538	220519539	0,0,0	2	11,113	0,189
chr2	220534087	220534285	chr2:220534087-220534285	2	.	220534236	220534237	0,0,0	2	111,10	0,188
chr2	222783109	222783307	chr2:222783109-222783307	2	.	222783213	222783214	0,0,0	2	18,6	0,192
chr2	222846087	222846223	chr2:222846087-222846223	3	.	222846161	222846162	0,0,0	2	33,19	0,117
chr2	225006007	225006429	chr2:225006007-225006429	16	.	225006247	225006248	0,0,0	2	226,167	0,255
chr2	225136716	225137019	chr2:225136716-225137019	4	.	225136821	225136822	0,0,0	2	76,167	0,136
chr2	225137172	225137511	chr2:225137172-225137511	4	.	225137357	225137358	0,0,0	2	44,11	0,328
chr2	225192453	225192803	chr2:225192453-225192803	3	.	225192540	225192541	0,0,0	2	15,189	0,161
chr2	225276355	225276494	chr2:225276355-225276494	2	.	225276429	225276430	0,0,0	2	17,6	0,133
chr2	225311245	225311641	chr2:225311245-225311641	2	.	225311274	225311275	0,0,0	2	11,347	0,49
chr2	225361564	225362032	chr2:225361564-225362032	2	.	225361807	225361808	0,0,0	2	162,143	0,325
chr2	225362405	225362731	chr2:225362405-225362731	4	.	225362699	225362700	0,0,0	2	285,21	0,305
chr2	225507922	225508119	chr2:225507922-225508119	3	.	225508018	225508019	0,0,0	2	2,6	0,191
chr2	225555488	225555711	chr2:225555488-225555711	2	.	225555598	225555599	0,0,0	2	15,16	0,207
chr2	225565254	225565470	chr2:225565254-225565470	2	.	225565363	225565364	0,0,0	2	5,1	0,215
chr2	225692200	225692324	chr2:225692200-225692324	3	.	225692274	225692275	0,0,0	2	38,12	0,112
chr2	225828769	225829123	chr2:225828769-225829123	3	.	225828945	225828946	0,0,0	2	1,2	0,352
chr2	225848151	225848614	chr2:225848151-225848614	10	.	225848235	225848236	0,0,0	2	84,377	0,86
chr2	225933934	225934248	chr2:225933934-225934248	3	.	225934095	225934096	0,0,0	2	23,13	0,301
chr2	226980979	226981296	chr2:226980979-226981296	2	.	226981138	226981139	0,0,0	2	7,5	0,312
chr2	227280284	227280489	chr2:227280284-227280489	6	.	227280382	227280383	0,0,0	2	5,12	0,193
chr2	227305115	227305517	chr2:227305115-227305517	3	.	227305341	227305342	0,0,0	2	69,18	0,384
chr2	227383703	227383893	chr2:227383703-227383893	2	.	227383790	227383791	0,0,0	2	11,26	0,164
chr2	227444418	227444515	chr2:227444418-227444515	4	.	227444459	227444460	0,0,0	2	31,44	0,53
chr2	227461693	227462016	chr2:227461693-227462016	4	.	227461849	227461850	0,0,0	2	18,28	0,295
chr2	227509405	227510077	chr2:227509405-227510077	2	.	227509527	227509528	0,0,0	2	4,430	0,242
chr2	229659741	229660114	chr2:229659741-229660114	2	.	229659934	229659935	0,0,0	2	21,7	0,366
chr2	230335343	230335657	chr2:230335343-230335657	2	.	230335505	230335506	0,0,0	2	13,2	0,312
chr2	230356007	230356297	chr2:230356007-230356297	4	.	230356144	230356145	0,0,0	2	125,139	0,151
chr2	230900107	230900327	chr2:230900107-230900327	5	.	230900172	230900173	0,0,0	2	21,109	0,111
chr2	230942877	230942991	chr2:230942877-230942991	2	.	230942921	230942922	0,0,0	2	3,27	0,87
chr2	230960185	230960602	chr2:230960185-230960602	2	.	230960396	230960397	0,0,0	2	15,9	0,408
chr2	231112043	231112345	chr2:231112043-231112345	3	.	231112227	231112228	0,0,0	2	88,20	0,282
chr2	231273871	231273891	chr2:231273871-231273891	2	.	231273880	231273881	0,0,0	2	7,8	0,12
chr2	231627739	231628106	chr2:231627739-231628106	2	.	231627934	231627935	0,0,0	2	34,10	0,357
chr2	232120179	232120682	chr2:232120179-232120682	3	.	232120353	232120354	0,0,0	2	15,169	0,334
chr2	232128949	232129457	chr2:232128949-232129457	5	.	232129098	232129099	0,0,0	2	140,348	0,160
chr2	232156659	232156859	chr2:232156659-232156859	2	.	232156756	232156757	0,0,0	2	2,7	0,193
chr2	232301042	232301162	chr2:232301042-232301162	2	.	232301103	232301104	0,0,0	2	7,4	0,116
chr2	23254880	23255070	chr2:23254880-23255070	3	.	23255016	23255017	0,0,0	2	86,3	0,187
chr2	232703017	232703340	chr2:232703017-232703340	2	.	232703178	232703179	0,0,0	2	15,14	0,309
chr2	232796959	232797031	chr2:232796959-232797031	2	.	232797005	232797006	0,0,0	2	37,16	0,56
chr2	232802111	232802327	chr2:232802111-232802327	10	.	232802271	232802272	0,0,0	2	143,38	0,178
chr2	233618379	233618698	chr2:233618379-233618698	2	.	233618550	233618551	0,0,0	2	40,16	0,303
chr2	23418944	23419075	chr2:23418944-23419075	2	.	23419003	23419004	0,0,0	2	7,19	0,112
chr2	235265405	235265719	chr2:235265405-235265719	5	.	235265488	235265489	0,0,0	2	12,159	0,155
chr2	236784679	236785081	chr2:236784679-236785081	13	.	236784882	236784883	0,0,0	2	13,7	0,395
chr2	23740242	23740566	chr2:23740242-23740566	2	.	23740403	23740404	0,0,0	2	5,5	0,319
chr2	23925673	23926055	chr2:23925673-23926055	3	.	23925758	23925759	0,0,0	2	22,232	0,150
chr2	240676322	240676359	chr2:240676322-240676359	2	.	240676340	240676341	0,0,0	2	3,3	0,34
chr2	240697004	240697151	chr2:240697004-240697151	2	.	240697114	240697115	0,0,0	2	82,7	0,140
chr2	240740351	240740770	chr2:240740351-240740770	2	.	240740547	240740548	0,0,0	2	10,36	0,383
chr2	240808865	240809170	chr2:240808865-240809170	2	.	240809010	240809011	0,0,0	2	2,16	0,289
chr2	240812372	240812728	chr2:240812372-240812728	2	.	240812550	240812551	0,0,0	2	7,5	0,351
chr2	240842356	240842613	chr2:240842356-240842613	2	.	240842426	240842427	0,0,0	2	2,118	0,139
chr2	240849791	240850161	chr2:240849791-240850161	3	.	240849953	240849954	0,0,0	2	33,77	0,293
chr2	240873357	240873562	chr2:240873357-240873562	2	.	240873456	240873457	0,0,0	2	3,9	0,196
chr2	240887525	240887867	chr2:240887525-240887867	5	.	240887660	240887661	0,0,0	2	4,75	0,267
chr2	240888903	240889418	chr2:240888903-240889418	3	.	240889016	240889017	0,0,0	2	104,391	0,124
chr2	241077544	241077677	chr2:241077544-241077677	4	.	241077596	241077597	0,0,0	2	32,60	0,73
chr2	24148458	24148724	chr2:24148458-24148724	2	.	24148588	24148589	0,0,0	2	3,7	0,259
chr2	241910616	241910707	chr2:241910616-241910707	3	.	241910659	241910660	0,0,0	2	12,15	0,76
chr2	243152781	243153156	chr2:243152781-243153156	2	.	243152856	243152857	0,0,0	2	9,232	0,143
chr2	243226067	243226155	chr2:243226067-243226155	3	.	243226120	243226121	0,0,0	2	21,2	0,86
chr2	244060649	244060998	chr2:244060649-244060998	2	.	244060825	244060826	0,0,0	2	13,8	0,341
chr2	244111808	244112020	chr2:244111808-244112020	2	.	244111909	244111910	0,0,0	2	1,10	0,202
chr2	244203899	244204292	chr2:244203899-244204292	2	.	244203971	244203972	0,0,0	2	26,273	0,120
chr2	244403700	244403930	chr2:244403700-244403930	2	.	244403705	244403706	0,0,0	2	4,223	0,7
chr2	2457537	2457880	chr2:2457537-2457880	3	.	2457641	2457642	0,0,0	2	31,165	0,178
chr2	2458063	2458381	chr2:2458063-2458381	2	.	2458238	2458239	0,0,0	2	101,68	0,250
chr2	2459526	2459624	chr2:2459526-2459624	2	.	2459573	2459574	0,0,0	2	16,19	0,79
chr2	246464391	246464660	chr2:246464391-246464660	2	.	246464525	246464526	0,0,0	2	3,2	0,267
chr2	247732985	247733107	chr2:247732985-247733107	2	.	247733049	247733050	0,0,0	2	21,14	0,108
chr2	247869731	247869856	chr2:247869731-247869856	2	.	247869792	247869793	0,0,0	2	15,17	0,108
chr2	247871862	247871884	chr2:247871862-247871884	2	.	247871868	247871869	0,0,0	2	7,15	0,7
chr2	247931203	247931393	chr2:247931203-247931393	2	.	247931352	247931353	0,0,0	2	111,2	0,188
chr2	247984083	247984377	chr2:247984083-247984377	2	.	247984219	247984220	0,0,0	2	27,48	0,246
chr2	247985786	247985920	chr2:247985786-247985920	2	.	247985857	247985858	0,0,0	2	28,19	0,115
chr2	247986653	247986984	chr2:247986653-247986984	5	.	247986940	247986941	0,0,0	2	255,10	0,321
chr2	248765723	248766083	chr2:248765723-248766083	3	.	248765906	248765907	0,0,0	2	21,14	0,346
chr2	248903849	248904151	chr2:248903849-248904151	3	.	248903918	248903919	0,0,0	2	16,178	0,124
chr2	249402905	249403031	chr2:249402905-249403031	2	.	249402958	249402959	0,0,0	2	8,26	0,100
chr2	250228454	250228825	chr2:250228454-250228825	5	.	250228730	250228731	0,0,0	2	213,31	0,340
chr2	250286865	250287290	chr2:250286865-250287290	5	.	250286935	250286936	0,0,0	2	12,296	0,129
chr2	250288269	250288568	chr2:250288269-250288568	2	.	250288479	250288480	0,0,0	2	131,9	0,290
chr2	250288798	250289226	chr2:250288798-250289226	3	.	250288945	250288946	0,0,0	2	35,167	0,261
chr2	250352820	250353227	chr2:250352820-250353227	5	.	250353124	250353125	0,0,0	2	236,34	0,373
chr2	25053913	25054012	chr2:25053913-25054012	2	.	25053990	25053991	0,0,0	2	58,1	0,98
chr2	250685488	250685835	chr2:250685488-250685835	6	.	250685649	250685650	0,0,0	2	57,80	0,267
chr2	250692788	250692999	chr2:250692788-250692999	2	.	250692864	250692865	0,0,0	2	16,73	0,138
chr2	251452081	251452130	chr2:251452081-251452130	2	.	251452094	251452095	0,0,0	2	7,28	0,21
chr2	251544556	251544961	chr2:251544556-251544961	2	.	251544763	251544764	0,0,0	2	30,19	0,386
chr2	251546062	251546432	chr2:251546062-251546432	2	.	251546250	251546251	0,0,0	2	15,8	0,362
chr2	251584009	251584376	chr2:251584009-251584376	5	.	251584150	251584151	0,0,0	2	59,142	0,225
chr2	251586067	251586298	chr2:251586067-251586298	7	.	251586186	251586187	0,0,0	2	20,12	0,219
chr2	251608277	251608440	chr2:251608277-251608440	3	.	251608316	251608317	0,0,0	2	14,97	0,66
chr2	251636790	251637078	chr2:251636790-251637078	3	.	251636838	251636839	0,0,0	2	26,217	0,71
chr2	251637763	251638203	chr2:251637763-251638203	3	.	251637857	251637858	0,0,0	2	30,280	0,160
chr2	25171362	25171694	chr2:25171362-25171694	2	.	25171527	25171528	0,0,0	2	1,2	0,330
chr2	251715052	251715360	chr2:251715052-251715360	15	.	251715163	251715164	0,0,0	2	7,91	0,217
chr2	251716870	251717087	chr2:251716870-251717087	5	.	251717000	251717001	0,0,0	2	80,36	0,181
chr2	251758814	251759186	chr2:251758814-251759186	3	.	251758995	251758996	0,0,0	2	18,27	0,345
chr2	251781236	251781482	chr2:251781236-251781482	2	.	251781318	251781319	0,0,0	2	8,88	0,158
chr2	254112559	254112760	chr2:254112559-254112760	2	.	254112646	254112647	0,0,0	2	1,26	0,175
chr2	254114301	254114519	chr2:254114301-254114519	7	.	254114372	254114373	0,0,0	2	26,101	0,117
chr2	254186028	254186117	chr2:254186028-254186117	4	.	254186063	254186064	0,0,0	2	6,23	0,66
chr2	2549286	2549598	chr2:2549286-2549598	30	.	2549444	2549445	0,0,0	2	155,150	0,162
chr2	256371500	256371678	chr2:256371500-256371678	2	.	256371583	256371584	0,0,0	2	8,19	0,159
chr2	257485382	257485500	chr2:257485382-257485500	2	.	257485442	257485443	0,0,0	2	6,2	0,116
chr2	257777317	257777688	chr2:257777317-257777688	7	.	257777455	257777456	0,0,0	2	117,210	0,161
chr2	258223202	258223539	chr2:258223202-258223539	2	.	258223377	258223378	0,0,0	2	15,1	0,336
chr2	258295565	258295894	chr2:258295565-258295894	2	.	258295722	258295723	0,0,0	2	2,15	0,314
chr2	258619491	258620056	chr2:258619491-258620056	10	.	258619798	258619799	0,0,0	2	243,193	0,372
chr2	258621288	258621320	chr2:258621288-258621320	2	.	258621310	258621311	0,0,0	2	21,7	0,25
chr2	258809792	258809811	chr2:258809792-258809811	2	.	258809799	258809800	0,0,0	2	6,9	0,10
chr2	258861900	258862289	chr2:258861900-258862289	2	.	258862098	258862099	0,0,0	2	22,13	0,376
chr2	258964189	258964790	chr2:258964189-258964790	4	.	258964690	258964691	0,0,0	2	470,67	0,534
chr2	258964958	258965736	chr2:258964958-258965736	20	.	258965268	258965269	0,0,0	2	281,438	0,340
chr2	259459590	259459940	chr2:259459590-259459940	2	.	259459758	259459759	0,0,0	2	2,15	0,335
chr2	259463711	259463780	chr2:259463711-259463780	2	.	259463741	259463742	0,0,0	2	13,21	0,48
chr2	259839525	259839716	chr2:259839525-259839716	6	.	259839634	259839635	0,0,0	2	38,10	0,181
chr2	259936739	259937101	chr2:259936739-259937101	6	.	259937079	259937080	0,0,0	2	337,17	0,345
chr2	260745578	260745660	chr2:260745578-260745660	2	.	260745628	260745629	0,0,0	2	24,4	0,78
chr2	260746691	260747128	chr2:260746691-260747128	3	.	260746909	260746910	0,0,0	2	80,80	0,357
chr2	26208096	26208310	chr2:26208096-26208310	2	.	26208203	26208204	0,0,0	2	6,5	0,209
chr2	262221380	262221578	chr2:262221380-262221578	2	.	262221481	262221482	0,0,0	2	19,13	0,185
chr2	263750685	263750795	chr2:263750685-263750795	2	.	263750746	263750747	0,0,0	2	15,1	0,109
chr2	263841480	263841843	chr2:263841480-263841843	2	.	263841680	263841681	0,0,0	2	39,1	0,362
chr2	264040204	264040551	chr2:264040204-264040551	2	.	264040366	264040367	0,0,0	2	7,28	0,319
chr2	26429053	26429416	chr2:26429053-26429416	2	.	26429325	26429326	0,0,0	2	184,1	0,362
chr2	264851006	264851333	chr2:264851006-264851333	3	.	264851285	264851286	0,0,0	2	241,8	0,319
chr2	26557139	26557318	chr2:26557139-26557318	2	.	26557226	26557227	0,0,0	2	7,10	0,169
chr2	266316185	266316884	chr2:266316185-266316884	3	.	266316492	266316493	0,0,0	2	277,361	0,338
chr2	266367217	266367653	chr2:266367217-266367653	2	.	266367421	266367422	0,0,0	2	198,224	0,212
chr2	27229638	27229908	chr2:27229638-27229908	2	.	27229775	27229776	0,0,0	2	7,2	0,268
chr2	27295615	27295771	chr2:27295615-27295771	2	.	27295698	27295699	0,0,0	2	12,1	0,155
chr2	27323459	27323628	chr2:27323459-27323628	2	.	27323534	27323535	0,0,0	2	2,20	0,149
chr2	27808171	27808208	chr2:27808171-27808208	2	.	27808189	27808190	0,0,0	2	2,2	0,35
chr2	27816448	27817141	chr2:27816448-27817141	4	.	27816882	27816883	0,0,0	2	396,219	0,474
chr2	28046390	28046547	chr2:28046390-28046547	2	.	28046449	28046450	0,0,0	2	8,45	0,112
chr2	28048303	28048572	chr2:28048303-28048572	2	.	28048333	28048334	0,0,0	2	10,218	0,51
chr2	28177356	28177675	chr2:28177356-28177675	2	.	28177522	28177523	0,0,0	2	31,16	0,303
chr2	28808642	28808667	chr2:28808642-28808667	2	.	28808654	28808655	0,0,0	2	9,8	0,17
chr2	28931205	28931346	chr2:28931205-28931346	2	.	28931271	28931272	0,0,0	2	10,17	0,124
chr2	29071296	29071663	chr2:29071296-29071663	2	.	29071478	29071479	0,0,0	2	3,4	0,363
chr2	29141784	29142075	chr2:29141784-29142075	5	.	29142017	29142018	0,0,0	2	184,7	0,284
chr2	29153669	29153912	chr2:29153669-29153912	2	.	29153846	29153847	0,0,0	2	156,44	0,199
chr2	29702491	29703015	chr2:29702491-29703015	2	.	29702850	29702851	0,0,0	2	344,149	0,375
chr2	29884853	29884986	chr2:29884853-29884986	2	.	29884916	29884917	0,0,0	2	6,12	0,121
chr2	30180152	30180416	chr2:30180152-30180416	2	.	30180283	30180284	0,0,0	2	7,7	0,257
chr2	30257966	30258075	chr2:30257966-30258075	2	.	30258025	30258026	0,0,0	2	20,9	0,100
chr2	30738147	30738504	chr2:30738147-30738504	3	.	30738337	30738338	0,0,0	2	35,10	0,347
chr2	31402490	31402649	chr2:31402490-31402649	2	.	31402578	31402579	0,0,0	2	20,1	0,158
chr2	31475989	31476140	chr2:31475989-31476140	4	.	31476060	31476061	0,0,0	2	46,53	0,98
chr2	31479593	31479746	chr2:31479593-31479746	5	.	31479685	31479686	0,0,0	2	37,4	0,149
chr2	31774045	31774500	chr2:31774045-31774500	9	.	31774387	31774388	0,0,0	2	302,71	0,384
chr2	31779669	31780083	chr2:31779669-31780083	3	.	31780001	31780002	0,0,0	2	266,14	0,400
chr2	31780327	31780655	chr2:31780327-31780655	3	.	31780441	31780442	0,0,0	2	37,136	0,192
chr2	31802872	31803200	chr2:31802872-31803200	2	.	31803043	31803044	0,0,0	2	27,11	0,317
chr2	31825695	31826233	chr2:31825695-31826233	19	.	31826141	31826142	0,0,0	2	423,68	0,470
chr2	32289818	32290114	chr2:32289818-32290114	5	.	32289964	32289965	0,0,0	2	55,58	0,238
chr2	32986779	32986902	chr2:32986779-32986902	2	.	32986841	32986842	0,0,0	2	6,4	0,119
chr2	33162847	33163102	chr2:33162847-33163102	2	.	33162973	33162974	0,0,0	2	3,4	0,251
chr2	33222557	33222995	chr2:33222557-33222995	8	.	33222821	33222822	0,0,0	2	139,47	0,391
chr2	33227832	33228085	chr2:33227832-33228085	2	.	33227959	33227960	0,0,0	2	8,5	0,248
chr2	33234461	33234713	chr2:33234461-33234713	2	.	33234668	33234669	0,0,0	2	183,20	0,232
chr2	33259580	33259886	chr2:33259580-33259886	2	.	33259712	33259713	0,0,0	2	5,46	0,260
chr2	33371610	33371783	chr2:33371610-33371783	3	.	33371691	33371692	0,0,0	2	2,11	0,162
chr2	33449882	33450228	chr2:33449882-33450228	9	.	33449944	33449945	0,0,0	2	51,271	0,75
chr2	33570483	33570620	chr2:33570483-33570620	7	.	33570563	33570564	0,0,0	2	62,38	0,99
chr2	33975512	33975961	chr2:33975512-33975961	4	.	33975893	33975894	0,0,0	2	360,45	0,404
chr2	34369712	34370018	chr2:34369712-34370018	2	.	34369865	34369866	0,0,0	2	6,4	0,302
chr2	34525865	34526103	chr2:34525865-34526103	7	.	34525931	34525932	0,0,0	2	16,120	0,118
chr2	34557329	34557709	chr2:34557329-34557709	2	.	34557470	34557471	0,0,0	2	2,99	0,281
chr2	34557814	34558027	chr2:34557814-34558027	7	.	34557867	34557868	0,0,0	2	54,159	0,54
chr2	34603251	34603640	chr2:34603251-34603640	3	.	34603430	34603431	0,0,0	2	68,97	0,292
chr2	34610429	34610770	chr2:34610429-34610770	3	.	34610678	34610679	0,0,0	2	212,54	0,287
chr2	34635984	34636420	chr2:34635984-34636420	2	.	34636113	34636114	0,0,0	2	69,245	0,191
chr2	34664354	34664860	chr2:34664354-34664860	3	.	34664560	34664561	0,0,0	2	125,217	0,289
chr2	34697355	34697490	chr2:34697355-34697490	2	.	34697464	34697465	0,0,0	2	91,7	0,128
chr2	3532319	3532605	chr2:3532319-3532605	2	.	3532466	3532467	0,0,0	2	12,3	0,283
chr2	36861634	36861881	chr2:36861634-36861881	3	.	36861747	36861748	0,0,0	2	20,40	0,207
chr2	38113880	38113915	chr2:38113880-38113915	2	.	38113898	38113899	0,0,0	2	8,6	0,29
chr2	38184402	38184508	chr2:38184402-38184508	2	.	38184458	38184459	0,0,0	2	22,15	0,91
chr2	38644035	38644356	chr2:38644035-38644356	2	.	38644177	38644178	0,0,0	2	9,44	0,277
chr2	38989779	38989873	chr2:38989779-38989873	4	.	38989831	38989832	0,0,0	2	22,11	0,83
chr2	39131883	39132201	chr2:39131883-39132201	2	.	39132047	39132048	0,0,0	2	18,7	0,311
chr2	39144088	39144504	chr2:39144088-39144504	3	.	39144285	39144286	0,0,0	2	7,28	0,388
chr2	39144780	39145154	chr2:39144780-39145154	2	.	39144928	39144929	0,0,0	2	134,210	0,164
chr2	39147797	39148000	chr2:39147797-39148000	2	.	39147941	39147942	0,0,0	2	97,10	0,193
chr2	39148713	39149097	chr2:39148713-39149097	2	.	39148983	39148984	0,0,0	2	200,43	0,341
chr2	39229032	39229369	chr2:39229032-39229369	3	.	39229166	39229167	0,0,0	2	5,72	0,265
chr2	39243394	39243744	chr2:39243394-39243744	4	.	39243565	39243566	0,0,0	2	16,23	0,327
chr2	39346050	39346122	chr2:39346050-39346122	3	.	39346087	39346088	0,0,0	2	16,12	0,60
chr2	41006287	41006618	chr2:41006287-41006618	2	.	41006344	41006345	0,0,0	2	14,230	0,101
chr2	41028599	41028846	chr2:41028599-41028846	3	.	41028717	41028718	0,0,0	2	2,12	0,235
chr2	43302372	43302879	chr2:43302372-43302879	5	.	43302584	43302585	0,0,0	2	26,107	0,400
chr2	43481297	43481609	chr2:43481297-43481609	2	.	43481453	43481454	0,0,0	2	21,20	0,292
chr2	43796299	43796572	chr2:43796299-43796572	3	.	43796324	43796325	0,0,0	2	18,240	0,33
chr2	44132131	44132293	chr2:44132131-44132293	2	.	44132206	44132207	0,0,0	2	1,12	0,150
chr2	44151046	44151197	chr2:44151046-44151197	2	.	44151156	44151157	0,0,0	2	74,3	0,148
chr2	44237950	44238249	chr2:44237950-44238249	7	.	44238123	44238124	0,0,0	2	83,34	0,265
chr2	44320622	44321058	chr2:44320622-44321058	9	.	44320852	44320853	0,0,0	2	44,18	0,418
chr2	44633362	44633828	chr2:44633362-44633828	5	.	44633538	44633539	0,0,0	2	132,245	0,221
chr2	45096697	45096941	chr2:45096697-45096941	2	.	45096831	45096832	0,0,0	2	30,4	0,240
chr2	45097200	45097427	chr2:45097200-45097427	3	.	45097279	45097280	0,0,0	2	24,92	0,135
chr2	45147718	45147979	chr2:45147718-45147979	3	.	45147955	45147956	0,0,0	2	237,22	0,239
chr2	45159526	45159729	chr2:45159526-45159729	4	.	45159617	45159618	0,0,0	2	10,29	0,174
chr2	46542871	46543399	chr2:46542871-46543399	14	.	46543191	46543192	0,0,0	2	232,118	0,410
chr2	47215320	47215696	chr2:47215320-47215696	4	.	47215523	47215524	0,0,0	2	60,28	0,348
chr2	47490055	47490162	chr2:47490055-47490162	3	.	47490103	47490104	0,0,0	2	2,11	0,96
chr2	47735227	47735591	chr2:47735227-47735591	2	.	47735406	47735407	0,0,0	2	4,8	0,356
chr2	48940146	48940540	chr2:48940146-48940540	2	.	48940483	48940484	0,0,0	2	288,6	0,388
chr2	4972277	4972484	chr2:4972277-4972484	2	.	4972383	4972384	0,0,0	2	17,10	0,197
chr2	49735258	49735331	chr2:49735258-49735331	2	.	49735288	49735289	0,0,0	2	9,21	0,52
chr2	52249455	52249691	chr2:52249455-52249691	2	.	52249568	52249569	0,0,0	2	1,10	0,226
chr2	52388554	52388652	chr2:52388554-52388652	4	.	52388617	52388618	0,0,0	2	52,22	0,76
chr2	52972377	52972531	chr2:52972377-52972531	2	.	52972453	52972454	0,0,0	2	7,7	0,147
chr2	53006667	53006732	chr2:53006667-53006732	2	.	53006701	53006702	0,0,0	2	8,3	0,62
chr2	53276955	53277115	chr2:53276955-53277115	2	.	53277044	53277045	0,0,0	2	23,3	0,157
chr2	53707684	53707732	chr2:53707684-53707732	2	.	53707701	53707702	0,0,0	2	6,19	0,29
chr2	53860249	53860645	chr2:53860249-53860645	3	.	53860554	53860555	0,0,0	2	235,19	0,377
chr2	54959846	54959997	chr2:54959846-54959997	2	.	54959922	54959923	0,0,0	2	4,2	0,149
chr2	55776914	55777187	chr2:55776914-55777187	4	.	55777019	55777020	0,0,0	2	18,79	0,194
chr2	55795631	55796029	chr2:55795631-55796029	3	.	55795637	55795638	0,0,0	2	5,389	0,9
chr2	5581228	5581618	chr2:5581228-5581618	2	.	5581535	5581536	0,0,0	2	229,3	0,387
chr2	5582346	5582930	chr2:5582346-5582930	3	.	5582630	5582631	0,0,0	2	175,190	0,394
chr2	56097576	56097723	chr2:56097576-56097723	2	.	56097653	56097654	0,0,0	2	18,9	0,138
chr2	56132515	56132684	chr2:56132515-56132684	2	.	56132606	56132607	0,0,0	2	25,11	0,158
chr2	56281604	56281712	chr2:56281604-56281712	2	.	56281646	56281647	0,0,0	2	7,29	0,79
chr2	56950362	56950486	chr2:56950362-56950486	2	.	56950424	56950425	0,0,0	2	17,15	0,109
chr2	57802362	57802591	chr2:57802362-57802591	2	.	57802435	57802436	0,0,0	2	16,97	0,132
chr2	60583497	60583553	chr2:60583497-60583553	2	.	60583532	60583533	0,0,0	2	18,2	0,54
chr2	60606339	60606681	chr2:60606339-60606681	3	.	60606554	60606555	0,0,0	2	109,19	0,323
chr2	60609657	60609999	chr2:60609657-60609999	3	.	60609917	60609918	0,0,0	2	190,10	0,332
chr2	60618297	60618689	chr2:60618297-60618689	2	.	60618487	60618488	0,0,0	2	6,16	0,376
chr2	60630014	60630248	chr2:60630014-60630248	4	.	60630115	60630116	0,0,0	2	12,42	0,192
chr2	60630269	60630646	chr2:60630269-60630646	5	.	60630549	60630550	0,0,0	2	207,22	0,355
chr2	60671970	60672037	chr2:60671970-60672037	2	.	60672010	60672011	0,0,0	2	21,7	0,60
chr2	60718537	60718817	chr2:60718537-60718817	3	.	60718696	60718697	0,0,0	2	85,46	0,234
chr2	60737247	60737533	chr2:60737247-60737533	8	.	60737347	60737348	0,0,0	2	26,110	0,176
chr2	60745140	60745499	chr2:60745140-60745499	2	.	60745308	60745309	0,0,0	2	1,22	0,337
chr2	60848075	60848311	chr2:60848075-60848311	2	.	60848160	60848161	0,0,0	2	2,66	0,170
chr2	61039943	61040347	chr2:61039943-61040347	3	.	61040220	61040221	0,0,0	2	215,64	0,340
chr2	61041170	61041264	chr2:61041170-61041264	2	.	61041215	61041216	0,0,0	2	3,5	0,89
chr2	61067682	61068080	chr2:61067682-61068080	2	.	61067788	61067789	0,0,0	2	78,262	0,136
chr2	61246245	61246376	chr2:61246245-61246376	2	.	61246311	61246312	0,0,0	2	19,16	0,115
chr2	61485410	61485806	chr2:61485410-61485806	2	.	61485653	61485654	0,0,0	2	112,20	0,376
chr2	61668863	61669081	chr2:61668863-61669081	2	.	61668931	61668932	0,0,0	2	22,103	0,115
chr2	61897604	61897897	chr2:61897604-61897897	2	.	61897749	61897750	0,0,0	2	13,14	0,279
chr2	61929751	61930055	chr2:61929751-61930055	2	.	61929903	61929904	0,0,0	2	10,9	0,295
chr2	61947352	61947559	chr2:61947352-61947559	5	.	61947449	61947450	0,0,0	2	12,23	0,184
chr2	62151241	62151582	chr2:62151241-62151582	6	.	62151435	62151436	0,0,0	2	189,141	0,200
chr2	62237135	62237554	chr2:62237135-62237554	2	.	62237316	62237317	0,0,0	2	16,72	0,347
chr2	62301318	62301676	chr2:62301318-62301676	2	.	62301496	62301497	0,0,0	2	1,1	0,357
chr2	62319723	62319850	chr2:62319723-62319850	2	.	62319790	62319791	0,0,0	2	17,8	0,119
chr2	62336887	62336977	chr2:62336887-62336977	2	.	62336917	62336918	0,0,0	2	2,30	0,60
chr2	71374604	71374757	chr2:71374604-71374757	2	.	71374682	71374683	0,0,0	2	11,7	0,146
chr2	73315701	73315829	chr2:73315701-73315829	2	.	73315756	73315757	0,0,0	2	13,29	0,99
chr2	76435131	76435547	chr2:76435131-76435547	2	.	76435339	76435340	0,0,0	2	16,14	0,402
chr2	77584581	77584895	chr2:77584581-77584895	3	.	77584810	77584811	0,0,0	2	150,4	0,310
chr2	77600782	77601002	chr2:77600782-77601002	3	.	77600895	77600896	0,0,0	2	9,2	0,218
chr2	77631197	77631784	chr2:77631197-77631784	2	.	77631444	77631445	0,0,0	2	162,254	0,333
chr2	77869142	77869429	chr2:77869142-77869429	2	.	77869291	77869292	0,0,0	2	20,7	0,280
chr2	78216848	78217103	chr2:78216848-78217103	3	.	78216978	78216979	0,0,0	2	8,1	0,254
chr2	79147629	79148039	chr2:79147629-79148039	4	.	79147814	79147815	0,0,0	2	2,41	0,369
chr2	79264365	79264668	chr2:79264365-79264668	2	.	79264519	79264520	0,0,0	2	9,2	0,301
chr2	79301406	79301525	chr2:79301406-79301525	2	.	79301472	79301473	0,0,0	2	16,1	0,118
chr2	79367582	79367745	chr2:79367582-79367745	5	.	79367658	79367659	0,0,0	2	15,24	0,139
chr2	79438581	79438960	chr2:79438581-79438960	5	.	79438847	79438848	0,0,0	2	210,55	0,324
chr2	80255169	80255321	chr2:80255169-80255321	2	.	80255247	80255248	0,0,0	2	9,3	0,149
chr2	80266859	80267198	chr2:80266859-80267198	2	.	80267030	80267031	0,0,0	2	25,21	0,318
chr2	80591009	80591174	chr2:80591009-80591174	2	.	80591085	80591086	0,0,0	2	8,20	0,145
chr2	80591563	80591775	chr2:80591563-80591775	2	.	80591677	80591678	0,0,0	2	21,4	0,208
chr2	80601314	80601535	chr2:80601314-80601535	4	.	80601454	80601455	0,0,0	2	99,39	0,182
chr2	80623103	80623488	chr2:80623103-80623488	2	.	80623292	80623293	0,0,0	2	6,11	0,374
chr2	80633541	80633593	chr2:80633541-80633593	3	.	80633567	80633568	0,0,0	2	2,1	0,51
chr2	80741967	80742256	chr2:80741967-80742256	2	.	80742114	80742115	0,0,0	2	7,1	0,288
chr2	83997831	83997886	chr2:83997831-83997886	2	.	83997856	83997857	0,0,0	2	18,21	0,34
chr2	84278396	84278844	chr2:84278396-84278844	8	.	84278549	84278550	0,0,0	2	41,182	0,266
chr2	84677644	84677987	chr2:84677644-84677987	4	.	84677913	84677914	0,0,0	2	220,23	0,320
chr2	86758162	86758229	chr2:86758162-86758229	5	.	86758196	86758197	0,0,0	2	20,17	0,50
chr2	8734202	8734457	chr2:8734202-8734457	2	.	8734277	8734278	0,0,0	2	5,108	0,147
chr2	8812302	8812581	chr2:8812302-8812581	6	.	8812369	8812370	0,0,0	2	68,211	0,68
chr2	88410019	88410197	chr2:88410019-88410197	2	.	88410114	88410115	0,0,0	2	22,9	0,169
chr2	9055635	9055837	chr2:9055635-9055837	2	.	9055763	9055764	0,0,0	2	59,4	0,198
chr2	9073487	9073539	chr2:9073487-9073539	2	.	9073515	9073516	0,0,0	2	9,3	0,49
chr2	9184174	9184505	chr2:9184174-9184505	6	.	9184322	9184323	0,0,0	2	82,115	0,216
chr2	9185833	9185989	chr2:9185833-9185989	2	.	9185905	9185906	0,0,0	2	1,11	0,145
chr2	9189713	9190134	chr2:9189713-9190134	10	.	9189979	9189980	0,0,0	2	214,102	0,319
chr2	9191134	9191320	chr2:9191134-9191320	10	.	9191196	9191197	0,0,0	2	33,94	0,92
chr2	9191929	9192119	chr2:9191929-9192119	2	.	9191997	9191998	0,0,0	2	17,70	0,120
chr2	9194481	9194686	chr2:9194481-9194686	2	.	9194572	9194573	0,0,0	2	3,24	0,181
chr2	9200291	9200672	chr2:9200291-9200672	5	.	9200516	9200517	0,0,0	2	95,25	0,356
chr2	9239152	9239320	chr2:9239152-9239320	3	.	9239245	9239246	0,0,0	2	31,12	0,156
chr2	92915020	92915441	chr2:92915020-92915441	2	.	92915227	92915228	0,0,0	2	17,22	0,399
chr2	93976378	93976523	chr2:93976378-93976523	7	.	93976444	93976445	0,0,0	2	24,36	0,109
chr2	94216861	94216912	chr2:94216861-94216912	2	.	94216897	94216898	0,0,0	2	28,6	0,45
chr2	94241820	94241965	chr2:94241820-94241965	2	.	94241906	94241907	0,0,0	2	35,6	0,139
chr2	94496400	94496486	chr2:94496400-94496486	5	.	94496436	94496437	0,0,0	2	13,25	0,61
chr2	94731484	94731747	chr2:94731484-94731747	10	.	94731632	94731633	0,0,0	2	59,25	0,238
chr2	94910940	94911061	chr2:94910940-94911061	11	.	94911003	94911004	0,0,0	2	38,32	0,89
chr2	94911097	94911471	chr2:94911097-94911471	6	.	94911294	94911295	0,0,0	2	43,21	0,353
chr2	95045286	95045492	chr2:95045286-95045492	5	.	95045416	95045417	0,0,0	2	60,5	0,201
chr2	97170835	97171174	chr2:97170835-97171174	2	.	97171008	97171009	0,0,0	2	20,11	0,328
chr2	98566330	98566647	chr2:98566330-98566647	3	.	98566491	98566492	0,0,0	2	25,18	0,299
chr3	100771909	100772240	chr3:100771909-100772240	7	.	100772147	100772148	0,0,0	2	202,56	0,275
chr3	10138712	10138846	chr3:10138712-10138846	3	.	10138777	10138778	0,0,0	2	8,10	0,124
chr3	101544480	101544681	chr3:101544480-101544681	2	.	101544578	101544579	0,0,0	2	14,17	0,184
chr3	101699219	101699492	chr3:101699219-101699492	4	.	101699265	101699266	0,0,0	2	12,191	0,82
chr3	10234938	10235056	chr3:10234938-10235056	2	.	10234997	10234998	0,0,0	2	10,8	0,110
chr3	10239757	10240098	chr3:10239757-10240098	2	.	10239924	10239925	0,0,0	2	1,7	0,334
chr3	10329420	10329483	chr3:10329420-10329483	2	.	10329447	10329448	0,0,0	2	16,24	0,39
chr3	10342170	10342675	chr3:10342170-10342675	4	.	10342495	10342496	0,0,0	2	258,111	0,394
chr3	10380790	10381116	chr3:10380790-10381116	6	.	10380969	10380970	0,0,0	2	73,40	0,286
chr3	104900234	104900345	chr3:104900234-104900345	3	.	104900300	104900301	0,0,0	2	35,13	0,98
chr3	104900807	104900905	chr3:104900807-104900905	2	.	104900850	104900851	0,0,0	2	11,21	0,77
chr3	104908355	104908638	chr3:104908355-104908638	3	.	104908495	104908496	0,0,0	2	27,28	0,255
chr3	104994562	104994597	chr3:104994562-104994597	2	.	104994582	104994583	0,0,0	2	11,5	0,30
chr3	105024839	105025305	chr3:105024839-105025305	3	.	105025089	105025090	0,0,0	2	85,50	0,416
chr3	105037982	105038406	chr3:105037982-105038406	3	.	105038123	105038124	0,0,0	2	23,163	0,261
chr3	105043653	105043687	chr3:105043653-105043687	2	.	105043673	105043674	0,0,0	2	13,6	0,28
chr3	105072577	105072868	chr3:105072577-105072868	2	.	105072728	105072729	0,0,0	2	16,3	0,288
chr3	105099811	105099914	chr3:105099811-105099914	2	.	105099890	105099891	0,0,0	2	58,2	0,101
chr3	105102470	105102641	chr3:105102470-105102641	2	.	105102557	105102558	0,0,0	2	10,6	0,165
chr3	105108849	105109196	chr3:105108849-105109196	2	.	105109024	105109025	0,0,0	2	13,8	0,339
chr3	105172200	105172547	chr3:105172200-105172547	3	.	105172225	105172226	0,0,0	2	14,310	0,37
chr3	105210442	105210821	chr3:105210442-105210821	4	.	105210610	105210611	0,0,0	2	20,61	0,318
chr3	105213416	105214112	chr3:105213416-105214112	8	.	105213753	105213754	0,0,0	2	321,342	0,354
chr3	105258181	105258449	chr3:105258181-105258449	4	.	105258252	105258253	0,0,0	2	18,142	0,126
chr3	105395417	105395761	chr3:105395417-105395761	3	.	105395597	105395598	0,0,0	2	28,10	0,334
chr3	10685899	10686174	chr3:10685899-10686174	5	.	10686029	10686030	0,0,0	2	7,20	0,255
chr3	10737920	10737962	chr3:10737920-10737962	2	.	10737935	10737936	0,0,0	2	2,13	0,29
chr3	10741270	10741650	chr3:10741270-10741650	7	.	10741461	10741462	0,0,0	2	40,37	0,343
chr3	107755713	107756006	chr3:107755713-107756006	2	.	107755857	107755858	0,0,0	2	6,10	0,283
chr3	107757861	107758199	chr3:107757861-107758199	5	.	107758151	107758152	0,0,0	2	266,22	0,316
chr3	108638366	108638686	chr3:108638366-108638686	2	.	108638411	108638412	0,0,0	2	34,262	0,58
chr3	108638784	108638951	chr3:108638784-108638951	8	.	108638883	108638884	0,0,0	2	82,50	0,117
chr3	108793738	108794061	chr3:108793738-108794061	2	.	108793918	108793919	0,0,0	2	45,7	0,316
chr3	109169101	109169506	chr3:109169101-109169506	2	.	109169450	109169451	0,0,0	2	306,12	0,393
chr3	109319426	109319830	chr3:109319426-109319830	3	.	109319611	109319612	0,0,0	2	40,72	0,332
chr3	109389936	109390350	chr3:109389936-109390350	2	.	109390270	109390271	0,0,0	2	308,53	0,361
chr3	109403507	109403919	chr3:109403507-109403919	10	.	109403672	109403673	0,0,0	2	104,184	0,228
chr3	109411843	109412136	chr3:109411843-109412136	3	.	109411937	109411938	0,0,0	2	5,108	0,185
chr3	109456863	109457087	chr3:109456863-109457087	2	.	109456978	109456979	0,0,0	2	16,9	0,215
chr3	109458809	109459184	chr3:109458809-109459184	9	.	109459030	109459031	0,0,0	2	117,49	0,326
chr3	109459572	109459773	chr3:109459572-109459773	4	.	109459680	109459681	0,0,0	2	32,15	0,186
chr3	109546114	109546267	chr3:109546114-109546267	2	.	109546190	109546191	0,0,0	2	5,5	0,148
chr3	109548209	109548492	chr3:109548209-109548492	2	.	109548354	109548355	0,0,0	2	15,6	0,277
chr3	109562255	109562668	chr3:109562255-109562668	3	.	109562452	109562453	0,0,0	2	9,26	0,387
chr3	109569424	109569930	chr3:109569424-109569930	13	.	109569802	109569803	0,0,0	2	323,71	0,435
chr3	109594965	109595115	chr3:109594965-109595115	2	.	109595089	109595090	0,0,0	2	118,19	0,131
chr3	109595646	109596073	chr3:109595646-109596073	8	.	109595873	109595874	0,0,0	2	159,130	0,297
chr3	109602570	109602773	chr3:109602570-109602773	2	.	109602710	109602711	0,0,0	2	86,7	0,196
chr3	109694850	109695234	chr3:109694850-109695234	3	.	109694995	109694996	0,0,0	2	3,96	0,288
chr3	109720738	109721201	chr3:109720738-109721201	4	.	109720965	109720966	0,0,0	2	121,129	0,334
chr3	109737573	109737930	chr3:109737573-109737930	5	.	109737710	109737711	0,0,0	2	22,103	0,254
chr3	109778546	109778956	chr3:109778546-109778956	2	.	109778698	109778699	0,0,0	2	5,109	0,301
chr3	109791273	109791640	chr3:109791273-109791640	2	.	109791401	109791402	0,0,0	2	22,132	0,235
chr3	109831311	109831582	chr3:109831311-109831582	2	.	109831443	109831444	0,0,0	2	7,12	0,259
chr3	109833207	109833351	chr3:109833207-109833351	4	.	109833275	109833276	0,0,0	2	28,34	0,110
chr3	109877101	109877229	chr3:109877101-109877229	2	.	109877120	109877121	0,0,0	2	7,96	0,32
chr3	110055208	110055602	chr3:110055208-110055602	2	.	110055342	110055343	0,0,0	2	4,129	0,265
chr3	110134446	110134670	chr3:110134446-110134670	2	.	110134552	110134553	0,0,0	2	10,21	0,203
chr3	110139153	110139467	chr3:110139153-110139467	6	.	110139312	110139313	0,0,0	2	20,14	0,300
chr3	110273911	110273975	chr3:110273911-110273975	2	.	110273958	110273959	0,0,0	2	38,6	0,58
chr3	110466328	110466668	chr3:110466328-110466668	3	.	110466359	110466360	0,0,0	2	29,306	0,34
chr3	110711210	110711338	chr3:110711210-110711338	2	.	110711306	110711307	0,0,0	2	66,1	0,127
chr3	111052104	111052397	chr3:111052104-111052397	2	.	111052254	111052255	0,0,0	2	20,11	0,282
chr3	111284400	111284547	chr3:111284400-111284547	3	.	111284473	111284474	0,0,0	2	18,17	0,130
chr3	111361100	111361453	chr3:111361100-111361453	2	.	111361280	111361281	0,0,0	2	16,7	0,346
chr3	11153739	11154088	chr3:11153739-11154088	60	.	11153892	11153893	0,0,0	2	66,107	0,242
chr3	111694427	111694684	chr3:111694427-111694684	11	.	111694579	111694580	0,0,0	2	60,11	0,246
chr3	111740220	111740463	chr3:111740220-111740463	3	.	111740270	111740271	0,0,0	2	22,163	0,80
chr3	111791189	111791360	chr3:111791189-111791360	2	.	111791286	111791287	0,0,0	2	26,1	0,170
chr3	11183390	11183720	chr3:11183390-11183720	3	.	11183476	11183477	0,0,0	2	12,169	0,161
chr3	11184789	11185189	chr3:11184789-11185189	4	.	11184876	11184877	0,0,0	2	29,253	0,147
chr3	112121174	112121434	chr3:112121174-112121434	3	.	112121304	112121305	0,0,0	2	16,15	0,245
chr3	112170521	112170767	chr3:112170521-112170767	2	.	112170656	112170657	0,0,0	2	27,2	0,244
chr3	11315934	11316233	chr3:11315934-11316233	2	.	11316085	11316086	0,0,0	2	20,15	0,284
chr3	113166767	113167093	chr3:113166767-113167093	2	.	113166929	113166930	0,0,0	2	1,2	0,324
chr3	113175862	113175965	chr3:113175862-113175965	2	.	113175907	113175908	0,0,0	2	1,13	0,90
chr3	113226004	113226283	chr3:113226004-113226283	2	.	113226138	113226139	0,0,0	2	10,19	0,260
chr3	11347773	11348079	chr3:11347773-11348079	7	.	11347965	11347966	0,0,0	2	148,69	0,237
chr3	113513342	113513844	chr3:113513342-113513844	4	.	113513639	113513640	0,0,0	2	213,120	0,382
chr3	113528709	113528920	chr3:113528709-113528920	2	.	113528820	113528821	0,0,0	2	108,95	0,116
chr3	113551923	113552342	chr3:113551923-113552342	2	.	113552148	113552149	0,0,0	2	50,18	0,401
chr3	113600379	113600531	chr3:113600379-113600531	2	.	113600435	113600436	0,0,0	2	6,44	0,108
chr3	11362828	11363043	chr3:11362828-11363043	2	.	11362928	11362929	0,0,0	2	21,34	0,181
chr3	11372615	11372974	chr3:11372615-11372974	2	.	11372660	11372661	0,0,0	2	6,274	0,85
chr3	11389699	11389886	chr3:11389699-11389886	2	.	11389755	11389756	0,0,0	2	2,76	0,111
chr3	113952750	113952841	chr3:113952750-113952841	2	.	113952781	113952782	0,0,0	2	3,31	0,60
chr3	114179707	114180017	chr3:114179707-114180017	2	.	114179760	114179761	0,0,0	2	4,207	0,103
chr3	11422144	11422510	chr3:11422144-11422510	6	.	11422192	11422193	0,0,0	2	13,281	0,85
chr3	114287497	114287595	chr3:114287497-114287595	2	.	114287510	114287511	0,0,0	2	4,74	0,24
chr3	11447567	11447860	chr3:11447567-11447860	2	.	11447715	11447716	0,0,0	2	18,13	0,280
chr3	11473603	11473700	chr3:11473603-11473700	2	.	11473654	11473655	0,0,0	2	9,2	0,95
chr3	114896466	114896850	chr3:114896466-114896850	4	.	114896658	114896659	0,0,0	2	132,131	0,253
chr3	114922444	114922710	chr3:114922444-114922710	2	.	114922576	114922577	0,0,0	2	4,4	0,262
chr3	11528993	11529052	chr3:11528993-11529052	2	.	11529016	11529017	0,0,0	2	21,33	0,26
chr3	11555357	11555522	chr3:11555357-11555522	2	.	11555415	11555416	0,0,0	2	12,59	0,106
chr3	11569967	11570277	chr3:11569967-11570277	2	.	11570132	11570133	0,0,0	2	23,1	0,309
chr3	1168729	1169209	chr3:1168729-1169209	3	.	1168854	1168855	0,0,0	2	115,343	0,137
chr3	11687527	11687634	chr3:11687527-11687634	2	.	11687566	11687567	0,0,0	2	1,28	0,79
chr3	11694628	11694772	chr3:11694628-11694772	3	.	11694705	11694706	0,0,0	2	40,29	0,115
chr3	117248174	117248444	chr3:117248174-117248444	3	.	117248306	117248307	0,0,0	2	17,21	0,249
chr3	117334499	117334628	chr3:117334499-117334628	2	.	117334550	117334551	0,0,0	2	15,40	0,89
chr3	117531927	117532094	chr3:117531927-117532094	2	.	117532008	117532009	0,0,0	2	16,19	0,148
chr3	117547049	117547502	chr3:117547049-117547502	2	.	117547194	117547195	0,0,0	2	72,234	0,219
chr3	117554616	117554895	chr3:117554616-117554895	3	.	117554733	117554734	0,0,0	2	57,101	0,178
chr3	117573818	117574189	chr3:117573818-117574189	3	.	117574013	117574014	0,0,0	2	81,61	0,310
chr3	117586910	117587170	chr3:117586910-117587170	3	.	117587090	117587091	0,0,0	2	118,16	0,244
chr3	117591299	117591426	chr3:117591299-117591426	2	.	117591362	117591363	0,0,0	2	15,15	0,112
chr3	117618783	117618945	chr3:117618783-117618945	2	.	117618857	117618858	0,0,0	2	2,15	0,147
chr3	117648624	117648954	chr3:117648624-117648954	2	.	117648794	117648795	0,0,0	2	16,5	0,325
chr3	117651028	117651481	chr3:117651028-117651481	7	.	117651391	117651392	0,0,0	2	313,39	0,414
chr3	117718844	117719248	chr3:117718844-117719248	2	.	117719041	117719042	0,0,0	2	19,28	0,376
chr3	117743110	117743354	chr3:117743110-117743354	2	.	117743230	117743231	0,0,0	2	2,4	0,240
chr3	11779827	11779900	chr3:11779827-11779900	3	.	11779856	11779857	0,0,0	2	21,34	0,39
chr3	117801701	117801990	chr3:117801701-117801990	4	.	117801847	117801848	0,0,0	2	23,19	0,270
chr3	118149602	118150078	chr3:118149602-118150078	6	.	118149734	118149735	0,0,0	2	68,278	0,198
chr3	118186249	118186484	chr3:118186249-118186484	8	.	118186368	118186369	0,0,0	2	50,46	0,189
chr3	118213459	118213723	chr3:118213459-118213723	2	.	118213587	118213588	0,0,0	2	16,22	0,242
chr3	118246302	118246649	chr3:118246302-118246649	2	.	118246467	118246468	0,0,0	2	2,17	0,330
chr3	118318385	118318604	chr3:118318385-118318604	2	.	118318507	118318508	0,0,0	2	30,3	0,216
chr3	118320797	118320810	chr3:118320797-118320810	2	.	118320805	118320806	0,0,0	2	7,3	0,10
chr3	118334724	118334930	chr3:118334724-118334930	2	.	118334870	118334871	0,0,0	2	89,1	0,205
chr3	118345077	118345330	chr3:118345077-118345330	2	.	118345190	118345191	0,0,0	2	1,26	0,227
chr3	118345643	118346029	chr3:118345643-118346029	4	.	118345806	118345807	0,0,0	2	6,64	0,322
chr3	118353359	118353528	chr3:118353359-118353528	2	.	118353441	118353442	0,0,0	2	8,11	0,158
chr3	118356201	118356632	chr3:118356201-118356632	2	.	118356299	118356300	0,0,0	2	65,299	0,132
chr3	118357146	118357364	chr3:118357146-118357364	2	.	118357208	118357209	0,0,0	2	5,98	0,120
chr3	118423910	118424089	chr3:118423910-118424089	2	.	118424035	118424036	0,0,0	2	87,15	0,164
chr3	118539289	118539696	chr3:118539289-118539696	6	.	118539409	118539410	0,0,0	2	29,194	0,213
chr3	118545864	118545910	chr3:118545864-118545910	2	.	118545895	118545896	0,0,0	2	21,3	0,43
chr3	118811622	118811747	chr3:118811622-118811747	2	.	118811685	118811686	0,0,0	2	11,9	0,116
chr3	11883822	11883953	chr3:11883822-11883953	2	.	11883885	11883886	0,0,0	2	1,4	0,127
chr3	118969841	118970138	chr3:118969841-118970138	3	.	118970063	118970064	0,0,0	2	164,16	0,281
chr3	119031209	119031583	chr3:119031209-119031583	2	.	119031388	119031389	0,0,0	2	28,43	0,331
chr3	119106013	119106308	chr3:119106013-119106308	2	.	119106158	119106159	0,0,0	2	1,5	0,290
chr3	11923458	11923817	chr3:11923458-11923817	3	.	11923495	11923496	0,0,0	2	12,295	0,64
chr3	11927076	11927469	chr3:11927076-11927469	5	.	11927249	11927250	0,0,0	2	49,95	0,298
chr3	11927828	11928108	chr3:11927828-11928108	2	.	11927882	11927883	0,0,0	2	43,214	0,66
chr3	11928592	11928930	chr3:11928592-11928930	7	.	11928740	11928741	0,0,0	2	3,43	0,295
chr3	11960774	11961479	chr3:11960774-11961479	7	.	11960978	11960979	0,0,0	2	175,471	0,234
chr3	11963075	11963431	chr3:11963075-11963431	11	.	11963183	11963184	0,0,0	2	77,215	0,141
chr3	11963512	11963645	chr3:11963512-11963645	3	.	11963584	11963585	0,0,0	2	44,32	0,101
chr3	119769381	119769600	chr3:119769381-119769600	2	.	119769491	119769492	0,0,0	2	6,3	0,216
chr3	119802071	119802447	chr3:119802071-119802447	2	.	119802246	119802247	0,0,0	2	3,27	0,349
chr3	119902170	119902318	chr3:119902170-119902318	2	.	119902245	119902246	0,0,0	2	18,15	0,133
chr3	12014480	12014908	chr3:12014480-12014908	61	.	12014559	12014560	0,0,0	2	76,344	0,84
chr3	120822379	120822661	chr3:120822379-120822661	3	.	120822522	120822523	0,0,0	2	7,2	0,280
chr3	120930793	120930906	chr3:120930793-120930906	2	.	120930873	120930874	0,0,0	2	58,9	0,104
chr3	120936209	120936296	chr3:120936209-120936296	2	.	120936244	120936245	0,0,0	2	8,24	0,63
chr3	120993932	120994077	chr3:120993932-120994077	2	.	120993982	120993983	0,0,0	2	8,51	0,94
chr3	12151989	12152260	chr3:12151989-12152260	2	.	12152124	12152125	0,0,0	2	2,2	0,269
chr3	121601436	121601540	chr3:121601436-121601540	2	.	121601491	121601492	0,0,0	2	54,46	0,58
chr3	121719196	121719468	chr3:121719196-121719468	3	.	121719353	121719354	0,0,0	2	99,56	0,216
chr3	12198623	12198876	chr3:12198623-12198876	2	.	12198745	12198746	0,0,0	2	14,21	0,232
chr3	12202514	12202590	chr3:12202514-12202590	5	.	12202536	12202537	0,0,0	2	6,37	0,39
chr3	12263600	12263858	chr3:12263600-12263858	3	.	12263622	12263623	0,0,0	2	9,222	0,36
chr3	122695031	122695109	chr3:122695031-122695109	2	.	122695080	122695081	0,0,0	2	33,12	0,66
chr3	12279459	12279545	chr3:12279459-12279545	2	.	12279515	12279516	0,0,0	2	42,15	0,71
chr3	122912269	122912447	chr3:122912269-122912447	2	.	122912359	122912360	0,0,0	2	11,7	0,171
chr3	123013558	123013682	chr3:123013558-123013682	2	.	123013560	123013561	0,0,0	2	1,119	0,5
chr3	123307269	123307402	chr3:123307269-123307402	2	.	123307338	123307339	0,0,0	2	15,8	0,125
chr3	123315803	123315864	chr3:123315803-123315864	4	.	123315829	123315830	0,0,0	2	6,13	0,48
chr3	123435295	123435603	chr3:123435295-123435603	3	.	123435422	123435423	0,0,0	2	3,55	0,253
chr3	123460500	123460877	chr3:123460500-123460877	2	.	123460669	123460670	0,0,0	2	21,59	0,318
chr3	123605329	123605754	chr3:123605329-123605754	5	.	123605369	123605370	0,0,0	2	5,348	0,77
chr3	123640223	123640368	chr3:123640223-123640368	11	.	123640297	123640298	0,0,0	2	53,49	0,96
chr3	123699070	123699332	chr3:123699070-123699332	2	.	123699205	123699206	0,0,0	2	13,3	0,259
chr3	123822724	123822947	chr3:123822724-123822947	2	.	123822754	123822755	0,0,0	2	1,162	0,61
chr3	12386278	12386515	chr3:12386278-12386515	3	.	12386399	12386400	0,0,0	2	28,22	0,215
chr3	12449986	12450067	chr3:12449986-12450067	2	.	12450021	12450022	0,0,0	2	2,12	0,69
chr3	124518831	124519345	chr3:124518831-124519345	10	.	124519173	124519174	0,0,0	2	292,121	0,393
chr3	124586017	124586079	chr3:124586017-124586079	2	.	124586049	124586050	0,0,0	2	5,1	0,61
chr3	124676877	124677191	chr3:124676877-124677191	4	.	124677101	124677102	0,0,0	2	151,16	0,298
chr3	12469963	12470211	chr3:12469963-12470211	2	.	12470094	12470095	0,0,0	2	18,3	0,245
chr3	124847606	124847840	chr3:124847606-124847840	5	.	124847732	124847733	0,0,0	2	72,52	0,182
chr3	124848293	124848550	chr3:124848293-124848550	2	.	124848419	124848420	0,0,0	2	1,5	0,252
chr3	124927825	124928181	chr3:124927825-124928181	2	.	124927992	124927993	0,0,0	2	1,22	0,334
chr3	124959876	124960023	chr3:124959876-124960023	2	.	124959993	124959994	0,0,0	2	90,1	0,146
chr3	125091513	125091764	chr3:125091513-125091764	4	.	125091639	125091640	0,0,0	2	20,17	0,234
chr3	126191311	126191506	chr3:126191311-126191506	3	.	126191409	126191410	0,0,0	2	8,5	0,190
chr3	126437638	126437903	chr3:126437638-126437903	2	.	126437778	126437779	0,0,0	2	18,2	0,263
chr3	12647498	12647826	chr3:12647498-12647826	4	.	12647655	12647656	0,0,0	2	37,50	0,278
chr3	127498741	127499191	chr3:127498741-127499191	3	.	127499113	127499114	0,0,0	2	313,18	0,432
chr3	127940905	127941013	chr3:127940905-127941013	2	.	127940971	127940972	0,0,0	2	33,8	0,100
chr3	128390947	128391216	chr3:128390947-128391216	2	.	128391163	128391164	0,0,0	2	185,21	0,248
chr3	130112381	130112657	chr3:130112381-130112657	3	.	130112598	130112599	0,0,0	2	199,39	0,237
chr3	130112855	130113184	chr3:130112855-130113184	2	.	130112936	130112937	0,0,0	2	13,178	0,151
chr3	130659511	130659904	chr3:130659511-130659904	3	.	130659700	130659701	0,0,0	2	24,38	0,355
chr3	131508397	131508699	chr3:131508397-131508699	3	.	131508542	131508543	0,0,0	2	2,13	0,289
chr3	131637320	131637722	chr3:131637320-131637722	2	.	131637529	131637530	0,0,0	2	19,1	0,401
chr3	13319193	13319213	chr3:13319193-13319213	2	.	13319199	13319200	0,0,0	2	4,11	0,9
chr3	13545495	13545836	chr3:13545495-13545836	2	.	13545667	13545668	0,0,0	2	11,6	0,335
chr3	135596488	135596533	chr3:135596488-135596533	2	.	135596506	135596507	0,0,0	2	2,9	0,36
chr3	135973375	135973559	chr3:135973375-135973559	2	.	135973466	135973467	0,0,0	2	1,2	0,182
chr3	136099474	136099694	chr3:136099474-136099694	2	.	136099586	136099587	0,0,0	2	18,13	0,207
chr3	136460905	136461249	chr3:136460905-136461249	4	.	136461090	136461091	0,0,0	2	41,14	0,330
chr3	136937929	136938464	chr3:136937929-136938464	2	.	136938121	136938122	0,0,0	2	181,331	0,204
chr3	137178008	137178161	chr3:137178008-137178161	3	.	137178087	137178088	0,0,0	2	18,12	0,141
chr3	13791050	13791225	chr3:13791050-13791225	2	.	13791137	13791138	0,0,0	2	2,2	0,173
chr3	138085730	138086104	chr3:138085730-138086104	2	.	138085902	138085903	0,0,0	2	7,36	0,338
chr3	138239504	138239795	chr3:138239504-138239795	2	.	138239647	138239648	0,0,0	2	16,20	0,271
chr3	138307950	138308221	chr3:138307950-138308221	2	.	138308083	138308084	0,0,0	2	3,6	0,265
chr3	13874310	13874629	chr3:13874310-13874629	2	.	13874458	13874459	0,0,0	2	12,34	0,285
chr3	139484706	139485112	chr3:139484706-139485112	2	.	139484902	139484903	0,0,0	2	5,18	0,388
chr3	139805399	139805720	chr3:139805399-139805720	4	.	139805600	139805601	0,0,0	2	148,66	0,255
chr3	139827592	139827670	chr3:139827592-139827670	2	.	139827626	139827627	0,0,0	2	17,25	0,53
chr3	139851623	139851883	chr3:139851623-139851883	2	.	139851798	139851799	0,0,0	2	97,6	0,254
chr3	139868493	139868849	chr3:139868493-139868849	2	.	139868668	139868669	0,0,0	2	3,8	0,348
chr3	139971974	139972411	chr3:139971974-139972411	4	.	139972200	139972201	0,0,0	2	38,22	0,415
chr3	140013160	140013455	chr3:140013160-140013455	2	.	140013316	140013317	0,0,0	2	21,3	0,292
chr3	14001393	14001517	chr3:14001393-14001517	2	.	14001451	14001452	0,0,0	2	11,18	0,106
chr3	140063344	140063521	chr3:140063344-140063521	2	.	140063438	140063439	0,0,0	2	34,21	0,156
chr3	140424843	140425098	chr3:140424843-140425098	2	.	140424968	140424969	0,0,0	2	4,7	0,248
chr3	140593153	140593429	chr3:140593153-140593429	2	.	140593285	140593286	0,0,0	2	2,12	0,264
chr3	140642641	140642999	chr3:140642641-140642999	3	.	140642819	140642820	0,0,0	2	10,11	0,347
chr3	14064559	14064785	chr3:14064559-14064785	2	.	14064676	14064677	0,0,0	2	13,3	0,223
chr3	141045166	141045357	chr3:141045166-141045357	2	.	141045218	141045219	0,0,0	2	4,90	0,101
chr3	141045498	141045677	chr3:141045498-141045677	2	.	141045571	141045572	0,0,0	2	6,37	0,142
chr3	141419806	141420154	chr3:141419806-141420154	2	.	141419991	141419992	0,0,0	2	28,5	0,343
chr3	1417221	1417426	chr3:1417221-1417426	3	.	1417310	1417311	0,0,0	2	17,43	0,162
chr3	141905111	141905334	chr3:141905111-141905334	2	.	141905316	141905317	0,0,0	2	201,12	0,211
chr3	141977101	141977285	chr3:141977101-141977285	2	.	141977185	141977186	0,0,0	2	1,15	0,169
chr3	142255378	142255481	chr3:142255378-142255481	2	.	142255415	142255416	0,0,0	2	6,34	0,69
chr3	14468743	14469194	chr3:14468743-14469194	4	.	14468816	14468817	0,0,0	2	33,336	0,115
chr3	144738273	144738627	chr3:144738273-144738627	2	.	144738467	144738468	0,0,0	2	40,5	0,349
chr3	144899116	144899203	chr3:144899116-144899203	2	.	144899152	144899153	0,0,0	2	6,20	0,67
chr3	146750271	146750675	chr3:146750271-146750675	4	.	146750499	146750500	0,0,0	2	71,17	0,387
chr3	147043926	147044281	chr3:147043926-147044281	4	.	147044020	147044021	0,0,0	2	17,183	0,172
chr3	147076500	147076784	chr3:147076500-147076784	2	.	147076683	147076684	0,0,0	2	91,8	0,276
chr3	147426210	147426572	chr3:147426210-147426572	2	.	147426388	147426389	0,0,0	2	14,19	0,343
chr3	147461317	147461402	chr3:147461317-147461402	2	.	147461365	147461366	0,0,0	2	19,7	0,78
chr3	147529199	147529362	chr3:147529199-147529362	2	.	147529281	147529282	0,0,0	2	9,6	0,157
chr3	147740409	147740573	chr3:147740409-147740573	3	.	147740493	147740494	0,0,0	2	11,5	0,159
chr3	147862831	147863401	chr3:147862831-147863401	2	.	147863193	147863194	0,0,0	2	282,126	0,444
chr3	147866443	147866831	chr3:147866443-147866831	4	.	147866683	147866684	0,0,0	2	116,22	0,366
chr3	147872709	147873051	chr3:147872709-147873051	2	.	147872839	147872840	0,0,0	2	15,95	0,247
chr3	148118602	148118826	chr3:148118602-148118826	2	.	148118775	148118776	0,0,0	2	126,3	0,221
chr3	148151844	148152103	chr3:148151844-148152103	2	.	148151888	148151889	0,0,0	2	7,176	0,83
chr3	148188550	148188654	chr3:148188550-148188654	2	.	148188621	148188622	0,0,0	2	53,14	0,90
chr3	148220740	148220923	chr3:148220740-148220923	3	.	148220850	148220851	0,0,0	2	56,17	0,166
chr3	14824311	14824515	chr3:14824311-14824515	2	.	14824417	14824418	0,0,0	2	13,3	0,201
chr3	148272240	148272365	chr3:148272240-148272365	2	.	148272295	148272296	0,0,0	2	16,30	0,95
chr3	148388818	148389192	chr3:148388818-148389192	2	.	148388990	148388991	0,0,0	2	1,30	0,344
chr3	148401507	148401743	chr3:148401507-148401743	2	.	148401585	148401586	0,0,0	2	2,80	0,156
chr3	148408656	148408769	chr3:148408656-148408769	2	.	148408703	148408704	0,0,0	2	3,20	0,93
chr3	148669838	148670022	chr3:148669838-148670022	2	.	148669863	148669864	0,0,0	2	1,133	0,51
chr3	148687605	148687872	chr3:148687605-148687872	2	.	148687625	148687626	0,0,0	2	8,233	0,34
chr3	148746785	148747170	chr3:148746785-148747170	3	.	148746913	148746914	0,0,0	2	15,142	0,243
chr3	148790022	148790411	chr3:148790022-148790411	4	.	148790230	148790231	0,0,0	2	34,5	0,384
chr3	149860345	149860564	chr3:149860345-149860564	3	.	149860447	149860448	0,0,0	2	15,29	0,190
chr3	14991526	14991775	chr3:14991526-14991775	2	.	14991648	14991649	0,0,0	2	16,19	0,230
chr3	150091071	150091317	chr3:150091071-150091317	2	.	150091179	150091180	0,0,0	2	5,33	0,213
chr3	150234271	150234505	chr3:150234271-150234505	3	.	150234387	150234388	0,0,0	2	16,16	0,218
chr3	15026476	15026728	chr3:15026476-15026728	4	.	15026517	15026518	0,0,0	2	33,202	0,50
chr3	150280556	150280885	chr3:150280556-150280885	2	.	150280719	150280720	0,0,0	2	41,42	0,287
chr3	150358854	150358970	chr3:150358854-150358970	2	.	150358898	150358899	0,0,0	2	10,37	0,79
chr3	150599821	150600066	chr3:150599821-150600066	3	.	150599943	150599944	0,0,0	2	12,11	0,234
chr3	150821140	150821432	chr3:150821140-150821432	11	.	150821354	150821355	0,0,0	2	164,27	0,265
chr3	150839866	150840193	chr3:150839866-150840193	5	.	150840034	150840035	0,0,0	2	72,61	0,266
chr3	150877562	150877617	chr3:150877562-150877617	2	.	150877589	150877590	0,0,0	2	4,4	0,51
chr3	151099975	151100030	chr3:151099975-151100030	2	.	151100010	151100011	0,0,0	2	30,13	0,42
chr3	151389994	151390264	chr3:151389994-151390264	2	.	151390104	151390105	0,0,0	2	5,54	0,216
chr3	151456740	151457046	chr3:151456740-151457046	2	.	151456884	151456885	0,0,0	2	4,20	0,286
chr3	151558886	151559264	chr3:151558886-151559264	2	.	151559072	151559073	0,0,0	2	10,14	0,364
chr3	152037114	152037555	chr3:152037114-152037555	9	.	152037326	152037327	0,0,0	2	15,30	0,411
chr3	152289157	152289422	chr3:152289157-152289422	2	.	152289281	152289282	0,0,0	2	11,27	0,238
chr3	152551109	152551239	chr3:152551109-152551239	2	.	152551174	152551175	0,0,0	2	2,1	0,129
chr3	152648921	152649238	chr3:152648921-152649238	3	.	152649027	152649028	0,0,0	2	56,160	0,157
chr3	152652186	152652360	chr3:152652186-152652360	6	.	152652250	152652251	0,0,0	2	37,81	0,93
chr3	152687146	152687579	chr3:152687146-152687579	4	.	152687207	152687208	0,0,0	2	21,330	0,103
chr3	152934489	152934649	chr3:152934489-152934649	2	.	152934555	152934556	0,0,0	2	10,36	0,124
chr3	153210370	153210479	chr3:153210370-153210479	2	.	153210457	153210458	0,0,0	2	72,5	0,104
chr3	154049937	154050156	chr3:154049937-154050156	7	.	154050092	154050093	0,0,0	2	143,51	0,168
chr3	154224147	154224277	chr3:154224147-154224277	3	.	154224213	154224214	0,0,0	2	11,8	0,122
chr3	154358785	154359002	chr3:154358785-154359002	2	.	154358898	154358899	0,0,0	2	14,4	0,213
chr3	154913465	154913582	chr3:154913465-154913582	2	.	154913523	154913524	0,0,0	2	3,3	0,114
chr3	155279170	155279506	chr3:155279170-155279506	2	.	155279339	155279340	0,0,0	2	12,9	0,327
chr3	155405844	155405947	chr3:155405844-155405947	2	.	155405894	155405895	0,0,0	2	9,10	0,93
chr3	155625688	155625892	chr3:155625688-155625892	2	.	155625802	155625803	0,0,0	2	30,4	0,200
chr3	15586124	15586528	chr3:15586124-15586528	2	.	15586224	15586225	0,0,0	2	2,205	0,199
chr3	1560254	1560629	chr3:1560254-1560629	3	.	1560480	1560481	0,0,0	2	93,14	0,361
chr3	156222481	156222892	chr3:156222481-156222892	2	.	156222706	156222707	0,0,0	2	48,7	0,404
chr3	156729643	156730013	chr3:156729643-156730013	2	.	156729845	156729846	0,0,0	2	37,2	0,368
chr3	158406386	158406529	chr3:158406386-158406529	7	.	158406450	158406451	0,0,0	2	35,48	0,95
chr3	158621566	158621891	chr3:158621566-158621891	3	.	158621852	158621853	0,0,0	2	271,23	0,302
chr3	159598531	159598876	chr3:159598531-159598876	2	.	159598706	159598707	0,0,0	2	9,3	0,342
chr3	1596402	1596617	chr3:1596402-1596617	5	.	1596494	1596495	0,0,0	2	27,57	0,158
chr3	159667484	159667843	chr3:159667484-159667843	2	.	159667655	159667656	0,0,0	2	2,17	0,342
chr3	159773340	159773628	chr3:159773340-159773628	10	.	159773481	159773482	0,0,0	2	43,48	0,240
chr3	159773922	159773985	chr3:159773922-159773985	3	.	159773950	159773951	0,0,0	2	13,19	0,44
chr3	159804077	159804151	chr3:159804077-159804151	6	.	159804112	159804113	0,0,0	2	27,29	0,45
chr3	159930098	159930570	chr3:159930098-159930570	3	.	159930296	159930297	0,0,0	2	110,185	0,287
chr3	159944291	159944627	chr3:159944291-159944627	3	.	159944462	159944463	0,0,0	2	27,19	0,317
chr3	159984773	159984908	chr3:159984773-159984908	2	.	159984833	159984834	0,0,0	2	5,18	0,117
chr3	160037101	160037498	chr3:160037101-160037498	3	.	160037298	160037299	0,0,0	2	1,3	0,394
chr3	160060518	160060908	chr3:160060518-160060908	2	.	160060719	160060720	0,0,0	2	17,3	0,387
chr3	160088291	160088443	chr3:160088291-160088443	2	.	160088363	160088364	0,0,0	2	2,8	0,144
chr3	160102952	160103301	chr3:160102952-160103301	2	.	160103044	160103045	0,0,0	2	2,165	0,184
chr3	160195653	160196001	chr3:160195653-160196001	5	.	160195846	160195847	0,0,0	2	114,75	0,273
chr3	160197370	160197890	chr3:160197370-160197890	22	.	160197554	160197555	0,0,0	2	161,311	0,209
chr3	160198853	160199134	chr3:160198853-160199134	2	.	160199073	160199074	0,0,0	2	165,4	0,277
chr3	160203763	160204189	chr3:160203763-160204189	3	.	160203998	160203999	0,0,0	2	73,27	0,399
chr3	160210197	160210892	chr3:160210197-160210892	9	.	160210759	160210760	0,0,0	2	468,38	0,657
chr3	160214277	160214794	chr3:160214277-160214794	3	.	160214328	160214329	0,0,0	2	32,446	0,71
chr3	160223078	160223371	chr3:160223078-160223371	2	.	160223220	160223221	0,0,0	2	7,15	0,278
chr3	160540987	160541084	chr3:160540987-160541084	2	.	160541035	160541036	0,0,0	2	4,4	0,93
chr3	160886056	160886454	chr3:160886056-160886454	2	.	160886408	160886409	0,0,0	2	326,19	0,379
chr3	160886837	160887245	chr3:160886837-160887245	13	.	160887035	160887036	0,0,0	2	152,163	0,245
chr3	160888256	160888657	chr3:160888256-160888657	3	.	160888512	160888513	0,0,0	2	140,28	0,373
chr3	160888932	160889482	chr3:160888932-160889482	7	.	160889223	160889224	0,0,0	2	267,234	0,316
chr3	160889578	160890260	chr3:160889578-160890260	8	.	160890177	160890178	0,0,0	2	587,70	0,612
chr3	161200667	161201182	chr3:161200667-161201182	3	.	161200979	161200980	0,0,0	2	116,5	0,510
chr3	161788825	161788913	chr3:161788825-161788913	2	.	161788878	161788879	0,0,0	2	36,16	0,72
chr3	162154796	162154995	chr3:162154796-162154995	5	.	162154838	162154839	0,0,0	2	29,142	0,57
chr3	162487125	162487452	chr3:162487125-162487452	2	.	162487286	162487287	0,0,0	2	12,16	0,311
chr3	162538688	162538845	chr3:162538688-162538845	2	.	162538838	162538839	0,0,0	2	147,3	0,154
chr3	162565051	162565291	chr3:162565051-162565291	2	.	162565186	162565187	0,0,0	2	43,12	0,228
chr3	162582355	162582499	chr3:162582355-162582499	2	.	162582474	162582475	0,0,0	2	117,22	0,122
chr3	162582859	162583183	chr3:162582859-162583183	5	.	162582918	162582919	0,0,0	2	15,219	0,105
chr3	162600648	162600687	chr3:162600648-162600687	2	.	162600674	162600675	0,0,0	2	15,1	0,38
chr3	162611084	162611382	chr3:162611084-162611382	2	.	162611213	162611214	0,0,0	2	10,49	0,249
chr3	162730808	162730894	chr3:162730808-162730894	4	.	162730846	162730847	0,0,0	2	9,17	0,69
chr3	162845255	162845469	chr3:162845255-162845469	3	.	162845384	162845385	0,0,0	2	75,30	0,184
chr3	162862140	162862615	chr3:162862140-162862615	2	.	162862323	162862324	0,0,0	2	144,252	0,223
chr3	162868874	162869076	chr3:162868874-162869076	3	.	162868973	162868974	0,0,0	2	3,5	0,197
chr3	162871139	162871373	chr3:162871139-162871373	2	.	162871243	162871244	0,0,0	2	6,31	0,203
chr3	163096956	163097363	chr3:163096956-163097363	3	.	163097165	163097166	0,0,0	2	20,7	0,400
chr3	163386898	163387059	chr3:163386898-163387059	2	.	163386997	163386998	0,0,0	2	42,3	0,158
chr3	163394532	163394658	chr3:163394532-163394658	11	.	163394566	163394567	0,0,0	2	34,91	0,35
chr3	163821983	163822131	chr3:163821983-163822131	2	.	163822071	163822072	0,0,0	2	37,7	0,141
chr3	163976735	163977282	chr3:163976735-163977282	3	.	163977199	163977200	0,0,0	2	389,6	0,541
chr3	163980513	163980847	chr3:163980513-163980847	5	.	163980623	163980624	0,0,0	2	76,188	0,146
chr3	164042035	164042618	chr3:164042035-164042618	15	.	164042365	164042366	0,0,0	2	296,218	0,365
chr3	164046487	164046714	chr3:164046487-164046714	2	.	164046606	164046607	0,0,0	2	14,2	0,225
chr3	164077554	164077746	chr3:164077554-164077746	3	.	164077647	164077648	0,0,0	2	11,16	0,176
chr3	164094787	164094894	chr3:164094787-164094894	2	.	164094841	164094842	0,0,0	2	4,1	0,106
chr3	164095323	164095660	chr3:164095323-164095660	4	.	164095383	164095384	0,0,0	2	14,229	0,108
chr3	164096133	164096614	chr3:164096133-164096614	16	.	164096392	164096393	0,0,0	2	166,127	0,354
chr3	164103354	164103685	chr3:164103354-164103685	3	.	164103527	164103528	0,0,0	2	20,3	0,328
chr3	164214988	164215374	chr3:164214988-164215374	2	.	164215186	164215187	0,0,0	2	16,4	0,382
chr3	164279759	164280193	chr3:164279759-164280193	3	.	164280038	164280039	0,0,0	2	161,36	0,398
chr3	164289594	164289786	chr3:164289594-164289786	2	.	164289691	164289692	0,0,0	2	19,16	0,176
chr3	164305292	164305469	chr3:164305292-164305469	8	.	164305374	164305375	0,0,0	2	69,80	0,97
chr3	164319368	164319467	chr3:164319368-164319467	3	.	164319412	164319413	0,0,0	2	22,32	0,67
chr3	164321856	164322110	chr3:164321856-164322110	3	.	164322047	164322048	0,0,0	2	141,12	0,242
chr3	164330012	164330645	chr3:164330012-164330645	26	.	164330479	164330480	0,0,0	2	370,67	0,566
chr3	164331482	164331844	chr3:164331482-164331844	3	.	164331631	164331632	0,0,0	2	15,78	0,284
chr3	164339432	164339770	chr3:164339432-164339770	2	.	164339597	164339598	0,0,0	2	5,11	0,327
chr3	1643525	1643691	chr3:1643525-1643691	3	.	1643562	1643563	0,0,0	2	21,111	0,55
chr3	1643837	1644271	chr3:1643837-1644271	10	.	1644146	1644147	0,0,0	2	270,85	0,349
chr3	164394181	164394424	chr3:164394181-164394424	2	.	164394251	164394252	0,0,0	2	3,105	0,138
chr3	164395980	164396004	chr3:164395980-164396004	2	.	164395983	164395984	0,0,0	2	1,18	0,6
chr3	164423156	164423489	chr3:164423156-164423489	3	.	164423449	164423450	0,0,0	2	263,8	0,325
chr3	164465871	164466301	chr3:164465871-164466301	3	.	164466082	164466083	0,0,0	2	170,176	0,254
chr3	164482487	164482918	chr3:164482487-164482918	3	.	164482809	164482810	0,0,0	2	257,42	0,389
chr3	164486938	164487094	chr3:164486938-164487094	2	.	164486995	164486996	0,0,0	2	8,48	0,108
chr3	164490057	164490368	chr3:164490057-164490368	4	.	164490194	164490195	0,0,0	2	17,53	0,258
chr3	164494360	164494654	chr3:164494360-164494654	2	.	164494483	164494484	0,0,0	2	52,98	0,196
chr3	164496076	164496525	chr3:164496076-164496525	10	.	164496211	164496212	0,0,0	2	45,223	0,226
chr3	164499671	164500014	chr3:164499671-164500014	7	.	164499903	164499904	0,0,0	2	152,29	0,314
chr3	164523994	164524449	chr3:164523994-164524449	10	.	164524070	164524071	0,0,0	2	62,363	0,92
chr3	164568731	164569161	chr3:164568731-164569161	15	.	164568841	164568842	0,0,0	2	45,254	0,176
chr3	164588816	164589025	chr3:164588816-164589025	2	.	164588879	164588880	0,0,0	2	6,88	0,121
chr3	164601686	164602035	chr3:164601686-164602035	2	.	164601853	164601854	0,0,0	2	1,15	0,334
chr3	164627869	164628056	chr3:164627869-164628056	5	.	164627926	164627927	0,0,0	2	50,122	0,65
chr3	164653064	164653318	chr3:164653064-164653318	3	.	164653132	164653133	0,0,0	2	23,139	0,115
chr3	164658708	164658946	chr3:164658708-164658946	4	.	164658863	164658864	0,0,0	2	128,55	0,183
chr3	164688949	164688998	chr3:164688949-164688998	2	.	164688983	164688984	0,0,0	2	25,4	0,45
chr3	1650235	1650518	chr3:1650235-1650518	2	.	1650340	1650341	0,0,0	2	5,76	0,207
chr3	165110304	165110519	chr3:165110304-165110519	2	.	165110415	165110416	0,0,0	2	30,21	0,194
chr3	165215071	165215462	chr3:165215071-165215462	2	.	165215163	165215164	0,0,0	2	29,234	0,157
chr3	165289567	165289966	chr3:165289567-165289966	3	.	165289664	165289665	0,0,0	2	2,206	0,193
chr3	165318640	165318735	chr3:165318640-165318735	2	.	165318671	165318672	0,0,0	2	8,39	0,56
chr3	165588937	165589329	chr3:165588937-165589329	2	.	165589143	165589144	0,0,0	2	22,1	0,391
chr3	165609782	165610098	chr3:165609782-165610098	2	.	165609949	165609950	0,0,0	2	41,22	0,294
chr3	166260062	166260145	chr3:166260062-166260145	3	.	166260092	166260093	0,0,0	2	16,38	0,45
chr3	166467820	166467989	chr3:166467820-166467989	2	.	166467902	166467903	0,0,0	2	17,20	0,149
chr3	166502254	166502579	chr3:166502254-166502579	2	.	166502291	166502292	0,0,0	2	20,270	0,55
chr3	166603386	166603453	chr3:166603386-166603453	3	.	166603425	166603426	0,0,0	2	35,23	0,44
chr3	166808196	166808451	chr3:166808196-166808451	3	.	166808382	166808383	0,0,0	2	187,68	0,187
chr3	166811107	166811568	chr3:166811107-166811568	4	.	166811195	166811196	0,0,0	2	26,310	0,151
chr3	166822431	166822643	chr3:166822431-166822643	24	.	166822522	166822523	0,0,0	2	65,93	0,119
chr3	166856170	166856294	chr3:166856170-166856294	2	.	166856230	166856231	0,0,0	2	14,17	0,107
chr3	167027869	167027954	chr3:167027869-167027954	2	.	167027910	167027911	0,0,0	2	21,23	0,62
chr3	167028214	167028682	chr3:167028214-167028682	2	.	167028336	167028337	0,0,0	2	84,306	0,162
chr3	167029579	167029957	chr3:167029579-167029957	2	.	167029896	167029897	0,0,0	2	260,3	0,375
chr3	167032475	167032624	chr3:167032475-167032624	3	.	167032562	167032563	0,0,0	2	35,9	0,140
chr3	167034838	167035035	chr3:167034838-167035035	2	.	167035020	167035021	0,0,0	2	169,1	0,196
chr3	167900477	167900878	chr3:167900477-167900878	5	.	167900632	167900633	0,0,0	2	106,196	0,205
chr3	167924264	167924607	chr3:167924264-167924607	4	.	167924301	167924302	0,0,0	2	10,278	0,65
chr3	168536801	168537185	chr3:168536801-168537185	3	.	168536837	168536838	0,0,0	2	17,328	0,56
chr3	169604770	169605107	chr3:169604770-169605107	17	.	169604883	169604884	0,0,0	2	77,187	0,150
chr3	170044325	170044524	chr3:170044325-170044524	2	.	170044429	170044430	0,0,0	2	12,2	0,197
chr3	171179556	171179666	chr3:171179556-171179666	2	.	171179573	171179574	0,0,0	2	3,78	0,32
chr3	171186044	171186396	chr3:171186044-171186396	3	.	171186227	171186228	0,0,0	2	18,2	0,350
chr3	171303918	171304155	chr3:171303918-171304155	4	.	171304072	171304073	0,0,0	2	94,21	0,216
chr3	171309372	171309451	chr3:171309372-171309451	2	.	171309406	171309407	0,0,0	2	5,14	0,65
chr3	171324786	171325177	chr3:171324786-171325177	4	.	171325104	171325105	0,0,0	2	254,7	0,384
chr3	171325827	171326208	chr3:171325827-171326208	7	.	171326107	171326108	0,0,0	2	234,54	0,327
chr3	171326327	171326649	chr3:171326327-171326649	3	.	171326559	171326560	0,0,0	2	177,34	0,288
chr3	171338101	171338247	chr3:171338101-171338247	2	.	171338209	171338210	0,0,0	2	85,14	0,132
chr3	171338789	171339086	chr3:171338789-171339086	2	.	171338968	171338969	0,0,0	2	69,6	0,291
chr3	171340824	171341316	chr3:171340824-171341316	18	.	171341183	171341184	0,0,0	2	304,76	0,416
chr3	171341391	171341846	chr3:171341391-171341846	14	.	171341767	171341768	0,0,0	2	366,68	0,387
chr3	171347639	171348033	chr3:171347639-171348033	6	.	171347836	171347837	0,0,0	2	130,129	0,265
chr3	171348160	171348473	chr3:171348160-171348473	2	.	171348432	171348433	0,0,0	2	238,6	0,307
chr3	171388720	171389034	chr3:171388720-171389034	3	.	171388839	171388840	0,0,0	2	44,119	0,195
chr3	171415617	171416002	chr3:171415617-171416002	11	.	171415736	171415737	0,0,0	2	96,241	0,144
chr3	171612442	171612852	chr3:171612442-171612852	3	.	171612827	171612828	0,0,0	2	375,14	0,396
chr3	171659781	171659885	chr3:171659781-171659885	4	.	171659841	171659842	0,0,0	2	47,30	0,74
chr3	171665495	171665782	chr3:171665495-171665782	2	.	171665630	171665631	0,0,0	2	7,23	0,264
chr3	171666228	171666593	chr3:171666228-171666593	2	.	171666331	171666332	0,0,0	2	5,162	0,203
chr3	171720794	171720877	chr3:171720794-171720877	2	.	171720830	171720831	0,0,0	2	5,15	0,68
chr3	172560626	172560681	chr3:172560626-172560681	3	.	172560641	172560642	0,0,0	2	4,28	0,27
chr3	172656553	172656943	chr3:172656553-172656943	2	.	172656745	172656746	0,0,0	2	8,13	0,377
chr3	172672685	172672781	chr3:172672685-172672781	2	.	172672741	172672742	0,0,0	2	29,11	0,85
chr3	172678213	172678476	chr3:172678213-172678476	2	.	172678341	172678342	0,0,0	2	8,13	0,250
chr3	172855115	172855524	chr3:172855115-172855524	2	.	172855323	172855324	0,0,0	2	16,8	0,401
chr3	172962990	172963104	chr3:172962990-172963104	3	.	172963029	172963030	0,0,0	2	4,38	0,76
chr3	173378576	173378839	chr3:173378576-173378839	2	.	173378705	173378706	0,0,0	2	5,9	0,254
chr3	173657059	173657224	chr3:173657059-173657224	3	.	173657205	173657206	0,0,0	2	134,6	0,159
chr3	174287756	174287928	chr3:174287756-174287928	2	.	174287838	174287839	0,0,0	2	13,19	0,153
chr3	174648694	174648741	chr3:174648694-174648741	2	.	174648704	174648705	0,0,0	2	10,35	0,12
chr3	174772818	174773005	chr3:174772818-174773005	2	.	174772904	174772905	0,0,0	2	6,19	0,168
[truncated: 7,373 more rows]

## Sheet: TableS7b
Genomic locations of predicted enhancers in dog (genome assembly canFam3)
chrom	chromStart	chromEnd	name	score	strand	thickStart	thickEnd	itemRgb	blockCount	blockSizes	blockStarts
chr1	100450925	100451233	chr1:100450925-100451233	2	.	100451073	100451074	0,0,0	2	4,15	0,293
chr1	100668840	100669178	chr1:100668840-100669178	2	.	100669012	100669013	0,0,0	2	8,1	0,337
chr1	100671975	100672006	chr1:100671975-100672006	2	.	100671996	100671997	0,0,0	2	15,3	0,28
chr1	101362645	101362696	chr1:101362645-101362696	2	.	101362679	101362680	0,0,0	2	23,4	0,47
chr1	101553074	101553112	chr1:101553074-101553112	3	.	101553100	101553101	0,0,0	2	22,6	0,32
chr1	102085385	102086003	chr1:102085385-102086003	6	.	102085818	102085819	0,0,0	2	418,168	0,450
chr1	102090278	102090465	chr1:102090278-102090465	3	.	102090368	102090369	0,0,0	2	4,10	0,177
chr1	102252363	102252684	chr1:102252363-102252684	3	.	102252515	102252516	0,0,0	2	3,19	0,302
chr1	102316496	102316874	chr1:102316496-102316874	3	.	102316562	102316563	0,0,0	2	5,249	0,129
chr1	103180254	103180304	chr1:103180254-103180304	2	.	103180272	103180273	0,0,0	2	16,29	0,21
chr1	103731598	103731790	chr1:103731598-103731790	7	.	103731670	103731671	0,0,0	2	61,108	0,84
chr1	103992203	103992567	chr1:103992203-103992567	2	.	103992378	103992379	0,0,0	2	5,17	0,347
chr1	104786138	104786429	chr1:104786138-104786429	2	.	104786303	104786304	0,0,0	2	59,18	0,273
chr1	105200135	105200505	chr1:105200135-105200505	2	.	105200313	105200314	0,0,0	2	8,20	0,350
chr1	105221419	105221786	chr1:105221419-105221786	2	.	105221595	105221596	0,0,0	2	4,17	0,350
chr1	106165760	106165829	chr1:106165760-106165829	2	.	106165789	106165790	0,0,0	2	17,27	0,42
chr1	106293654	106293897	chr1:106293654-106293897	3	.	106293799	106293800	0,0,0	2	78,30	0,213
chr1	106364242	106364370	chr1:106364242-106364370	6	.	106364313	106364314	0,0,0	2	63,48	0,80
chr1	106764889	106765207	chr1:106764889-106765207	2	.	106765046	106765047	0,0,0	2	7,9	0,309
chr1	106888259	106888641	chr1:106888259-106888641	2	.	106888439	106888440	0,0,0	2	9,29	0,353
chr1	106896847	106896993	chr1:106896847-106896993	4	.	106896941	106896942	0,0,0	2	64,20	0,126
chr1	106930166	106930474	chr1:106930166-106930474	2	.	106930414	106930415	0,0,0	2	191,1	0,307
chr1	106966143	106966370	chr1:106966143-106966370	4	.	106966256	106966257	0,0,0	2	22,21	0,206
chr1	106979558	106979681	chr1:106979558-106979681	3	.	106979615	106979616	0,0,0	2	16,24	0,99
chr1	107457022	107457457	chr1:107457022-107457457	7	.	107457235	107457236	0,0,0	2	95,103	0,332
chr1	107526660	107527017	chr1:107526660-107527017	3	.	107526817	107526818	0,0,0	2	20,61	0,296
chr1	107674135	107674443	chr1:107674135-107674443	4	.	107674162	107674163	0,0,0	2	20,273	0,35
chr1	107678082	107678372	chr1:107678082-107678372	3	.	107678116	107678117	0,0,0	2	7,228	0,62
chr1	108331607	108332057	chr1:108331607-108332057	3	.	108331926	108331927	0,0,0	2	238,49	0,401
chr1	108351904	108352115	chr1:108351904-108352115	2	.	108352009	108352010	0,0,0	2	18,18	0,193
chr1	108353759	108353870	chr1:108353759-108353870	2	.	108353805	108353806	0,0,0	2	4,22	0,89
chr1	108396270	108396572	chr1:108396270-108396572	7	.	108396501	108396502	0,0,0	2	220,58	0,244
chr1	108396899	108397244	chr1:108396899-108397244	4	.	108397095	108397096	0,0,0	2	75,27	0,318
chr1	108422553	108422651	chr1:108422553-108422651	2	.	108422599	108422600	0,0,0	2	4,9	0,89
chr1	108431614	108431928	chr1:108431614-108431928	3	.	108431757	108431758	0,0,0	2	59,85	0,229
chr1	108571523	108571600	chr1:108571523-108571600	2	.	108571563	108571564	0,0,0	2	15,11	0,66
chr1	108746469	108746677	chr1:108746469-108746677	2	.	108746536	108746537	0,0,0	2	1,73	0,135
chr1	108746784	108747054	chr1:108746784-108747054	6	.	108746937	108746938	0,0,0	2	141,103	0,167
chr1	108851680	108852057	chr1:108851680-108852057	33	.	108851801	108851802	0,0,0	2	103,236	0,141
chr1	108852235	108852671	chr1:108852235-108852671	33	.	108852304	108852305	0,0,0	2	57,354	0,82
chr1	108854291	108854744	chr1:108854291-108854744	2	.	108854451	108854452	0,0,0	2	128,260	0,193
chr1	108858732	108859123	chr1:108858732-108859123	5	.	108858832	108858833	0,0,0	2	60,250	0,141
chr1	108909677	108910077	chr1:108909677-108910077	5	.	108909859	108909860	0,0,0	2	9,44	0,356
chr1	108916917	108917133	chr1:108916917-108917133	24	.	108917030	108917031	0,0,0	2	74,62	0,154
chr1	108945212	108945429	chr1:108945212-108945429	2	.	108945319	108945320	0,0,0	2	1,2	0,215
chr1	1089491	1089851	chr1:1089491-1089851	2	.	1089661	1089662	0,0,0	2	3,21	0,339
chr1	109015275	109015555	chr1:109015275-109015555	2	.	109015412	109015413	0,0,0	2	17,21	0,259
chr1	109082687	109083028	chr1:109082687-109083028	2	.	109082899	109082900	0,0,0	2	90,5	0,336
chr1	109232070	109232409	chr1:109232070-109232409	2	.	109232088	109232089	0,0,0	2	3,305	0,34
chr1	109435440	109435864	chr1:109435440-109435864	9	.	109435650	109435651	0,0,0	2	23,25	0,399
chr1	109826194	109826536	chr1:109826194-109826536	5	.	109826267	109826268	0,0,0	2	31,226	0,116
chr1	109837126	109837304	chr1:109837126-109837304	8	.	109837196	109837197	0,0,0	2	9,46	0,132
chr1	109920991	109921119	chr1:109920991-109921119	3	.	109921030	109921031	0,0,0	2	17,65	0,63
chr1	110061051	110061243	chr1:110061051-110061243	2	.	110061142	110061143	0,0,0	2	11,19	0,173
chr1	110061473	110061725	chr1:110061473-110061725	2	.	110061540	110061541	0,0,0	2	5,121	0,131
chr1	110111368	110111594	chr1:110111368-110111594	3	.	110111431	110111432	0,0,0	2	25,124	0,102
chr1	110124737	110124851	chr1:110124737-110124851	2	.	110124790	110124791	0,0,0	2	3,10	0,104
chr1	110129348	110129605	chr1:110129348-110129605	4	.	110129563	110129564	0,0,0	2	190,15	0,242
chr1	110501029	110501367	chr1:110501029-110501367	3	.	110501205	110501206	0,0,0	2	40,25	0,313
chr1	110508744	110509110	chr1:110508744-110509110	2	.	110509001	110509002	0,0,0	2	159,9	0,357
chr1	110523159	110523680	chr1:110523159-110523680	9	.	110523518	110523519	0,0,0	2	299,101	0,420
chr1	110541604	110541910	chr1:110541604-110541910	2	.	110541763	110541764	0,0,0	2	17,4	0,302
chr1	110545416	110545551	chr1:110545416-110545551	2	.	110545487	110545488	0,0,0	2	12,4	0,131
chr1	110570065	110570303	chr1:110570065-110570303	4	.	110570146	110570147	0,0,0	2	47,121	0,117
chr1	110628015	110628088	chr1:110628015-110628088	2	.	110628050	110628051	0,0,0	2	5,7	0,66
chr1	110636716	110637051	chr1:110636716-110637051	2	.	110636881	110636882	0,0,0	2	3,6	0,329
chr1	110721220	110721467	chr1:110721220-110721467	3	.	110721439	110721440	0,0,0	2	205,12	0,235
chr1	110889147	110889399	chr1:110889147-110889399	4	.	110889273	110889274	0,0,0	2	4,3	0,249
chr1	110928200	110928418	chr1:110928200-110928418	3	.	110928302	110928303	0,0,0	2	12,25	0,193
chr1	111113068	111113289	chr1:111113068-111113289	2	.	111113195	111113196	0,0,0	2	36,1	0,220
chr1	1113468	1113574	chr1:1113468-1113574	3	.	1113533	1113534	0,0,0	2	49,23	0,83
chr1	111553037	111553275	chr1:111553037-111553275	2	.	111553147	111553148	0,0,0	2	5,21	0,217
chr1	111558602	111558702	chr1:111558602-111558702	2	.	111558656	111558657	0,0,0	2	19,10	0,90
chr1	112008122	112008417	chr1:112008122-112008417	2	.	112008268	112008269	0,0,0	2	12,13	0,282
chr1	112096800	112097245	chr1:112096800-112097245	2	.	112096980	112096981	0,0,0	2	4,87	0,358
chr1	112097514	112097654	chr1:112097514-112097654	2	.	112097615	112097616	0,0,0	2	79,15	0,125
chr1	112105933	112106378	chr1:112105933-112106378	5	.	112106001	112106002	0,0,0	2	42,350	0,95
chr1	112107691	112108213	chr1:112107691-112108213	2	.	112108002	112108003	0,0,0	2	231,130	0,392
chr1	112118206	112118589	chr1:112118206-112118589	2	.	112118257	112118258	0,0,0	2	19,299	0,84
chr1	112119123	112119400	chr1:112119123-112119400	2	.	112119240	112119241	0,0,0	2	7,48	0,229
chr1	112232766	112232989	chr1:112232766-112232989	7	.	112232862	112232863	0,0,0	2	5,34	0,189
chr1	112647170	112647492	chr1:112647170-112647492	2	.	112647335	112647336	0,0,0	2	13,4	0,318
chr1	112680971	112681072	chr1:112680971-112681072	2	.	112681027	112681028	0,0,0	2	16,3	0,98
chr1	112721504	112721765	chr1:112721504-112721765	2	.	112721625	112721626	0,0,0	2	1,18	0,243
chr1	112822465	112822881	chr1:112822465-112822881	5	.	112822556	112822557	0,0,0	2	44,276	0,140
chr1	112830073	112830800	chr1:112830073-112830800	2	.	112830246	112830247	0,0,0	2	168,547	0,180
chr1	112902419	112902830	chr1:112902419-112902830	4	.	112902634	112902635	0,0,0	2	28,8	0,403
chr1	113143034	113143422	chr1:113143034-113143422	2	.	113143220	113143221	0,0,0	2	19,33	0,355
chr1	113146036	113146399	chr1:113146036-113146399	4	.	113146216	113146217	0,0,0	2	28,29	0,334
chr1	113266715	113267229	chr1:113266715-113267229	10	.	113266924	113266925	0,0,0	2	137,232	0,282
chr1	113273823	113273869	chr1:113273823-113273869	2	.	113273865	113273866	0,0,0	2	42,2	0,44
chr1	113274415	113274729	chr1:113274415-113274729	3	.	113274587	113274588	0,0,0	2	33,2	0,312
chr1	113784736	113785061	chr1:113784736-113785061	2	.	113784920	113784921	0,0,0	2	70,25	0,300
chr1	113812034	113812572	chr1:113812034-113812572	3	.	113812390	113812391	0,0,0	2	178,2	0,536
chr1	113820883	113821208	chr1:113820883-113821208	2	.	113821174	113821175	0,0,0	2	267,9	0,316
chr1	113880776	113880872	chr1:113880776-113880872	2	.	113880821	113880822	0,0,0	2	1,5	0,91
chr1	113940206	113940626	chr1:113940206-113940626	3	.	113940326	113940327	0,0,0	2	3,181	0,239
chr1	113994853	113995021	chr1:113994853-113995021	2	.	113994934	113994935	0,0,0	2	9,14	0,154
chr1	114049664	114049912	chr1:114049664-114049912	2	.	114049784	114049785	0,0,0	2	14,21	0,227
chr1	114272084	114272482	chr1:114272084-114272482	2	.	114272241	114272242	0,0,0	2	9,91	0,307
chr1	114308775	114309139	chr1:114308775-114309139	2	.	114308964	114308965	0,0,0	2	22,6	0,358
chr1	114389734	114389770	chr1:114389734-114389770	3	.	114389758	114389759	0,0,0	2	23,10	0,26
chr1	114398246	114398394	chr1:114398246-114398394	2	.	114398379	114398380	0,0,0	2	124,5	0,143
chr1	114406481	114406745	chr1:114406481-114406745	2	.	114406611	114406612	0,0,0	2	3,5	0,259
chr1	114417172	114417532	chr1:114417172-114417532	2	.	114417308	114417309	0,0,0	2	1,87	0,273
chr1	114418883	114419212	chr1:114418883-114419212	3	.	114419031	114419032	0,0,0	2	10,42	0,287
chr1	114421272	114421431	chr1:114421272-114421431	2	.	114421373	114421374	0,0,0	2	46,2	0,157
chr1	114422770	114422902	chr1:114422770-114422902	2	.	114422838	114422839	0,0,0	2	13,7	0,125
chr1	114425673	114426212	chr1:114425673-114426212	8	.	114426142	114426143	0,0,0	2	434,33	0,506
chr1	114426351	114426808	chr1:114426351-114426808	5	.	114426721	114426722	0,0,0	2	349,64	0,393
chr1	114494379	114494528	chr1:114494379-114494528	2	.	114494449	114494450	0,0,0	2	3,11	0,138
chr1	114683447	114683645	chr1:114683447-114683645	2	.	114683524	114683525	0,0,0	2	13,56	0,142
chr1	114704695	114705022	chr1:114704695-114705022	2	.	114704855	114704856	0,0,0	2	15,20	0,307
chr1	114988199	114988229	chr1:114988199-114988229	2	.	114988213	114988214	0,0,0	2	2,3	0,27
chr1	1150031	1150108	chr1:1150031-1150108	2	.	1150072	1150073	0,0,0	2	7,1	0,76
chr1	115030670	115030949	chr1:115030670-115030949	2	.	115030807	115030808	0,0,0	2	4,8	0,271
chr1	1157055	1157117	chr1:1157055-1157117	3	.	1157068	1157069	0,0,0	2	1,36	0,26
chr1	116720629	116720935	chr1:116720629-116720935	4	.	116720744	116720745	0,0,0	2	70,144	0,162
chr1	116763968	116764399	chr1:116763968-116764399	32	.	116764054	116764055	0,0,0	2	74,332	0,99
chr1	116824063	116824476	chr1:116824063-116824476	5	.	116824256	116824257	0,0,0	2	11,36	0,377
chr1	116964740	116964937	chr1:116964740-116964937	2	.	116964874	116964875	0,0,0	2	79,7	0,190
chr1	117015793	117016214	chr1:117015793-117016214	2	.	117016003	117016004	0,0,0	2	15,14	0,407
chr1	1171016	1171349	chr1:1171016-1171349	2	.	1171174	1171175	0,0,0	2	9,25	0,308
chr1	117614342	117614763	chr1:117614342-117614763	9	.	117614697	117614698	0,0,0	2	335,44	0,377
chr1	117634046	117634179	chr1:117634046-117634179	2	.	117634099	117634100	0,0,0	2	2,28	0,105
chr1	117936107	117936373	chr1:117936107-117936373	2	.	117936240	117936241	0,0,0	2	23,22	0,244
chr1	117937026	117937430	chr1:117937026-117937430	2	.	117937233	117937234	0,0,0	2	15,3	0,401
chr1	117970057	117970234	chr1:117970057-117970234	5	.	117970178	117970179	0,0,0	2	104,37	0,140
chr1	118076452	118076644	chr1:118076452-118076644	2	.	118076551	118076552	0,0,0	2	10,3	0,189
chr1	118435907	118436306	chr1:118435907-118436306	2	.	118436118	118436119	0,0,0	2	129,104	0,295
chr1	118467775	118468023	chr1:118467775-118468023	2	.	118467896	118467897	0,0,0	2	9,14	0,234
chr1	118500748	118500827	chr1:118500748-118500827	2	.	118500776	118500777	0,0,0	2	16,38	0,41
chr1	118522234	118522270	chr1:118522234-118522270	3	.	118522252	118522253	0,0,0	2	7,6	0,30
chr1	118757678	118758050	chr1:118757678-118758050	2	.	118757870	118757871	0,0,0	2	14,1	0,371
chr1	118765087	118765369	chr1:118765087-118765369	4	.	118765213	118765214	0,0,0	2	11,39	0,243
chr1	118872738	118872991	chr1:118872738-118872991	2	.	118872862	118872863	0,0,0	2	9,13	0,240
chr1	119040650	119040737	chr1:119040650-119040737	2	.	119040685	119040686	0,0,0	2	5,20	0,67
chr1	119074953	119075230	chr1:119074953-119075230	2	.	119075106	119075107	0,0,0	2	48,18	0,259
chr1	119076914	119077228	chr1:119076914-119077228	5	.	119077047	119077048	0,0,0	2	65,112	0,202
chr1	119107034	119107077	chr1:119107034-119107077	2	.	119107060	119107061	0,0,0	2	21,10	0,33
chr1	119795500	119795820	chr1:119795500-119795820	2	.	119795660	119795661	0,0,0	2	4,3	0,317
chr1	119873718	119874116	chr1:119873718-119874116	2	.	119873912	119873913	0,0,0	2	2,11	0,387
chr1	120069396	120069562	chr1:120069396-120069562	2	.	120069481	120069482	0,0,0	2	6,1	0,165
chr1	120178093	120178269	chr1:120178093-120178269	2	.	120178180	120178181	0,0,0	2	3,4	0,172
chr1	120386205	120386316	chr1:120386205-120386316	5	.	120386240	120386241	0,0,0	2	1,40	0,71
chr1	120388813	120389124	chr1:120388813-120389124	2	.	120388895	120388896	0,0,0	2	10,155	0,156
chr1	120397975	120398079	chr1:120397975-120398079	2	.	120398023	120398024	0,0,0	2	1,7	0,97
chr1	1203993	1204294	chr1:1203993-1204294	4	.	1204150	1204151	0,0,0	2	60,46	0,255
chr1	120433484	120433831	chr1:120433484-120433831	3	.	120433647	120433648	0,0,0	2	12,31	0,316
chr1	120441106	120441479	chr1:120441106-120441479	2	.	120441167	120441168	0,0,0	2	52,301	0,72
chr1	120588233	120588572	chr1:120588233-120588572	2	.	120588411	120588412	0,0,0	2	21,3	0,336
chr1	120885995	120886075	chr1:120885995-120886075	2	.	120886034	120886035	0,0,0	2	14,14	0,66
chr1	120911871	120912117	chr1:120911871-120912117	2	.	120911992	120911993	0,0,0	2	2,5	0,241
chr1	120961305	120961373	chr1:120961305-120961373	3	.	120961329	120961330	0,0,0	2	2,20	0,48
chr1	121084713	121085104	chr1:121084713-121085104	2	.	121084916	121084917	0,0,0	2	24,7	0,384
chr1	121143705	121144116	chr1:121143705-121144116	2	.	121143905	121143906	0,0,0	2	16,25	0,386
chr1	121354656	121354862	chr1:121354656-121354862	2	.	121354759	121354760	0,0,0	2	8,7	0,199
chr1	121372225	121372405	chr1:121372225-121372405	2	.	121372322	121372323	0,0,0	2	20,5	0,175
chr1	121431066	121431162	chr1:121431066-121431162	2	.	121431100	121431101	0,0,0	2	10,36	0,60
chr1	121597208	121597309	chr1:121597208-121597309	3	.	121597228	121597229	0,0,0	2	19,78	0,23
chr1	121642070	121642299	chr1:121642070-121642299	3	.	121642186	121642187	0,0,0	2	31,26	0,203
chr1	121672699	121672825	chr1:121672699-121672825	2	.	121672760	121672761	0,0,0	2	4,6	0,120
chr1	121731729	121731886	chr1:121731729-121731886	7	.	121731820	121731821	0,0,0	2	30,4	0,153
chr1	121749979	121750109	chr1:121749979-121750109	2	.	121750050	121750051	0,0,0	2	16,3	0,127
chr1	121752782	121752826	chr1:121752782-121752826	2	.	121752809	121752810	0,0,0	2	13,2	0,42
chr1	121800531	121800653	chr1:121800531-121800653	3	.	121800611	121800612	0,0,0	2	48,9	0,113
chr1	121816728	121817087	chr1:121816728-121817087	3	.	121817034	121817035	0,0,0	2	257,2	0,357
chr1	121864995	121865366	chr1:121864995-121865366	2	.	121865175	121865176	0,0,0	2	1,11	0,360
chr1	121877886	121878226	chr1:121877886-121878226	2	.	121878047	121878048	0,0,0	2	13,30	0,310
chr1	121889648	121889967	chr1:121889648-121889967	8	.	121889814	121889815	0,0,0	2	25,10	0,309
chr1	121890125	121890442	chr1:121890125-121890442	5	.	121890171	121890172	0,0,0	2	15,239	0,78
chr1	121904222	121904615	chr1:121904222-121904615	2	.	121904417	121904418	0,0,0	2	7,9	0,384
chr1	121986513	121986753	chr1:121986513-121986753	2	.	121986634	121986635	0,0,0	2	9,6	0,234
chr1	122000378	122000584	chr1:122000378-122000584	3	.	122000469	122000470	0,0,0	2	3,26	0,180
chr1	122036132	122036473	chr1:122036132-122036473	2	.	122036291	122036292	0,0,0	2	5,27	0,314
chr1	122103824	122103980	chr1:122103824-122103980	2	.	122103898	122103899	0,0,0	2	3,9	0,147
chr1	122105459	122105572	chr1:122105459-122105572	2	.	122105516	122105517	0,0,0	2	6,3	0,110
chr1	122539829	122540185	chr1:122539829-122540185	2	.	122540006	122540007	0,0,0	2	10,11	0,345
chr1	13689424	13689848	chr1:13689424-13689848	3	.	13689468	13689469	0,0,0	2	23,358	0,66
chr1	13804126	13804388	chr1:13804126-13804388	2	.	13804203	13804204	0,0,0	2	2,109	0,153
chr1	13804589	13804896	chr1:13804589-13804896	3	.	13804817	13804818	0,0,0	2	167,17	0,290
chr1	13858863	13859209	chr1:13858863-13859209	2	.	13859040	13859041	0,0,0	2	21,12	0,334
chr1	14079938	14080015	chr1:14079938-14080015	2	.	14079976	14079977	0,0,0	2	1,1	0,76
chr1	14121906	14122260	chr1:14121906-14122260	2	.	14122182	14122183	0,0,0	2	203,3	0,351
chr1	14216525	14216767	chr1:14216525-14216767	2	.	14216640	14216641	0,0,0	2	4,14	0,228
chr1	14389875	14390760	chr1:14389875-14390760	8	.	14390575	14390576	0,0,0	2	654,138	0,747
chr1	14390923	14391226	chr1:14390923-14391226	13	.	14391145	14391146	0,0,0	2	186,43	0,260
chr1	14443201	14443565	chr1:14443201-14443565	7	.	14443393	14443394	0,0,0	2	38,16	0,348
chr1	1534786	1534889	chr1:1534786-1534889	2	.	1534841	1534842	0,0,0	2	12,4	0,99
chr1	1593348	1593445	chr1:1593348-1593445	3	.	1593424	1593425	0,0,0	2	71,14	0,83
chr1	1643645	1644011	chr1:1643645-1644011	2	.	1643830	1643831	0,0,0	2	11,6	0,360
chr1	17028467	17028736	chr1:17028467-17028736	2	.	17028589	17028590	0,0,0	2	5,29	0,240
chr1	17121190	17121514	chr1:17121190-17121514	2	.	17121350	17121351	0,0,0	2	9,11	0,313
chr1	17343615	17344001	chr1:17343615-17344001	3	.	17343813	17343814	0,0,0	2	13,1	0,385
chr1	17373390	17373595	chr1:17373390-17373595	4	.	17373489	17373490	0,0,0	2	6,11	0,194
chr1	17486245	17486557	chr1:17486245-17486557	3	.	17486383	17486384	0,0,0	2	42,77	0,235
chr1	17596627	17597175	chr1:17596627-17597175	13	.	17596934	17596935	0,0,0	2	295,227	0,321
chr1	17693333	17693522	chr1:17693333-17693522	2	.	17693441	17693442	0,0,0	2	52,24	0,165
chr1	17705765	17706133	chr1:17705765-17706133	3	.	17705951	17705952	0,0,0	2	23,18	0,350
chr1	17770263	17770613	chr1:17770263-17770613	3	.	17770536	17770537	0,0,0	2	245,47	0,303
chr1	17949691	17950041	chr1:17949691-17950041	2	.	17949873	17949874	0,0,0	2	18,2	0,348
chr1	17966440	17966674	chr1:17966440-17966674	2	.	17966562	17966563	0,0,0	2	13,2	0,232
chr1	17967065	17967342	chr1:17967065-17967342	8	.	17967103	17967104	0,0,0	2	24,223	0,54
chr1	18172083	18172362	chr1:18172083-18172362	2	.	18172230	18172231	0,0,0	2	18,2	0,277
chr1	18185644	18186047	chr1:18185644-18186047	9	.	18185889	18185890	0,0,0	2	203,115	0,288
chr1	18317819	18317993	chr1:18317819-18317993	6	.	18317932	18317933	0,0,0	2	72,19	0,155
chr1	18476169	18476301	chr1:18476169-18476301	2	.	18476238	18476239	0,0,0	2	11,3	0,129
chr1	18658947	18659067	chr1:18658947-18659067	2	.	18658993	18658994	0,0,0	2	13,40	0,80
chr1	18793006	18793351	chr1:18793006-18793351	3	.	18793182	18793183	0,0,0	2	37,29	0,316
chr1	18933058	18933458	chr1:18933058-18933458	2	.	18933245	18933246	0,0,0	2	18,43	0,357
chr1	20061706	20062145	chr1:20061706-20062145	2	.	20061755	20061756	0,0,0	2	14,353	0,86
chr1	20064882	20065256	chr1:20064882-20065256	4	.	20064926	20064927	0,0,0	2	8,292	0,82
chr1	20220165	20220307	chr1:20220165-20220307	2	.	20220236	20220237	0,0,0	2	6,5	0,137
chr1	20659133	20659284	chr1:20659133-20659284	3	.	20659220	20659221	0,0,0	2	38,14	0,137
chr1	20749901	20750222	chr1:20749901-20750222	2	.	20750085	20750086	0,0,0	2	53,4	0,317
chr1	21053335	21053598	chr1:21053335-21053598	2	.	21053338	21053339	0,0,0	2	3,259	0,4
chr1	2210619	2210945	chr1:2210619-2210945	2	.	2210781	2210782	0,0,0	2	19,19	0,307
chr1	22789222	22789577	chr1:22789222-22789577	2	.	22789399	22789400	0,0,0	2	14,13	0,342
chr1	22873844	22874144	chr1:22873844-22874144	2	.	22873994	22873995	0,0,0	2	20,19	0,281
chr1	23820211	23820332	chr1:23820211-23820332	2	.	23820281	23820282	0,0,0	2	22,1	0,120
chr1	23844031	23844222	chr1:23844031-23844222	2	.	23844128	23844129	0,0,0	2	19,14	0,177
chr1	23848646	23848864	chr1:23848646-23848864	2	.	23848756	23848757	0,0,0	2	7,4	0,214
chr1	24556770	24556878	chr1:24556770-24556878	5	.	24556843	24556844	0,0,0	2	41,1	0,107
chr1	24557557	24557697	chr1:24557557-24557697	2	.	24557631	24557632	0,0,0	2	10,1	0,139
chr1	24563039	24563220	chr1:24563039-24563220	2	.	24563126	24563127	0,0,0	2	6,12	0,169
chr1	248283	248503	chr1:248283-248503	7	.	248379	248380	0,0,0	2	10,37	0,183
chr1	2487168	2487229	chr1:2487168-2487229	2	.	2487187	2487188	0,0,0	2	5,27	0,34
chr1	24885466	24885749	chr1:24885466-24885749	2	.	24885598	24885599	0,0,0	2	13,30	0,253
chr1	25286945	25287023	chr1:25286945-25287023	2	.	25287001	25287002	0,0,0	2	38,3	0,75
chr1	25360423	25360813	chr1:25360423-25360813	4	.	25360529	25360530	0,0,0	2	22,199	0,191
chr1	25432011	25432464	chr1:25432011-25432464	2	.	25432343	25432344	0,0,0	2	302,89	0,364
chr1	25724751	25725169	chr1:25724751-25725169	5	.	25725057	25725058	0,0,0	2	239,44	0,374
chr1	26146237	26146631	chr1:26146237-26146631	3	.	26146457	26146458	0,0,0	2	61,13	0,381
chr1	2686035	2686360	chr1:2686035-2686360	2	.	2686198	2686199	0,0,0	2	3,1	0,324
chr1	27452038	27452095	chr1:27452038-27452095	2	.	27452070	27452071	0,0,0	2	26,17	0,40
chr1	27670323	27670661	chr1:27670323-27670661	2	.	27670489	27670490	0,0,0	2	15,20	0,318
chr1	27675395	27675645	chr1:27675395-27675645	2	.	27675561	27675562	0,0,0	2	98,14	0,236
chr1	27691942	27692214	chr1:27691942-27692214	2	.	27692145	27692146	0,0,0	2	154,18	0,254
chr1	27694062	27694423	chr1:27694062-27694423	2	.	27694325	27694326	0,0,0	2	247,80	0,281
chr1	28923180	28923370	chr1:28923180-28923370	3	.	28923215	28923216	0,0,0	2	32,150	0,40
chr1	29005232	29005550	chr1:29005232-29005550	2	.	29005388	29005389	0,0,0	2	9,13	0,305
chr1	29266310	29266407	chr1:29266310-29266407	2	.	29266356	29266357	0,0,0	2	4,8	0,89
chr1	29348356	29348642	chr1:29348356-29348642	3	.	29348504	29348505	0,0,0	2	19,8	0,278
chr1	30018829	30019186	chr1:30018829-30019186	3	.	30019010	30019011	0,0,0	2	22,16	0,341
chr1	30136726	30136927	chr1:30136726-30136927	5	.	30136841	30136842	0,0,0	2	69,39	0,162
chr1	30976635	30976810	chr1:30976635-30976810	5	.	30976705	30976706	0,0,0	2	12,46	0,129
chr1	31256171	31256433	chr1:31256171-31256433	3	.	31256257	31256258	0,0,0	2	16,105	0,157
chr1	3218832	3219238	chr1:3218832-3219238	2	.	3219030	3219031	0,0,0	2	10,18	0,388
chr1	3404931	3405316	chr1:3404931-3405316	2	.	3405128	3405129	0,0,0	2	17,6	0,379
chr1	34194214	34194308	chr1:34194214-34194308	2	.	34194271	34194272	0,0,0	2	23,1	0,93
chr1	3450533	3450688	chr1:3450533-3450688	3	.	3450618	3450619	0,0,0	2	20,3	0,152
chr1	34558685	34559232	chr1:34558685-34559232	11	.	34559041	34559042	0,0,0	2	309,143	0,404
chr1	34995074	34995203	chr1:34995074-34995203	5	.	34995159	34995160	0,0,0	2	53,10	0,119
chr1	35025683	35025843	chr1:35025683-35025843	2	.	35025758	35025759	0,0,0	2	48,57	0,103
chr1	35528202	35528475	chr1:35528202-35528475	2	.	35528322	35528323	0,0,0	2	3,35	0,238
chr1	35559552	35559917	chr1:35559552-35559917	2	.	35559582	35559583	0,0,0	2	9,312	0,53
chr1	35801589	35801845	chr1:35801589-35801845	2	.	35801702	35801703	0,0,0	2	5,33	0,223
chr1	3692624	3692885	chr1:3692624-3692885	2	.	3692757	3692758	0,0,0	2	45,38	0,223
chr1	38269849	38270220	chr1:38269849-38270220	4	.	38269907	38269908	0,0,0	2	11,265	0,106
chr1	38511839	38512122	chr1:38511839-38512122	3	.	38511963	38511964	0,0,0	2	7,41	0,242
chr1	39232628	39233024	chr1:39232628-39233024	2	.	39232843	39232844	0,0,0	2	54,19	0,377
chr1	39283284	39283468	chr1:39283284-39283468	2	.	39283360	39283361	0,0,0	2	74,105	0,79
chr1	39401218	39401523	chr1:39401218-39401523	4	.	39401279	39401280	0,0,0	2	19,200	0,105
chr1	39647244	39647595	chr1:39647244-39647595	2	.	39647377	39647378	0,0,0	2	3,87	0,264
chr1	39806370	39806415	chr1:39806370-39806415	2	.	39806399	39806400	0,0,0	2	19,4	0,41
chr1	39873356	39873512	chr1:39873356-39873512	2	.	39873435	39873436	0,0,0	2	6,3	0,153
chr1	40126463	40126922	chr1:40126463-40126922	5	.	40126788	40126789	0,0,0	2	252,60	0,399
chr1	40149936	40150128	chr1:40149936-40150128	2	.	40150024	40150025	0,0,0	2	10,25	0,167
chr1	41615786	41616016	chr1:41615786-41616016	2	.	41615892	41615893	0,0,0	2	5,21	0,209
chr1	41797791	41798085	chr1:41797791-41798085	2	.	41797936	41797937	0,0,0	2	21,23	0,271
chr1	4182020	4182202	chr1:4182020-4182202	2	.	4182099	4182100	0,0,0	2	21,44	0,138
chr1	4218159	4218303	chr1:4218159-4218303	3	.	4218243	4218244	0,0,0	2	42,16	0,128
chr1	4269182	4269303	chr1:4269182-4269303	2	.	4269247	4269248	0,0,0	2	20,10	0,111
chr1	4302989	4303318	chr1:4302989-4303318	4	.	4303164	4303165	0,0,0	2	140,118	0,211
chr1	43246254	43246505	chr1:43246254-43246505	2	.	43246385	43246386	0,0,0	2	14,2	0,249
chr1	43262755	43262956	chr1:43262755-43262956	2	.	43262853	43262854	0,0,0	2	3,6	0,195
chr1	4370336	4370662	chr1:4370336-4370662	2	.	4370495	4370496	0,0,0	2	9,15	0,311
chr1	4415220	4415348	chr1:4415220-4415348	2	.	4415278	4415279	0,0,0	2	17,28	0,100
chr1	44322714	44323056	chr1:44322714-44323056	2	.	44323000	44323001	0,0,0	2	234,2	0,340
chr1	44669453	44669790	chr1:44669453-44669790	2	.	44669609	44669610	0,0,0	2	5,29	0,308
chr1	44717398	44717735	chr1:44717398-44717735	3	.	44717567	44717568	0,0,0	2	89,86	0,251
chr1	44718901	44719271	chr1:44718901-44719271	4	.	44719171	44719172	0,0,0	2	202,30	0,340
chr1	4477244	4477574	chr1:4477244-4477574	2	.	4477411	4477412	0,0,0	2	8,3	0,327
chr1	44817170	44817586	chr1:44817170-44817586	2	.	44817375	44817376	0,0,0	2	9,14	0,402
chr1	44840360	44840567	chr1:44840360-44840567	2	.	44840466	44840467	0,0,0	2	11,4	0,203
chr1	44970455	44970851	chr1:44970455-44970851	3	.	44970662	44970663	0,0,0	2	24,5	0,391
chr1	4521249	4521438	chr1:4521249-4521438	2	.	4521269	4521270	0,0,0	2	18,165	0,24
chr1	46170750	46171048	chr1:46170750-46171048	2	.	46170903	46170904	0,0,0	2	14,5	0,293
chr1	46283186	46283580	chr1:46283186-46283580	3	.	46283323	46283324	0,0,0	2	18,136	0,258
chr1	46369432	46369539	chr1:46369432-46369539	3	.	46369466	46369467	0,0,0	2	2,39	0,68
chr1	46869823	46870092	chr1:46869823-46870092	4	.	46869961	46869962	0,0,0	2	20,11	0,258
chr1	47343643	47343986	chr1:47343643-47343986	2	.	47343849	47343850	0,0,0	2	91,21	0,322
chr1	47343991	47344420	chr1:47343991-47344420	6	.	47344367	47344368	0,0,0	2	331,7	0,422
chr1	4771417	4771593	chr1:4771417-4771593	3	.	4771492	4771493	0,0,0	2	4,29	0,147
chr1	47728463	47728775	chr1:47728463-47728775	2	.	47728630	47728631	0,0,0	2	36,12	0,300
chr1	47797594	47797965	chr1:47797594-47797965	2	.	47797781	47797782	0,0,0	2	7,3	0,368
chr1	47881479	47881860	chr1:47881479-47881860	2	.	47881670	47881671	0,0,0	2	18,15	0,366
chr1	48065257	48065524	chr1:48065257-48065524	2	.	48065425	48065426	0,0,0	2	84,13	0,254
chr1	4808933	4809192	chr1:4808933-4809192	2	.	4809060	4809061	0,0,0	2	4,7	0,252
chr1	4812712	4813043	chr1:4812712-4813043	2	.	4812875	4812876	0,0,0	2	13,16	0,315
chr1	48184093	48184469	chr1:48184093-48184469	2	.	48184286	48184287	0,0,0	2	27,15	0,361
chr1	48951835	48951956	chr1:48951835-48951956	2	.	48951891	48951892	0,0,0	2	13,20	0,101
chr1	49188352	49188665	chr1:49188352-49188665	4	.	49188561	49188562	0,0,0	2	173,67	0,246
chr1	4924868	4924984	chr1:4924868-4924984	2	.	4924921	4924922	0,0,0	2	11,19	0,97
chr1	49252050	49252444	chr1:49252050-49252444	5	.	49252251	49252252	0,0,0	2	29,19	0,375
chr1	49270390	49270772	chr1:49270390-49270772	3	.	49270575	49270576	0,0,0	2	8,18	0,364
chr1	49407040	49407377	chr1:49407040-49407377	2	.	49407197	49407198	0,0,0	2	20,41	0,296
chr1	49410014	49410259	chr1:49410014-49410259	3	.	49410100	49410101	0,0,0	2	10,82	0,163
chr1	49499212	49499496	chr1:49499212-49499496	3	.	49499446	49499447	0,0,0	2	198,13	0,271
chr1	49508240	49508465	chr1:49508240-49508465	2	.	49508405	49508406	0,0,0	2	109,2	0,223
chr1	49531577	49532005	chr1:49531577-49532005	4	.	49531901	49531902	0,0,0	2	280,58	0,370
chr1	49738840	49738973	chr1:49738840-49738973	8	.	49738898	49738899	0,0,0	2	36,52	0,81
chr1	49785174	49785231	chr1:49785174-49785231	2	.	49785198	49785199	0,0,0	2	13,20	0,37
chr1	50705298	50705346	chr1:50705298-50705346	3	.	50705328	50705329	0,0,0	2	20,6	0,42
chr1	5074252	5074494	chr1:5074252-5074494	3	.	5074292	5074293	0,0,0	2	31,192	0,50
chr1	5091390	5091753	chr1:5091390-5091753	2	.	5091581	5091582	0,0,0	2	22,2	0,361
chr1	51006485	51006861	chr1:51006485-51006861	5	.	51006673	51006674	0,0,0	2	4,3	0,373
chr1	5114785	5114959	chr1:5114785-5114959	2	.	5114872	5114873	0,0,0	2	2,1	0,173
chr1	51150251	51150639	chr1:51150251-51150639	2	.	51150444	51150445	0,0,0	2	5,6	0,382
chr1	5117734	5118051	chr1:5117734-5118051	2	.	5117932	5117933	0,0,0	2	86,5	0,312
chr1	5142124	5142365	chr1:5142124-5142365	4	.	5142256	5142257	0,0,0	2	106,82	0,159
chr1	5143430	5143754	chr1:5143430-5143754	13	.	5143630	5143631	0,0,0	2	173,95	0,229
chr1	51732485	51732664	chr1:51732485-51732664	2	.	51732524	51732525	0,0,0	2	19,118	0,61
chr1	51803004	51803511	chr1:51803004-51803511	4	.	51803289	51803290	0,0,0	2	169,104	0,403
chr1	51847150	51847477	chr1:51847150-51847477	2	.	51847176	51847177	0,0,0	2	11,284	0,43
chr1	51893878	51894260	chr1:51893878-51894260	2	.	51894082	51894083	0,0,0	2	29,1	0,381
chr1	52436717	52436864	chr1:52436717-52436864	3	.	52436788	52436789	0,0,0	2	3,6	0,141
chr1	53757756	53758138	chr1:53757756-53758138	4	.	53757886	53757887	0,0,0	2	21,142	0,240
chr1	54068539	54068813	chr1:54068539-54068813	2	.	54068674	54068675	0,0,0	2	9,11	0,263
chr1	54085099	54085290	chr1:54085099-54085290	2	.	54085259	54085260	0,0,0	2	144,13	0,178
chr1	54325843	54325899	chr1:54325843-54325899	2	.	54325866	54325867	0,0,0	2	6,14	0,42
chr1	54338353	54338473	chr1:54338353-54338473	2	.	54338408	54338409	0,0,0	2	6,15	0,105
chr1	54367697	54367822	chr1:54367697-54367822	6	.	54367750	54367751	0,0,0	2	24,41	0,84
chr1	54367988	54368366	chr1:54367988-54368366	2	.	54368192	54368193	0,0,0	2	104,73	0,305
chr1	54373005	54373285	chr1:54373005-54373285	10	.	54373077	54373078	0,0,0	2	59,194	0,86
chr1	54374920	54375253	chr1:54374920-54375253	10	.	54375003	54375004	0,0,0	2	51,216	0,117
chr1	54376682	54377039	chr1:54376682-54377039	2	.	54376808	54376809	0,0,0	2	10,113	0,244
chr1	54453203	54453476	chr1:54453203-54453476	2	.	54453340	54453341	0,0,0	2	18,16	0,257
chr1	54510472	54510675	chr1:54510472-54510675	6	.	54510571	54510572	0,0,0	2	15,18	0,185
chr1	55005863	55006054	chr1:55005863-55006054	2	.	55005943	55005944	0,0,0	2	18,48	0,143
chr1	55020361	55020447	chr1:55020361-55020447	2	.	55020396	55020397	0,0,0	2	4,18	0,68
chr1	55110336	55110683	chr1:55110336-55110683	2	.	55110513	55110514	0,0,0	2	12,3	0,344
chr1	55165875	55166153	chr1:55165875-55166153	4	.	55166019	55166020	0,0,0	2	21,9	0,269
chr1	55180871	55181207	chr1:55180871-55181207	2	.	55181049	55181050	0,0,0	2	27,5	0,331
chr1	55396912	55397301	chr1:55396912-55397301	3	.	55397091	55397092	0,0,0	2	8,38	0,351
chr1	55416838	55417005	chr1:55416838-55417005	2	.	55416935	55416936	0,0,0	2	41,13	0,154
chr1	55437400	55437533	chr1:55437400-55437533	2	.	55437510	55437511	0,0,0	2	91,2	0,131
chr1	55580650	55580724	chr1:55580650-55580724	2	.	55580669	55580670	0,0,0	2	3,37	0,37
chr1	56242856	56243535	chr1:56242856-56243535	10	.	56243011	56243012	0,0,0	2	130,497	0,182
chr1	56250612	56250945	chr1:56250612-56250945	2	.	56250782	56250783	0,0,0	2	11,2	0,331
chr1	56253540	56253894	chr1:56253540-56253894	4	.	56253805	56253806	0,0,0	2	205,27	0,327
chr1	56265952	56266160	chr1:56265952-56266160	5	.	56266025	56266026	0,0,0	2	28,88	0,120
chr1	56266229	56266822	chr1:56266229-56266822	13	.	56266520	56266521	0,0,0	2	165,174	0,419
chr1	56324199	56324371	chr1:56324199-56324371	2	.	56324286	56324287	0,0,0	2	5,2	0,170
chr1	56324649	56324995	chr1:56324649-56324995	3	.	56324722	56324723	0,0,0	2	56,255	0,91
chr1	56325266	56325376	chr1:56325266-56325376	2	.	56325334	56325335	0,0,0	2	47,20	0,90
chr1	56354329	56354603	chr1:56354329-56354603	2	.	56354508	56354509	0,0,0	2	89,3	0,271
chr1	56368471	56368637	chr1:56368471-56368637	2	.	56368553	56368554	0,0,0	2	9,10	0,156
chr1	56390062	56390414	chr1:56390062-56390414	3	.	56390134	56390135	0,0,0	2	30,237	0,115
chr1	56393651	56394336	chr1:56393651-56394336	10	.	56394069	56394070	0,0,0	2	381,228	0,457
chr1	56421439	56421715	chr1:56421439-56421715	2	.	56421576	56421577	0,0,0	2	2,3	0,273
chr1	56427747	56428151	chr1:56427747-56428151	2	.	56427936	56427937	0,0,0	2	17,42	0,362
chr1	56437808	56438173	chr1:56437808-56438173	2	.	56437980	56437981	0,0,0	2	111,131	0,234
chr1	56439588	56439645	chr1:56439588-56439645	2	.	56439625	56439626	0,0,0	2	19,1	0,56
chr1	56455408	56455592	chr1:56455408-56455592	2	.	56455496	56455497	0,0,0	2	5,11	0,173
chr1	56530278	56530649	chr1:56530278-56530649	2	.	56530463	56530464	0,0,0	2	18,18	0,353
chr1	56773696	56774079	chr1:56773696-56774079	2	.	56773885	56773886	0,0,0	2	22,26	0,357
chr1	56930888	56931229	chr1:56930888-56931229	2	.	56930966	56930967	0,0,0	2	10,193	0,148
chr1	56931466	56931636	chr1:56931466-56931636	2	.	56931486	56931487	0,0,0	2	14,142	0,28
chr1	57010021	57010049	chr1:57010021-57010049	2	.	57010034	57010035	0,0,0	2	1,1	0,27
chr1	58822045	58822537	chr1:58822045-58822537	2	.	58822476	58822477	0,0,0	2	391,19	0,473
chr1	58826288	58826411	chr1:58826288-58826411	2	.	58826348	58826349	0,0,0	2	9,10	0,113
chr1	59259413	59259596	chr1:59259413-59259596	3	.	59259506	59259507	0,0,0	2	16,12	0,171
chr1	60315505	60315651	chr1:60315505-60315651	4	.	60315579	60315580	0,0,0	2	7,4	0,142
chr1	60932877	60933170	chr1:60932877-60933170	7	.	60932963	60932964	0,0,0	2	47,167	0,126
chr1	60959826	60960043	chr1:60959826-60960043	2	.	60959938	60959939	0,0,0	2	17,9	0,208
chr1	61751289	61751310	chr1:61751289-61751310	2	.	61751299	61751300	0,0,0	2	8,8	0,13
chr1	61821975	61822016	chr1:61821975-61822016	2	.	61821987	61821988	0,0,0	2	11,26	0,15
chr1	61823736	61824062	chr1:61823736-61824062	2	.	61823912	61823913	0,0,0	2	29,1	0,325
chr1	61844532	61844631	chr1:61844532-61844631	2	.	61844572	61844573	0,0,0	2	22,39	0,60
chr1	62092972	62093296	chr1:62092972-62093296	2	.	62093133	62093134	0,0,0	2	3,4	0,320
chr1	6275478	6275824	chr1:6275478-6275824	3	.	6275523	6275524	0,0,0	2	27,282	0,64
chr1	63596374	63596448	chr1:63596374-63596448	2	.	63596410	63596411	0,0,0	2	11,12	0,62
chr1	64364307	64364457	chr1:64364307-64364457	3	.	64364389	64364390	0,0,0	2	18,2	0,148
chr1	65016206	65016590	chr1:65016206-65016590	2	.	65016412	65016413	0,0,0	2	31,2	0,382
chr1	66036090	66036496	chr1:66036090-66036496	2	.	66036191	66036192	0,0,0	2	21,223	0,183
chr1	66699496	66699890	chr1:66699496-66699890	2	.	66699854	66699855	0,0,0	2	342,18	0,376
chr1	66934392	66934465	chr1:66934392-66934465	3	.	66934432	66934433	0,0,0	2	39,30	0,43
chr1	66948414	66948694	chr1:66948414-66948694	5	.	66948474	66948475	0,0,0	2	40,199	0,81
chr1	67013351	67013661	chr1:67013351-67013661	3	.	67013499	67013500	0,0,0	2	4,16	0,294
chr1	67017003	67017140	chr1:67017003-67017140	2	.	67017067	67017068	0,0,0	2	6,13	0,124
chr1	67049459	67049856	chr1:67049459-67049856	2	.	67049820	67049821	0,0,0	2	349,22	0,375
chr1	67144236	67144592	chr1:67144236-67144592	2	.	67144420	67144421	0,0,0	2	24,11	0,345
chr1	67147799	67148133	chr1:67147799-67148133	6	.	67148076	67148077	0,0,0	2	250,29	0,305
chr1	67701262	67701612	chr1:67701262-67701612	2	.	67701436	67701437	0,0,0	2	4,4	0,346
chr1	68420187	68420317	chr1:68420187-68420317	2	.	68420245	68420246	0,0,0	2	3,16	0,114
chr1	68436815	68436964	chr1:68436815-68436964	2	.	68436886	68436887	0,0,0	2	8,13	0,136
chr1	68717796	68718136	chr1:68717796-68718136	2	.	68717959	68717960	0,0,0	2	1,14	0,326
chr1	68871315	68871560	chr1:68871315-68871560	2	.	68871435	68871436	0,0,0	2	11,14	0,231
chr1	68915415	68915581	chr1:68915415-68915581	2	.	68915488	68915489	0,0,0	2	10,29	0,137
chr1	69110560	69111067	chr1:69110560-69111067	2	.	69110981	69110982	0,0,0	2	354,18	0,489
chr1	69118547	69118908	chr1:69118547-69118908	2	.	69118577	69118578	0,0,0	2	26,326	0,35
chr1	69133367	69133631	chr1:69133367-69133631	2	.	69133497	69133498	0,0,0	2	3,6	0,258
chr1	69212534	69212707	chr1:69212534-69212707	2	.	69212621	69212622	0,0,0	2	12,10	0,163
chr1	69260730	69260900	chr1:69260730-69260900	5	.	69260805	69260806	0,0,0	2	27,46	0,124
chr1	69356368	69356427	chr1:69356368-69356427	2	.	69356392	69356393	0,0,0	2	1,10	0,49
chr1	69463521	69463886	chr1:69463521-69463886	2	.	69463700	69463701	0,0,0	2	5,10	0,355
chr1	70616373	70616452	chr1:70616373-70616452	2	.	70616412	70616413	0,0,0	2	8,8	0,71
chr1	70669358	70669659	chr1:70669358-70669659	2	.	70669611	70669612	0,0,0	2	226,20	0,281
chr1	71238744	71239113	chr1:71238744-71239113	3	.	71238783	71238784	0,0,0	2	6,296	0,73
chr1	71243190	71243566	chr1:71243190-71243566	2	.	71243374	71243375	0,0,0	2	12,18	0,358
chr1	71245366	71245572	chr1:71245366-71245572	2	.	71245476	71245477	0,0,0	2	28,12	0,194
chr1	71739152	71739514	chr1:71739152-71739514	2	.	71739325	71739326	0,0,0	2	2,16	0,346
chr1	71807396	71807583	chr1:71807396-71807583	4	.	71807489	71807490	0,0,0	2	43,42	0,145
chr1	71822907	71823458	chr1:71822907-71823458	17	.	71823269	71823270	0,0,0	2	335,160	0,391
chr1	71862408	71862746	chr1:71862408-71862746	3	.	71862598	71862599	0,0,0	2	52,8	0,330
chr1	71865003	71865251	chr1:71865003-71865251	3	.	71865146	71865147	0,0,0	2	40,1	0,247
chr1	71866831	71867136	chr1:71866831-71867136	2	.	71866980	71866981	0,0,0	2	2,7	0,298
chr1	71871122	71871182	chr1:71871122-71871182	2	.	71871153	71871154	0,0,0	2	6,2	0,58
chr1	71875716	71876095	chr1:71875716-71876095	9	.	71875921	71875922	0,0,0	2	169,137	0,242
chr1	71876663	71877016	chr1:71876663-71877016	3	.	71876727	71876728	0,0,0	2	61,284	0,69
chr1	71901049	71901373	chr1:71901049-71901373	2	.	71901218	71901219	0,0,0	2	16,1	0,323
chr1	71917934	71918199	chr1:71917934-71918199	3	.	71918002	71918003	0,0,0	2	15,143	0,122
chr1	71919714	71920092	chr1:71919714-71920092	4	.	71919973	71919974	0,0,0	2	144,3	0,375
chr1	71944026	71944438	chr1:71944026-71944438	3	.	71944304	71944305	0,0,0	2	155,9	0,403
chr1	71945251	71945510	chr1:71945251-71945510	2	.	71945360	71945361	0,0,0	2	64,103	0,156
chr1	72103803	72104064	chr1:72103803-72104064	3	.	72103963	72103964	0,0,0	2	159,99	0,162
chr1	721282	721550	chr1:721282-721550	2	.	721370	721371	0,0,0	2	85,176	0,92
chr1	72353197	72353335	chr1:72353197-72353335	2	.	72353264	72353265	0,0,0	2	5,7	0,131
chr1	72588880	72589050	chr1:72588880-72589050	2	.	72588960	72588961	0,0,0	2	12,21	0,149
chr1	73304522	73304794	chr1:73304522-73304794	2	.	73304573	73304574	0,0,0	2	4,172	0,100
chr1	74454013	74454156	chr1:74454013-74454156	7	.	74454075	74454076	0,0,0	2	2,19	0,124
chr1	759052	759107	chr1:759052-759107	2	.	759082	759083	0,0,0	2	11,5	0,50
chr1	76468717	76468995	chr1:76468717-76468995	2	.	76468856	76468857	0,0,0	2	3,1	0,277
chr1	77425980	77426177	chr1:77425980-77426177	5	.	77426080	77426081	0,0,0	2	27,22	0,175
chr1	77428465	77428815	chr1:77428465-77428815	2	.	77428629	77428630	0,0,0	2	1,21	0,329
chr1	77532458	77532853	chr1:77532458-77532853	2	.	77532637	77532638	0,0,0	2	2,38	0,357
chr1	78442331	78442668	chr1:78442331-78442668	2	.	78442498	78442499	0,0,0	2	11,13	0,324
chr1	78616218	78616563	chr1:78616218-78616563	2	.	78616288	78616289	0,0,0	2	16,219	0,126
chr1	78659894	78660546	chr1:78659894-78660546	4	.	78660108	78660109	0,0,0	2	103,325	0,327
chr1	79148619	79148989	chr1:79148619-79148989	2	.	79148794	79148795	0,0,0	2	1,20	0,350
chr1	80866163	80866382	chr1:80866163-80866382	2	.	80866267	80866268	0,0,0	2	2,12	0,207
chr1	80895158	80895422	chr1:80895158-80895422	2	.	80895282	80895283	0,0,0	2	4,18	0,246
chr1	81251997	81252195	chr1:81251997-81252195	2	.	81252039	81252040	0,0,0	2	7,119	0,79
chr1	81291665	81291933	chr1:81291665-81291933	10	.	81291866	81291867	0,0,0	2	142,7	0,261
chr1	81535643	81535731	chr1:81535643-81535731	2	.	81535689	81535690	0,0,0	2	18,13	0,75
chr1	81547440	81547785	chr1:81547440-81547785	2	.	81547488	81547489	0,0,0	2	3,250	0,95
chr1	81723263	81723540	chr1:81723263-81723540	3	.	81723389	81723390	0,0,0	2	59,83	0,194
chr1	81876689	81876932	chr1:81876689-81876932	2	.	81876810	81876811	0,0,0	2	12,12	0,231
chr1	82078107	82078501	chr1:82078107-82078501	3	.	82078312	82078313	0,0,0	2	21,3	0,391
chr1	82479958	82480205	chr1:82479958-82480205	2	.	82480078	82480079	0,0,0	2	7,12	0,235
chr1	83071671	83072011	chr1:83071671-83072011	2	.	83071838	83071839	0,0,0	2	7,12	0,328
chr1	839689	839991	chr1:839689-839991	2	.	839839	839840	0,0,0	2	2,3	0,299
chr1	85519345	85519602	chr1:85519345-85519602	2	.	85519503	85519504	0,0,0	2	67,6	0,251
chr1	85583761	85583794	chr1:85583761-85583794	2	.	85583783	85583784	0,0,0	2	18,6	0,27
chr1	86819928	86819957	chr1:86819928-86819957	2	.	86819944	86819945	0,0,0	2	11,7	0,22
chr1	86954956	86955043	chr1:86954956-86955043	2	.	86955020	86955021	0,0,0	2	56,13	0,74
chr1	87065088	87065307	chr1:87065088-87065307	2	.	87065175	87065176	0,0,0	2	12,55	0,164
chr1	87074527	87074744	chr1:87074527-87074744	2	.	87074603	87074604	0,0,0	2	16,79	0,138
chr1	87076572	87077063	chr1:87076572-87077063	10	.	87076793	87076794	0,0,0	2	143,191	0,300
chr1	87085806	87086313	chr1:87085806-87086313	36	.	87086033	87086034	0,0,0	2	191,243	0,264
chr1	87103040	87103275	chr1:87103040-87103275	7	.	87103256	87103257	0,0,0	2	208,9	0,226
chr1	87129977	87130361	chr1:87129977-87130361	4	.	87130163	87130164	0,0,0	2	7,17	0,367
chr1	87200099	87200450	chr1:87200099-87200450	2	.	87200274	87200275	0,0,0	2	2,2	0,349
chr1	87270849	87271163	chr1:87270849-87271163	2	.	87271000	87271001	0,0,0	2	3,14	0,300
chr1	87449799	87450187	chr1:87449799-87450187	3	.	87449984	87449985	0,0,0	2	9,26	0,362
chr1	87672292	87672703	chr1:87672292-87672703	2	.	87672491	87672492	0,0,0	2	3,15	0,396
chr1	88249717	88250220	chr1:88249717-88250220	3	.	88249817	88249818	0,0,0	2	7,309	0,194
chr1	88390422	88390525	chr1:88390422-88390525	5	.	88390481	88390482	0,0,0	2	41,25	0,78
chr1	88799901	88800110	chr1:88799901-88800110	3	.	88800014	88800015	0,0,0	2	22,3	0,206
chr1	89361464	89361674	chr1:89361464-89361674	2	.	89361602	89361603	0,0,0	2	71,3	0,207
chr1	89411610	89412022	chr1:89411610-89412022	4	.	89411723	89411724	0,0,0	2	13,198	0,214
chr1	89452746	89452901	chr1:89452746-89452901	3	.	89452824	89452825	0,0,0	2	24,22	0,133
chr1	89474237	89474558	chr1:89474237-89474558	2	.	89474391	89474392	0,0,0	2	8,20	0,301
chr1	89562156	89562450	chr1:89562156-89562450	2	.	89562171	89562172	0,0,0	2	3,265	0,29
chr1	89577338	89577589	chr1:89577338-89577589	6	.	89577405	89577406	0,0,0	2	67,182	0,69
chr1	89580167	89580537	chr1:89580167-89580537	3	.	89580227	89580228	0,0,0	2	22,270	0,100
chr1	89586017	89586363	chr1:89586017-89586363	3	.	89586080	89586081	0,0,0	2	3,221	0,125
chr1	89869805	89870032	chr1:89869805-89870032	2	.	89869922	89869923	0,0,0	2	16,8	0,219
chr1	90527993	90528251	chr1:90527993-90528251	2	.	90528126	90528127	0,0,0	2	13,4	0,254
chr1	90931389	90931530	chr1:90931389-90931530	2	.	90931469	90931470	0,0,0	2	32,12	0,129
chr1	91378685	91379063	chr1:91378685-91379063	2	.	91378878	91378879	0,0,0	2	15,6	0,372
chr1	92052619	92052974	chr1:92052619-92052974	3	.	92052856	92052857	0,0,0	2	227,107	0,248
chr1	92061844	92062177	chr1:92061844-92062177	22	.	92061933	92061934	0,0,0	2	82,236	0,97
chr1	92062434	92062816	chr1:92062434-92062816	3	.	92062751	92062752	0,0,0	2	284,31	0,351
chr1	92063359	92063795	chr1:92063359-92063795	5	.	92063478	92063479	0,0,0	2	102,298	0,138
chr1	92560972	92561143	chr1:92560972-92561143	3	.	92561045	92561046	0,0,0	2	7,30	0,141
chr1	92830058	92830318	chr1:92830058-92830318	16	.	92830247	92830248	0,0,0	2	151,31	0,229
chr1	93125342	93125515	chr1:93125342-93125515	2	.	93125438	93125439	0,0,0	2	23,2	0,171
chr1	93323033	93323369	chr1:93323033-93323369	2	.	93323233	93323234	0,0,0	2	67,1	0,335
chr1	93361541	93361934	chr1:93361541-93361934	3	.	93361646	93361647	0,0,0	2	25,206	0,187
chr1	93774790	93775070	chr1:93774790-93775070	2	.	93774919	93774920	0,0,0	2	1,22	0,258
chr1	946951	947184	chr1:946951-947184	2	.	947091	947092	0,0,0	2	56,8	0,225
chr1	95330427	95330702	chr1:95330427-95330702	3	.	95330580	95330581	0,0,0	2	39,6	0,269
chr1	95499114	95499359	chr1:95499114-95499359	3	.	95499255	95499256	0,0,0	2	43,5	0,240
chr1	95711963	95712298	chr1:95711963-95712298	2	.	95712139	95712140	0,0,0	2	22,4	0,331
chr1	958295	958335	chr1:958295-958335	2	.	958306	958307	0,0,0	2	3,20	0,20
chr1	95844016	95844091	chr1:95844016-95844091	3	.	95844050	95844051	0,0,0	2	14,20	0,55
chr1	96029829	96030113	chr1:96029829-96030113	2	.	96029943	96029944	0,0,0	2	9,63	0,221
chr1	96030364	96030755	chr1:96030364-96030755	3	.	96030593	96030594	0,0,0	2	71,2	0,389
chr1	96477418	96477754	chr1:96477418-96477754	2	.	96477658	96477659	0,0,0	2	146,1	0,335
chr1	96500992	96501325	chr1:96500992-96501325	8	.	96501229	96501230	0,0,0	2	186,44	0,289
chr1	96503320	96503414	chr1:96503320-96503414	2	.	96503395	96503396	0,0,0	2	59,2	0,92
chr1	96555977	96556270	chr1:96555977-96556270	2	.	96556122	96556123	0,0,0	2	1,2	0,291
chr1	96574559	96574807	chr1:96574559-96574807	2	.	96574680	96574681	0,0,0	2	10,15	0,233
chr1	96580388	96580781	chr1:96580388-96580781	2	.	96580511	96580512	0,0,0	2	3,149	0,244
chr1	96720096	96720431	chr1:96720096-96720431	2	.	96720258	96720259	0,0,0	2	2,11	0,324
chr1	96798315	96798552	chr1:96798315-96798552	2	.	96798427	96798428	0,0,0	2	8,19	0,218
chr1	96800903	96801061	chr1:96800903-96801061	2	.	96800952	96800953	0,0,0	2	2,60	0,98
chr1	97357275	97357604	chr1:97357275-97357604	2	.	97357444	97357445	0,0,0	2	14,3	0,326
chr1	97415427	97415748	chr1:97415427-97415748	5	.	97415709	97415710	0,0,0	2	262,17	0,304
chr1	97427654	97427967	chr1:97427654-97427967	3	.	97427907	97427908	0,0,0	2	246,51	0,262
chr1	97428828	97429177	chr1:97428828-97429177	4	.	97429006	97429007	0,0,0	2	170,161	0,188
chr1	97854881	97855051	chr1:97854881-97855051	2	.	97854974	97854975	0,0,0	2	24,7	0,163
chr1	97934904	97935515	chr1:97934904-97935515	29	.	97935382	97935383	0,0,0	2	468,122	0,489
chr1	97935970	97936196	chr1:97935970-97936196	2	.	97936144	97936145	0,0,0	2	127,4	0,222
chr1	98041793	98042219	chr1:98041793-98042219	3	.	98041872	98041873	0,0,0	2	13,279	0,147
chr1	98224017	98224270	chr1:98224017-98224270	2	.	98224142	98224143	0,0,0	2	1,3	0,250
chr1	98279107	98279171	chr1:98279107-98279171	2	.	98279140	98279141	0,0,0	2	16,13	0,51
chr1	98350415	98350895	chr1:98350415-98350895	7	.	98350539	98350540	0,0,0	2	69,299	0,181
chr1	98350931	98351294	chr1:98350931-98351294	2	.	98351141	98351142	0,0,0	2	138,80	0,283
chr1	98580797	98580982	chr1:98580797-98580982	3	.	98580889	98580890	0,0,0	2	12,12	0,173
chr1	98595948	98596005	chr1:98595948-98596005	2	.	98595965	98595966	0,0,0	2	1,23	0,34
chr1	98799021	98799229	chr1:98799021-98799229	3	.	98799125	98799126	0,0,0	2	28,27	0,181
chr1	98834078	98834219	chr1:98834078-98834219	13	.	98834184	98834185	0,0,0	2	102,30	0,111
chr1	99270172	99270574	chr1:99270172-99270574	2	.	99270236	99270237	0,0,0	2	11,284	0,118
chr1	99561419	99561529	chr1:99561419-99561529	2	.	99561474	99561475	0,0,0	2	11,10	0,100
chr1	99589498	99589765	chr1:99589498-99589765	2	.	99589557	99589558	0,0,0	2	10,157	0,110
chr1	99704887	99705059	chr1:99704887-99705059	3	.	99704942	99704943	0,0,0	2	3,63	0,109
chr1	99823930	99824234	chr1:99823930-99824234	3	.	99824082	99824083	0,0,0	2	2,1	0,303
chr1	99863405	99863609	chr1:99863405-99863609	2	.	99863450	99863451	0,0,0	2	8,121	0,83
chr2	10597831	10598189	chr2:10597831-10598189	2	.	10598019	10598020	0,0,0	2	28,8	0,350
chr2	10717281	10717839	chr2:10717281-10717839	6	.	10717508	10717509	0,0,0	2	171,273	0,285
chr2	10812976	10813270	chr2:10812976-10813270	8	.	10813102	10813103	0,0,0	2	42,82	0,212
chr2	10813504	10813698	chr2:10813504-10813698	2	.	10813536	10813537	0,0,0	2	11,140	0,54
chr2	10815024	10815372	chr2:10815024-10815372	2	.	10815157	10815158	0,0,0	2	114,194	0,154
chr2	11470886	11471234	chr2:11470886-11471234	4	.	11471090	11471091	0,0,0	2	87,26	0,322
chr2	11581975	11581993	chr2:11581975-11581993	2	.	11581982	11581983	0,0,0	2	3,6	0,12
chr2	11605222	11605711	chr2:11605222-11605711	2	.	11605479	11605480	0,0,0	2	98,72	0,417
chr2	11605921	11606175	chr2:11605921-11606175	4	.	11605974	11605975	0,0,0	2	32,179	0,75
chr2	11630887	11631206	chr2:11630887-11631206	2	.	11631047	11631048	0,0,0	2	6,3	0,316
chr2	11636832	11636869	chr2:11636832-11636869	2	.	11636855	11636856	0,0,0	2	21,11	0,26
chr2	11815068	11815146	chr2:11815068-11815146	2	.	11815098	11815099	0,0,0	2	11,27	0,51
chr2	11929250	11929650	chr2:11929250-11929650	5	.	11929326	11929327	0,0,0	2	31,277	0,123
chr2	12065906	12066122	chr2:12065906-12066122	2	.	12066012	12066013	0,0,0	2	10,13	0,203
chr2	13056131	13056282	chr2:13056131-13056282	3	.	13056217	13056218	0,0,0	2	69,46	0,105
chr2	1383772	1383992	chr2:1383772-1383992	3	.	1383871	1383872	0,0,0	2	4,24	0,196
chr2	1428703	1429039	chr2:1428703-1429039	3	.	1428866	1428867	0,0,0	2	6,15	0,321
chr2	14343782	14343880	chr2:14343782-14343880	2	.	14343848	14343849	0,0,0	2	37,2	0,96
chr2	15047116	15047237	chr2:15047116-15047237	2	.	15047164	15047165	0,0,0	2	13,36	0,85
chr2	15125647	15125992	chr2:15125647-15125992	3	.	15125730	15125731	0,0,0	2	22,199	0,146
chr2	15126361	15126629	chr2:15126361-15126629	3	.	15126551	15126552	0,0,0	2	129,16	0,252
chr2	15161115	15161266	chr2:15161115-15161266	2	.	15161205	15161206	0,0,0	2	33,2	0,149
chr2	15276670	15276777	chr2:15276670-15276777	3	.	15276733	15276734	0,0,0	2	24,3	0,104
chr2	15419701	15419778	chr2:15419701-15419778	2	.	15419746	15419747	0,0,0	2	22,7	0,70
chr2	15637897	15638323	chr2:15637897-15638323	3	.	15638106	15638107	0,0,0	2	25,32	0,394
chr2	15944546	15945330	chr2:15944546-15945330	7	.	15944819	15944820	0,0,0	2	219,455	0,329
chr2	16023868	16023973	chr2:16023868-16023973	3	.	16023930	16023931	0,0,0	2	24,3	0,102
chr2	16291652	16291888	chr2:16291652-16291888	2	.	16291764	16291765	0,0,0	2	2,12	0,224
chr2	16292789	16292809	chr2:16292789-16292809	2	.	16292795	16292796	0,0,0	2	1,7	0,13
chr2	16473995	16474126	chr2:16473995-16474126	2	.	16474060	16474061	0,0,0	2	1,1	0,130
chr2	16490235	16490542	chr2:16490235-16490542	4	.	16490323	16490324	0,0,0	2	41,171	0,136
chr2	16530201	16530245	chr2:16530201-16530245	2	.	16530221	16530222	0,0,0	2	17,19	0,25
chr2	16716487	16716953	chr2:16716487-16716953	71	.	16716603	16716604	0,0,0	2	73,306	0,160
chr2	1709100	1709216	chr2:1709100-1709216	4	.	1709158	1709159	0,0,0	2	27,25	0,91
chr2	1753383	1753697	chr2:1753383-1753697	2	.	1753547	1753548	0,0,0	2	22,6	0,308
chr2	17541753	17542064	chr2:17541753-17542064	3	.	17542000	17542001	0,0,0	2	192,8	0,303
chr2	17589804	17590121	chr2:17589804-17590121	2	.	17590053	17590054	0,0,0	2	249,66	0,251
chr2	18472326	18472554	chr2:18472326-18472554	2	.	18472444	18472445	0,0,0	2	11,2	0,226
chr2	1851239	1851399	chr2:1851239-1851399	4	.	1851264	1851265	0,0,0	2	10,118	0,42
chr2	19717180	19717471	chr2:19717180-19717471	3	.	19717315	19717316	0,0,0	2	20,40	0,251
chr2	19868427	19868738	chr2:19868427-19868738	2	.	19868569	19868570	0,0,0	2	56,82	0,229
chr2	19881941	19882052	chr2:19881941-19882052	3	.	19882010	19882011	0,0,0	2	43,15	0,96
chr2	19910131	19910339	chr2:19910131-19910339	14	.	19910233	19910234	0,0,0	2	66,68	0,140
chr2	20083898	20084289	chr2:20083898-20084289	2	.	20084079	20084080	0,0,0	2	2,29	0,362
chr2	20121860	20122053	chr2:20121860-20122053	2	.	20121958	20121959	0,0,0	2	15,10	0,183
chr2	20374455	20374719	chr2:20374455-20374719	4	.	20374687	20374688	0,0,0	2	222,20	0,244
chr2	2183995	2184291	chr2:2183995-2184291	2	.	2184141	2184142	0,0,0	2	2,4	0,292
chr2	22290272	22290490	chr2:22290272-22290490	2	.	22290382	22290383	0,0,0	2	14,11	0,207
chr2	22580963	22581332	chr2:22580963-22581332	2	.	22581147	22581148	0,0,0	2	16,16	0,353
chr2	22752434	22752602	chr2:22752434-22752602	5	.	22752554	22752555	0,0,0	2	80,7	0,161
chr2	23186433	23186515	chr2:23186433-23186515	2	.	23186489	23186490	0,0,0	2	33,1	0,81
chr2	23236143	23236210	chr2:23236143-23236210	2	.	23236189	23236190	0,0,0	2	32,6	0,61
chr2	23397152	23397520	chr2:23397152-23397520	3	.	23397328	23397329	0,0,0	2	32,46	0,322
chr2	24501394	24501815	chr2:24501394-24501815	2	.	24501745	24501746	0,0,0	2	310,28	0,393
chr2	24547812	24548217	chr2:24547812-24548217	2	.	24548111	24548112	0,0,0	2	243,48	0,357
chr2	24549476	24550032	chr2:24549476-24550032	3	.	24549830	24549831	0,0,0	2	312,158	0,398
chr2	24832600	24832790	chr2:24832600-24832790	2	.	24832699	24832700	0,0,0	2	19,10	0,180
chr2	25078010	25078119	chr2:25078010-25078119	2	.	25078066	25078067	0,0,0	2	6,1	0,108
chr2	25331614	25331851	chr2:25331614-25331851	3	.	25331697	25331698	0,0,0	2	7,76	0,161
chr2	25521130	25521321	chr2:25521130-25521321	2	.	25521229	25521230	0,0,0	2	20,11	0,180
chr2	27660999	27661061	chr2:27660999-27661061	2	.	27661029	27661030	0,0,0	2	19,19	0,43
chr2	27841807	27842134	chr2:27841807-27842134	4	.	27841975	27841976	0,0,0	2	24,13	0,314
chr2	28090943	28091316	chr2:28090943-28091316	2	.	28091122	28091123	0,0,0	2	7,20	0,353
chr2	28362470	28362807	chr2:28362470-28362807	2	.	28362641	28362642	0,0,0	2	10,3	0,334
chr2	28491152	28491295	chr2:28491152-28491295	2	.	28491210	28491211	0,0,0	2	11,36	0,107
chr2	28542921	28543177	chr2:28542921-28543177	5	.	28543058	28543059	0,0,0	2	37,18	0,238
chr2	28760879	28760982	chr2:28760879-28760982	2	.	28760933	28760934	0,0,0	2	20,14	0,89
chr2	29679345	29679473	chr2:29679345-29679473	2	.	29679417	29679418	0,0,0	2	29,11	0,117
chr2	29694462	29694782	chr2:29694462-29694782	2	.	29694651	29694652	0,0,0	2	70,11	0,309
chr2	29734169	29734500	chr2:29734169-29734500	3	.	29734327	29734328	0,0,0	2	9,23	0,308
chr2	29771122	29771492	chr2:29771122-29771492	2	.	29771302	29771303	0,0,0	2	11,19	0,351
chr2	29952442	29952728	chr2:29952442-29952728	2	.	29952590	29952591	0,0,0	2	15,3	0,283
chr2	30046761	30047128	chr2:30046761-30047128	2	.	30046948	30046949	0,0,0	2	11,2	0,365
chr2	30122640	30122764	chr2:30122640-30122764	2	.	30122707	30122708	0,0,0	2	17,5	0,119
chr2	30152016	30152187	chr2:30152016-30152187	2	.	30152096	30152097	0,0,0	2	1,11	0,160
chr2	30201212	30201537	chr2:30201212-30201537	3	.	30201376	30201377	0,0,0	2	22,18	0,307
chr2	30297003	30297362	chr2:30297003-30297362	2	.	30297110	30297111	0,0,0	2	1,145	0,214
chr2	30383861	30384213	chr2:30383861-30384213	2	.	30384020	30384021	0,0,0	2	25,57	0,295
chr2	30655669	30655889	chr2:30655669-30655889	2	.	30655771	30655772	0,0,0	2	2,16	0,204
chr2	30692432	30692603	chr2:30692432-30692603	2	.	30692513	30692514	0,0,0	2	9,16	0,155
chr2	30702295	30702484	chr2:30702295-30702484	4	.	30702391	30702392	0,0,0	2	24,19	0,170
chr2	30893931	30894087	chr2:30893931-30894087	2	.	30893998	30893999	0,0,0	2	1,22	0,134
chr2	31243100	31243321	chr2:31243100-31243321	2	.	31243249	31243250	0,0,0	2	80,1	0,220
chr2	31283281	31283429	chr2:31283281-31283429	3	.	31283347	31283348	0,0,0	2	10,24	0,124
chr2	31358905	31359173	chr2:31358905-31359173	2	.	31359039	31359040	0,0,0	2	2,1	0,267
chr2	31635104	31635334	chr2:31635104-31635334	2	.	31635193	31635194	0,0,0	2	7,58	0,172
chr2	31980282	31980603	chr2:31980282-31980603	2	.	31980456	31980457	0,0,0	2	37,8	0,313
chr2	31994198	31994518	chr2:31994198-31994518	2	.	31994253	31994254	0,0,0	2	16,225	0,95
chr2	32229592	32229794	chr2:32229592-32229794	3	.	32229692	32229693	0,0,0	2	26,26	0,176
chr2	32237355	32237407	chr2:32237355-32237407	2	.	32237383	32237384	0,0,0	2	22,16	0,36
chr2	32260349	32260722	chr2:32260349-32260722	2	.	32260537	32260538	0,0,0	2	16,11	0,362
chr2	32274930	32275376	chr2:32274930-32275376	3	.	32275161	32275162	0,0,0	2	37,20	0,426
chr2	32546679	32546855	chr2:32546679-32546855	3	.	32546766	32546767	0,0,0	2	5,5	0,171
chr2	32685988	32686039	chr2:32685988-32686039	2	.	32686027	32686028	0,0,0	2	37,8	0,43
chr2	33251639	33251830	chr2:33251639-33251830	2	.	33251732	33251733	0,0,0	2	11,14	0,177
chr2	33493614	33494001	chr2:33493614-33494001	2	.	33493810	33493811	0,0,0	2	10,4	0,383
chr2	33502698	33502738	chr2:33502698-33502738	2	.	33502717	33502718	0,0,0	2	6,7	0,33
chr2	33653683	33654061	chr2:33653683-33654061	3	.	33653991	33653992	0,0,0	2	273,33	0,345
chr2	33661544	33661865	chr2:33661544-33661865	2	.	33661785	33661786	0,0,0	2	180,17	0,304
chr2	33708450	33708575	chr2:33708450-33708575	2	.	33708507	33708508	0,0,0	2	1,10	0,115
chr2	33746906	33747081	chr2:33746906-33747081	2	.	33746994	33746995	0,0,0	2	23,20	0,155
chr2	33770482	33770778	chr2:33770482-33770778	2	.	33770634	33770635	0,0,0	2	20,10	0,286
chr2	33843064	33843362	chr2:33843064-33843362	2	.	33843208	33843209	0,0,0	2	4,13	0,285
chr2	33899977	33900301	chr2:33899977-33900301	2	.	33900130	33900131	0,0,0	2	7,24	0,300
chr2	33917870	33918061	chr2:33917870-33918061	2	.	33917965	33917966	0,0,0	2	4,4	0,187
chr2	33921587	33921838	chr2:33921587-33921838	2	.	33921714	33921715	0,0,0	2	18,13	0,238
chr2	33924091	33924765	chr2:33924091-33924765	2	.	33924716	33924717	0,0,0	2	591,14	0,660
chr2	34126612	34126834	chr2:34126612-34126834	9	.	34126739	34126740	0,0,0	2	41,8	0,214
chr2	34225126	34225280	chr2:34225126-34225280	2	.	34225200	34225201	0,0,0	2	16,21	0,133
chr2	34360329	34360459	chr2:34360329-34360459	2	.	34360397	34360398	0,0,0	2	17,9	0,121
chr2	3469624	3469708	chr2:3469624-3469708	2	.	3469651	3469652	0,0,0	2	8,37	0,47
chr2	34803646	34803880	chr2:34803646-34803880	3	.	34803815	34803816	0,0,0	2	163,58	0,176
chr2	34848341	34848561	chr2:34848341-34848561	2	.	34848453	34848454	0,0,0	2	15,9	0,211
chr2	34906391	34906469	chr2:34906391-34906469	2	.	34906439	34906440	0,0,0	2	29,9	0,69
chr2	34909222	34909390	chr2:34909222-34909390	3	.	34909349	34909350	0,0,0	2	119,32	0,136
chr2	34953304	34953434	chr2:34953304-34953434	3	.	34953361	34953362	0,0,0	2	9,24	0,106
chr2	34991662	34991896	chr2:34991662-34991896	2	.	34991789	34991790	0,0,0	2	60,39	0,195
chr2	35373447	35373490	chr2:35373447-35373490	2	.	35373462	35373463	0,0,0	2	5,16	0,27
chr2	35740706	35741062	chr2:35740706-35741062	2	.	35740885	35740886	0,0,0	2	6,2	0,354
chr2	35749583	35749650	chr2:35749583-35749650	2	.	35749624	35749625	0,0,0	2	18,2	0,65
chr2	36425846	36425957	chr2:36425846-36425957	2	.	36425901	36425902	0,0,0	2	3,2	0,109
chr2	36579577	36579665	chr2:36579577-36579665	2	.	36579622	36579623	0,0,0	2	22,18	0,70
chr2	36716916	36717014	chr2:36716916-36717014	2	.	36716981	36716982	0,0,0	2	39,5	0,93
chr2	36810244	36810582	chr2:36810244-36810582	5	.	36810317	36810318	0,0,0	2	36,227	0,111
chr2	36854917	36855349	chr2:36854917-36855349	3	.	36855186	36855187	0,0,0	2	130,23	0,409
chr2	3706848	3707034	chr2:3706848-3707034	2	.	3706961	3706962	0,0,0	2	51,9	0,177
chr2	37297658	37297980	chr2:37297658-37297980	2	.	37297825	37297826	0,0,0	2	18,4	0,318
chr2	37475778	37476069	chr2:37475778-37476069	3	.	37475939	37475940	0,0,0	2	46,13	0,278
chr2	37626413	37626819	chr2:37626413-37626819	2	.	37626609	37626610	0,0,0	2	13,25	0,381
chr2	37895555	37895635	chr2:37895555-37895635	2	.	37895602	37895603	0,0,0	2	17,1	0,79
chr2	37898089	37898291	chr2:37898089-37898291	4	.	37898187	37898188	0,0,0	2	14,19	0,183
chr2	37926926	37927263	chr2:37926926-37927263	2	.	37927047	37927048	0,0,0	2	2,95	0,242
chr2	37995859	37995980	chr2:37995859-37995980	2	.	37995926	37995927	0,0,0	2	19,5	0,116
chr2	38134711	38135038	chr2:38134711-38135038	2	.	38135000	38135001	0,0,0	2	261,8	0,319
chr2	38385165	38385318	chr2:38385165-38385318	2	.	38385238	38385239	0,0,0	2	15,20	0,133
chr2	38471237	38471469	chr2:38471237-38471469	2	.	38471335	38471336	0,0,0	2	5,39	0,193
chr2	38846489	38846681	chr2:38846489-38846681	2	.	38846585	38846586	0,0,0	2	7,6	0,186
chr2	40488082	40488537	chr2:40488082-40488537	3	.	40488336	40488337	0,0,0	2	103,48	0,407
chr2	40726429	40726656	chr2:40726429-40726656	5	.	40726530	40726531	0,0,0	2	18,41	0,186
chr2	40761202	40761778	chr2:40761202-40761778	2	.	40761511	40761512	0,0,0	2	219,175	0,401
chr2	40934656	40934974	chr2:40934656-40934974	2	.	40934811	40934812	0,0,0	2	14,21	0,297
chr2	41243924	41244048	chr2:41243924-41244048	2	.	41243983	41243984	0,0,0	2	3,7	0,117
chr2	41692944	41693318	chr2:41692944-41693318	2	.	41693196	41693197	0,0,0	2	135,3	0,371
chr2	41709767	41709951	chr2:41709767-41709951	2	.	41709854	41709855	0,0,0	2	6,14	0,170
chr2	41740717	41740875	chr2:41740717-41740875	2	.	41740790	41740791	0,0,0	2	6,16	0,142
chr2	41745666	41745865	chr2:41745666-41745865	4	.	41745812	41745813	0,0,0	2	123,28	0,171
chr2	41782055	41782206	chr2:41782055-41782206	3	.	41782174	41782175	0,0,0	2	116,27	0,124
chr2	41805948	41806723	chr2:41805948-41806723	11	.	41806058	41806059	0,0,0	2	86,640	0,135
chr2	41833672	41833989	chr2:41833672-41833989	2	.	41833870	41833871	0,0,0	2	103,22	0,295
chr2	41841001	41841431	chr2:41841001-41841431	10	.	41841297	41841298	0,0,0	2	227,63	0,367
chr2	41846343	41846660	chr2:41846343-41846660	6	.	41846482	41846483	0,0,0	2	7,44	0,273
chr2	42208169	42208245	chr2:42208169-42208245	2	.	42208181	42208182	0,0,0	2	5,55	0,21
chr2	42208454	42208647	chr2:42208454-42208647	5	.	42208547	42208548	0,0,0	2	42,48	0,145
chr2	42672848	42673258	chr2:42672848-42673258	9	.	42673061	42673062	0,0,0	2	29,11	0,399
chr2	42765100	42765232	chr2:42765100-42765232	2	.	42765166	42765167	0,0,0	2	8,6	0,126
chr2	42766011	42766040	chr2:42766011-42766040	2	.	42766021	42766022	0,0,0	2	6,13	0,16
chr2	43454703	43455052	chr2:43454703-43455052	3	.	43454918	43454919	0,0,0	2	144,62	0,287
chr2	43625223	43625367	chr2:43625223-43625367	7	.	43625281	43625282	0,0,0	2	21,47	0,97
chr2	43721105	43721233	chr2:43721105-43721233	2	.	43721169	43721170	0,0,0	2	5,3	0,125
chr2	43918996	43919700	chr2:43918996-43919700	3	.	43919416	43919417	0,0,0	2	402,265	0,439
chr2	45283340	45283411	chr2:45283340-45283411	2	.	45283371	45283372	0,0,0	2	8,15	0,56
chr2	46392583	46392864	chr2:46392583-46392864	2	.	46392733	46392734	0,0,0	2	25,4	0,277
chr2	46700258	46700571	chr2:46700258-46700571	4	.	46700398	46700399	0,0,0	2	8,40	0,273
chr2	47151845	47152055	chr2:47151845-47152055	2	.	47151945	47151946	0,0,0	2	4,12	0,198
chr2	47869204	47869565	chr2:47869204-47869565	2	.	47869315	47869316	0,0,0	2	1,139	0,222
chr2	48141077	48141307	chr2:48141077-48141307	3	.	48141191	48141192	0,0,0	2	19,19	0,211
chr2	48196394	48196529	chr2:48196394-48196529	5	.	48196493	48196494	0,0,0	2	78,14	0,121
chr2	48398253	48398345	chr2:48398253-48398345	3	.	48398302	48398303	0,0,0	2	16,8	0,84
chr2	48465693	48465833	chr2:48465693-48465833	2	.	48465755	48465756	0,0,0	2	22,37	0,103
chr2	48498705	48498905	chr2:48498705-48498905	2	.	48498742	48498743	0,0,0	2	13,138	0,62
chr2	48535724	48536069	chr2:48535724-48536069	2	.	48535809	48535810	0,0,0	2	17,190	0,155
chr2	48536999	48537176	chr2:48536999-48537176	2	.	48537078	48537079	0,0,0	2	2,20	0,157
chr2	50941336	50941696	chr2:50941336-50941696	2	.	50941512	50941513	0,0,0	2	5,12	0,348
chr2	51301275	51301362	chr2:51301275-51301362	6	.	51301312	51301313	0,0,0	2	5,17	0,70
chr2	51376128	51376412	chr2:51376128-51376412	2	.	51376283	51376284	0,0,0	2	31,3	0,281
chr2	51762435	51762735	chr2:51762435-51762735	2	.	51762512	51762513	0,0,0	2	9,154	0,146
chr2	52432399	52433021	chr2:52432399-52433021	6	.	52432694	52432695	0,0,0	2	258,288	0,334
chr2	52461233	52461266	chr2:52461233-52461266	2	.	52461252	52461253	0,0,0	2	8,1	0,32
chr2	52476723	52476795	chr2:52476723-52476795	2	.	52476761	52476762	0,0,0	2	10,4	0,68
chr2	52508906	52509085	chr2:52508906-52509085	2	.	52508961	52508962	0,0,0	2	2,69	0,110
chr2	53263892	53264242	chr2:53263892-53264242	2	.	53264071	53264072	0,0,0	2	13,3	0,347
chr2	53455045	53455366	chr2:53455045-53455366	3	.	53455170	53455171	0,0,0	2	53,122	0,199
chr2	53468753	53468927	chr2:53468753-53468927	2	.	53468793	53468794	0,0,0	2	20,112	0,62
chr2	53478439	53478812	chr2:53478439-53478812	2	.	53478626	53478627	0,0,0	2	8,5	0,368
chr2	53495437	53495852	chr2:53495437-53495852	3	.	53495546	53495547	0,0,0	2	63,259	0,156
chr2	53511859	53512111	chr2:53511859-53512111	3	.	53511955	53511956	0,0,0	2	17,76	0,176
chr2	53744223	53744321	chr2:53744223-53744321	2	.	53744272	53744273	0,0,0	2	5,4	0,94
chr2	53880906	53881091	chr2:53880906-53881091	2	.	53880983	53880984	0,0,0	2	3,33	0,152
chr2	54351837	54352059	chr2:54351837-54352059	2	.	54351862	54351863	0,0,0	2	2,173	0,49
chr2	54552623	54553033	chr2:54552623-54553033	2	.	54552974	54552975	0,0,0	2	302,9	0,401
chr2	54796242	54796392	chr2:54796242-54796392	2	.	54796316	54796317	0,0,0	2	1,2	0,148
chr2	54814376	54814424	chr2:54814376-54814424	2	.	54814409	54814410	0,0,0	2	22,2	0,46
chr2	55017507	55017639	chr2:55017507-55017639	2	.	55017562	55017563	0,0,0	2	1,21	0,111
chr2	55025862	55026118	chr2:55025862-55026118	3	.	55025976	55025977	0,0,0	2	50,76	0,180
chr2	55183644	55183973	chr2:55183644-55183973	3	.	55183803	55183804	0,0,0	2	23,33	0,296
chr2	55206079	55206361	chr2:55206079-55206361	2	.	55206172	55206173	0,0,0	2	4,99	0,183
chr2	55340231	55340429	chr2:55340231-55340429	3	.	55340338	55340339	0,0,0	2	34,17	0,181
chr2	55467544	55468618	chr2:55467544-55468618	6	.	55467985	55467986	0,0,0	2	434,624	0,450
chr2	55512641	55512998	chr2:55512641-55512998	2	.	55512778	55512779	0,0,0	2	5,86	0,271
chr2	55708107	55708499	chr2:55708107-55708499	2	.	55708301	55708302	0,0,0	2	10,13	0,379
chr2	55875453	55875709	chr2:55875453-55875709	2	.	55875618	55875619	0,0,0	2	94,19	0,237
chr2	56015014	56015158	chr2:56015014-56015158	2	.	56015080	56015081	0,0,0	2	3,13	0,131
chr2	56029296	56029667	chr2:56029296-56029667	2	.	56029479	56029480	0,0,0	2	16,19	0,352
chr2	56109835	56110008	chr2:56109835-56110008	2	.	56109918	56109919	0,0,0	2	1,6	0,167
chr2	56165181	56165364	chr2:56165181-56165364	2	.	56165261	56165262	0,0,0	2	1,23	0,160
chr2	56205087	56205459	chr2:56205087-56205459	3	.	56205276	56205277	0,0,0	2	19,11	0,361
chr2	56212330	56212416	chr2:56212330-56212416	6	.	56212375	56212376	0,0,0	2	27,21	0,65
chr2	56345866	56345891	chr2:56345866-56345891	2	.	56345868	56345869	0,0,0	2	1,20	0,5
chr2	56442548	56442926	chr2:56442548-56442926	2	.	56442647	56442648	0,0,0	2	15,193	0,185
chr2	56505686	56505839	chr2:56505686-56505839	27	.	56505733	56505734	0,0,0	2	23,81	0,72
chr2	56513922	56514246	chr2:56513922-56514246	3	.	56514043	56514044	0,0,0	2	41,122	0,202
chr2	56567591	56567654	chr2:56567591-56567654	2	.	56567614	56567615	0,0,0	2	4,19	0,44
chr2	56902273	56902299	chr2:56902273-56902299	8	.	56902291	56902292	0,0,0	2	15,3	0,23
chr2	57055912	57056132	chr2:57055912-57056132	2	.	57056023	57056024	0,0,0	2	18,14	0,206
chr2	57224354	57224752	chr2:57224354-57224752	3	.	57224557	57224558	0,0,0	2	26,17	0,381
chr2	57231736	57232051	chr2:57231736-57232051	2	.	57231884	57231885	0,0,0	2	19,37	0,278
chr2	57257133	57257513	chr2:57257133-57257513	2	.	57257322	57257323	0,0,0	2	5,5	0,375
chr2	58899676	58900053	chr2:58899676-58900053	7	.	58900002	58900003	0,0,0	2	315,38	0,339
chr2	59085719	59085817	chr2:59085719-59085817	5	.	59085761	59085762	0,0,0	2	18,30	0,68
chr2	59259336	59259731	chr2:59259336-59259731	2	.	59259531	59259532	0,0,0	2	2,6	0,389
chr2	59360171	59360558	chr2:59360171-59360558	3	.	59360545	59360546	0,0,0	2	371,8	0,379
chr2	59398550	59399116	chr2:59398550-59399116	5	.	59399076	59399077	0,0,0	2	524,37	0,529
chr2	59734772	59735154	chr2:59734772-59735154	3	.	59734962	59734963	0,0,0	2	3,4	0,378
chr2	59808869	59809078	chr2:59808869-59809078	8	.	59808961	59808962	0,0,0	2	29,52	0,157
chr2	60277380	60277787	chr2:60277380-60277787	3	.	60277407	60277408	0,0,0	2	16,368	0,39
chr2	60434502	60434582	chr2:60434502-60434582	2	.	60434536	60434537	0,0,0	2	3,13	0,67
chr2	60494903	60495170	chr2:60494903-60495170	5	.	60495063	60495064	0,0,0	2	106,51	0,216
chr2	60744387	60744645	chr2:60744387-60744645	2	.	60744517	60744518	0,0,0	2	11,7	0,251
chr2	60824664	60825052	chr2:60824664-60825052	4	.	60824866	60824867	0,0,0	2	42,25	0,363
chr2	61419649	61419720	chr2:61419649-61419720	2	.	61419685	61419686	0,0,0	2	9,6	0,65
chr2	61475866	61475947	chr2:61475866-61475947	4	.	61475919	61475920	0,0,0	2	31,5	0,76
chr2	61550695	61550808	chr2:61550695-61550808	7	.	61550763	61550764	0,0,0	2	29,5	0,108
chr2	61552736	61553059	chr2:61552736-61553059	5	.	61552845	61552846	0,0,0	2	41,145	0,178
chr2	61692775	61692949	chr2:61692775-61692949	2	.	61692854	61692855	0,0,0	2	9,24	0,150
chr2	6172249	6172512	chr2:6172249-6172512	2	.	6172290	6172291	0,0,0	2	8,187	0,76
chr2	61796442	61796548	chr2:61796442-61796548	2	.	61796494	61796495	0,0,0	2	16,16	0,90
chr2	61834787	61835042	chr2:61834787-61835042	4	.	61835012	61835013	0,0,0	2	226,29	0,226
chr2	61837840	61837919	chr2:61837840-61837919	2	.	61837872	61837873	0,0,0	2	5,19	0,60
chr2	61868032	61868107	chr2:61868032-61868107	2	.	61868074	61868075	0,0,0	2	12,1	0,74
chr2	61935448	61935627	chr2:61935448-61935627	2	.	61935579	61935580	0,0,0	2	93,8	0,171
chr2	62327968	62328218	chr2:62327968-62328218	2	.	62328087	62328088	0,0,0	2	14,25	0,225
chr2	62508956	62509026	chr2:62508956-62509026	6	.	62508985	62508986	0,0,0	2	5,16	0,54
chr2	62509259	62509509	chr2:62509259-62509509	2	.	62509384	62509385	0,0,0	2	11,9	0,241
chr2	63016786	63017177	chr2:63016786-63017177	5	.	63016986	63016987	0,0,0	2	27,16	0,375
chr2	64024239	64024407	chr2:64024239-64024407	2	.	64024339	64024340	0,0,0	2	46,12	0,156
chr2	64245895	64246388	chr2:64245895-64246388	7	.	64246057	64246058	0,0,0	2	135,303	0,190
chr2	64247078	64247281	chr2:64247078-64247281	2	.	64247176	64247177	0,0,0	2	14,20	0,183
chr2	64279227	64279577	chr2:64279227-64279577	3	.	64279396	64279397	0,0,0	2	14,25	0,325
chr2	64527790	64527886	chr2:64527790-64527886	3	.	64527826	64527827	0,0,0	2	1,24	0,72
chr2	64673213	64673288	chr2:64673213-64673288	2	.	64673268	64673269	0,0,0	2	44,7	0,68
chr2	64739180	64739602	chr2:64739180-64739602	5	.	64739395	64739396	0,0,0	2	54,45	0,377
chr2	64758309	64758737	chr2:64758309-64758737	4	.	64758619	64758620	0,0,0	2	239,46	0,382
chr2	64765899	64766032	chr2:64765899-64766032	2	.	64766013	64766014	0,0,0	2	99,3	0,130
chr2	64799785	64800088	chr2:64799785-64800088	2	.	64799940	64799941	0,0,0	2	11,2	0,301
chr2	65027957	65028166	chr2:65027957-65028166	2	.	65028054	65028055	0,0,0	2	6,19	0,190
chr2	65059984	65060102	chr2:65059984-65060102	3	.	65060044	65060045	0,0,0	2	16,12	0,106
chr2	65170047	65170394	chr2:65170047-65170394	3	.	65170214	65170215	0,0,0	2	2,14	0,333
chr2	65249834	65250147	chr2:65249834-65250147	2	.	65249990	65249991	0,0,0	2	13,13	0,300
chr2	65467302	65467552	chr2:65467302-65467552	2	.	65467424	65467425	0,0,0	2	4,9	0,241
chr2	65746283	65746672	chr2:65746283-65746672	2	.	65746475	65746476	0,0,0	2	1,4	0,385
chr2	66276358	66276494	chr2:66276358-66276494	2	.	66276422	66276423	0,0,0	2	3,10	0,126
chr2	66369674	66370092	chr2:66369674-66370092	2	.	66369895	66369896	0,0,0	2	32,6	0,412
chr2	66712875	66712962	chr2:66712875-66712962	2	.	66712942	66712943	0,0,0	2	58,10	0,77
chr2	66715589	66715698	chr2:66715589-66715698	2	.	66715643	66715644	0,0,0	2	2,2	0,107
chr2	66779221	66779388	chr2:66779221-66779388	2	.	66779313	66779314	0,0,0	2	26,8	0,159
chr2	66913049	66913305	chr2:66913049-66913305	2	.	66913156	66913157	0,0,0	2	33,74	0,182
chr2	67345895	67346180	chr2:67345895-67346180	2	.	67346033	67346034	0,0,0	2	5,12	0,273
chr2	67472620	67472874	chr2:67472620-67472874	2	.	67472747	67472748	0,0,0	2	3,1	0,253
chr2	67538518	67538607	chr2:67538518-67538607	2	.	67538565	67538566	0,0,0	2	16,9	0,80
chr2	67896729	67896916	chr2:67896729-67896916	2	.	67896843	67896844	0,0,0	2	55,12	0,175
chr2	67916715	67916770	chr2:67916715-67916770	2	.	67916744	67916745	0,0,0	2	21,16	0,39
chr2	68090451	68090684	chr2:68090451-68090684	7	.	68090493	68090494	0,0,0	2	21,168	0,65
chr2	68140909	68141533	chr2:68140909-68141533	7	.	68141157	68141158	0,0,0	2	233,359	0,265
chr2	68180921	68181318	chr2:68180921-68181318	5	.	68181258	68181259	0,0,0	2	307,29	0,368
chr2	68255680	68256064	chr2:68255680-68256064	2	.	68255869	68255870	0,0,0	2	9,13	0,371
chr2	68533813	68534146	chr2:68533813-68534146	2	.	68533979	68533980	0,0,0	2	1,1	0,332
chr2	68549713	68549905	chr2:68549713-68549905	2	.	68549793	68549794	0,0,0	2	22,52	0,140
chr2	68584969	68585308	chr2:68584969-68585308	2	.	68585139	68585140	0,0,0	2	10,7	0,332
chr2	68691265	68691459	chr2:68691265-68691459	4	.	68691370	68691371	0,0,0	2	57,40	0,154
chr2	68886111	68886272	chr2:68886111-68886272	5	.	68886158	68886159	0,0,0	2	43,109	0,52
chr2	68893451	68893791	chr2:68893451-68893791	3	.	68893598	68893599	0,0,0	2	3,48	0,292
chr2	69201598	69201848	chr2:69201598-69201848	2	.	69201727	69201728	0,0,0	2	16,7	0,243
chr2	69303104	69303315	chr2:69303104-69303315	4	.	69303214	69303215	0,0,0	2	21,10	0,201
chr2	69328378	69328743	chr2:69328378-69328743	3	.	69328507	69328508	0,0,0	2	2,108	0,257
chr2	69344238	69344315	chr2:69344238-69344315	2	.	69344270	69344271	0,0,0	2	19,31	0,46
chr2	69344981	69345113	chr2:69344981-69345113	3	.	69345049	69345050	0,0,0	2	33,27	0,105
chr2	69357937	69358054	chr2:69357937-69358054	2	.	69357993	69357994	0,0,0	2	5,9	0,108
chr2	69359265	69359295	chr2:69359265-69359295	2	.	69359277	69359278	0,0,0	2	11,16	0,14
chr2	69519534	69519729	chr2:69519534-69519729	2	.	69519613	69519614	0,0,0	2	2,37	0,158
chr2	69673338	69673680	chr2:69673338-69673680	3	.	69673507	69673508	0,0,0	2	3,5	0,337
chr2	70349132	70349242	chr2:70349132-70349242	2	.	70349188	70349189	0,0,0	2	14,11	0,99
chr2	70426646	70426668	chr2:70426646-70426668	2	.	70426654	70426655	0,0,0	2	1,6	0,16
chr2	70442889	70443308	chr2:70442889-70443308	3	.	70443087	70443088	0,0,0	2	16,37	0,382
chr2	70554396	70554647	chr2:70554396-70554647	2	.	70554518	70554519	0,0,0	2	12,17	0,234
chr2	7075587	7075739	chr2:7075587-7075739	2	.	7075666	7075667	0,0,0	2	10,2	0,150
chr2	70767889	70767993	chr2:70767889-70767993	2	.	70767933	70767934	0,0,0	2	6,21	0,83
chr2	70885455	70885477	chr2:70885455-70885477	2	.	70885467	70885468	0,0,0	2	9,6	0,16
chr2	70946864	70947175	chr2:70946864-70947175	2	.	70947023	70947024	0,0,0	2	11,2	0,309
chr2	71190948	71191013	chr2:71190948-71191013	2	.	71190981	71190982	0,0,0	2	13,11	0,54
chr2	71191285	71191500	chr2:71191285-71191500	2	.	71191390	71191391	0,0,0	2	7,10	0,205
chr2	71392360	71392457	chr2:71392360-71392457	3	.	71392409	71392410	0,0,0	2	16,14	0,83
chr2	71406727	71407054	chr2:71406727-71407054	4	.	71406957	71406958	0,0,0	2	169,35	0,292
chr2	71493910	71494293	chr2:71493910-71494293	2	.	71494100	71494101	0,0,0	2	7,9	0,374
chr2	71865841	71866092	chr2:71865841-71866092	2	.	71865966	71865967	0,0,0	2	13,12	0,239
chr2	7198996	7199336	chr2:7198996-7199336	2	.	7199158	7199159	0,0,0	2	3,17	0,323
chr2	72129223	72129584	chr2:72129223-72129584	2	.	72129404	72129405	0,0,0	2	20,17	0,344
chr2	72165084	72165219	chr2:72165084-72165219	2	.	72165157	72165158	0,0,0	2	36,24	0,111
chr2	72167565	72167826	chr2:72167565-72167826	3	.	72167716	72167717	0,0,0	2	124,81	0,180
chr2	72174313	72174629	chr2:72174313-72174629	13	.	72174405	72174406	0,0,0	2	89,220	0,96
chr2	72187539	72187857	chr2:72187539-72187857	2	.	72187701	72187702	0,0,0	2	20,12	0,306
chr2	72534942	72535096	chr2:72534942-72535096	3	.	72535019	72535020	0,0,0	2	25,23	0,131
chr2	72645617	72645891	chr2:72645617-72645891	2	.	72645729	72645730	0,0,0	2	16,64	0,210
chr2	72725267	72725588	chr2:72725267-72725588	2	.	72725380	72725381	0,0,0	2	4,98	0,223
chr2	72776803	72777126	chr2:72776803-72777126	2	.	72776965	72776966	0,0,0	2	6,4	0,319
chr2	73011358	73011788	chr2:73011358-73011788	2	.	73011409	73011410	0,0,0	2	19,345	0,85
chr2	73107611	73107969	chr2:73107611-73107969	3	.	73107724	73107725	0,0,0	2	13,143	0,215
chr2	73149306	73149388	chr2:73149306-73149388	2	.	73149336	73149337	0,0,0	2	19,40	0,42
chr2	73267378	73267446	chr2:73267378-73267446	2	.	73267391	73267392	0,0,0	2	3,44	0,24
chr2	73494579	73494972	chr2:73494579-73494972	3	.	73494765	73494766	0,0,0	2	25,45	0,348
chr2	73552675	73553349	chr2:73552675-73553349	8	.	73553026	73553027	0,0,0	2	315,285	0,389
chr2	73553592	73553608	chr2:73553592-73553608	2	.	73553600	73553601	0,0,0	2	8,7	0,9
chr2	73569147	73569236	chr2:73569147-73569236	2	.	73569187	73569188	0,0,0	2	1,8	0,81
chr2	73581984	73582212	chr2:73581984-73582212	7	.	73582054	73582055	0,0,0	2	59,145	0,83
chr2	73731048	73731328	chr2:73731048-73731328	2	.	73731121	73731122	0,0,0	2	5,138	0,142
chr2	73779657	73779943	chr2:73779657-73779943	2	.	73779800	73779801	0,0,0	2	8,7	0,279
chr2	74230629	74230915	chr2:74230629-74230915	2	.	74230767	74230768	0,0,0	2	1,10	0,276
chr2	74305221	74305468	chr2:74305221-74305468	2	.	74305430	74305431	0,0,0	2	174,2	0,245
chr2	74349643	74349869	chr2:74349643-74349869	2	.	74349725	74349726	0,0,0	2	14,75	0,151
chr2	74381100	74381300	chr2:74381100-74381300	2	.	74381203	74381204	0,0,0	2	18,11	0,189
chr2	74606596	74606716	chr2:74606596-74606716	2	.	74606653	74606654	0,0,0	2	6,10	0,110
chr2	74827882	74828247	chr2:74827882-74828247	6	.	74828071	74828072	0,0,0	2	36,22	0,343
chr2	74852912	74853052	chr2:74852912-74853052	2	.	74852989	74852990	0,0,0	2	16,1	0,139
chr2	74856820	74856911	chr2:74856820-74856911	4	.	74856884	74856885	0,0,0	2	60,21	0,70
chr2	74881708	74881998	chr2:74881708-74881998	2	.	74881854	74881855	0,0,0	2	17,14	0,276
chr2	74897890	74898247	chr2:74897890-74898247	3	.	74897908	74897909	0,0,0	2	13,333	0,24
chr2	74935180	74935423	chr2:74935180-74935423	2	.	74935305	74935306	0,0,0	2	29,21	0,222
chr2	74942185	74942495	chr2:74942185-74942495	2	.	74942395	74942396	0,0,0	2	116,5	0,305
chr2	74958928	74959314	chr2:74958928-74959314	16	.	74959263	74959264	0,0,0	2	320,35	0,351
chr2	75030909	75030965	chr2:75030909-75030965	3	.	75030940	75030941	0,0,0	2	18,11	0,45
chr2	75109769	75110081	chr2:75109769-75110081	2	.	75109922	75109923	0,0,0	2	8,12	0,300
chr2	75206866	75207008	chr2:75206866-75207008	2	.	75206936	75206937	0,0,0	2	7,8	0,134
chr2	75569289	75569651	chr2:75569289-75569651	5	.	75569461	75569462	0,0,0	2	17,33	0,329
chr2	75634734	75635128	chr2:75634734-75635128	4	.	75634880	75634881	0,0,0	2	20,120	0,274
chr2	75635824	75636115	chr2:75635824-75636115	2	.	75635884	75635885	0,0,0	2	1,170	0,121
chr2	75712060	75712356	chr2:75712060-75712356	2	.	75712193	75712194	0,0,0	2	11,39	0,257
chr2	75863437	75863601	chr2:75863437-75863601	6	.	75863482	75863483	0,0,0	2	30,103	0,61
chr2	75872744	75872867	chr2:75872744-75872867	2	.	75872817	75872818	0,0,0	2	28,3	0,120
chr2	75877448	75877915	chr2:75877448-75877915	6	.	75877570	75877571	0,0,0	2	84,305	0,162
chr2	76000575	76000772	chr2:76000575-76000772	2	.	76000606	76000607	0,0,0	2	11,144	0,53
chr2	76072536	76072737	chr2:76072536-76072737	2	.	76072626	76072627	0,0,0	2	14,34	0,167
chr2	76208549	76208947	chr2:76208549-76208947	3	.	76208757	76208758	0,0,0	2	50,30	0,368
chr2	76361608	76361993	chr2:76361608-76361993	2	.	76361809	76361810	0,0,0	2	20,2	0,383
chr2	76374549	76374749	chr2:76374549-76374749	16	.	76374627	76374628	0,0,0	2	51,94	0,106
chr2	76647158	76647557	chr2:76647158-76647557	2	.	76647358	76647359	0,0,0	2	4,1	0,398
chr2	76684659	76684712	chr2:76684659-76684712	2	.	76684688	76684689	0,0,0	2	8,1	0,52
chr2	77118987	77119172	chr2:77118987-77119172	2	.	77119083	77119084	0,0,0	2	13,4	0,181
chr2	77150903	77150996	chr2:77150903-77150996	2	.	77150956	77150957	0,0,0	2	16,2	0,91
chr2	77204047	77204093	chr2:77204047-77204093	3	.	77204070	77204071	0,0,0	2	22,21	0,25
chr2	77270078	77270732	chr2:77270078-77270732	8	.	77270411	77270412	0,0,0	2	334,320	0,334
chr2	77468284	77468607	chr2:77468284-77468607	4	.	77468448	77468449	0,0,0	2	10,3	0,320
chr2	77580641	77581072	chr2:77580641-77581072	12	.	77580822	77580823	0,0,0	2	34,102	0,329
chr2	77691917	77692271	chr2:77691917-77692271	2	.	77692035	77692036	0,0,0	2	18,134	0,220
chr2	77710281	77710457	chr2:77710281-77710457	2	.	77710347	77710348	0,0,0	2	3,46	0,130
chr2	77720193	77720624	chr2:77720193-77720624	11	.	77720425	77720426	0,0,0	2	49,15	0,416
chr2	77734586	77734978	chr2:77734586-77734978	2	.	77734649	77734650	0,0,0	2	22,286	0,106
chr2	77821351	77821514	chr2:77821351-77821514	7	.	77821404	77821405	0,0,0	2	41,97	0,66
chr2	77821760	77822154	chr2:77821760-77822154	2	.	77821808	77821809	0,0,0	2	6,302	0,92
chr2	77875485	77875616	chr2:77875485-77875616	2	.	77875538	77875539	0,0,0	2	9,32	0,99
chr2	7795134	7795191	chr2:7795134-7795191	2	.	7795163	7795164	0,0,0	2	11,9	0,48
chr2	77977177	77977357	chr2:77977177-77977357	2	.	77977237	77977238	0,0,0	2	22,80	0,100
chr2	77977420	77977686	chr2:77977420-77977686	2	.	77977560	77977561	0,0,0	2	17,2	0,264
chr2	78323403	78323697	chr2:78323403-78323697	6	.	78323555	78323556	0,0,0	2	33,22	0,272
chr2	78351412	78351720	chr2:78351412-78351720	2	.	78351584	78351585	0,0,0	2	39,2	0,306
chr2	78362402	78362801	chr2:78362402-78362801	2	.	78362589	78362590	0,0,0	2	18,41	0,358
chr2	78417412	78417765	chr2:78417412-78417765	13	.	78417548	78417549	0,0,0	2	18,97	0,256
chr2	79102029	79102237	chr2:79102029-79102237	10	.	79102146	79102147	0,0,0	2	91,64	0,144
chr2	79208313	79208448	chr2:79208313-79208448	2	.	79208377	79208378	0,0,0	2	15,20	0,115
chr2	79214235	79214662	chr2:79214235-79214662	3	.	79214486	79214487	0,0,0	2	154,78	0,349
chr2	79218569	79218953	chr2:79218569-79218953	5	.	79218787	79218788	0,0,0	2	186,132	0,252
chr2	79238159	79238370	chr2:79238159-79238370	2	.	79238263	79238264	0,0,0	2	5,7	0,204
chr2	79238794	79238983	chr2:79238794-79238983	2	.	79238852	79238853	0,0,0	2	1,72	0,117
chr2	79244117	79244438	chr2:79244117-79244438	2	.	79244274	79244275	0,0,0	2	16,21	0,300
chr2	79316944	79317333	chr2:79316944-79317333	3	.	79317199	79317200	0,0,0	2	125,3	0,386
chr2	79585444	79585678	chr2:79585444-79585678	2	.	79585559	79585560	0,0,0	2	14,17	0,217
chr2	79638069	79638360	chr2:79638069-79638360	2	.	79638178	79638179	0,0,0	2	46,118	0,173
chr2	79638986	79639296	chr2:79638986-79639296	5	.	79639177	79639178	0,0,0	2	125,52	0,258
chr2	79641135	79641335	chr2:79641135-79641335	2	.	79641235	79641236	0,0,0	2	5,4	0,196
chr2	79642170	79642313	chr2:79642170-79642313	4	.	79642187	79642188	0,0,0	2	7,114	0,29
chr2	79642851	79643241	chr2:79642851-79643241	8	.	79643162	79643163	0,0,0	2	276,42	0,348
chr2	79645546	79645619	chr2:79645546-79645619	2	.	79645582	79645583	0,0,0	2	2,2	0,71
chr2	79689804	79690288	chr2:79689804-79690288	3	.	79689973	79689974	0,0,0	2	136,280	0,204
chr2	79693332	79693697	chr2:79693332-79693697	4	.	79693486	79693487	0,0,0	2	39,94	0,271
chr2	79751062	79751100	chr2:79751062-79751100	2	.	79751080	79751081	0,0,0	2	3,3	0,35
chr2	79751862	79751985	chr2:79751862-79751985	2	.	79751916	79751917	0,0,0	2	1,14	0,109
chr2	79940775	79941154	chr2:79940775-79941154	2	.	79940958	79940959	0,0,0	2	5,17	0,362
chr2	79972465	79972545	chr2:79972465-79972545	2	.	79972505	79972506	0,0,0	2	5,3	0,77
chr2	80142830	80143185	chr2:80142830-80143185	2	.	80143007	80143008	0,0,0	2	9,9	0,346
chr2	80351866	80352026	chr2:80351866-80352026	2	.	80351924	80351925	0,0,0	2	3,46	0,114
chr2	80658665	80658714	chr2:80658665-80658714	2	.	80658687	80658688	0,0,0	2	11,15	0,34
chr2	80687545	80687809	chr2:80687545-80687809	4	.	80687673	80687674	0,0,0	2	74,80	0,184
chr2	80703815	80704169	chr2:80703815-80704169	2	.	80703880	80703881	0,0,0	2	2,225	0,129
chr2	80792185	80792421	chr2:80792185-80792421	11	.	80792348	80792349	0,0,0	2	116,24	0,212
chr2	80927039	80927361	chr2:80927039-80927361	3	.	80927207	80927208	0,0,0	2	30,14	0,308
chr2	80962927	80963263	chr2:80962927-80963263	2	.	80963093	80963094	0,0,0	2	18,20	0,316
chr2	81001086	81001126	chr2:81001086-81001126	2	.	81001107	81001108	0,0,0	2	11,7	0,33
chr2	81272879	81272947	chr2:81272879-81272947	3	.	81272919	81272920	0,0,0	2	17,3	0,65
chr2	81349016	81349348	chr2:81349016-81349348	12	.	81349306	81349307	0,0,0	2	264,15	0,317
chr2	81536772	81536872	chr2:81536772-81536872	3	.	81536821	81536822	0,0,0	2	18,18	0,82
chr2	81543052	81543332	chr2:81543052-81543332	2	.	81543139	81543140	0,0,0	2	49,154	0,126
chr2	81543745	81543950	chr2:81543745-81543950	2	.	81543815	81543816	0,0,0	2	13,76	0,129
chr2	81593512	81593913	chr2:81593512-81593913	3	.	81593712	81593713	0,0,0	2	15,15	0,386
chr2	81629726	81629922	chr2:81629726-81629922	2	.	81629857	81629858	0,0,0	2	76,9	0,187
chr2	81737039	81737401	chr2:81737039-81737401	2	.	81737219	81737220	0,0,0	2	1,1	0,361
chr2	81738913	81739152	chr2:81738913-81739152	2	.	81739010	81739011	0,0,0	2	4,48	0,191
chr2	81774069	81774408	chr2:81774069-81774408	5	.	81774168	81774169	0,0,0	2	34,174	0,165
chr2	81786558	81787020	chr2:81786558-81787020	10	.	81786901	81786902	0,0,0	2	304,78	0,384
chr2	81787062	81787485	chr2:81787062-81787485	2	.	81787290	81787291	0,0,0	2	206,172	0,251
chr2	81881416	81881720	chr2:81881416-81881720	6	.	81881551	81881552	0,0,0	2	27,60	0,244
chr2	81887222	81887328	chr2:81887222-81887328	2	.	81887274	81887275	0,0,0	2	20,21	0,85
chr2	81889932	81890329	chr2:81889932-81890329	2	.	81890213	81890214	0,0,0	2	181,15	0,382
chr2	81896435	81896545	chr2:81896435-81896545	2	.	81896480	81896481	0,0,0	2	4,23	0,87
chr2	81898555	81898832	chr2:81898555-81898832	4	.	81898683	81898684	0,0,0	2	21,41	0,236
chr2	81907089	81907168	chr2:81907089-81907168	2	.	81907149	81907150	0,0,0	2	44,2	0,77
chr2	82019385	82019613	chr2:82019385-82019613	2	.	82019495	82019496	0,0,0	2	7,14	0,214
chr2	82054793	82055194	chr2:82054793-82055194	2	.	82055000	82055001	0,0,0	2	16,1	0,400
chr2	82101453	82101632	chr2:82101453-82101632	2	.	82101482	82101483	0,0,0	2	4,124	0,55
chr2	82157647	82157887	chr2:82157647-82157887	2	.	82157758	82157759	0,0,0	2	8,24	0,216
chr2	82269037	82269173	chr2:82269037-82269173	2	.	82269122	82269123	0,0,0	2	54,18	0,118
chr2	82457362	82457642	chr2:82457362-82457642	2	.	82457499	82457500	0,0,0	2	7,11	0,269
chr2	82463916	82463971	chr2:82463916-82463971	2	.	82463951	82463952	0,0,0	2	28,11	0,44
chr2	82664827	82665180	chr2:82664827-82665180	2	.	82665004	82665005	0,0,0	2	10,7	0,346
chr2	82964704	82964877	chr2:82964704-82964877	2	.	82964793	82964794	0,0,0	2	7,1	0,172
chr2	83283223	83283249	chr2:83283223-83283249	2	.	83283240	83283241	0,0,0	2	12,2	0,24
chr2	83376821	83377071	chr2:83376821-83377071	2	.	83377001	83377002	0,0,0	2	123,12	0,238
chr2	83377427	83377481	chr2:83377427-83377481	2	.	83377455	83377456	0,0,0	2	6,2	0,52
chr2	83391778	83392175	chr2:83391778-83392175	2	.	83391975	83391976	0,0,0	2	5,6	0,391
chr2	83397118	83397435	chr2:83397118-83397435	3	.	83397236	83397237	0,0,0	2	26,106	0,211
chr2	83419611	83419827	chr2:83419611-83419827	2	.	83419800	83419801	0,0,0	2	174,11	0,205
chr2	83436895	83437123	chr2:83436895-83437123	2	.	83437028	83437029	0,0,0	2	43,3	0,225
chr2	83450713	83450980	chr2:83450713-83450980	2	.	83450833	83450834	0,0,0	2	4,30	0,237
chr2	83609753	83610047	chr2:83609753-83610047	2	.	83609903	83609904	0,0,0	2	11,3	0,291
chr2	83610168	83610503	chr2:83610168-83610503	2	.	83610335	83610336	0,0,0	2	3,3	0,332
chr2	83618747	83619026	chr2:83618747-83619026	2	.	83618888	83618889	0,0,0	2	19,14	0,265
chr2	83792370	83792557	chr2:83792370-83792557	2	.	83792468	83792469	0,0,0	2	12,2	0,185
chr2	83830369	83830815	chr2:83830369-83830815	4	.	83830606	83830607	0,0,0	2	60,30	0,416
chr2	83833981	83834381	chr2:83833981-83834381	2	.	83834032	83834033	0,0,0	2	1,297	0,103
chr2	83888015	83888258	chr2:83888015-83888258	2	.	83888133	83888134	0,0,0	2	8,14	0,229
chr2	83903429	83903719	chr2:83903429-83903719	2	.	83903569	83903570	0,0,0	2	10,18	0,272
chr2	83919937	83920187	chr2:83919937-83920187	2	.	83919986	83919987	0,0,0	2	1,151	0,99
chr2	83930804	83931716	chr2:83930804-83931716	9	.	83930834	83930835	0,0,0	2	8,858	0,54
chr2	83932389	83932769	chr2:83932389-83932769	2	.	83932756	83932757	0,0,0	2	357,2	0,378
chr2	83933516	83933952	chr2:83933516-83933952	2	.	83933744	83933745	0,0,0	2	35,13	0,423
chr2	83936994	83937123	chr2:83936994-83937123	4	.	83937091	83937092	0,0,0	2	77,11	0,118
chr2	83940504	83940943	chr2:83940504-83940943	3	.	83940834	83940835	0,0,0	2	245,23	0,416
chr2	83942962	83943021	chr2:83942962-83943021	2	.	83942988	83942989	0,0,0	2	4,10	0,49
chr2	83994161	83994548	chr2:83994161-83994548	2	.	83994417	83994418	0,0,0	2	131,4	0,383
chr2	84035263	84035696	chr2:84035263-84035696	8	.	84035463	84035464	0,0,0	2	162,193	0,240
chr2	84039010	84039422	chr2:84039010-84039422	6	.	84039320	84039321	0,0,0	2	297,87	0,325
chr2	84172314	84172702	chr2:84172314-84172702	2	.	84172443	84172444	0,0,0	2	1,129	0,259
chr2	84184483	84184954	chr2:84184483-84184954	2	.	84184585	84184586	0,0,0	2	17,283	0,188
chr2	84232356	84232709	chr2:84232356-84232709	2	.	84232373	84232374	0,0,0	2	3,321	0,32
chr2	84260431	84260699	chr2:84260431-84260699	2	.	84260568	84260569	0,0,0	2	11,4	0,264
chr2	84284100	84284393	chr2:84284100-84284393	6	.	84284252	84284253	0,0,0	2	88,76	0,217
chr2	84319657	84320068	chr2:84319657-84320068	2	.	84319854	84319855	0,0,0	2	8,24	0,387
chr2	84338601	84338811	chr2:84338601-84338811	2	.	84338716	84338717	0,0,0	2	22,1	0,209
chr2	84339366	84339434	chr2:84339366-84339434	2	.	84339395	84339396	0,0,0	2	1,10	0,58
chr2	8446833	8447264	chr2:8446833-8447264	21	.	8446973	8446974	0,0,0	2	65,214	0,217
chr2	84615640	84616068	chr2:84615640-84616068	5	.	84615874	84615875	0,0,0	2	58,17	0,411
chr2	84625104	84625475	chr2:84625104-84625475	2	.	84625283	84625284	0,0,0	2	5,16	0,355
chr2	84655116	84655355	chr2:84655116-84655355	3	.	84655235	84655236	0,0,0	2	15,14	0,225
chr2	84699634	84699930	chr2:84699634-84699930	2	.	84699785	84699786	0,0,0	2	10,3	0,293
chr2	84758397	84758779	chr2:84758397-84758779	2	.	84758588	84758589	0,0,0	2	19,18	0,364
chr2	84794781	84794945	chr2:84794781-84794945	4	.	84794863	84794864	0,0,0	2	25,24	0,140
chr2	84984127	84984360	chr2:84984127-84984360	2	.	84984158	84984159	0,0,0	2	32,201	0,32
chr2	85218785	85219058	chr2:85218785-85219058	4	.	85218937	85218938	0,0,0	2	33,1	0,272
chr2	85222935	85223209	chr2:85222935-85223209	10	.	85222979	85222980	0,0,0	2	41,226	0,48
chr2	85238389	85238789	chr2:85238389-85238789	2	.	85238597	85238598	0,0,0	2	19,1	0,399
chr2	85378397	85378528	chr2:85378397-85378528	2	.	85378455	85378456	0,0,0	2	2,15	0,116
chr2	9060139	9060283	chr2:9060139-9060283	2	.	9060215	9060216	0,0,0	2	18,9	0,135
chr2	9195745	9195893	chr2:9195745-9195893	2	.	9195815	9195816	0,0,0	2	15,22	0,126
chr2	9196196	9196616	chr2:9196196-9196616	2	.	9196381	9196382	0,0,0	2	2,50	0,370
chr2	9196625	9196798	chr2:9196625-9196798	5	.	9196668	9196669	0,0,0	2	33,119	0,54
chr2	9942358	9942412	chr2:9942358-9942412	3	.	9942378	9942379	0,0,0	2	17,29	0,25
chr3	1058796	1059195	chr3:1058796-1059195	2	.	1058999	1059000	0,0,0	2	16,8	0,391
chr3	10750183	10750348	chr3:10750183-10750348	2	.	10750267	10750268	0,0,0	2	22,17	0,148
chr3	11404156	11404539	chr3:11404156-11404539	2	.	11404351	11404352	0,0,0	2	18,10	0,373
chr3	11430295	11430504	chr3:11430295-11430504	2	.	11430377	11430378	0,0,0	2	72,116	0,93
chr3	1187286	1187696	chr3:1187286-1187696	3	.	1187390	1187391	0,0,0	2	14,214	0,196
chr3	1205131	1205327	chr3:1205131-1205327	4	.	1205244	1205245	0,0,0	2	105,73	0,123
chr3	12810951	12811198	chr3:12810951-12811198	2	.	12811094	12811095	0,0,0	2	44,4	0,243
chr3	12972249	12972516	chr3:12972249-12972516	2	.	12972462	12972463	0,0,0	2	176,16	0,251
chr3	12984517	12985055	chr3:12984517-12985055	6	.	12984911	12984912	0,0,0	2	387,135	0,403
chr3	12992284	12992687	chr3:12992284-12992687	3	.	12992477	12992478	0,0,0	2	5,20	0,383
chr3	13686463	13686671	chr3:13686463-13686671	3	.	13686578	13686579	0,0,0	2	63,40	0,168
chr3	13700252	13700373	chr3:13700252-13700373	2	.	13700282	13700283	0,0,0	2	21,80	0,41
chr3	13706496	13706546	chr3:13706496-13706546	3	.	13706540	13706541	0,0,0	2	44,5	0,45
chr3	13768965	13769140	chr3:13768965-13769140	2	.	13769091	13769092	0,0,0	2	87,9	0,166
chr3	13953748	13953859	chr3:13953748-13953859	2	.	13953792	13953793	0,0,0	2	1,23	0,88
chr3	1484598	1484855	chr3:1484598-1484855	2	.	1484741	1484742	0,0,0	2	33,2	0,255
chr3	15295759	15295964	chr3:15295759-15295964	2	.	15295865	15295866	0,0,0	2	12,4	0,201
chr3	15567383	15567627	chr3:15567383-15567627	2	.	15567505	15567506	0,0,0	2	9,7	0,237
chr3	17672	18097	chr3:17672-18097	2	.	17871	17872	0,0,0	2	2,27	0,398
chr3	17946104	17946185	chr3:17946104-17946185	3	.	17946153	17946154	0,0,0	2	41,22	0,59
chr3	18083421	18083618	chr3:18083421-18083618	3	.	18083515	18083516	0,0,0	2	12,20	0,177
chr3	18091809	18092163	chr3:18091809-18092163	12	.	18092000	18092001	0,0,0	2	61,32	0,322
chr3	18103905	18104306	chr3:18103905-18104306	2	.	18104106	18104107	0,0,0	2	4,1	0,400
chr3	18107550	18107973	chr3:18107550-18107973	2	.	18107761	18107762	0,0,0	2	158,158	0,265
chr3	18297019	18297066	chr3:18297019-18297066	2	.	18297037	18297038	0,0,0	2	9,19	0,28
chr3	1835197	1835543	chr3:1835197-1835543	3	.	1835371	1835372	0,0,0	2	8,4	0,342
chr3	18411576	18411970	chr3:18411576-18411970	2	.	18411773	18411774	0,0,0	2	8,7	0,387
chr3	18745034	18745421	chr3:18745034-18745421	3	.	18745228	18745229	0,0,0	2	4,1	0,386
chr3	1959127	1959335	chr3:1959127-1959335	2	.	1959244	1959245	0,0,0	2	47,20	0,188
chr3	19797646	19797922	chr3:19797646-19797922	3	.	19797701	19797702	0,0,0	2	31,196	0,80
chr3	19988539	19988664	chr3:19988539-19988664	4	.	19988590	19988591	0,0,0	2	11,33	0,92
chr3	19991572	19991650	chr3:19991572-19991650	2	.	19991618	19991619	0,0,0	2	26,10	0,68
chr3	20003467	20003682	chr3:20003467-20003682	6	.	20003613	20003614	0,0,0	2	142,64	0,151
chr3	2082340	2082651	chr3:2082340-2082651	2	.	2082496	2082497	0,0,0	2	4,1	0,310
chr3	21076880	21077181	chr3:21076880-21077181	2	.	21077032	21077033	0,0,0	2	6,1	0,300
chr3	2188645	2189020	chr3:2188645-2189020	2	.	2188835	2188836	0,0,0	2	9,2	0,373
chr3	23419215	23419597	chr3:23419215-23419597	3	.	23419406	23419407	0,0,0	2	19,18	0,364
chr3	2345610	2345771	chr3:2345610-2345771	4	.	2345693	2345694	0,0,0	2	10,4	0,157
chr3	24140416	24140750	chr3:24140416-24140750	3	.	24140639	24140640	0,0,0	2	156,43	0,291
chr3	24150934	24151308	chr3:24150934-24151308	2	.	24151119	24151120	0,0,0	2	2,5	0,369
chr3	24235465	24235862	chr3:24235465-24235862	20	.	24235669	24235670	0,0,0	2	194,182	0,215
chr3	243136	243465	chr3:243136-243465	2	.	243447	243448	0,0,0	2	296,2	0,327
chr3	2456063	2456183	chr3:2456063-2456183	2	.	2456087	2456088	0,0,0	2	1,71	0,49
chr3	2484938	2485192	chr3:2484938-2485192	2	.	2485071	2485072	0,0,0	2	18,5	0,249
chr3	248941	249290	chr3:248941-249290	2	.	248983	248984	0,0,0	2	12,276	0,73
chr3	24980941	24981219	chr3:24980941-24981219	3	.	24981042	24981043	0,0,0	2	30,104	0,174
chr3	2499649	2499923	chr3:2499649-2499923	2	.	2499777	2499778	0,0,0	2	12,28	0,246
chr3	25017911	25018072	chr3:25017911-25018072	2	.	25017990	25017991	0,0,0	2	3,5	0,156
chr3	25084087	25084455	chr3:25084087-25084455	2	.	25084173	25084174	0,0,0	2	3,198	0,170
chr3	25111640	25111863	chr3:25111640-25111863	2	.	25111759	25111760	0,0,0	2	19,2	0,221
chr3	25151523	25151776	chr3:25151523-25151776	3	.	25151697	25151698	0,0,0	2	109,13	0,240
chr3	2520492	2520801	chr3:2520492-2520801	5	.	2520688	2520689	0,0,0	2	119,34	0,275
chr3	25412932	25413275	chr3:25412932-25413275	4	.	25413093	25413094	0,0,0	2	5,24	0,319
chr3	25617552	25617918	chr3:25617552-25617918	2	.	25617722	25617723	0,0,0	2	3,27	0,339
chr3	2574649	2574885	chr3:2574649-2574885	2	.	2574751	2574752	0,0,0	2	24,55	0,181
chr3	25983738	25983836	chr3:25983738-25983836	3	.	25983784	25983785	0,0,0	2	28,33	0,65
chr3	26052017	26052235	chr3:26052017-26052235	2	.	26052130	26052131	0,0,0	2	11,2	0,216
chr3	2661329	2661514	chr3:2661329-2661514	2	.	2661424	2661425	0,0,0	2	28,21	0,164
chr3	26720224	26720643	chr3:26720224-26720643	3	.	26720447	26720448	0,0,0	2	38,10	0,409
chr3	27404060	27404374	chr3:27404060-27404374	2	.	27404130	27404131	0,0,0	2	5,177	0,137
chr3	27769728	27769927	chr3:27769728-27769927	2	.	27769816	27769817	0,0,0	2	1,22	0,177
chr3	27770159	27770556	chr3:27770159-27770556	2	.	27770267	27770268	0,0,0	2	1,180	0,217
chr3	28004957	28005124	chr3:28004957-28005124	3	.	28005030	28005031	0,0,0	2	25,44	0,123
chr3	2822645	2822765	chr3:2822645-2822765	2	.	2822686	2822687	0,0,0	2	8,45	0,75
chr3	28230021	28230160	chr3:28230021-28230160	4	.	28230086	28230087	0,0,0	2	12,20	0,119
chr3	28243920	28244076	chr3:28243920-28244076	2	.	28244008	28244009	0,0,0	2	36,15	0,141
chr3	28897881	28898209	chr3:28897881-28898209	3	.	28898127	28898128	0,0,0	2	176,11	0,317
chr3	29058598	29058645	chr3:29058598-29058645	2	.	29058615	29058616	0,0,0	2	3,15	0,32
chr3	29072415	29072622	chr3:29072415-29072622	2	.	29072527	29072528	0,0,0	2	23,5	0,202
chr3	29326900	29327130	chr3:29326900-29327130	2	.	29327013	29327014	0,0,0	2	5,8	0,222
chr3	29438829	29439150	chr3:29438829-29439150	2	.	29438989	29438990	0,0,0	2	1,1	0,320
chr3	29591673	29591956	chr3:29591673-29591956	4	.	29591711	29591712	0,0,0	2	17,222	0,61
chr3	29613799	29614197	chr3:29613799-29614197	3	.	29614083	29614084	0,0,0	2	189,17	0,381
chr3	29624183	29624318	chr3:29624183-29624318	2	.	29624284	29624285	0,0,0	2	69,1	0,134
chr3	29757251	29757503	chr3:29757251-29757503	2	.	29757373	29757374	0,0,0	2	12,19	0,233
chr3	29896911	29897138	chr3:29896911-29897138	2	.	29897026	29897027	0,0,0	2	14,9	0,218
chr3	30044267	30044418	chr3:30044267-30044418	2	.	30044347	30044348	0,0,0	2	14,4	0,147
chr3	30090671	30090821	chr3:30090671-30090821	3	.	30090758	30090759	0,0,0	2	33,8	0,142
chr3	30104113	30104491	chr3:30104113-30104491	2	.	30104337	30104338	0,0,0	2	88,17	0,361
chr3	30104732	30105027	chr3:30104732-30105027	2	.	30104873	30104874	0,0,0	2	2,13	0,282
chr3	30348419	30348632	chr3:30348419-30348632	8	.	30348490	30348491	0,0,0	2	46,115	0,98
chr3	30825177	30825453	chr3:30825177-30825453	3	.	30825238	30825239	0,0,0	2	15,167	0,109
chr3	30989732	30990050	chr3:30989732-30990050	3	.	30989899	30989900	0,0,0	2	34,17	0,301
chr3	3179859	3180256	chr3:3179859-3180256	2	.	3180058	3180059	0,0,0	2	12,9	0,388
chr3	32037740	32037822	chr3:32037740-32037822	2	.	32037755	32037756	0,0,0	2	12,63	0,19
chr3	3342464	3342652	chr3:3342464-3342652	2	.	3342561	3342562	0,0,0	2	15,7	0,181
chr3	33704587	33704779	chr3:33704587-33704779	4	.	33704678	33704679	0,0,0	2	21,29	0,163
chr3	345798	346144	chr3:345798-346144	2	.	345824	345825	0,0,0	2	12,304	0,42
chr3	35377195	35377252	chr3:35377195-35377252	2	.	35377230	35377231	0,0,0	2	17,2	0,55
chr3	35833019	35833422	chr3:35833019-35833422	2	.	35833267	35833268	0,0,0	2	107,13	0,390
chr3	360162	360549	chr3:360162-360549	2	.	360348	360349	0,0,0	2	1,15	0,372
chr3	36395794	36395939	chr3:36395794-36395939	2	.	36395877	36395878	0,0,0	2	23,1	0,144
chr3	37165698	37165744	chr3:37165698-37165744	2	.	37165708	37165709	0,0,0	2	1,25	0,21
chr3	37371487	37371661	chr3:37371487-37371661	4	.	37371638	37371639	0,0,0	2	143,14	0,160
chr3	37644509	37644925	chr3:37644509-37644925	2	.	37644632	37644633	0,0,0	2	3,172	0,244
chr3	37650457	37650692	chr3:37650457-37650692	3	.	37650584	37650585	0,0,0	2	23,2	0,233
chr3	37662204	37662426	chr3:37662204-37662426	2	.	37662337	37662338	0,0,0	2	56,10	0,212
chr3	37668301	37668637	chr3:37668301-37668637	2	.	37668470	37668471	0,0,0	2	11,7	0,329
chr3	37680924	37681326	chr3:37680924-37681326	5	.	37681153	37681154	0,0,0	2	99,41	0,361
chr3	37681792	37682077	chr3:37681792-37682077	6	.	37681858	37681859	0,0,0	2	9,161	0,124
chr3	37783804	37784037	chr3:37783804-37784037	3	.	37783947	37783948	0,0,0	2	56,1	0,232
chr3	38421902	38422144	chr3:38421902-38422144	2	.	38422032	38422033	0,0,0	2	21,1	0,241
chr3	3869466	3869570	chr3:3869466-3869570	2	.	3869514	3869515	0,0,0	2	7,13	0,91
chr3	38811323	38811728	chr3:38811323-38811728	2	.	38811534	38811535	0,0,0	2	22,4	0,401
chr3	38988807	38988957	chr3:38988807-38988957	2	.	38988880	38988881	0,0,0	2	22,25	0,125
chr3	39072722	39072819	chr3:39072722-39072819	2	.	39072763	39072764	0,0,0	2	14,27	0,70
chr3	39104192	39104631	chr3:39104192-39104631	5	.	39104282	39104283	0,0,0	2	33,291	0,148
chr3	39675376	39675490	chr3:39675376-39675490	2	.	39675438	39675439	0,0,0	2	19,8	0,106
chr3	3975568	3975910	chr3:3975568-3975910	5	.	3975824	3975825	0,0,0	2	218,47	0,295
chr3	39873488	39873779	chr3:39873488-39873779	2	.	39873627	39873628	0,0,0	2	5,17	0,274
chr3	40149237	40149646	chr3:40149237-40149646	2	.	40149454	40149455	0,0,0	2	32,6	0,403
chr3	40642099	40642309	chr3:40642099-40642309	2	.	40642202	40642203	0,0,0	2	10,12	0,198
chr3	41010693	41010735	chr3:41010693-41010735	3	.	41010704	41010705	0,0,0	2	7,26	0,16
chr3	41046849	41047144	chr3:41046849-41047144	3	.	41046993	41046994	0,0,0	2	19,25	0,270
chr3	41118305	41118674	chr3:41118305-41118674	2	.	41118486	41118487	0,0,0	2	7,12	0,357
chr3	41160900	41161219	chr3:41160900-41161219	2	.	41161053	41161054	0,0,0	2	1,13	0,306
chr3	41163384	41163528	chr3:41163384-41163528	2	.	41163448	41163449	0,0,0	2	4,18	0,126
chr3	41178612	41179133	chr3:41178612-41179133	33	.	41178849	41178850	0,0,0	2	234,280	0,241
chr3	41189143	41189301	chr3:41189143-41189301	2	.	41189226	41189227	0,0,0	2	20,11	0,147
chr3	41363140	41363274	chr3:41363140-41363274	2	.	41363210	41363211	0,0,0	2	10,3	0,131
chr3	41439588	41439931	chr3:41439588-41439931	2	.	41439755	41439756	0,0,0	2	6,13	0,330
chr3	41659964	41660416	chr3:41659964-41660416	10	.	41660264	41660265	0,0,0	2	269,120	0,332
chr3	41795913	41796276	chr3:41795913-41796276	3	.	41796145	41796146	0,0,0	2	116,14	0,349
chr3	41807431	41807476	chr3:41807431-41807476	2	.	41807451	41807452	0,0,0	2	11,15	0,30
chr3	41988752	41988982	chr3:41988752-41988982	3	.	41988884	41988885	0,0,0	2	88,52	0,178
chr3	43707	44018	chr3:43707-44018	2	.	43861	43862	0,0,0	2	2,3	0,308
chr3	44132879	44133140	chr3:44132879-44133140	3	.	44132920	44132921	0,0,0	2	31,209	0,52
chr3	44133238	44133423	chr3:44133238-44133423	2	.	44133314	44133315	0,0,0	2	4,35	0,150
chr3	4446888	4447056	chr3:4446888-4447056	2	.	4446973	4446974	0,0,0	2	12,9	0,159
chr3	45194352	45194762	chr3:45194352-45194762	2	.	45194546	45194547	0,0,0	2	1,21	0,389
chr3	4533887	4534143	chr3:4533887-4534143	2	.	4534013	4534014	0,0,0	2	4,7	0,249
chr3	45852817	45853028	chr3:45852817-45853028	2	.	45852919	45852920	0,0,0	2	3,9	0,202
chr3	46083676	46084000	chr3:46083676-46084000	2	.	46083836	46083837	0,0,0	2	5,8	0,316
chr3	46674323	46674481	chr3:46674323-46674481	3	.	46674403	46674404	0,0,0	2	27,23	0,135
chr3	46861907	46861964	chr3:46861907-46861964	3	.	46861944	46861945	0,0,0	2	20,2	0,55
chr3	47097456	47097859	chr3:47097456-47097859	6	.	47097655	47097656	0,0,0	2	7,11	0,392
chr3	47162079	47162441	chr3:47162079-47162441	2	.	47162408	47162409	0,0,0	2	299,1	0,361
chr3	47276801	47277043	chr3:47276801-47277043	2	.	47276922	47276923	0,0,0	2	10,9	0,233
chr3	47277330	47277458	chr3:47277330-47277458	3	.	47277378	47277379	0,0,0	2	4,35	0,93
chr3	47289833	47290405	chr3:47289833-47290405	2	.	47290140	47290141	0,0,0	2	199,155	0,417
chr3	47490931	47491152	chr3:47490931-47491152	2	.	47491085	47491086	0,0,0	2	103,15	0,206
chr3	47653726	47654080	chr3:47653726-47654080	6	.	47653922	47653923	0,0,0	2	71,32	0,322
chr3	49083172	49083557	chr3:49083172-49083557	2	.	49083365	49083366	0,0,0	2	4,1	0,384
chr3	49120892	49120953	chr3:49120892-49120953	2	.	49120923	49120924	0,0,0	2	20,18	0,43
chr3	49189179	49189478	chr3:49189179-49189478	3	.	49189337	49189338	0,0,0	2	25,6	0,293
chr3	49201687	49202158	chr3:49201687-49202158	23	.	49201795	49201796	0,0,0	2	77,330	0,141
chr3	49208916	49209101	chr3:49208916-49209101	2	.	49209016	49209017	0,0,0	2	30,13	0,172
chr3	49211006	49211549	chr3:49211006-49211549	4	.	49211298	49211299	0,0,0	2	242,199	0,344
chr3	49326195	49326270	chr3:49326195-49326270	4	.	49326232	49326233	0,0,0	2	15,14	0,61
chr3	49364569	49364719	chr3:49364569-49364719	2	.	49364647	49364648	0,0,0	2	18,11	0,139
chr3	50306539	50306888	chr3:50306539-50306888	2	.	50306716	50306717	0,0,0	2	18,12	0,337
chr3	51316978	51317207	chr3:51316978-51317207	2	.	51317085	51317086	0,0,0	2	1,14	0,215
chr3	51333612	51333861	chr3:51333612-51333861	2	.	51333735	51333736	0,0,0	2	16,17	0,232
chr3	51369590	51369933	chr3:51369590-51369933	2	.	51369744	51369745	0,0,0	2	33,66	0,277
chr3	51617731	51617902	chr3:51617731-51617902	2	.	51617814	51617815	0,0,0	2	4,7	0,164
chr3	51879914	51880064	chr3:51879914-51880064	5	.	51879993	51879994	0,0,0	2	40,31	0,119
chr3	52057626	52057949	chr3:52057626-52057949	2	.	52057786	52057787	0,0,0	2	19,21	0,302
chr3	52065423	52065667	chr3:52065423-52065667	4	.	52065591	52065592	0,0,0	2	144,51	0,193
chr3	5210945	5211089	chr3:5210945-5211089	2	.	5210997	5210998	0,0,0	2	3,42	0,102
chr3	52190811	52191173	chr3:52190811-52191173	2	.	52190962	52190963	0,0,0	2	4,62	0,300
chr3	52257481	52257780	chr3:52257481-52257780	3	.	52257558	52257559	0,0,0	2	16,159	0,140
chr3	52804154	52804376	chr3:52804154-52804376	2	.	52804314	52804315	0,0,0	2	100,1	0,221
chr3	52804958	52805332	chr3:52804958-52805332	2	.	52805135	52805136	0,0,0	2	3,21	0,353
chr3	52864468	52864693	chr3:52864468-52864693	2	.	52864597	52864598	0,0,0	2	38,3	0,222
chr3	52869863	52870246	chr3:52869863-52870246	2	.	52870140	52870141	0,0,0	2	213,40	0,343
chr3	52877493	52877794	chr3:52877493-52877794	2	.	52877636	52877637	0,0,0	2	18,31	0,270
chr3	53010174	53010319	chr3:53010174-53010319	2	.	53010239	53010240	0,0,0	2	1,14	0,131
chr3	53141615	53141703	chr3:53141615-53141703	13	.	53141679	53141680	0,0,0	2	51,9	0,79
chr3	53253785	53253981	chr3:53253785-53253981	5	.	53253857	53253858	0,0,0	2	29,80	0,116
chr3	53291068	53291176	chr3:53291068-53291176	2	.	53291125	53291126	0,0,0	2	15,8	0,100
chr3	53745184	53745380	chr3:53745184-53745380	2	.	53745342	53745343	0,0,0	2	125,3	0,193
chr3	53915326	53915535	chr3:53915326-53915535	4	.	53915426	53915427	0,0,0	2	8,15	0,194
chr3	54011728	54012044	chr3:54011728-54012044	2	.	54011856	54011857	0,0,0	2	2,60	0,256
chr3	54156789	54157158	chr3:54156789-54157158	11	.	54156917	54156918	0,0,0	2	105,217	0,152
chr3	54171540	54171918	chr3:54171540-54171918	3	.	54171691	54171692	0,0,0	2	9,83	0,295
chr3	54519084	54519134	chr3:54519084-54519134	4	.	54519100	54519101	0,0,0	2	4,20	0,30
chr3	54859034	54859277	chr3:54859034-54859277	4	.	54859158	54859159	0,0,0	2	36,29	0,214
chr3	54878412	54878739	chr3:54878412-54878739	4	.	54878458	54878459	0,0,0	2	45,279	0,48
chr3	54917123	54917397	chr3:54917123-54917397	4	.	54917258	54917259	0,0,0	2	27,30	0,244
chr3	55761554	55761602	chr3:55761554-55761602	2	.	55761579	55761580	0,0,0	2	19,16	0,32
chr3	55802732	55802842	chr3:55802732-55802842	2	.	55802801	55802802	0,0,0	2	39,9	0,101
chr3	55846678	55846995	chr3:55846678-55846995	2	.	55846746	55846747	0,0,0	2	19,199	0,118
chr3	56467598	56467675	chr3:56467598-56467675	4	.	56467625	56467626	0,0,0	2	14,36	0,41
chr3	56574177	56574504	chr3:56574177-56574504	2	.	56574271	56574272	0,0,0	2	2,139	0,188
chr3	56599942	56600131	chr3:56599942-56600131	2	.	56600040	56600041	0,0,0	2	18,10	0,179
chr3	56762342	56762477	chr3:56762342-56762477	2	.	56762408	56762409	0,0,0	2	10,11	0,124
chr3	56788988	56789377	chr3:56788988-56789377	2	.	56789349	56789350	0,0,0	2	349,15	0,374
chr3	56816820	56817077	chr3:56816820-56817077	2	.	56816949	56816950	0,0,0	2	4,1	0,256
chr3	56843527	56843585	chr3:56843527-56843585	2	.	56843560	56843561	0,0,0	2	18,9	0,49
chr3	56851459	56851801	chr3:56851459-56851801	2	.	56851627	56851628	0,0,0	2	15,19	0,323
chr3	56863029	56863319	chr3:56863029-56863319	2	.	56863210	56863211	0,0,0	2	76,2	0,288
chr3	56863449	56863680	chr3:56863449-56863680	2	.	56863609	56863610	0,0,0	2	93,2	0,229
chr3	56901046	56901276	chr3:56901046-56901276	2	.	56901170	56901171	0,0,0	2	21,2	0,228
chr3	56960621	56960708	chr3:56960621-56960708	2	.	56960673	56960674	0,0,0	2	21,3	0,84
chr3	56990974	56991047	chr3:56990974-56991047	5	.	56991029	56991030	0,0,0	2	41,2	0,71
chr3	57061990	57062133	chr3:57061990-57062133	2	.	57062036	57062037	0,0,0	2	1,51	0,92
chr3	57081571	57081879	chr3:57081571-57081879	6	.	57081614	57081615	0,0,0	2	28,248	0,60
chr3	57082312	57082457	chr3:57082312-57082457	2	.	57082375	57082376	0,0,0	2	4,22	0,123
chr3	57091650	57091730	chr3:57091650-57091730	2	.	57091710	57091711	0,0,0	2	43,2	0,78
chr3	57093166	57093542	chr3:57093166-57093542	8	.	57093353	57093354	0,0,0	2	87,87	0,289
chr3	57117161	57117554	chr3:57117161-57117554	2	.	57117359	57117360	0,0,0	2	17,13	0,380
chr3	57239665	57239782	chr3:57239665-57239782	2	.	57239725	57239726	0,0,0	2	14,10	0,107
chr3	57248023	57248070	chr3:57248023-57248070	3	.	57248044	57248045	0,0,0	2	16,19	0,28
chr3	57263550	57263689	chr3:57263550-57263689	2	.	57263618	57263619	0,0,0	2	5,7	0,132
chr3	57274714	57274829	chr3:57274714-57274829	2	.	57274766	57274767	0,0,0	2	4,13	0,102
chr3	57320569	57320979	chr3:57320569-57320979	8	.	57320943	57320944	0,0,0	2	372,33	0,377
chr3	57406848	57406916	chr3:57406848-57406916	3	.	57406876	57406877	0,0,0	2	12,23	0,45
chr3	57831092	57831663	chr3:57831092-57831663	2	.	57831470	57831471	0,0,0	2	342,156	0,415
chr3	57926636	57926787	chr3:57926636-57926787	2	.	57926714	57926715	0,0,0	2	20,14	0,137
chr3	57949255	57949533	chr3:57949255-57949533	2	.	57949391	57949392	0,0,0	2	11,16	0,262
chr3	57972479	57972570	chr3:57972479-57972570	3	.	57972526	57972527	0,0,0	2	6,2	0,89
chr3	58058579	58058608	chr3:58058579-58058608	3	.	58058591	58058592	0,0,0	2	8,12	0,17
chr3	58100076	58100371	chr3:58100076-58100371	9	.	58100099	58100100	0,0,0	2	23,270	0,25
chr3	58126583	58126673	chr3:58126583-58126673	2	.	58126630	58126631	0,0,0	2	17,12	0,78
chr3	58153619	58153951	chr3:58153619-58153951	2	.	58153653	58153654	0,0,0	2	2,264	0,68
chr3	58278490	58278663	chr3:58278490-58278663	2	.	58278532	58278533	0,0,0	2	17,105	0,68
chr3	58287117	58287300	chr3:58287117-58287300	5	.	58287193	58287194	0,0,0	2	75,105	0,78
chr3	58344977	58345349	chr3:58344977-58345349	3	.	58345170	58345171	0,0,0	2	45,30	0,342
chr3	58532439	58532724	chr3:58532439-58532724	2	.	58532575	58532576	0,0,0	2	7,19	0,266
chr3	58567288	58567642	chr3:58567288-58567642	2	.	58567472	58567473	0,0,0	2	28,13	0,341
chr3	58782593	58782738	chr3:58782593-58782738	3	.	58782656	58782657	0,0,0	2	21,38	0,107
chr3	59157410	59157447	chr3:59157410-59157447	2	.	59157428	59157429	0,0,0	2	3,3	0,34
chr3	59305091	59305297	chr3:59305091-59305297	2	.	59305192	59305193	0,0,0	2	6,9	0,197
chr3	59339101	59339124	chr3:59339101-59339124	2	.	59339114	59339115	0,0,0	2	14,9	0,14
chr3	59524292	59524693	chr3:59524292-59524693	2	.	59524476	59524477	0,0,0	2	18,49	0,352
chr3	59574967	59575118	chr3:59574967-59575118	2	.	59575043	59575044	0,0,0	2	8,5	0,146
chr3	59686017	59686212	chr3:59686017-59686212	4	.	59686097	59686098	0,0,0	2	4,37	0,158
chr3	59750088	59750313	chr3:59750088-59750313	2	.	59750192	59750193	0,0,0	2	16,32	0,193
chr3	59817080	59817252	chr3:59817080-59817252	2	.	59817160	59817161	0,0,0	2	1,11	0,161
chr3	60095938	60096279	chr3:60095938-60096279	2	.	60096113	60096114	0,0,0	2	18,7	0,334
chr3	60152148	60152464	chr3:60152148-60152464	2	.	60152445	60152446	0,0,0	2	294,15	0,301
chr3	60155149	60155218	chr3:60155149-60155218	2	.	60155165	60155166	0,0,0	2	2,37	0,32
chr3	60181132	60181459	chr3:60181132-60181459	2	.	60181360	60181361	0,0,0	2	164,34	0,293
chr3	60188019	60188280	chr3:60188019-60188280	2	.	60188031	60188032	0,0,0	2	4,239	0,22
chr3	60266016	60266346	chr3:60266016-60266346	2	.	60266168	60266169	0,0,0	2	4,28	0,302
chr3	60274072	60274389	chr3:60274072-60274389	2	.	60274238	60274239	0,0,0	2	18,2	0,315
chr3	60432382	60432532	chr3:60432382-60432532	3	.	60432502	60432503	0,0,0	2	95,3	0,147
chr3	60445043	60445452	chr3:60445043-60445452	2	.	60445238	60445239	0,0,0	2	4,22	0,387
chr3	60493635	60494023	chr3:60493635-60494023	2	.	60493765	60493766	0,0,0	2	5,131	0,257
chr3	60582048	60582335	chr3:60582048-60582335	2	.	60582202	60582203	0,0,0	2	23,1	0,286
chr3	60842859	60843149	chr3:60842859-60843149	2	.	60843016	60843017	0,0,0	2	27,1	0,289
chr3	60875866	60876062	chr3:60875866-60876062	2	.	60875961	60875962	0,0,0	2	9,14	0,182
chr3	60879037	60879375	chr3:60879037-60879375	3	.	60879205	60879206	0,0,0	2	3,3	0,335
chr3	60879608	60879724	chr3:60879608-60879724	2	.	60879707	60879708	0,0,0	2	97,13	0,103
chr3	60940768	60940861	chr3:60940768-60940861	2	.	60940813	60940814	0,0,0	2	9,10	0,83
chr3	60942601	60943009	chr3:60942601-60943009	7	.	60942796	60942797	0,0,0	2	3,19	0,389
chr3	60977912	60978011	chr3:60977912-60978011	2	.	60977982	60977983	0,0,0	2	64,22	0,77
chr3	60996445	60996582	chr3:60996445-60996582	3	.	60996516	60996517	0,0,0	2	22,16	0,121
chr3	61013604	61013844	chr3:61013604-61013844	2	.	61013714	61013715	0,0,0	2	8,27	0,213
chr3	61032667	61033010	chr3:61032667-61033010	2	.	61032843	61032844	0,0,0	2	18,7	0,336
chr3	61070382	61070600	chr3:61070382-61070600	2	.	61070490	61070491	0,0,0	2	19,20	0,198
chr3	61096274	61096474	chr3:61096274-61096474	2	.	61096364	61096365	0,0,0	2	7,26	0,174
chr3	61097294	61097587	chr3:61097294-61097587	2	.	61097445	61097446	0,0,0	2	21,11	0,282
chr3	61530636	61530737	chr3:61530636-61530737	2	.	61530690	61530691	0,0,0	2	16,8	0,93
chr3	61689055	61689318	chr3:61689055-61689318	2	.	61689183	61689184	0,0,0	2	2,7	0,256
chr3	61707884	61708229	chr3:61707884-61708229	2	.	61708057	61708058	0,0,0	2	5,3	0,342
chr3	61742629	61742856	chr3:61742629-61742856	3	.	61742734	61742735	0,0,0	2	4,19	0,208
chr3	618029	618264	chr3:618029-618264	3	.	618148	618149	0,0,0	2	13,9	0,226
chr3	61933068	61933255	chr3:61933068-61933255	2	.	61933148	61933149	0,0,0	2	6,31	0,156
chr3	62039442	62039590	chr3:62039442-62039590	2	.	62039463	62039464	0,0,0	2	12,116	0,32
chr3	62147020	62147236	chr3:62147020-62147236	14	.	62147160	62147161	0,0,0	2	125,59	0,157
chr3	62266901	62267320	chr3:62266901-62267320	3	.	62267036	62267037	0,0,0	2	3,151	0,268
chr3	62423808	62424015	chr3:62423808-62424015	2	.	62423906	62423907	0,0,0	2	12,21	0,186
chr3	62457497	62457830	chr3:62457497-62457830	2	.	62457665	62457666	0,0,0	2	16,11	0,322
chr3	62460772	62461081	chr3:62460772-62461081	2	.	62460932	62460933	0,0,0	2	20,8	0,301
chr3	62491468	62491502	chr3:62491468-62491502	2	.	62491485	62491486	0,0,0	2	7,5	0,29
chr3	62511442	62511707	chr3:62511442-62511707	3	.	62511562	62511563	0,0,0	2	23,46	0,219
chr3	62529859	62529966	chr3:62529859-62529966	2	.	62529907	62529908	0,0,0	2	7,16	0,91
chr3	62553083	62553249	chr3:62553083-62553249	2	.	62553167	62553168	0,0,0	2	11,8	0,158
chr3	62626002	62626316	chr3:62626002-62626316	2	.	62626166	62626167	0,0,0	2	30,15	0,299
chr3	62630521	62630593	chr3:62630521-62630593	4	.	62630563	62630564	0,0,0	2	30,17	0,55
chr3	62633316	62633432	chr3:62633316-62633432	2	.	62633371	62633372	0,0,0	2	2,7	0,109
chr3	62695265	62695547	chr3:62695265-62695547	2	.	62695387	62695388	0,0,0	2	4,41	0,241
chr3	62956377	62956724	chr3:62956377-62956724	4	.	62956552	62956553	0,0,0	2	23,18	0,329
chr3	63039731	63039816	chr3:63039731-63039816	2	.	63039762	63039763	0,0,0	2	8,30	0,55
chr3	63510002	63510437	chr3:63510002-63510437	3	.	63510315	63510316	0,0,0	2	245,52	0,383
chr3	63649262	63649557	chr3:63649262-63649557	2	.	63649412	63649413	0,0,0	2	8,1	0,294
chr3	63737178	63737499	chr3:63737178-63737499	7	.	63737289	63737290	0,0,0	2	48,145	0,176
chr3	63746286	63746507	chr3:63746286-63746507	2	.	63746390	63746391	0,0,0	2	11,22	0,199
chr3	64198937	64199290	chr3:64198937-64199290	2	.	64199123	64199124	0,0,0	2	22,2	0,351
chr3	64212748	64212991	chr3:64212748-64212991	3	.	64212933	64212934	0,0,0	2	133,5	0,238
chr3	64314103	64314306	chr3:64314103-64314306	2	.	64314209	64314210	0,0,0	2	12,1	0,202
chr3	65265419	65266246	chr3:65265419-65266246	12	.	65265976	65265977	0,0,0	2	520,232	0,595
chr3	65269543	65269958	chr3:65269543-65269958	9	.	65269643	65269644	0,0,0	2	73,287	0,128
chr3	65431177	65431477	chr3:65431177-65431477	10	.	65431273	65431274	0,0,0	2	53,159	0,141
chr3	65625713	65626105	chr3:65625713-65626105	2	.	65625903	65625904	0,0,0	2	11,21	0,371
chr3	657219	657505	chr3:657219-657505	2	.	657363	657364	0,0,0	2	5,1	0,285
chr3	66542171	66542448	chr3:66542171-66542448	3	.	66542284	66542285	0,0,0	2	4,54	0,223
chr3	66556286	66556557	chr3:66556286-66556557	5	.	66556428	66556429	0,0,0	2	23,9	0,262
chr3	66603318	66603403	chr3:66603318-66603403	6	.	66603361	66603362	0,0,0	2	12,9	0,76
chr3	68307132	68307501	chr3:68307132-68307501	2	.	68307324	68307325	0,0,0	2	21,5	0,364
chr3	68307528	68308153	chr3:68307528-68308153	2	.	68307894	68307895	0,0,0	2	334,226	0,399
chr3	687587	687678	chr3:687587-687678	2	.	687641	687642	0,0,0	2	21,3	0,88
chr3	69104920	69105045	chr3:69104920-69105045	2	.	69104947	69104948	0,0,0	2	9,79	0,46
chr3	69107807	69108212	chr3:69107807-69108212	4	.	69107978	69107979	0,0,0	2	5,67	0,338
chr3	69368493	69368755	chr3:69368493-69368755	2	.	69368609	69368610	0,0,0	2	1,30	0,232
chr3	69646426	69646597	chr3:69646426-69646597	2	.	69646518	69646519	0,0,0	2	16,1	0,170
chr3	69709257	69709473	chr3:69709257-69709473	2	.	69709364	69709365	0,0,0	2	15,16	0,200
chr3	69729129	69729317	chr3:69729129-69729317	2	.	69729194	69729195	0,0,0	2	14,70	0,118
chr3	69747071	69747459	chr3:69747071-69747459	4	.	69747257	69747258	0,0,0	2	11,25	0,363
chr3	69792493	69792775	chr3:69792493-69792775	2	.	69792633	69792634	0,0,0	2	11,12	0,270
chr3	69801301	69801684	chr3:69801301-69801684	2	.	69801365	69801366	0,0,0	2	4,258	0,125
chr3	69851085	69851492	chr3:69851085-69851492	2	.	69851276	69851277	0,0,0	2	2,25	0,382
chr3	69958921	69959006	chr3:69958921-69959006	2	.	69958970	69958971	0,0,0	2	16,1	0,84
chr3	70229173	70229269	chr3:70229173-70229269	2	.	70229244	70229245	0,0,0	2	56,8	0,88
chr3	70542232	70542417	chr3:70542232-70542417	2	.	70542323	70542324	0,0,0	2	2,3	0,182
chr3	70705796	70706169	chr3:70705796-70706169	10	.	70705995	70705996	0,0,0	2	33,7	0,366
chr3	71082340	71082779	chr3:71082340-71082779	3	.	71082553	71082554	0,0,0	2	134,146	0,293
chr3	71182158	71182330	chr3:71182158-71182330	2	.	71182233	71182234	0,0,0	2	1,21	0,151
chr3	71546002	71546380	chr3:71546002-71546380	2	.	71546184	71546185	0,0,0	2	2,15	0,363
chr3	71874862	71875154	chr3:71874862-71875154	6	.	71875005	71875006	0,0,0	2	20,24	0,268
chr3	71984153	71984529	chr3:71984153-71984529	5	.	71984262	71984263	0,0,0	2	28,185	0,191
chr3	72138848	72139013	chr3:72138848-72139013	2	.	72138924	72138925	0,0,0	2	3,14	0,151
chr3	72520716	72521019	chr3:72520716-72521019	11	.	72520848	72520849	0,0,0	2	6,44	0,259
chr3	72841221	72841770	chr3:72841221-72841770	5	.	72841380	72841381	0,0,0	2	132,362	0,187
chr3	72842751	72842936	chr3:72842751-72842936	2	.	72842844	72842845	0,0,0	2	3,1	0,184
chr3	73091123	73091393	chr3:73091123-73091393	3	.	73091247	73091248	0,0,0	2	18,38	0,232
chr3	73654888	73655310	chr3:73654888-73655310	2	.	73655095	73655096	0,0,0	2	13,20	0,402
chr3	73662386	73662788	chr3:73662386-73662788	5	.	73662701	73662702	0,0,0	2	309,79	0,323
chr3	73906430	73906673	chr3:73906430-73906673	2	.	73906552	73906553	0,0,0	2	4,2	0,241
chr3	73915953	73916130	chr3:73915953-73916130	4	.	73915999	73916000	0,0,0	2	33,116	0,61
chr3	74064509	74064657	chr3:74064509-74064657	2	.	74064584	74064585	0,0,0	2	8,5	0,143
chr3	74080160	74080342	chr3:74080160-74080342	2	.	74080242	74080243	0,0,0	2	20,37	0,145
chr3	74105647	74105699	chr3:74105647-74105699	2	.	74105675	74105676	0,0,0	2	14,9	0,43
chr3	74317386	74317823	chr3:74317386-74317823	8	.	74317531	74317532	0,0,0	2	43,188	0,249
chr3	74318593	74318924	chr3:74318593-74318924	2	.	74318762	74318763	0,0,0	2	10,1	0,330
chr3	74488843	74489175	chr3:74488843-74489175	5	.	74489001	74489002	0,0,0	2	11,25	0,307
chr3	74575616	74575877	chr3:74575616-74575877	2	.	74575762	74575763	0,0,0	2	62,29	0,232
chr3	74653783	74653915	chr3:74653783-74653915	2	.	74653850	74653851	0,0,0	2	11,8	0,124
chr3	7629278	7629612	chr3:7629278-7629612	2	.	7629446	7629447	0,0,0	2	4,1	0,333
chr3	7663853	7664185	chr3:7663853-7664185	2	.	7664026	7664027	0,0,0	2	18,2	0,330
chr3	77268946	77269304	chr3:77268946-77269304	3	.	77269116	77269117	0,0,0	2	7,24	0,334
chr3	7781620	7781773	chr3:7781620-7781773	2	.	7781677	7781678	0,0,0	2	2,40	0,113
chr3	80186646	80186904	chr3:80186646-80186904	2	.	80186826	80186827	0,0,0	2	108,4	0,254
chr3	80391120	80391748	chr3:80391120-80391748	13	.	80391435	80391436	0,0,0	2	265,262	0,366
chr3	80392266	80392568	chr3:80392266-80392568	3	.	80392407	80392408	0,0,0	2	55,74	0,228
chr3	80393672	80394099	chr3:80393672-80394099	3	.	80393841	80393842	0,0,0	2	109,197	0,230
chr3	81324613	81324960	chr3:81324613-81324960	2	.	81324798	81324799	0,0,0	2	26,2	0,345
chr3	81563181	81563495	chr3:81563181-81563495	2	.	81563347	81563348	0,0,0	2	22,3	0,311
chr3	8332931	8333009	chr3:8332931-8333009	4	.	8332966	8332967	0,0,0	2	9,16	0,62
chr3	84055215	84055599	chr3:84055215-84055599	2	.	84055407	84055408	0,0,0	2	11,9	0,375
chr3	84156595	84156643	chr3:84156595-84156643	5	.	84156630	84156631	0,0,0	2	32,9	0,39
chr3	84166848	84167211	chr3:84166848-84167211	7	.	84167069	84167070	0,0,0	2	150,69	0,294
chr3	84376331	84376590	chr3:84376331-84376590	2	.	84376454	84376455	0,0,0	2	6,18	0,241
chr3	84489186	84489545	chr3:84489186-84489545	2	.	84489500	84489501	0,0,0	2	292,21	0,338
chr3	84547003	84547343	chr3:84547003-84547343	2	.	84547035	84547036	0,0,0	2	4,279	0,61
chr3	84565325	84565747	chr3:84565325-84565747	3	.	84565501	84565502	0,0,0	2	105,174	0,248
chr3	84711975	84712354	chr3:84711975-84712354	2	.	84712158	84712159	0,0,0	2	4,16	0,363
chr3	84768039	84768396	chr3:84768039-84768396	3	.	84768231	84768232	0,0,0	2	38,9	0,348
chr3	84958627	84958818	chr3:84958627-84958818	2	.	84958722	84958723	0,0,0	2	3,2	0,189
chr3	85069218	85069489	chr3:85069218-85069489	3	.	85069265	85069266	0,0,0	2	14,189	0,82
chr3	85120316	85120413	chr3:85120316-85120413	2	.	85120364	85120365	0,0,0	2	2,1	0,96
chr3	85229659	85229949	chr3:85229659-85229949	2	.	85229805	85229806	0,0,0	2	17,14	0,276
chr3	85230932	85231233	chr3:85230932-85231233	2	.	85231081	85231082	0,0,0	2	9,11	0,290
chr3	85624006	85624416	chr3:85624006-85624416	2	.	85624227	85624228	0,0,0	2	38,4	0,406
chr3	85631145	85631220	chr3:85631145-85631220	2	.	85631182	85631183	0,0,0	2	19,18	0,57
chr3	85808134	85808398	chr3:85808134-85808398	3	.	85808276	85808277	0,0,0	2	99,77	0,187
chr3	86084565	86084848	chr3:86084565-86084848	4	.	86084711	86084712	0,0,0	2	25,14	0,269
chr3	86985242	86985401	chr3:86985242-86985401	2	.	86985312	86985313	0,0,0	2	3,21	0,138
chr3	87092206	87092604	chr3:87092206-87092604	2	.	87092510	87092511	0,0,0	2	216,4	0,394
chr3	89155004	89155282	chr3:89155004-89155282	8	.	89155130	89155131	0,0,0	2	28,53	0,225
chr3	89209293	89209482	chr3:89209293-89209482	3	.	89209393	89209394	0,0,0	2	20,8	0,181
chr3	89260005	89260167	chr3:89260005-89260167	2	.	89260083	89260084	0,0,0	2	15,19	0,143
chr3	89884092	89884416	chr3:89884092-89884416	2	.	89884257	89884258	0,0,0	2	9,2	0,322
chr3	9050167	9050303	chr3:9050167-9050303	2	.	9050238	9050239	0,0,0	2	11,3	0,133
chr3	90652060	90652415	chr3:90652060-90652415	2	.	90652241	90652242	0,0,0	2	19,11	0,344
chr3	90856042	90856248	chr3:90856042-90856248	2	.	90856138	90856139	0,0,0	2	7,19	0,187
chr3	90908875	90909004	chr3:90908875-90909004	3	.	90908944	90908945	0,0,0	2	29,18	0,111
chr3	91079776	91079904	chr3:91079776-91079904	2	.	91079831	91079832	0,0,0	2	4,21	0,107
chr3	91177369	91177712	chr3:91177369-91177712	2	.	91177546	91177547	0,0,0	2	15,3	0,340
chr3	91381249	91381639	chr3:91381249-91381639	2	.	91381285	91381286	0,0,0	2	21,338	0,52
chr3	91440509	91440711	chr3:91440509-91440711	2	.	91440612	91440613	0,0,0	2	10,5	0,197
chr3	91441389	91441790	chr3:91441389-91441790	2	.	91441512	91441513	0,0,0	2	3,157	0,244
chr3	91468383	91468531	chr3:91468383-91468531	2	.	91468451	91468452	0,0,0	2	8,19	0,129
chr3	91506108	91506316	chr3:91506108-91506316	2	.	91506214	91506215	0,0,0	2	7,2	0,206
chr3	91660378	91660758	chr3:91660378-91660758	2	.	91660702	91660703	0,0,0	2	290,20	0,360
chr3	91668862	91669058	chr3:91668862-91669058	2	.	91668956	91668957	0,0,0	2	6,12	0,184
chr3	91670581	91670777	chr3:91670581-91670777	2	.	91670660	91670661	0,0,0	2	21,57	0,139
chr3	91800746	91801042	chr3:91800746-91801042	2	.	91800898	91800899	0,0,0	2	17,7	0,289
chr4	10075631	10075903	chr4:10075631-10075903	2	.	10075762	10075763	0,0,0	2	13,22	0,250
chr4	10265144	10265381	chr4:10265144-10265381	2	.	10265266	10265267	0,0,0	2	11,2	0,235
chr4	11136565	11136954	chr4:11136565-11136954	2	.	11136761	11136762	0,0,0	2	15,11	0,378
chr4	11581661	11581864	chr4:11581661-11581864	2	.	11581832	11581833	0,0,0	2	150,9	0,194
chr4	11841670	11842025	chr4:11841670-11842025	2	.	11841848	11841849	0,0,0	2	4,2	0,353
chr4	12079656	12079885	chr4:12079656-12079885	2	.	12079858	12079859	0,0,0	2	180,4	0,225
chr4	13082782	13082905	chr4:13082782-13082905	2	.	13082843	13082844	0,0,0	2	19,19	0,104
chr4	13668353	13668407	chr4:13668353-13668407	2	.	13668388	13668389	0,0,0	2	22,4	0,50
chr4	13925450	13925859	chr4:13925450-13925859	3	.	13925634	13925635	0,0,0	2	17,56	0,353
chr4	13959677	13959941	chr4:13959677-13959941	2	.	13959691	13959692	0,0,0	2	1,236	0,28
chr4	14031301	14031534	chr4:14031301-14031534	3	.	14031443	14031444	0,0,0	2	62,9	0,224
chr4	14049948	14050306	chr4:14049948-14050306	6	.	14050117	14050118	0,0,0	2	19,38	0,320
chr4	14091482	14091868	chr4:14091482-14091868	6	.	14091556	14091557	0,0,0	2	15,251	0,135
chr4	14330817	14330936	chr4:14330817-14330936	4	.	14330861	14330862	0,0,0	2	25,54	0,65
chr4	14628638	14628765	chr4:14628638-14628765	4	.	14628697	14628698	0,0,0	2	2,9	0,118
chr4	14697287	14697656	chr4:14697287-14697656	2	.	14697471	14697472	0,0,0	2	3,2	0,367
chr4	14697679	14697729	chr4:14697679-14697729	2	.	14697704	14697705	0,0,0	2	22,20	0,30
chr4	14710615	14710955	chr4:14710615-14710955	4	.	14710661	14710662	0,0,0	2	35,282	0,58
chr4	1521401	1521469	chr4:1521401-1521469	2	.	1521439	1521440	0,0,0	2	12,2	0,66
chr4	15330259	15330512	chr4:15330259-15330512	3	.	15330305	15330306	0,0,0	2	15,175	0,78
chr4	15432311	15432664	chr4:15432311-15432664	6	.	15432466	15432467	0,0,0	2	6,47	0,306
chr4	15688851	15689077	chr4:15688851-15689077	4	.	15688927	15688928	0,0,0	2	26,99	0,127
chr4	174569	174853	chr4:174569-174853	2	.	174713	174714	0,0,0	2	79,74	0,210
chr4	17854216	17854407	chr4:17854216-17854407	2	.	17854393	17854394	0,0,0	2	175,10	0,181
chr4	17890069	17890409	chr4:17890069-17890409	4	.	17890218	17890219	0,0,0	2	1,41	0,299
chr4	18088518	18088568	chr4:18088518-18088568	2	.	18088544	18088545	0,0,0	2	12,8	0,42
chr4	18291605	18291746	chr4:18291605-18291746	2	.	18291683	18291684	0,0,0	2	20,4	0,137
chr4	19071718	19071751	chr4:19071718-19071751	2	.	19071738	19071739	0,0,0	2	12,3	0,30
chr4	19092548	19092957	chr4:19092548-19092957	2	.	19092746	19092747	0,0,0	2	10,22	0,387
chr4	19104657	19104899	chr4:19104657-19104899	2	.	19104746	19104747	0,0,0	2	4,66	0,176
chr4	19119983	19120266	chr4:19119983-19120266	2	.	19120125	19120126	0,0,0	2	15,13	0,270
chr4	19131831	19132069	chr4:19131831-19132069	2	.	19131943	19131944	0,0,0	2	1,13	0,225
chr4	19259063	19259287	chr4:19259063-19259287	3	.	19259217	19259218	0,0,0	2	108,22	0,202
chr4	19301378	19301408	chr4:19301378-19301408	4	.	19301385	19301386	0,0,0	2	2,17	0,13
chr4	19305741	19305884	chr4:19305741-19305884	2	.	19305810	19305811	0,0,0	2	15,18	0,125
chr4	19348630	19348935	chr4:19348630-19348935	2	.	19348781	19348782	0,0,0	2	4,5	0,300
chr4	20532903	20533007	chr4:20532903-20533007	2	.	20532957	20532958	0,0,0	2	26,20	0,84
chr4	20556231	20556328	chr4:20556231-20556328	2	.	20556276	20556277	0,0,0	2	1,7	0,90
chr4	20604207	20604461	chr4:20604207-20604461	2	.	20604313	20604314	0,0,0	2	1,42	0,212
chr4	20708471	20708818	chr4:20708471-20708818	3	.	20708639	20708640	0,0,0	2	20,30	0,317
chr4	20842485	20842667	chr4:20842485-20842667	2	.	20842571	20842572	0,0,0	2	2,11	0,171
chr4	21099936	21100255	chr4:21099936-21100255	3	.	21100096	21100097	0,0,0	2	17,15	0,304
chr4	21115340	21115484	chr4:21115340-21115484	3	.	21115406	21115407	0,0,0	2	15,26	0,118
chr4	21180865	21181020	chr4:21180865-21181020	2	.	21180945	21180946	0,0,0	2	22,16	0,139
chr4	21355006	21355211	chr4:21355006-21355211	2	.	21355110	21355111	0,0,0	2	8,3	0,202
chr4	21475506	21475830	chr4:21475506-21475830	2	.	21475668	21475669	0,0,0	2	4,2	0,322
chr4	22128865	22129026	chr4:22128865-22129026	3	.	22128945	22128946	0,0,0	2	11,11	0,150
chr4	22292049	22292204	chr4:22292049-22292204	2	.	22292125	22292126	0,0,0	2	12,14	0,141
chr4	22503233	22503544	chr4:22503233-22503544	3	.	22503423	22503424	0,0,0	2	104,34	0,277
chr4	22527110	22527237	chr4:22527110-22527237	2	.	22527173	22527174	0,0,0	2	7,6	0,121
chr4	22527845	22528211	chr4:22527845-22528211	2	.	22527849	22527850	0,0,0	2	2,359	0,7
chr4	22665460	22665604	chr4:22665460-22665604	2	.	22665566	22665567	0,0,0	2	71,1	0,143
chr4	22739632	22739915	chr4:22739632-22739915	2	.	22739771	22739772	0,0,0	2	13,16	0,267
chr4	22903557	22903696	chr4:22903557-22903696	5	.	22903614	22903615	0,0,0	2	13,36	0,103
chr4	22953851	22954314	chr4:22953851-22954314	6	.	22953992	22953993	0,0,0	2	40,220	0,243
chr4	22955266	22955421	chr4:22955266-22955421	2	.	22955394	22955395	0,0,0	2	105,2	0,153
chr4	22955821	22956007	chr4:22955821-22956007	2	.	22955870	22955871	0,0,0	2	6,93	0,93
chr4	22963265	22963853	chr4:22963265-22963853	8	.	22963574	22963575	0,0,0	2	279,247	0,341
chr4	22966341	22966638	chr4:22966341-22966638	2	.	22966484	22966485	0,0,0	2	3,12	0,285
chr4	22976856	22977257	chr4:22976856-22977257	2	.	22977060	22977061	0,0,0	2	13,5	0,396
chr4	22978640	22978886	chr4:22978640-22978886	2	.	22978763	22978764	0,0,0	2	5,3	0,243
chr4	23084546	23084759	chr4:23084546-23084759	2	.	23084577	23084578	0,0,0	2	21,170	0,43
chr4	23236560	23236696	chr4:23236560-23236696	2	.	23236590	23236591	0,0,0	2	21,95	0,41
chr4	23349261	23349510	chr4:23349261-23349510	2	.	23349312	23349313	0,0,0	2	6,151	0,98
chr4	23605980	23606166	chr4:23605980-23606166	2	.	23606136	23606137	0,0,0	2	132,4	0,182
chr4	23641360	23641592	chr4:23641360-23641592	2	.	23641473	23641474	0,0,0	2	3,7	0,225
chr4	2375306	2375694	chr4:2375306-2375694	3	.	2375499	2375500	0,0,0	2	25,26	0,362
chr4	23826841	23827000	chr4:23826841-23827000	2	.	23826921	23826922	0,0,0	2	18,15	0,144
chr4	23960501	23960683	chr4:23960501-23960683	2	.	23960587	23960588	0,0,0	2	1,9	0,173
chr4	24022509	24022630	chr4:24022509-24022630	2	.	24022573	24022574	0,0,0	2	13,4	0,117
chr4	24280483	24280843	chr4:24280483-24280843	2	.	24280653	24280654	0,0,0	2	2,20	0,340
chr4	24298423	24298586	chr4:24298423-24298586	3	.	24298485	24298486	0,0,0	2	62,100	0,63
chr4	24405431	24405958	chr4:24405431-24405958	2	.	24405771	24405772	0,0,0	2	161,6	0,521
chr4	24597075	24597524	chr4:24597075-24597524	10	.	24597175	24597176	0,0,0	2	30,278	0,171
chr4	24712356	24712755	chr4:24712356-24712755	4	.	24712568	24712569	0,0,0	2	33,6	0,393
chr4	24752163	24752560	chr4:24752163-24752560	2	.	24752362	24752363	0,0,0	2	7,5	0,392
chr4	24880306	24880593	chr4:24880306-24880593	2	.	24880424	24880425	0,0,0	2	2,51	0,236
chr4	24905347	24905672	chr4:24905347-24905672	2	.	24905358	24905359	0,0,0	2	11,312	0,13
chr4	25116225	25116700	chr4:25116225-25116700	3	.	25116247	25116248	0,0,0	2	1,430	0,45
chr4	25117387	25118043	chr4:25117387-25118043	21	.	25117688	25117689	0,0,0	2	209,262	0,394
chr4	25268510	25268779	chr4:25268510-25268779	2	.	25268626	25268627	0,0,0	2	7,42	0,227
chr4	25466948	25467207	chr4:25466948-25467207	7	.	25467055	25467056	0,0,0	2	3,46	0,213
chr4	25467656	25467922	chr4:25467656-25467922	3	.	25467782	25467783	0,0,0	2	2,14	0,252
chr4	25583181	25583592	chr4:25583181-25583592	3	.	25583271	25583272	0,0,0	2	13,243	0,168
chr4	25592193	25592278	chr4:25592193-25592278	2	.	25592211	25592212	0,0,0	2	17,65	0,20
chr4	25824848	25825063	chr4:25824848-25825063	3	.	25824900	25824901	0,0,0	2	18,128	0,87
chr4	25875976	25876012	chr4:25875976-25876012	2	.	25875986	25875987	0,0,0	2	2,16	0,20
chr4	26178302	26178478	chr4:26178302-26178478	2	.	26178393	26178394	0,0,0	2	23,15	0,161
chr4	27194766	27195070	chr4:27194766-27195070	3	.	27194941	27194942	0,0,0	2	73,25	0,279
chr4	27336961	27337030	chr4:27336961-27337030	2	.	27336997	27336998	0,0,0	2	9,5	0,64
chr4	27426784	27426821	chr4:27426784-27426821	3	.	27426805	27426806	0,0,0	2	18,12	0,25
chr4	27764567	27764939	chr4:27764567-27764939	2	.	27764752	27764753	0,0,0	2	1,1	0,371
chr4	27784833	27785095	chr4:27784833-27785095	3	.	27784958	27784959	0,0,0	2	19,29	0,233
chr4	27891443	27891863	chr4:27891443-27891863	8	.	27891529	27891530	0,0,0	2	39,286	0,134
chr4	28051656	28051996	chr4:28051656-28051996	9	.	28051826	28051827	0,0,0	2	25,23	0,317
chr4	28075536	28075669	chr4:28075536-28075669	3	.	28075594	28075595	0,0,0	2	17,32	0,101
chr4	28204731	28205090	chr4:28204731-28205090	3	.	28204769	28204770	0,0,0	2	20,301	0,58
chr4	28235418	28235846	chr4:28235418-28235846	3	.	28235636	28235637	0,0,0	2	28,19	0,409
chr4	28327826	28328080	chr4:28327826-28328080	2	.	28327945	28327946	0,0,0	2	1,16	0,238
chr4	28549048	28549446	chr4:28549048-28549446	2	.	28549147	28549148	0,0,0	2	4,203	0,195
chr4	28618549	28618877	chr4:28618549-28618877	2	.	28618714	28618715	0,0,0	2	6,2	0,326
chr4	28808661	28809182	chr4:28808661-28809182	4	.	28808879	28808880	0,0,0	2	215,299	0,222
chr4	28809193	28809585	chr4:28809193-28809585	3	.	28809292	28809293	0,0,0	2	73,266	0,126
chr4	28809612	28809784	chr4:28809612-28809784	5	.	28809702	28809703	0,0,0	2	27,17	0,155
chr4	28884949	28885104	chr4:28884949-28885104	4	.	28885032	28885033	0,0,0	2	22,10	0,145
chr4	28895666	28895844	chr4:28895666-28895844	3	.	28895742	28895743	0,0,0	2	3,27	0,151
chr4	28910994	28911361	chr4:28910994-28911361	2	.	28911174	28911175	0,0,0	2	11,16	0,351
chr4	28948930	28949236	chr4:28948930-28949236	4	.	28949078	28949079	0,0,0	2	124,133	0,173
chr4	29007538	29007877	chr4:29007538-29007877	2	.	29007709	29007710	0,0,0	2	15,11	0,328
chr4	29065724	29066127	chr4:29065724-29066127	5	.	29065957	29065958	0,0,0	2	143,79	0,324
chr4	29095262	29095640	chr4:29095262-29095640	2	.	29095442	29095443	0,0,0	2	3,20	0,358
chr4	29095648	29096046	chr4:29095648-29096046	2	.	29095846	29095847	0,0,0	2	6,7	0,391
chr4	29121122	29121598	chr4:29121122-29121598	13	.	29121451	29121452	0,0,0	2	256,73	0,403
chr4	29150872	29150990	chr4:29150872-29150990	2	.	29150926	29150927	0,0,0	2	3,11	0,107
chr4	29167364	29167600	chr4:29167364-29167600	3	.	29167412	29167413	0,0,0	2	21,160	0,76
chr4	29224042	29224224	chr4:29224042-29224224	2	.	29224144	29224145	0,0,0	2	24,1	0,181
chr4	29416260	29416638	chr4:29416260-29416638	6	.	29416500	29416501	0,0,0	2	149,46	0,332
chr4	29460763	29461201	chr4:29460763-29461201	4	.	29461127	29461128	0,0,0	2	362,71	0,367
chr4	29464053	29464417	chr4:29464053-29464417	2	.	29464238	29464239	0,0,0	2	16,9	0,355
chr4	29482706	29483037	chr4:29482706-29483037	2	.	29482883	29482884	0,0,0	2	170,145	0,186
chr4	29582477	29582678	chr4:29582477-29582678	4	.	29582569	29582570	0,0,0	2	13,29	0,172
chr4	29765028	29765301	chr4:29765028-29765301	2	.	29765159	29765160	0,0,0	2	16,25	0,248
chr4	30735855	30736212	chr4:30735855-30736212	2	.	30736014	30736015	0,0,0	2	7,44	0,313
chr4	32362679	32362740	chr4:32362679-32362740	2	.	32362702	32362703	0,0,0	2	9,23	0,38
chr4	33523896	33523955	chr4:33523896-33523955	3	.	33523926	33523927	0,0,0	2	8,5	0,54
chr4	33774767	33774992	chr4:33774767-33774992	3	.	33774933	33774934	0,0,0	2	141,33	0,192
chr4	33827789	33828154	chr4:33827789-33828154	2	.	33827970	33827971	0,0,0	2	7,9	0,356
chr4	33921321	33921697	chr4:33921321-33921697	2	.	33921509	33921510	0,0,0	2	20,18	0,358
chr4	33983140	33983436	chr4:33983140-33983436	2	.	33983384	33983385	0,0,0	2	200,6	0,290
chr4	34012454	34012616	chr4:34012454-34012616	2	.	34012545	34012546	0,0,0	2	22,1	0,161
chr4	34041101	34041522	chr4:34041101-34041522	7	.	34041151	34041152	0,0,0	2	21,341	0,80
chr4	34116199	34116294	chr4:34116199-34116294	3	.	34116248	34116249	0,0,0	2	28,23	0,72
chr4	34140298	34140475	chr4:34140298-34140475	2	.	34140384	34140385	0,0,0	2	6,10	0,167
chr4	34141860	34142126	chr4:34141860-34142126	2	.	34141995	34141996	0,0,0	2	6,1	0,265
chr4	34145094	34145292	chr4:34145094-34145292	2	.	34145198	34145199	0,0,0	2	28,17	0,181
chr4	34202407	34202813	chr4:34202407-34202813	2	.	34202617	34202618	0,0,0	2	29,14	0,392
chr4	34299487	34299954	chr4:34299487-34299954	3	.	34299746	34299747	0,0,0	2	128,76	0,391
chr4	34308650	34308700	chr4:34308650-34308700	2	.	34308675	34308676	0,0,0	2	10,9	0,41
chr4	34309016	34309338	chr4:34309016-34309338	2	.	34309156	34309157	0,0,0	2	4,44	0,278
chr4	34309611	34309794	chr4:34309611-34309794	2	.	34309699	34309700	0,0,0	2	5,10	0,173
chr4	34375768	34376050	chr4:34375768-34376050	2	.	34375912	34375913	0,0,0	2	15,7	0,275
chr4	34587545	34587910	chr4:34587545-34587910	2	.	34587732	34587733	0,0,0	2	18,8	0,357
chr4	34651459	34651867	chr4:34651459-34651867	3	.	34651758	34651759	0,0,0	2	211,20	0,388
chr4	34661400	34661985	chr4:34661400-34661985	2	.	34661747	34661748	0,0,0	2	328,218	0,367
chr4	34678498	34678518	chr4:34678498-34678518	2	.	34678512	34678513	0,0,0	2	11,1	0,19
chr4	34679058	34679178	chr4:34679058-34679178	4	.	34679062	34679063	0,0,0	2	1,111	0,9
chr4	34697249	34697321	chr4:34697249-34697321	2	.	34697293	34697294	0,0,0	2	30,12	0,60
chr4	34725348	34725532	chr4:34725348-34725532	2	.	34725465	34725466	0,0,0	2	66,15	0,169
chr4	34764208	34764525	chr4:34764208-34764525	2	.	34764369	34764370	0,0,0	2	13,6	0,311
chr4	34880580	34880861	chr4:34880580-34880861	4	.	34880714	34880715	0,0,0	2	15,27	0,254
chr4	34896589	34896856	chr4:34896589-34896856	2	.	34896729	34896730	0,0,0	2	15,1	0,266
chr4	34899153	34899481	chr4:34899153-34899481	8	.	34899263	34899264	0,0,0	2	22,128	0,200
chr4	34899670	34900204	chr4:34899670-34900204	2	.	34899983	34899984	0,0,0	2	304,211	0,323
chr4	35004204	35004601	chr4:35004204-35004601	3	.	35004388	35004389	0,0,0	2	20,47	0,350
chr4	35015592	35015777	chr4:35015592-35015777	3	.	35015656	35015657	0,0,0	2	10,66	0,119
chr4	35039034	35039325	chr4:35039034-35039325	2	.	35039173	35039174	0,0,0	2	4,16	0,275
chr4	35130242	35130570	chr4:35130242-35130570	2	.	35130403	35130404	0,0,0	2	8,13	0,315
chr4	35307818	35308167	chr4:35307818-35308167	2	.	35308044	35308045	0,0,0	2	219,114	0,235
chr4	35370749	35370877	chr4:35370749-35370877	2	.	35370807	35370808	0,0,0	2	1,11	0,117
chr4	35391804	35391838	chr4:35391804-35391838	2	.	35391820	35391821	0,0,0	2	7,7	0,27
chr4	35536542	35536762	chr4:35536542-35536762	2	.	35536643	35536644	0,0,0	2	4,20	0,200
chr4	3562211	3562364	chr4:3562211-3562364	4	.	3562352	3562353	0,0,0	2	135,4	0,149
chr4	35747864	35748055	chr4:35747864-35748055	4	.	35747973	35747974	0,0,0	2	42,14	0,177
chr4	35748293	35748452	chr4:35748293-35748452	3	.	35748349	35748350	0,0,0	2	23,68	0,91
chr4	35875948	35876411	chr4:35875948-35876411	50	.	35876033	35876034	0,0,0	2	61,352	0,111
chr4	35884060	35884271	chr4:35884060-35884271	2	.	35884176	35884177	0,0,0	2	23,1	0,210
chr4	35949178	35949369	chr4:35949178-35949369	3	.	35949267	35949268	0,0,0	2	15,27	0,164
chr4	36037553	36037641	chr4:36037553-36037641	2	.	36037600	36037601	0,0,0	2	8,1	0,87
chr4	36342655	36342687	chr4:36342655-36342687	2	.	36342671	36342672	0,0,0	2	2,1	0,31
chr4	36474192	36474249	chr4:36474192-36474249	2	.	36474218	36474219	0,0,0	2	1,4	0,53
chr4	36915878	36916441	chr4:36915878-36916441	3	.	36916091	36916092	0,0,0	2	164,300	0,263
chr4	36921194	36921560	chr4:36921194-36921560	2	.	36921376	36921377	0,0,0	2	4,5	0,361
chr4	36921997	36922247	chr4:36921997-36922247	2	.	36922003	36922004	0,0,0	2	4,241	0,9
chr4	36927409	36927805	chr4:36927409-36927805	2	.	36927576	36927577	0,0,0	2	21,81	0,315
chr4	36982336	36982420	chr4:36982336-36982420	3	.	36982363	36982364	0,0,0	2	2,31	0,53
chr4	36984961	36985023	chr4:36984961-36985023	2	.	36984993	36984994	0,0,0	2	18,15	0,47
chr4	37026177	37026262	chr4:37026177-37026262	2	.	37026215	37026216	0,0,0	2	2,9	0,76
chr4	37762685	37762960	chr4:37762685-37762960	2	.	37762822	37762823	0,0,0	2	13,12	0,263
chr4	37922389	37922711	chr4:37922389-37922711	2	.	37922556	37922557	0,0,0	2	20,7	0,315
chr4	38622525	38622695	chr4:38622525-38622695	2	.	38622606	38622607	0,0,0	2	3,9	0,161
chr4	38631518	38631583	chr4:38631518-38631583	3	.	38631559	38631560	0,0,0	2	23,4	0,61
chr4	38632751	38632988	chr4:38632751-38632988	2	.	38632870	38632871	0,0,0	2	15,12	0,225
chr4	38662045	38662314	chr4:38662045-38662314	3	.	38662133	38662134	0,0,0	2	4,96	0,173
chr4	38665815	38666232	chr4:38665815-38666232	4	.	38665864	38665865	0,0,0	2	5,323	0,94
chr4	38719690	38719963	chr4:38719690-38719963	4	.	38719819	38719820	0,0,0	2	30,43	0,230
chr4	38720648	38720935	chr4:38720648-38720935	2	.	38720829	38720830	0,0,0	2	79,2	0,285
chr4	38749962	38750530	chr4:38749962-38750530	2	.	38750204	38750205	0,0,0	2	202,285	0,283
chr4	38757158	38757587	chr4:38757158-38757587	6	.	38757374	38757375	0,0,0	2	53,48	0,381
chr4	38770576	38770994	chr4:38770576-38770994	16	.	38770929	38770930	0,0,0	2	323,34	0,384
chr4	38834097	38834233	chr4:38834097-38834233	4	.	38834159	38834160	0,0,0	2	16,27	0,109
chr4	39002692	39002863	chr4:39002692-39002863	4	.	39002793	39002794	0,0,0	2	95,63	0,108
chr4	39051622	39051808	chr4:39051622-39051808	2	.	39051762	39051763	0,0,0	2	112,16	0,170
chr4	39151193	39151414	chr4:39151193-39151414	2	.	39151279	39151280	0,0,0	2	11,59	0,162
chr4	3916872	3917072	chr4:3916872-3917072	4	.	3916972	3916973	0,0,0	2	26,24	0,176
chr4	39292324	39292637	chr4:39292324-39292637	2	.	39292479	39292480	0,0,0	2	18,20	0,293
chr4	3936912	3937217	chr4:3936912-3937217	3	.	3937085	3937086	0,0,0	2	49,7	0,298
chr4	39478313	39478660	chr4:39478313-39478660	3	.	39478637	39478638	0,0,0	2	305,3	0,344
chr4	39489423	39489629	chr4:39489423-39489629	2	.	39489504	39489505	0,0,0	2	11,53	0,153
chr4	39531356	39531672	chr4:39531356-39531672	2	.	39531599	39531600	0,0,0	2	186,14	0,302
chr4	39584522	39584736	chr4:39584522-39584736	2	.	39584609	39584610	0,0,0	2	14,53	0,161
chr4	39606007	39606192	chr4:39606007-39606192	3	.	39606114	39606115	0,0,0	2	34,4	0,181
chr4	39765494	39765531	chr4:39765494-39765531	2	.	39765516	39765517	0,0,0	2	17,9	0,28
chr4	39951274	39951970	chr4:39951274-39951970	2	.	39951604	39951605	0,0,0	2	296,331	0,365
chr4	40136045	40136267	chr4:40136045-40136267	2	.	40136146	40136147	0,0,0	2	1,19	0,203
chr4	4031242	4031487	chr4:4031242-4031487	2	.	4031337	4031338	0,0,0	2	2,55	0,190
chr4	40812631	40812787	chr4:40812631-40812787	2	.	40812709	40812710	0,0,0	2	7,5	0,151
chr4	4162385	4162767	chr4:4162385-4162767	2	.	4162582	4162583	0,0,0	2	14,1	0,381
chr4	41976181	41976583	chr4:41976181-41976583	2	.	41976381	41976382	0,0,0	2	2,3	0,399
chr4	42495331	42495598	chr4:42495331-42495598	3	.	42495458	42495459	0,0,0	2	1,12	0,255
chr4	4433746	4434393	chr4:4433746-4434393	2	.	4434041	4434042	0,0,0	2	236,292	0,355
chr4	4435596	4435865	chr4:4435596-4435865	2	.	4435744	4435745	0,0,0	2	36,8	0,261
chr4	44515005	44515112	chr4:44515005-44515112	2	.	44515070	44515071	0,0,0	2	35,10	0,97
chr4	4482462	4482840	chr4:4482462-4482840	2	.	4482660	4482661	0,0,0	2	22,2	0,376
chr4	4505735	4505999	chr4:4505735-4505999	2	.	4505865	4505866	0,0,0	2	1,4	0,260
chr4	4528006	4528138	chr4:4528006-4528138	3	.	4528072	4528073	0,0,0	2	6,4	0,128
chr4	4610747	4610948	chr4:4610747-4610948	2	.	4610831	4610832	0,0,0	2	43,74	0,127
chr4	4626108	4626260	chr4:4626108-4626260	2	.	4626184	4626185	0,0,0	2	2,1	0,151
chr4	4789462	4789862	chr4:4789462-4789862	2	.	4789574	4789575	0,0,0	2	13,188	0,212
chr4	4814268	4814497	chr4:4814268-4814497	3	.	4814377	4814378	0,0,0	2	51,60	0,169
chr4	4928388	4928782	chr4:4928388-4928782	7	.	4928612	4928613	0,0,0	2	130,75	0,319
chr4	4929962	4930214	chr4:4929962-4930214	2	.	4930083	4930084	0,0,0	2	3,11	0,241
chr4	4933373	4933732	chr4:4933373-4933732	23	.	4933482	4933483	0,0,0	2	78,218	0,141
chr4	50449504	50449866	chr4:50449504-50449866	2	.	50449674	50449675	0,0,0	2	9,30	0,332
chr4	50509347	50509597	chr4:50509347-50509597	2	.	50509463	50509464	0,0,0	2	4,20	0,230
chr4	50523552	50523806	chr4:50523552-50523806	2	.	50523668	50523669	0,0,0	2	8,29	0,225
chr4	5070131	5070395	chr4:5070131-5070395	3	.	5070247	5070248	0,0,0	2	24,54	0,210
chr4	5072313	5072528	chr4:5072313-5072528	2	.	5072444	5072445	0,0,0	2	87,38	0,177
chr4	50776762	50776913	chr4:50776762-50776913	2	.	50776840	50776841	0,0,0	2	8,2	0,149
chr4	51372181	51372352	chr4:51372181-51372352	2	.	51372260	51372261	0,0,0	2	4,15	0,156
chr4	51494326	51494433	chr4:51494326-51494433	2	.	51494372	51494373	0,0,0	2	4,18	0,89
chr4	5156174	5156559	chr4:5156174-5156559	20	.	5156281	5156282	0,0,0	2	83,252	0,133
chr4	5156851	5157085	chr4:5156851-5157085	4	.	5157008	5157009	0,0,0	2	86,5	0,229
chr4	5157757	5158113	chr4:5157757-5158113	4	.	5157928	5157929	0,0,0	2	133,145	0,211
chr4	5159472	5159895	chr4:5159472-5159895	8	.	5159842	5159843	0,0,0	2	348,30	0,393
chr4	51733227	51733606	chr4:51733227-51733606	3	.	51733414	51733415	0,0,0	2	8,11	0,368
chr4	5204408	5204801	chr4:5204408-5204801	2	.	5204542	5204543	0,0,0	2	1,124	0,269
chr4	5233639	5233919	chr4:5233639-5233919	4	.	5233776	5233777	0,0,0	2	16,20	0,260
chr4	5235815	5236409	chr4:5235815-5236409	3	.	5236123	5236124	0,0,0	2	268,245	0,349
chr4	52541121	52541368	chr4:52541121-52541368	2	.	52541245	52541246	0,0,0	2	4,1	0,246
chr4	52658164	52658471	chr4:52658164-52658471	2	.	52658331	52658332	0,0,0	2	40,11	0,296
chr4	52659108	52659284	chr4:52659108-52659284	2	.	52659199	52659200	0,0,0	2	16,9	0,167
chr4	52758189	52758381	chr4:52758189-52758381	2	.	52758293	52758294	0,0,0	2	20,3	0,189
chr4	52800638	52801020	chr4:52800638-52801020	2	.	52800861	52800862	0,0,0	2	68,2	0,380
chr4	53271135	53271368	chr4:53271135-53271368	2	.	53271252	53271253	0,0,0	2	4,2	0,231
chr4	5358557	5358706	chr4:5358557-5358706	8	.	5358633	5358634	0,0,0	2	55,50	0,99
chr4	5392638	5392754	chr4:5392638-5392754	3	.	5392688	5392689	0,0,0	2	22,36	0,80
chr4	54049090	54049401	chr4:54049090-54049401	2	.	54049275	54049276	0,0,0	2	67,6	0,305
chr4	5439121	5439216	chr4:5439121-5439216	3	.	5439174	5439175	0,0,0	2	16,3	0,92
chr4	5452397	5452686	chr4:5452397-5452686	2	.	5452615	5452616	0,0,0	2	151,2	0,287
chr4	54981081	54981352	chr4:54981081-54981352	2	.	54981209	54981210	0,0,0	2	3,16	0,255
chr4	55017891	55018171	chr4:55017891-55018171	6	.	55018061	55018062	0,0,0	2	117,56	0,224
chr4	55036123	55036403	chr4:55036123-55036403	2	.	55036267	55036268	0,0,0	2	10,1	0,279
chr4	55044120	55044593	chr4:55044120-55044593	9	.	55044371	55044372	0,0,0	2	105,74	0,399
chr4	55044668	55045029	chr4:55044668-55045029	2	.	55044808	55044809	0,0,0	2	22,102	0,259
chr4	55138309	55138728	chr4:55138309-55138728	5	.	55138469	55138470	0,0,0	2	33,130	0,289
chr4	55262973	55263235	chr4:55262973-55263235	2	.	55263218	55263219	0,0,0	2	230,1	0,261
chr4	55479480	55479792	chr4:55479480-55479792	2	.	55479637	55479638	0,0,0	2	6,2	0,310
chr4	57077554	57077904	chr4:57077554-57077904	2	.	57077729	57077730	0,0,0	2	16,14	0,336
chr4	5742391	5742546	chr4:5742391-5742546	2	.	5742475	5742476	0,0,0	2	17,3	0,152
chr4	57581099	57581188	chr4:57581099-57581188	2	.	57581138	57581139	0,0,0	2	6,16	0,73
chr4	57583959	57584201	chr4:57583959-57584201	4	.	57584186	57584187	0,0,0	2	224,10	0,232
chr4	57586789	57586840	chr4:57586789-57586840	2	.	57586825	57586826	0,0,0	2	28,5	0,46
chr4	57649372	57649724	chr4:57649372-57649724	3	.	57649655	57649656	0,0,0	2	241,26	0,326
chr4	57661278	57661792	chr4:57661278-57661792	4	.	57661488	57661489	0,0,0	2	135,228	0,286
chr4	57663948	57664250	chr4:57663948-57664250	3	.	57664029	57664030	0,0,0	2	12,150	0,152
chr4	57685474	57685539	chr4:57685474-57685539	2	.	57685513	57685514	0,0,0	2	17,3	0,62
chr4	57795754	57795814	chr4:57795754-57795814	2	.	57795798	57795799	0,0,0	2	37,7	0,53
chr4	58142602	58142700	chr4:58142602-58142700	3	.	58142653	58142654	0,0,0	2	20,15	0,83
chr4	58156481	58156625	chr4:58156481-58156625	2	.	58156548	58156549	0,0,0	2	8,16	0,128
chr4	58203196	58203511	chr4:58203196-58203511	3	.	58203451	58203452	0,0,0	2	229,32	0,283
chr4	58204729	58205095	chr4:58204729-58205095	3	.	58204913	58204914	0,0,0	2	27,24	0,342
chr4	58205633	58205961	chr4:58205633-58205961	3	.	58205899	58205900	0,0,0	2	254,49	0,279
chr4	58207415	58208012	chr4:58207415-58208012	2	.	58207972	58207973	0,0,0	2	530,11	0,586
chr4	58210203	58210364	chr4:58210203-58210364	2	.	58210277	58210278	0,0,0	2	1,12	0,149
chr4	58410991	58411162	chr4:58410991-58411162	7	.	58411066	58411067	0,0,0	2	47,66	0,105
chr4	58422671	58423081	chr4:58422671-58423081	3	.	58423057	58423058	0,0,0	2	374,11	0,399
chr4	58494138	58494372	chr4:58494138-58494372	2	.	58494327	58494328	0,0,0	2	152,7	0,227
chr4	58499585	58499888	chr4:58499585-58499888	2	.	58499734	58499735	0,0,0	2	7,10	0,293
chr4	58506495	58506768	chr4:58506495-58506768	3	.	58506626	58506627	0,0,0	2	4,14	0,259
chr4	58509348	58509496	chr4:58509348-58509496	2	.	58509419	58509420	0,0,0	2	6,10	0,138
chr4	58510723	58511307	chr4:58510723-58511307	4	.	58511009	58511010	0,0,0	2	185,195	0,389
chr4	58513900	58514329	chr4:58513900-58514329	8	.	58514272	58514273	0,0,0	2	347,31	0,398
chr4	58520808	58520916	chr4:58520808-58520916	2	.	58520860	58520861	0,0,0	2	16,18	0,90
chr4	58523851	58523984	chr4:58523851-58523984	5	.	58523889	58523890	0,0,0	2	20,76	0,57
chr4	58524528	58525001	chr4:58524528-58525001	4	.	58524807	58524808	0,0,0	2	261,175	0,298
chr4	58526864	58527109	chr4:58526864-58527109	2	.	58526996	58526997	0,0,0	2	22,2	0,243
chr4	58530394	58530669	chr4:58530394-58530669	3	.	58530615	58530616	0,0,0	2	184,16	0,259
chr4	58544821	58545414	chr4:58544821-58545414	2	.	58544936	58544937	0,0,0	2	4,365	0,228
chr4	58554379	58554775	chr4:58554379-58554775	3	.	58554557	58554558	0,0,0	2	2,40	0,356
chr4	58617585	58617861	chr4:58617585-58617861	10	.	58617713	58617714	0,0,0	2	50,68	0,208
chr4	58662329	58662615	chr4:58662329-58662615	2	.	58662466	58662467	0,0,0	2	6,16	0,270
chr4	58763042	58763435	chr4:58763042-58763435	6	.	58763205	58763206	0,0,0	2	34,100	0,293
chr4	5876547	5876805	chr4:5876547-5876805	3	.	5876681	5876682	0,0,0	2	17,6	0,252
chr4	58778028	58778173	chr4:58778028-58778173	2	.	58778091	58778092	0,0,0	2	2,20	0,125
chr4	58782646	58782684	chr4:58782646-58782684	2	.	58782665	58782666	0,0,0	2	14,12	0,26
chr4	58803230	58803493	chr4:58803230-58803493	2	.	58803354	58803355	0,0,0	2	1,15	0,248
chr4	58826439	58826603	chr4:58826439-58826603	3	.	58826520	58826521	0,0,0	2	17,17	0,147
chr4	58843014	58843360	chr4:58843014-58843360	4	.	58843098	58843099	0,0,0	2	24,200	0,146
chr4	58906070	58906195	chr4:58906070-58906195	3	.	58906125	58906126	0,0,0	2	16,29	0,96
chr4	58936998	58937170	chr4:58936998-58937170	3	.	58937102	58937103	0,0,0	2	66,28	0,144
chr4	59260231	59260259	chr4:59260231-59260259	3	.	59260238	59260239	0,0,0	2	2,14	0,14
chr4	59276999	59277732	chr4:59276999-59277732	3	.	59277130	59277131	0,0,0	2	3,473	0,260
chr4	59380065	59380407	chr4:59380065-59380407	2	.	59380214	59380215	0,0,0	2	3,46	0,296
chr4	59380437	59380813	chr4:59380437-59380813	2	.	59380617	59380618	0,0,0	2	5,19	0,357
chr4	59390971	59391243	chr4:59390971-59391243	2	.	59391155	59391156	0,0,0	2	99,2	0,270
chr4	59436982	59437513	chr4:59436982-59437513	5	.	59437153	59437154	0,0,0	2	131,319	0,212
chr4	59516427	59516543	chr4:59516427-59516543	2	.	59516484	59516485	0,0,0	2	14,14	0,102
chr4	59538244	59538476	chr4:59538244-59538476	6	.	59538412	59538413	0,0,0	2	123,18	0,214
chr4	59539450	59539974	chr4:59539450-59539974	7	.	59539511	59539512	0,0,0	2	43,444	0,80
chr4	59544254	59544709	chr4:59544254-59544709	2	.	59544696	59544697	0,0,0	2	440,10	0,445
chr4	59546344	59546525	chr4:59546344-59546525	2	.	59546432	59546433	0,0,0	2	7,10	0,171
chr4	59549471	59549819	chr4:59549471-59549819	5	.	59549689	59549690	0,0,0	2	163,74	0,274
chr4	59552060	59552243	chr4:59552060-59552243	2	.	59552173	59552174	0,0,0	2	60,16	0,167
chr4	59713936	59714100	chr4:59713936-59714100	2	.	59714022	59714023	0,0,0	2	10,1	0,163
chr4	59797021	59797501	chr4:59797021-59797501	4	.	59797359	59797360	0,0,0	2	288,91	0,389
chr4	60185996	60186270	chr4:60185996-60186270	2	.	60186131	60186132	0,0,0	2	8,11	0,263
chr4	60662163	60662582	chr4:60662163-60662582	3	.	60662380	60662381	0,0,0	2	103,87	0,332
chr4	60840720	60840802	chr4:60840720-60840802	2	.	60840756	60840757	0,0,0	2	14,23	0,59
chr4	60874347	60874632	chr4:60874347-60874632	2	.	60874487	60874488	0,0,0	2	3,7	0,278
chr4	60984078	60984369	chr4:60984078-60984369	2	.	60984194	60984195	0,0,0	2	11,69	0,222
chr4	6115671	6115776	chr4:6115671-6115776	3	.	6115722	6115723	0,0,0	2	4,6	0,99
chr4	61172882	61173017	chr4:61172882-61173017	2	.	61172908	61172909	0,0,0	2	20,102	0,33
chr4	61787195	61787557	chr4:61787195-61787557	3	.	61787388	61787389	0,0,0	2	27,2	0,360
chr4	62438622	62439064	chr4:62438622-62439064	5	.	62438966	62438967	0,0,0	2	274,27	0,415
chr4	62760274	62760428	chr4:62760274-62760428	2	.	62760352	62760353	0,0,0	2	21,18	0,136
chr4	6380918	6381024	chr4:6380918-6381024	2	.	6380990	6380991	0,0,0	2	42,3	0,103
chr4	64011079	64011213	chr4:64011079-64011213	2	.	64011136	64011137	0,0,0	2	3,21	0,113
chr4	64277633	64277870	chr4:64277633-64277870	2	.	64277754	64277755	0,0,0	2	10,3	0,234
chr4	6535702	6535896	chr4:6535702-6535896	2	.	6535790	6535791	0,0,0	2	4,21	0,173
chr4	66187013	66187349	chr4:66187013-66187349	2	.	66187177	66187178	0,0,0	2	11,17	0,319
chr4	66436244	66436659	chr4:66436244-66436659	2	.	66436468	66436469	0,0,0	2	51,17	0,398
chr4	66440911	66441433	chr4:66440911-66441433	6	.	66441247	66441248	0,0,0	2	288,136	0,386
chr4	66577699	66577907	chr4:66577699-66577907	10	.	66577870	66577871	0,0,0	2	169,33	0,175
chr4	6705752	6705828	chr4:6705752-6705828	3	.	6705783	6705784	0,0,0	2	5,18	0,58
chr4	67158048	67158346	chr4:67158048-67158346	3	.	67158214	67158215	0,0,0	2	157,122	0,176
chr4	67162253	67162417	chr4:67162253-67162417	2	.	67162328	67162329	0,0,0	2	8,20	0,144
chr4	6717945	6718225	chr4:6717945-6718225	2	.	6718089	6718090	0,0,0	2	17,8	0,272
chr4	67181480	67181664	chr4:67181480-67181664	2	.	67181568	67181569	0,0,0	2	18,25	0,159
chr4	67190689	67190835	chr4:67190689-67190835	2	.	67190771	67190772	0,0,0	2	22,3	0,143
chr4	67191344	67191655	chr4:67191344-67191655	2	.	67191647	67191648	0,0,0	2	298,1	0,310
chr4	67270320	67270666	chr4:67270320-67270666	3	.	67270497	67270498	0,0,0	2	21,11	0,335
chr4	68908011	68908214	chr4:68908011-68908214	2	.	68908111	68908112	0,0,0	2	9,10	0,193
chr4	69478277	69478683	chr4:69478277-69478683	6	.	69478457	69478458	0,0,0	2	130,175	0,231
chr4	69554081	69554389	chr4:69554081-69554389	3	.	69554276	69554277	0,0,0	2	108,24	0,284
chr4	6960262	6960407	chr4:6960262-6960407	2	.	6960321	6960322	0,0,0	2	4,30	0,115
chr4	6973230	6973314	chr4:6973230-6973314	3	.	6973287	6973288	0,0,0	2	40,9	0,75
chr4	69895341	69895545	chr4:69895341-69895545	2	.	69895366	69895367	0,0,0	2	17,170	0,34
chr4	7009417	7009753	chr4:7009417-7009753	2	.	7009583	7009584	0,0,0	2	3,6	0,330
chr4	7031908	7031947	chr4:7031908-7031947	2	.	7031930	7031931	0,0,0	2	12,5	0,34
chr4	70384199	70384215	chr4:70384199-70384215	2	.	70384207	70384208	0,0,0	2	4,2	0,14
chr4	70389062	70389163	chr4:70389062-70389163	2	.	70389119	70389120	0,0,0	2	16,1	0,100
chr4	70552108	70552380	chr4:70552108-70552380	4	.	70552239	70552240	0,0,0	2	8,16	0,256
chr4	70899397	70899603	chr4:70899397-70899603	2	.	70899492	70899493	0,0,0	2	2,16	0,190
chr4	70967614	70968222	chr4:70967614-70968222	5	.	70967779	70967780	0,0,0	2	123,400	0,208
chr4	70970953	70971186	chr4:70970953-70971186	2	.	70971053	70971054	0,0,0	2	16,48	0,185
chr4	71161408	71161520	chr4:71161408-71161520	2	.	71161468	71161469	0,0,0	2	17,7	0,105
chr4	71281480	71281753	chr4:71281480-71281753	2	.	71281613	71281614	0,0,0	2	5,11	0,262
chr4	71779915	71780228	chr4:71779915-71780228	11	.	71780092	71780093	0,0,0	2	157,115	0,198
chr4	71934057	71934246	chr4:71934057-71934246	2	.	71934164	71934165	0,0,0	2	43,17	0,172
chr4	72307424	72307724	chr4:72307424-72307724	2	.	72307568	72307569	0,0,0	2	3,14	0,286
chr4	72617539	72617724	chr4:72617539-72617724	2	.	72617607	72617608	0,0,0	2	16,64	0,121
chr4	72973117	72973194	chr4:72973117-72973194	2	.	72973150	72973151	0,0,0	2	6,15	0,62
chr4	73308778	73309230	chr4:73308778-73309230	2	.	73308853	73308854	0,0,0	2	19,319	0,133
chr4	73479682	73479941	chr4:73479682-73479941	2	.	73479857	73479858	0,0,0	2	110,18	0,241
chr4	73595700	73595904	chr4:73595700-73595904	2	.	73595802	73595803	0,0,0	2	7,5	0,199
chr4	73672547	73672725	chr4:73672547-73672725	3	.	73672642	73672643	0,0,0	2	25,11	0,167
chr4	73706450	73706770	chr4:73706450-73706770	3	.	73706611	73706612	0,0,0	2	20,17	0,303
chr4	73767133	73767475	chr4:73767133-73767475	3	.	73767243	73767244	0,0,0	2	1,121	0,221
chr4	73779009	73779365	chr4:73779009-73779365	6	.	73779220	73779221	0,0,0	2	117,49	0,307
chr4	73785309	73785615	chr4:73785309-73785615	3	.	73785452	73785453	0,0,0	2	19,38	0,268
chr4	73871336	73871552	chr4:73871336-73871552	5	.	73871397	73871398	0,0,0	2	20,112	0,104
chr4	74012858	74012977	chr4:74012858-74012977	2	.	74012918	74012919	0,0,0	2	13,11	0,108
chr4	74860843	74861141	chr4:74860843-74861141	5	.	74861009	74861010	0,0,0	2	49,14	0,284
chr4	75266655	75267068	chr4:75266655-75267068	2	.	75266852	75266853	0,0,0	2	3,21	0,392
chr4	75771411	75771761	chr4:75771411-75771761	4	.	75771452	75771453	0,0,0	2	16,283	0,67
chr4	76213240	76213639	chr4:76213240-76213639	4	.	76213436	76213437	0,0,0	2	22,28	0,371
chr4	77780729	77780995	chr4:77780729-77780995	2	.	77780863	77780864	0,0,0	2	10,7	0,259
chr4	78255516	78255600	chr4:78255516-78255600	2	.	78255556	78255557	0,0,0	2	16,19	0,65
chr4	7838308	7838347	chr4:7838308-7838347	2	.	7838335	7838336	0,0,0	2	24,7	0,32
chr4	7838883	7839081	chr4:7838883-7839081	2	.	7838926	7838927	0,0,0	2	3,114	0,84
chr4	7871312	7871393	chr4:7871312-7871393	2	.	7871340	7871341	0,0,0	2	8,32	0,49
chr4	8052566	8052760	chr4:8052566-8052760	2	.	8052616	8052617	0,0,0	2	1,93	0,101
chr4	8083313	8083691	chr4:8083313-8083691	2	.	8083511	8083512	0,0,0	2	20,1	0,377
chr4	81052177	81052411	chr4:81052177-81052411	3	.	81052289	81052290	0,0,0	2	6,15	0,219
chr4	8186297	8186660	chr4:8186297-8186660	2	.	8186652	8186653	0,0,0	2	352,3	0,360
chr4	82271803	82271961	chr4:82271803-82271961	3	.	82271891	82271892	0,0,0	2	32,13	0,145
chr4	84089863	84090258	chr4:84089863-84090258	3	.	84090057	84090058	0,0,0	2	5,11	0,384
chr4	8426018	8426405	chr4:8426018-8426405	2	.	8426286	8426287	0,0,0	2	152,1	0,386
chr4	85042999	85043341	chr4:85042999-85043341	2	.	85043186	85043187	0,0,0	2	39,6	0,336
chr4	8549271	8549464	chr4:8549271-8549464	3	.	8549284	8549285	0,0,0	2	6,171	0,22
chr4	86414600	86414991	chr4:86414600-86414991	2	.	86414739	86414740	0,0,0	2	52,163	0,228
chr4	86447633	86448075	chr4:86447633-86448075	4	.	86447819	86447820	0,0,0	2	111,180	0,262
chr4	86455367	86455617	chr4:86455367-86455617	8	.	86455544	86455545	0,0,0	2	163,57	0,193
chr4	86476435	86476703	chr4:86476435-86476703	3	.	86476568	86476569	0,0,0	2	14,14	0,254
chr4	86511365	86511426	chr4:86511365-86511426	2	.	86511399	86511400	0,0,0	2	19,10	0,51
chr4	86589684	86590001	chr4:86589684-86590001	2	.	86589847	86589848	0,0,0	2	25,15	0,302
chr4	86595612	86595795	chr4:86595612-86595795	2	.	86595661	86595662	0,0,0	2	1,84	0,99
chr4	86612159	86612441	chr4:86612159-86612441	2	.	86612283	86612284	0,0,0	2	8,41	0,241
chr4	86852273	86852490	chr4:86852273-86852490	2	.	86852384	86852385	0,0,0	2	15,9	0,208
chr4	86853002	86853144	chr4:86853002-86853144	2	.	86853106	86853107	0,0,0	2	73,5	0,137
chr4	86862008	86862267	chr4:86862008-86862267	2	.	86862096	86862097	0,0,0	2	3,84	0,175
chr4	86862705	86862918	chr4:86862705-86862918	2	.	86862822	86862823	0,0,0	2	32,10	0,203
chr4	86863681	86863961	chr4:86863681-86863961	7	.	86863762	86863763	0,0,0	2	35,151	0,129
chr4	86945439	86945812	chr4:86945439-86945812	3	.	86945621	86945622	0,0,0	2	17,25	0,348
chr4	86961327	86961553	chr4:86961327-86961553	2	.	86961376	86961377	0,0,0	2	4,130	0,96
chr4	87014365	87014626	chr4:87014365-87014626	2	.	87014426	87014427	0,0,0	2	7,144	0,117
chr4	87195997	87196329	chr4:87195997-87196329	3	.	87196166	87196167	0,0,0	2	24,17	0,315
chr4	87199998	87200371	chr4:87199998-87200371	3	.	87200193	87200194	0,0,0	2	33,15	0,358
chr4	87370653	87370939	chr4:87370653-87370939	2	.	87370825	87370826	0,0,0	2	74,14	0,272
chr4	87389369	87389692	chr4:87389369-87389692	2	.	87389537	87389538	0,0,0	2	21,6	0,317
chr4	87444624	87444808	chr4:87444624-87444808	2	.	87444714	87444715	0,0,0	2	2,4	0,180
chr4	8747995	8748179	chr4:8747995-8748179	2	.	8748094	8748095	0,0,0	2	19,3	0,181
chr4	87530686	87531019	chr4:87530686-87531019	2	.	87530849	87530850	0,0,0	2	2,8	0,325
chr4	87593570	87594003	chr4:87593570-87594003	2	.	87593596	87593597	0,0,0	2	3,382	0,51
chr4	87658813	87658845	chr4:87658813-87658845	2	.	87658833	87658834	0,0,0	2	19,9	0,23
chr4	87780407	87780579	chr4:87780407-87780579	2	.	87780460	87780461	0,0,0	2	13,77	0,95
chr4	8821012	8821454	chr4:8821012-8821454	3	.	8821245	8821246	0,0,0	2	44,19	0,423
chr4	88213641	88213713	chr4:88213641-88213713	2	.	88213674	88213675	0,0,0	2	10,14	0,58
chr4	8943698	8944001	chr4:8943698-8944001	3	.	8943817	8943818	0,0,0	2	4,67	0,236
chr4	9033565	9033906	chr4:9033565-9033906	3	.	9033723	9033724	0,0,0	2	7,30	0,311
chr4	9061559	9061657	chr4:9061559-9061657	2	.	9061599	9061600	0,0,0	2	2,19	0,79
chr4	9233456	9233692	chr4:9233456-9233692	2	.	9233572	9233573	0,0,0	2	3,5	0,231
chr4	9245547	9245847	chr4:9245547-9245847	4	.	9245700	9245701	0,0,0	2	24,17	0,283
chr4	9245866	9246298	chr4:9245866-9246298	8	.	9246211	9246212	0,0,0	2	300,40	0,392
chr4	9246475	9246791	chr4:9246475-9246791	2	.	9246632	9246633	0,0,0	2	17,17	0,299
chr4	998484	998876	chr4:998484-998876	4	.	998675	998676	0,0,0	2	26,34	0,358
chr5	1023677	1023898	chr5:1023677-1023898	2	.	1023793	1023794	0,0,0	2	29,17	0,204
chr5	1079728	1079817	chr5:1079728-1079817	4	.	1079777	1079778	0,0,0	2	39,28	0,61
chr5	10921212	10921294	chr5:10921212-10921294	2	.	10921255	10921256	0,0,0	2	14,9	0,73
chr5	11189228	11189480	chr5:11189228-11189480	4	.	11189376	11189377	0,0,0	2	54,8	0,244
chr5	11349087	11349242	chr5:11349087-11349242	2	.	11349156	11349157	0,0,0	2	8,23	0,132
chr5	11609155	11609311	chr5:11609155-11609311	2	.	11609230	11609231	0,0,0	2	4,8	0,148
chr5	11802806	11803029	chr5:11802806-11803029	2	.	11802927	11802928	0,0,0	2	22,1	0,222
chr5	1186782	1186918	chr5:1186782-1186918	2	.	1186844	1186845	0,0,0	2	10,20	0,116
chr5	1187970	1188328	chr5:1187970-1188328	3	.	1188015	1188016	0,0,0	2	22,289	0,69
chr5	11898735	11899150	chr5:11898735-11899150	2	.	11898773	11898774	0,0,0	2	1,339	0,76
chr5	12041435	12041772	chr5:12041435-12041772	3	.	12041662	12041663	0,0,0	2	224,106	0,231
chr5	12042153	12042481	chr5:12042153-12042481	2	.	12042260	12042261	0,0,0	2	3,116	0,212
chr5	12060859	12060956	chr5:12060859-12060956	2	.	12060912	12060913	0,0,0	2	17,7	0,90
chr5	12100791	12101158	chr5:12100791-12101158	3	.	12100846	12100847	0,0,0	2	14,269	0,98
chr5	12320150	12320430	chr5:12320150-12320430	2	.	12320280	12320281	0,0,0	2	1,19	0,261
chr5	12396221	12396523	chr5:12396221-12396523	2	.	12396377	12396378	0,0,0	2	14,3	0,299
chr5	12463921	12464105	chr5:12463921-12464105	4	.	12464022	12464023	0,0,0	2	27,7	0,177
chr5	12570715	12571126	chr5:12570715-12571126	2	.	12570906	12570907	0,0,0	2	7,35	0,376
chr5	12757651	12757879	chr5:12757651-12757879	2	.	12757835	12757836	0,0,0	2	162,21	0,207
chr5	1277207	1277507	chr5:1277207-1277507	4	.	1277326	1277327	0,0,0	2	24,84	0,216
chr5	12772298	12772651	chr5:12772298-12772651	2	.	12772524	12772525	0,0,0	2	150,50	0,303
chr5	1279941	1280129	chr5:1279941-1280129	2	.	1280040	1280041	0,0,0	2	15,3	0,185
chr5	13489195	13489506	chr5:13489195-13489506	2	.	13489357	13489358	0,0,0	2	18,4	0,307
chr5	13554181	13554413	chr5:13554181-13554413	2	.	13554391	13554392	0,0,0	2	196,6	0,226
chr5	13651333	13651686	chr5:13651333-13651686	4	.	13651540	13651541	0,0,0	2	89,27	0,326
chr5	13666175	13666534	chr5:13666175-13666534	4	.	13666498	13666499	0,0,0	2	305,16	0,343
chr5	13668142	13668559	chr5:13668142-13668559	2	.	13668461	13668462	0,0,0	2	239,17	0,400
chr5	13779612	13780029	chr5:13779612-13780029	2	.	13779799	13779800	0,0,0	2	17,58	0,359
chr5	13800512	13800652	chr5:13800512-13800652	2	.	13800567	13800568	0,0,0	2	14,43	0,97
chr5	13813604	13814089	chr5:13813604-13814089	3	.	13813703	13813704	0,0,0	2	44,329	0,156
chr5	1383641	1383819	chr5:1383641-1383819	2	.	1383727	1383728	0,0,0	2	6,10	0,168
chr5	14014228	14014653	chr5:14014228-14014653	2	.	14014437	14014438	0,0,0	2	12,18	0,407
chr5	14214061	14214419	chr5:14214061-14214419	2	.	14214235	14214236	0,0,0	2	9,18	0,340
chr5	14441801	14441984	chr5:14441801-14441984	2	.	14441886	14441887	0,0,0	2	1,12	0,171
chr5	14652136	14652374	chr5:14652136-14652374	4	.	14652248	14652249	0,0,0	2	5,18	0,220
chr5	14669749	14669834	chr5:14669749-14669834	2	.	14669786	14669787	0,0,0	2	2,11	0,74
chr5	14754151	14754408	chr5:14754151-14754408	3	.	14754257	14754258	0,0,0	2	3,47	0,210
chr5	14889186	14889563	chr5:14889186-14889563	4	.	14889341	14889342	0,0,0	2	132,198	0,179
chr5	14890974	14891305	chr5:14890974-14891305	2	.	14891029	14891030	0,0,0	2	4,224	0,107
chr5	14894343	14895019	chr5:14894343-14895019	10	.	14894720	14894721	0,0,0	2	352,273	0,403
chr5	14895924	14895982	chr5:14895924-14895982	2	.	14895953	14895954	0,0,0	2	13,12	0,46
chr5	14896768	14897191	chr5:14896768-14897191	2	.	14896994	14896995	0,0,0	2	60,29	0,394
chr5	15105977	15106220	chr5:15105977-15106220	2	.	15106096	15106097	0,0,0	2	8,11	0,232
chr5	15122925	15123206	chr5:15122925-15123206	2	.	15123039	15123040	0,0,0	2	12,64	0,217
chr5	15125244	15125721	chr5:15125244-15125721	4	.	15125609	15125610	0,0,0	2	323,69	0,408
chr5	15170398	15170775	chr5:15170398-15170775	5	.	15170574	15170575	0,0,0	2	71,95	0,282
chr5	15317898	15318082	chr5:15317898-15318082	2	.	15317995	15317996	0,0,0	2	20,9	0,175
chr5	15388944	15389030	chr5:15388944-15389030	2	.	15388970	15388971	0,0,0	2	15,47	0,39
chr5	16024680	16025031	chr5:16024680-16025031	3	.	16024814	16024815	0,0,0	2	22,104	0,247
chr5	16380014	16380445	chr5:16380014-16380445	2	.	16380389	16380390	0,0,0	2	341,21	0,410
chr5	16392864	16392997	chr5:16392864-16392997	7	.	16392975	16392976	0,0,0	2	105,15	0,118
chr5	16396410	16396817	chr5:16396410-16396817	2	.	16396672	16396673	0,0,0	2	129,10	0,397
chr5	16411874	16412193	chr5:16411874-16412193	3	.	16411907	16411908	0,0,0	2	15,267	0,52
chr5	16496021	16496368	chr5:16496021-16496368	3	.	16496099	16496100	0,0,0	2	22,212	0,135
chr5	16497228	16497421	chr5:16497228-16497421	4	.	16497261	16497262	0,0,0	2	31,157	0,36
chr5	16498657	16499035	chr5:16498657-16499035	10	.	16498710	16498711	0,0,0	2	17,288	0,90
chr5	16531416	16531873	chr5:16531416-16531873	7	.	16531539	16531540	0,0,0	2	59,269	0,188
chr5	16571054	16571141	chr5:16571054-16571141	2	.	16571070	16571071	0,0,0	2	10,64	0,23
chr5	16722114	16722379	chr5:16722114-16722379	2	.	16722252	16722253	0,0,0	2	18,5	0,260
chr5	16726003	16726321	chr5:16726003-16726321	2	.	16726163	16726164	0,0,0	2	5,1	0,317
chr5	16733599	16733996	chr5:16733599-16733996	2	.	16733606	16733607	0,0,0	2	6,388	0,9
chr5	17117014	17117062	chr5:17117014-17117062	2	.	17117037	17117038	0,0,0	2	16,16	0,32
chr5	17594095	17594469	chr5:17594095-17594469	2	.	17594288	17594289	0,0,0	2	17,4	0,370
chr5	17725138	17725405	chr5:17725138-17725405	2	.	17725197	17725198	0,0,0	2	5,153	0,114
chr5	17866278	17866635	chr5:17866278-17866635	3	.	17866539	17866540	0,0,0	2	195,28	0,329
chr5	17866648	17866952	chr5:17866648-17866952	2	.	17866838	17866839	0,0,0	2	78,1	0,303
chr5	17872878	17873057	chr5:17872878-17873057	2	.	17872967	17872968	0,0,0	2	12,11	0,168
chr5	18611765	18612131	chr5:18611765-18612131	12	.	18611946	18611947	0,0,0	2	26,29	0,337
chr5	19060847	19060958	chr5:19060847-19060958	2	.	19060901	19060902	0,0,0	2	19,21	0,90
chr5	19091962	19092127	chr5:19091962-19092127	2	.	19092036	19092037	0,0,0	2	5,20	0,145
chr5	1909370	1909454	chr5:1909370-1909454	2	.	1909401	1909402	0,0,0	2	10,30	0,54
chr5	19153307	19153533	chr5:19153307-19153533	3	.	19153435	19153436	0,0,0	2	37,5	0,221
chr5	19155247	19155576	chr5:19155247-19155576	2	.	19155406	19155407	0,0,0	2	18,28	0,301
chr5	19157972	19158270	chr5:19157972-19158270	4	.	19158100	19158101	0,0,0	2	60,100	0,198
chr5	19169761	19169916	chr5:19169761-19169916	7	.	19169875	19169876	0,0,0	2	107,33	0,122
chr5	19171592	19171748	chr5:19171592-19171748	2	.	19171671	19171672	0,0,0	2	7,3	0,153
chr5	19176401	19176695	chr5:19176401-19176695	2	.	19176675	19176676	0,0,0	2	257,1	0,293
chr5	19179636	19180054	chr5:19179636-19180054	3	.	19179883	19179884	0,0,0	2	80,2	0,416
chr5	19181083	19181297	chr5:19181083-19181297	5	.	19181218	19181219	0,0,0	2	82,25	0,189
chr5	19208735	19208894	chr5:19208735-19208894	3	.	19208803	19208804	0,0,0	2	7,29	0,130
chr5	19209386	19209602	chr5:19209386-19209602	2	.	19209466	19209467	0,0,0	2	3,58	0,158
chr5	19242000	19242400	chr5:19242000-19242400	2	.	19242200	19242201	0,0,0	2	20,19	0,381
chr5	19254268	19254661	chr5:19254268-19254661	9	.	19254448	19254449	0,0,0	2	113,144	0,249
chr5	19269498	19269908	chr5:19269498-19269908	5	.	19269620	19269621	0,0,0	2	77,242	0,168
chr5	1927796	1928164	chr5:1927796-1928164	3	.	1927975	1927976	0,0,0	2	10,18	0,350
chr5	19298517	19298817	chr5:19298517-19298817	3	.	19298583	19298584	0,0,0	2	17,183	0,117
chr5	19901384	19901416	chr5:19901384-19901416	2	.	19901406	19901407	0,0,0	2	20,7	0,25
chr5	19932869	19932991	chr5:19932869-19932991	3	.	19932913	19932914	0,0,0	2	4,36	0,86
chr5	20255049	20255123	chr5:20255049-20255123	9	.	20255081	20255082	0,0,0	2	19,28	0,46
chr5	20690604	20690831	chr5:20690604-20690831	2	.	20690720	20690721	0,0,0	2	27,20	0,207
chr5	2098349	2098680	chr5:2098349-2098680	2	.	2098503	2098504	0,0,0	2	1,23	0,308
chr5	21148705	21148840	chr5:21148705-21148840	2	.	21148770	21148771	0,0,0	2	7,10	0,125
chr5	21351131	21351523	chr5:21351131-21351523	2	.	21351191	21351192	0,0,0	2	34,305	0,87
chr5	21478837	21479307	chr5:21478837-21479307	3	.	21479215	21479216	0,0,0	2	376,89	0,381
chr5	21738002	21738210	chr5:21738002-21738210	2	.	21738098	21738099	0,0,0	2	19,34	0,174
chr5	21739416	21739691	chr5:21739416-21739691	3	.	21739518	21739519	0,0,0	2	82,152	0,123
chr5	22266021	22266114	chr5:22266021-22266114	2	.	22266068	22266069	0,0,0	2	13,11	0,82
chr5	22554166	22554467	chr5:22554166-22554467	2	.	22554221	22554222	0,0,0	2	20,210	0,91
chr5	22559308	22559545	chr5:22559308-22559545	2	.	22559397	22559398	0,0,0	2	7,64	0,173
chr5	23039622	23039938	chr5:23039622-23039938	2	.	23039737	23039738	0,0,0	2	5,90	0,226
chr5	2373879	2374011	chr5:2373879-2374011	2	.	2373940	2373941	0,0,0	2	3,11	0,121
chr5	24011791	24012109	chr5:24011791-24012109	2	.	24011947	24011948	0,0,0	2	3,7	0,311
chr5	24018563	24019010	chr5:24018563-24019010	12	.	24018791	24018792	0,0,0	2	48,38	0,409
chr5	24035033	24035301	chr5:24035033-24035301	6	.	24035118	24035119	0,0,0	2	67,164	0,104
chr5	24083322	24083644	chr5:24083322-24083644	7	.	24083602	24083603	0,0,0	2	257,18	0,304
chr5	24826341	24826599	chr5:24826341-24826599	2	.	24826473	24826474	0,0,0	2	13,6	0,252
chr5	2504709	2504983	chr5:2504709-2504983	2	.	2504860	2504861	0,0,0	2	33,4	0,270
chr5	26307476	26307542	chr5:26307476-26307542	3	.	26307495	26307496	0,0,0	2	12,38	0,28
chr5	2636677	2637049	chr5:2636677-2637049	2	.	2636853	2636854	0,0,0	2	6,25	0,347
chr5	28876228	28876533	chr5:28876228-28876533	2	.	28876394	28876395	0,0,0	2	33,5	0,300
chr5	29031142	29031470	chr5:29031142-29031470	2	.	29031303	29031304	0,0,0	2	5,9	0,319
chr5	29104651	29104885	chr5:29104651-29104885	4	.	29104769	29104770	0,0,0	2	19,15	0,219
chr5	2928769	2928908	chr5:2928769-2928908	2	.	2928837	2928838	0,0,0	2	3,4	0,135
chr5	29332866	29333228	chr5:29332866-29333228	3	.	29333063	29333064	0,0,0	2	69,35	0,327
chr5	29430014	29430208	chr5:29430014-29430208	2	.	29430103	29430104	0,0,0	2	4,19	0,175
chr5	29476420	29476769	chr5:29476420-29476769	4	.	29476597	29476598	0,0,0	2	11,5	0,344
chr5	29480025	29480403	chr5:29480025-29480403	2	.	29480249	29480250	0,0,0	2	93,22	0,356
chr5	29894073	29894175	chr5:29894073-29894175	2	.	29894130	29894131	0,0,0	2	20,6	0,96
chr5	30170193	30170410	chr5:30170193-30170410	2	.	30170295	30170296	0,0,0	2	3,15	0,202
chr5	30203254	30203471	chr5:30203254-30203471	2	.	30203362	30203363	0,0,0	2	13,12	0,205
chr5	30303551	30303860	chr5:30303551-30303860	2	.	30303692	30303693	0,0,0	2	7,33	0,276
chr5	30303879	30304266	chr5:30303879-30304266	2	.	30304262	30304263	0,0,0	2	382,1	0,386
chr5	30369785	30369977	chr5:30369785-30369977	2	.	30369889	30369890	0,0,0	2	19,1	0,191
chr5	30509356	30509723	chr5:30509356-30509723	2	.	30509533	30509534	0,0,0	2	4,15	0,352
chr5	30592405	30592688	chr5:30592405-30592688	2	.	30592550	30592551	0,0,0	2	10,2	0,281
chr5	30597093	30597487	chr5:30597093-30597487	4	.	30597414	30597415	0,0,0	2	278,29	0,365
chr5	30598963	30599095	chr5:30598963-30599095	2	.	30599030	30599031	0,0,0	2	6,3	0,129
chr5	30622827	30623217	chr5:30622827-30623217	2	.	30623121	30623122	0,0,0	2	219,19	0,371
chr5	30650090	30650298	chr5:30650090-30650298	2	.	30650205	30650206	0,0,0	2	27,3	0,205
chr5	30656491	30656859	chr5:30656491-30656859	2	.	30656566	30656567	0,0,0	2	19,235	0,133
chr5	30705351	30705518	chr5:30705351-30705518	2	.	30705448	30705449	0,0,0	2	33,5	0,162
chr5	30754852	30755210	chr5:30754852-30755210	2	.	30755015	30755016	0,0,0	2	8,39	0,319
chr5	30774232	30774427	chr5:30774232-30774427	2	.	30774337	30774338	0,0,0	2	20,3	0,192
chr5	30925592	30925697	chr5:30925592-30925697	2	.	30925646	30925647	0,0,0	2	6,1	0,104
chr5	30984085	30984292	chr5:30984085-30984292	4	.	30984132	30984133	0,0,0	2	8,119	0,88
chr5	31036240	31036589	chr5:31036240-31036589	2	.	31036424	31036425	0,0,0	2	29,8	0,341
chr5	31358103	31358508	chr5:31358103-31358508	12	.	31358223	31358224	0,0,0	2	110,273	0,132
chr5	31374984	31375164	chr5:31374984-31375164	2	.	31375072	31375073	0,0,0	2	3,6	0,174
chr5	31489907	31490634	chr5:31489907-31490634	4	.	31490301	31490302	0,0,0	2	378,315	0,412
chr5	31604096	31604420	chr5:31604096-31604420	14	.	31604336	31604337	0,0,0	2	207,49	0,275
chr5	31624820	31625061	chr5:31624820-31625061	2	.	31624938	31624939	0,0,0	2	9,12	0,229
chr5	31697304	31697459	chr5:31697304-31697459	2	.	31697394	31697395	0,0,0	2	31,4	0,151
chr5	31699733	31699962	chr5:31699733-31699962	2	.	31699869	31699870	0,0,0	2	56,11	0,218
chr5	32050104	32050392	chr5:32050104-32050392	2	.	32050188	32050189	0,0,0	2	66,184	0,104
chr5	32110513	32110939	chr5:32110513-32110939	2	.	32110829	32110830	0,0,0	2	223,16	0,410
chr5	32493873	32494278	chr5:32493873-32494278	30	.	32494103	32494104	0,0,0	2	167,111	0,294
chr5	32695165	32695317	chr5:32695165-32695317	4	.	32695198	32695199	0,0,0	2	9,93	0,59
chr5	32771380	32771694	chr5:32771380-32771694	2	.	32771458	32771459	0,0,0	2	65,221	0,93
chr5	32967139	32967287	chr5:32967139-32967287	2	.	32967255	32967256	0,0,0	2	91,6	0,142
chr5	33000877	33001046	chr5:33000877-33001046	2	.	33000962	33000963	0,0,0	2	5,2	0,167
chr5	33358551	33358623	chr5:33358551-33358623	2	.	33358583	33358584	0,0,0	2	13,20	0,52
chr5	33395233	33395406	chr5:33395233-33395406	2	.	33395384	33395385	0,0,0	2	131,1	0,172
chr5	33400339	33400719	chr5:33400339-33400719	2	.	33400539	33400540	0,0,0	2	22,1	0,379
chr5	33421905	33422174	chr5:33421905-33422174	2	.	33422087	33422088	0,0,0	2	104,7	0,262
chr5	33653586	33653905	chr5:33653586-33653905	22	.	33653639	33653640	0,0,0	2	26,237	0,82
chr5	33774036	33774118	chr5:33774036-33774118	2	.	33774080	33774081	0,0,0	2	10,3	0,79
chr5	33799982	33800302	chr5:33799982-33800302	2	.	33800141	33800142	0,0,0	2	6,6	0,314
chr5	33818063	33818140	chr5:33818063-33818140	2	.	33818106	33818107	0,0,0	2	11,1	0,76
chr5	33822298	33822553	chr5:33822298-33822553	3	.	33822369	33822370	0,0,0	2	70,181	0,74
chr5	33884177	33884427	chr5:33884177-33884427	2	.	33884214	33884215	0,0,0	2	2,177	0,73
chr5	34370035	34370113	chr5:34370035-34370113	4	.	34370062	34370063	0,0,0	2	13,36	0,42
chr5	34374247	34374336	chr5:34374247-34374336	2	.	34374295	34374296	0,0,0	2	9,1	0,88
chr5	34949053	34949098	chr5:34949053-34949098	3	.	34949064	34949065	0,0,0	2	1,23	0,22
chr5	34974582	34974733	chr5:34974582-34974733	3	.	34974663	34974664	0,0,0	2	43,31	0,120
chr5	35040176	35040492	chr5:35040176-35040492	2	.	35040335	35040336	0,0,0	2	8,5	0,311
chr5	35064873	35065002	chr5:35064873-35065002	2	.	35064928	35064929	0,0,0	2	12,30	0,99
chr5	35484706	35484984	chr5:35484706-35484984	2	.	35484844	35484845	0,0,0	2	9,9	0,269
chr5	36040952	36041052	chr5:36040952-36041052	2	.	36041005	36041006	0,0,0	2	9,1	0,99
chr5	3638445	3638739	chr5:3638445-3638739	2	.	3638582	3638583	0,0,0	2	1,20	0,274
chr5	36450349	36450828	chr5:36450349-36450828	3	.	36450608	36450609	0,0,0	2	69,28	0,451
chr5	36583507	36583881	chr5:36583507-36583881	3	.	36583657	36583658	0,0,0	2	27,99	0,275
chr5	36703079	36703485	chr5:36703079-36703485	2	.	36703272	36703273	0,0,0	2	4,22	0,384
chr5	36734613	36735009	chr5:36734613-36735009	2	.	36734745	36734746	0,0,0	2	12,143	0,253
chr5	36740199	36740553	chr5:36740199-36740553	2	.	36740297	36740298	0,0,0	2	4,160	0,194
chr5	37764594	37764768	chr5:37764594-37764768	3	.	37764694	37764695	0,0,0	2	57,30	0,144
chr5	38026929	38027144	chr5:38026929-38027144	7	.	38027009	38027010	0,0,0	2	36,90	0,125
chr5	38031919	38032304	chr5:38031919-38032304	3	.	38031964	38031965	0,0,0	2	36,329	0,56
chr5	39408757	39409167	chr5:39408757-39409167	6	.	39408925	39408926	0,0,0	2	11,83	0,327
chr5	3945811	3945921	chr5:3945811-3945921	2	.	3945863	3945864	0,0,0	2	2,6	0,104
[truncated: 8,651 more rows]

## Sheet: TableS7c
Genomic locations of predicted enhancers in chicken (genome assembly galGal5)
chrom	chromStart	chromEnd	name	score	strand	thickStart	thickEnd	itemRgb	blockCount	blockSizes	blockStarts
chr1	100018376	100018886	chr1:100018376-100018886	8	.	100018651	100018652	0,0,0	2	78,36	0,474
chr1	100154382	100154428	chr1:100154382-100154428	2	.	100154397	100154398	0,0,0	2	4,18	0,28
chr1	100162401	100162779	chr1:100162401-100162779	2	.	100162586	100162587	0,0,0	2	14,21	0,357
chr1	100238120	100238274	chr1:100238120-100238274	3	.	100238180	100238181	0,0,0	2	16,49	0,105
chr1	100273977	100274336	chr1:100273977-100274336	2	.	100274039	100274040	0,0,0	2	7,241	0,118
chr1	100321196	100321318	chr1:100321196-100321318	2	.	100321257	100321258	0,0,0	2	22,21	0,101
chr1	100325580	100325790	chr1:100325580-100325790	3	.	100325680	100325681	0,0,0	2	1,9	0,201
chr1	100359072	100359381	chr1:100359072-100359381	2	.	100359162	100359163	0,0,0	2	68,195	0,114
chr1	100390784	100390913	chr1:100390784-100390913	2	.	100390852	100390853	0,0,0	2	21,12	0,117
chr1	100421270	100421307	chr1:100421270-100421307	2	.	100421290	100421291	0,0,0	2	13,8	0,29
chr1	100446457	100446698	chr1:100446457-100446698	3	.	100446474	100446475	0,0,0	2	11,216	0,25
chr1	100584661	100584959	chr1:100584661-100584959	2	.	100584808	100584809	0,0,0	2	1,4	0,294
chr1	100599259	100599600	chr1:100599259-100599600	2	.	100599424	100599425	0,0,0	2	1,10	0,331
chr1	100668690	100668840	chr1:100668690-100668840	2	.	100668768	100668769	0,0,0	2	23,15	0,135
chr1	100670263	100670314	chr1:100670263-100670314	3	.	100670281	100670282	0,0,0	2	19,32	0,19
chr1	10080331	10080698	chr1:10080331-10080698	3	.	10080342	10080343	0,0,0	2	6,350	0,17
chr1	10080711	10081114	chr1:10080711-10081114	9	.	10080912	10080913	0,0,0	2	30,29	0,374
chr1	100932461	100932750	chr1:100932461-100932750	2	.	100932605	100932606	0,0,0	2	18,17	0,272
chr1	100984342	100984512	chr1:100984342-100984512	3	.	100984440	100984441	0,0,0	2	32,5	0,165
chr1	101024836	101025010	chr1:101024836-101025010	2	.	101024927	101024928	0,0,0	2	12,2	0,172
chr1	101034324	101034808	chr1:101034324-101034808	3	.	101034668	101034669	0,0,0	2	291,86	0,398
chr1	101036896	101037035	chr1:101036896-101037035	9	.	101036965	101036966	0,0,0	2	21,21	0,118
chr1	101045767	101045923	chr1:101045767-101045923	2	.	101045906	101045907	0,0,0	2	129,6	0,150
chr1	101058291	101058683	chr1:101058291-101058683	2	.	101058483	101058484	0,0,0	2	5,11	0,381
chr1	101069246	101069568	chr1:101069246-101069568	3	.	101069549	101069550	0,0,0	2	297,11	0,311
chr1	101117495	101117727	chr1:101117495-101117727	2	.	101117613	101117614	0,0,0	2	10,4	0,228
chr1	10113950	10114236	chr1:10113950-10114236	2	.	10114097	10114098	0,0,0	2	12,3	0,283
chr1	101178478	101178703	chr1:101178478-101178703	2	.	101178588	101178589	0,0,0	2	15,18	0,207
chr1	10117970	10118051	chr1:10117970-10118051	2	.	10118015	10118016	0,0,0	2	11,1	0,80
chr1	10137480	10137544	chr1:10137480-10137544	2	.	10137510	10137511	0,0,0	2	2,4	0,60
chr1	10143555	10143788	chr1:10143555-10143788	2	.	10143670	10143671	0,0,0	2	11,13	0,220
chr1	101440999	101441369	chr1:101440999-101441369	2	.	101441190	101441191	0,0,0	2	16,3	0,367
chr1	101456173	101456396	chr1:101456173-101456396	2	.	101456285	101456286	0,0,0	2	4,2	0,221
chr1	1014685	1015015	chr1:1014685-1015015	2	.	1014854	1014855	0,0,0	2	18,8	0,322
chr1	101514037	101514266	chr1:101514037-101514266	2	.	101514149	101514150	0,0,0	2	3,6	0,223
chr1	101543686	101543731	chr1:101543686-101543731	2	.	101543698	101543699	0,0,0	2	2,22	0,23
chr1	101647960	101648175	chr1:101647960-101648175	11	.	101648065	101648066	0,0,0	2	34,37	0,178
chr1	101729384	101729786	chr1:101729384-101729786	2	.	101729564	101729565	0,0,0	2	10,50	0,352
chr1	101745496	101745816	chr1:101745496-101745816	2	.	101745741	101745742	0,0,0	2	179,8	0,312
chr1	101774543	101774870	chr1:101774543-101774870	2	.	101774738	101774739	0,0,0	2	84,19	0,308
chr1	101775043	101775328	chr1:101775043-101775328	2	.	101775185	101775186	0,0,0	2	13,13	0,272
chr1	101846456	101846647	chr1:101846456-101846647	2	.	101846551	101846552	0,0,0	2	2,1	0,190
chr1	101854320	101854740	chr1:101854320-101854740	3	.	101854626	101854627	0,0,0	2	282,88	0,332
chr1	101856462	101856579	chr1:101856462-101856579	2	.	101856517	101856518	0,0,0	2	4,10	0,107
chr1	101968370	101968756	chr1:101968370-101968756	3	.	101968574	101968575	0,0,0	2	42,19	0,367
chr1	101987073	101987206	chr1:101987073-101987206	2	.	101987134	101987135	0,0,0	2	2,12	0,121
chr1	102061565	102062093	chr1:102061565-102062093	5	.	102061886	102061887	0,0,0	2	307,191	0,337
chr1	102069470	102069751	chr1:102069470-102069751	2	.	102069518	102069519	0,0,0	2	20,204	0,77
chr1	10208120	10208523	chr1:10208120-10208523	2	.	10208318	10208319	0,0,0	2	1,7	0,396
chr1	102092979	102093158	chr1:102092979-102093158	2	.	102093067	102093068	0,0,0	2	10,12	0,167
chr1	102103907	102103949	chr1:102103907-102103949	3	.	102103931	102103932	0,0,0	2	22,14	0,28
chr1	10213343	10213457	chr1:10213343-10213457	2	.	10213386	10213387	0,0,0	2	2,29	0,85
chr1	102155746	102156070	chr1:102155746-102156070	4	.	102155917	102155918	0,0,0	2	42,23	0,301
chr1	10219711	10219994	chr1:10219711-10219994	4	.	10219810	10219811	0,0,0	2	30,114	0,169
chr1	102295212	102295566	chr1:102295212-102295566	2	.	102295390	102295391	0,0,0	2	12,8	0,346
chr1	102312122	102312166	chr1:102312122-102312166	2	.	102312134	102312135	0,0,0	2	2,20	0,24
chr1	102362807	102363179	chr1:102362807-102363179	2	.	102362989	102362990	0,0,0	2	7,14	0,358
chr1	102422569	102422922	chr1:102422569-102422922	2	.	102422658	102422659	0,0,0	2	9,183	0,170
chr1	102433267	102433407	chr1:102433267-102433407	2	.	102433332	102433333	0,0,0	2	1,9	0,131
chr1	102510990	102511215	chr1:102510990-102511215	3	.	102511182	102511183	0,0,0	2	170,10	0,215
chr1	102518878	102519081	chr1:102518878-102519081	2	.	102518980	102518981	0,0,0	2	17,15	0,188
chr1	102521150	102521526	chr1:102521150-102521526	3	.	102521210	102521211	0,0,0	2	22,276	0,100
chr1	102545366	102545450	chr1:102545366-102545450	2	.	102545406	102545407	0,0,0	2	20,22	0,62
chr1	102621230	102621652	chr1:102621230-102621652	3	.	102621413	102621414	0,0,0	2	28,83	0,339
chr1	102633675	102633717	chr1:102633675-102633717	3	.	102633686	102633687	0,0,0	2	6,25	0,17
chr1	102683168	102683498	chr1:102683168-102683498	2	.	102683335	102683336	0,0,0	2	12,7	0,323
chr1	102695753	102696065	chr1:102695753-102696065	2	.	102695796	102695797	0,0,0	2	16,240	0,72
chr1	102715140	102715523	chr1:102715140-102715523	2	.	102715333	102715334	0,0,0	2	17,12	0,371
chr1	102722734	102723168	chr1:102722734-102723168	2	.	102723038	102723039	0,0,0	2	180,5	0,429
chr1	102732854	102733043	chr1:102732854-102733043	2	.	102732959	102732960	0,0,0	2	25,2	0,187
chr1	102735352	102735754	chr1:102735352-102735754	2	.	102735556	102735557	0,0,0	2	18,10	0,392
chr1	102736104	102736256	chr1:102736104-102736256	2	.	102736183	102736184	0,0,0	2	25,17	0,135
chr1	102745246	102745474	chr1:102745246-102745474	2	.	102745439	102745440	0,0,0	2	181,21	0,207
chr1	102764114	102764433	chr1:102764114-102764433	10	.	102764220	102764221	0,0,0	2	26,132	0,187
chr1	102766310	102766516	chr1:102766310-102766516	2	.	102766417	102766418	0,0,0	2	24,14	0,192
chr1	102802809	102803032	chr1:102802809-102803032	2	.	102802978	102802979	0,0,0	2	132,15	0,208
chr1	102808226	102808569	chr1:102808226-102808569	2	.	102808385	102808386	0,0,0	2	4,27	0,316
chr1	10287932	10288248	chr1:10287932-10288248	2	.	10288210	10288211	0,0,0	2	244,3	0,313
chr1	102892937	102893097	chr1:102892937-102893097	2	.	102893014	102893015	0,0,0	2	19,24	0,136
chr1	102937285	102937341	chr1:102937285-102937341	4	.	102937336	102937337	0,0,0	2	50,3	0,53
chr1	102957171	102957540	chr1:102957171-102957540	2	.	102957353	102957354	0,0,0	2	12,15	0,354
chr1	102985018	102985132	chr1:102985018-102985132	2	.	102985068	102985069	0,0,0	2	21,34	0,80
chr1	10298982	10299216	chr1:10298982-10299216	2	.	10299106	10299107	0,0,0	2	19,4	0,230
chr1	103034276	103034829	chr1:103034276-103034829	10	.	103034579	103034580	0,0,0	2	272,217	0,336
chr1	10309266	10309393	chr1:10309266-10309393	2	.	10309324	10309325	0,0,0	2	2,12	0,115
chr1	103101443	103101818	chr1:103101443-103101818	8	.	103101591	103101592	0,0,0	2	28,106	0,269
chr1	10314944	10315227	chr1:10314944-10315227	2	.	10315090	10315091	0,0,0	2	15,5	0,278
chr1	103208467	103208732	chr1:103208467-103208732	3	.	103208489	103208490	0,0,0	2	2,222	0,43
chr1	103240431	103240536	chr1:103240431-103240536	2	.	103240484	103240485	0,0,0	2	7,4	0,101
chr1	103242811	103243213	chr1:103242811-103243213	4	.	103242916	103242917	0,0,0	2	2,192	0,210
chr1	103284593	103284683	chr1:103284593-103284683	3	.	103284639	103284640	0,0,0	2	16,13	0,77
chr1	103302237	103302352	chr1:103302237-103302352	2	.	103302284	103302285	0,0,0	2	1,20	0,95
chr1	103370722	103370815	chr1:103370722-103370815	2	.	103370759	103370760	0,0,0	2	2,20	0,73
chr1	103390936	103391349	chr1:103390936-103391349	2	.	103391184	103391185	0,0,0	2	86,1	0,412
chr1	10341109	10341409	chr1:10341109-10341409	8	.	10341273	10341274	0,0,0	2	41,11	0,289
chr1	103496100	103496464	chr1:103496100-103496464	2	.	103496421	103496422	0,0,0	2	293,13	0,351
chr1	103520091	103520325	chr1:103520091-103520325	2	.	103520197	103520198	0,0,0	2	12,32	0,202
chr1	103590129	103590497	chr1:103590129-103590497	5	.	103590319	103590320	0,0,0	2	20,6	0,362
chr1	103717031	103717373	chr1:103717031-103717373	2	.	103717197	103717198	0,0,0	2	8,17	0,325
chr1	10371827	10372124	chr1:10371827-10372124	2	.	10371869	10371870	0,0,0	2	12,223	0,74
chr1	103749333	103749517	chr1:103749333-103749517	2	.	103749423	103749424	0,0,0	2	3,6	0,178
chr1	103766461	103766790	chr1:103766461-103766790	2	.	103766763	103766764	0,0,0	2	281,4	0,325
chr1	10378151	10378469	chr1:10378151-10378469	3	.	10378391	10378392	0,0,0	2	187,23	0,295
chr1	103801414	103801501	chr1:103801414-103801501	3	.	103801461	103801462	0,0,0	2	24,16	0,71
chr1	103874731	103875028	chr1:103874731-103875028	2	.	103874873	103874874	0,0,0	2	2,14	0,283
chr1	103894961	103895269	chr1:103894961-103895269	2	.	103895110	103895111	0,0,0	2	13,21	0,287
chr1	103900768	103901100	chr1:103900768-103901100	2	.	103900801	103900802	0,0,0	2	1,266	0,66
chr1	103909506	103909893	chr1:103909506-103909893	2	.	103909877	103909878	0,0,0	2	359,3	0,384
chr1	10392043	10392435	chr1:10392043-10392435	2	.	10392237	10392238	0,0,0	2	6,8	0,384
chr1	104111382	104111444	chr1:104111382-104111444	2	.	104111414	104111415	0,0,0	2	16,13	0,49
chr1	104163755	104164121	chr1:104163755-104164121	2	.	104163946	104163947	0,0,0	2	20,3	0,363
chr1	104179912	104179970	chr1:104179912-104179970	2	.	104179935	104179936	0,0,0	2	1,11	0,47
chr1	104193822	104194034	chr1:104193822-104194034	2	.	104193931	104193932	0,0,0	2	20,13	0,199
chr1	104286583	104286826	chr1:104286583-104286826	2	.	104286692	104286693	0,0,0	2	3,26	0,217
chr1	104314899	104315226	chr1:104314899-104315226	2	.	104315065	104315066	0,0,0	2	19,13	0,314
chr1	104316363	104316572	chr1:104316363-104316572	2	.	104316468	104316469	0,0,0	2	17,15	0,194
chr1	10433173	10433466	chr1:10433173-10433466	4	.	10433186	10433187	0,0,0	2	4,270	0,23
chr1	104413771	104414167	chr1:104413771-104414167	2	.	104414049	104414050	0,0,0	2	180,19	0,377
chr1	104416834	104417029	chr1:104416834-104417029	3	.	104416914	104416915	0,0,0	2	10,44	0,151
chr1	104478517	104478899	chr1:104478517-104478899	2	.	104478867	104478868	0,0,0	2	332,13	0,369
chr1	104486487	104486744	chr1:104486487-104486744	2	.	104486698	104486699	0,0,0	2	168,2	0,255
chr1	104497812	104497927	chr1:104497812-104497927	2	.	104497873	104497874	0,0,0	2	12,3	0,112
chr1	104502611	104502802	chr1:104502611-104502802	2	.	104502704	104502705	0,0,0	2	7,11	0,180
chr1	104505537	104505716	chr1:104505537-104505716	2	.	104505699	104505700	0,0,0	2	156,10	0,169
chr1	104510057	104510260	chr1:104510057-104510260	2	.	104510246	104510247	0,0,0	2	181,4	0,199
chr1	104515967	104516325	chr1:104515967-104516325	2	.	104516198	104516199	0,0,0	2	117,11	0,347
chr1	104518534	104518855	chr1:104518534-104518855	2	.	104518697	104518698	0,0,0	2	8,2	0,319
chr1	104544204	104544419	chr1:104544204-104544419	2	.	104544317	104544318	0,0,0	2	15,2	0,213
chr1	104547004	104547149	chr1:104547004-104547149	5	.	104547112	104547113	0,0,0	2	93,21	0,124
chr1	104548952	104549343	chr1:104548952-104549343	4	.	104549195	104549196	0,0,0	2	118,21	0,370
chr1	104586059	104586261	chr1:104586059-104586261	2	.	104586256	104586257	0,0,0	2	197,4	0,198
chr1	104586902	104587321	chr1:104586902-104587321	3	.	104587203	104587204	0,0,0	2	192,7	0,412
chr1	104589747	104590120	chr1:104589747-104590120	6	.	104589919	104589920	0,0,0	2	149,176	0,197
chr1	104593264	104593909	chr1:104593264-104593909	3	.	104593387	104593388	0,0,0	2	9,406	0,239
chr1	104599236	104599519	chr1:104599236-104599519	2	.	104599397	104599398	0,0,0	2	50,9	0,274
chr1	104602967	104603282	chr1:104602967-104603282	2	.	104603060	104603061	0,0,0	2	10,137	0,178
chr1	104604317	104604548	chr1:104604317-104604548	2	.	104604365	104604366	0,0,0	2	10,144	0,87
chr1	104614422	104614805	chr1:104614422-104614805	2	.	104614539	104614540	0,0,0	2	10,157	0,226
chr1	104621605	104621725	chr1:104621605-104621725	3	.	104621639	104621640	0,0,0	2	3,54	0,66
chr1	104623065	104623397	chr1:104623065-104623397	2	.	104623160	104623161	0,0,0	2	63,204	0,128
chr1	104625720	104626054	chr1:104625720-104626054	2	.	104625886	104625887	0,0,0	2	7,8	0,326
chr1	104633390	104633904	chr1:104633390-104633904	2	.	104633649	104633650	0,0,0	2	154,148	0,366
chr1	104634706	104636144	chr1:104634706-104636144	3	.	104636034	104636035	0,0,0	2	1243,23	0,1415
chr1	104663189	104663351	chr1:104663189-104663351	2	.	104663261	104663262	0,0,0	2	2,19	0,143
chr1	104667056	104667206	chr1:104667056-104667206	2	.	104667129	104667130	0,0,0	2	11,14	0,136
chr1	104673365	104673633	chr1:104673365-104673633	2	.	104673580	104673581	0,0,0	2	167,4	0,264
chr1	104695609	104696031	chr1:104695609-104696031	3	.	104696017	104696018	0,0,0	2	405,9	0,413
chr1	104723212	104723417	chr1:104723212-104723417	2	.	104723297	104723298	0,0,0	2	1,35	0,170
chr1	104724611	104724903	chr1:104724611-104724903	2	.	104724764	104724765	0,0,0	2	16,1	0,291
chr1	104733007	104733096	chr1:104733007-104733096	5	.	104733025	104733026	0,0,0	2	15,67	0,22
chr1	104742896	104743148	chr1:104742896-104743148	2	.	104742926	104742927	0,0,0	2	6,196	0,56
chr1	104792950	104793274	chr1:104792950-104793274	4	.	104793099	104793100	0,0,0	2	11,35	0,289
chr1	104890068	104890428	chr1:104890068-104890428	2	.	104890264	104890265	0,0,0	2	35,1	0,359
chr1	104891086	104891391	chr1:104891086-104891391	2	.	104891202	104891203	0,0,0	2	2,74	0,231
chr1	104893816	104894355	chr1:104893816-104894355	2	.	104893973	104893974	0,0,0	2	8,231	0,308
chr1	104931413	104931631	chr1:104931413-104931631	2	.	104931440	104931441	0,0,0	2	12,174	0,44
chr1	105022573	105022898	chr1:105022573-105022898	2	.	105022741	105022742	0,0,0	2	14,2	0,323
chr1	105023443	105023887	chr1:105023443-105023887	2	.	105023762	105023763	0,0,0	2	201,5	0,439
chr1	105059392	105059675	chr1:105059392-105059675	2	.	105059395	105059396	0,0,0	2	3,279	0,4
chr1	105082534	105082917	chr1:105082534-105082917	2	.	105082725	105082726	0,0,0	2	10,10	0,373
chr1	105087424	105087852	chr1:105087424-105087852	2	.	105087755	105087756	0,0,0	2	243,8	0,420
chr1	105089580	105090058	chr1:105089580-105090058	5	.	105089987	105089988	0,0,0	2	403,65	0,413
chr1	105128440	105128781	chr1:105128440-105128781	2	.	105128460	105128461	0,0,0	2	7,306	0,35
chr1	105135029	105135220	chr1:105135029-105135220	3	.	105135133	105135134	0,0,0	2	26,7	0,184
chr1	105137947	105138166	chr1:105137947-105138166	3	.	105138059	105138060	0,0,0	2	8,1	0,218
chr1	105176249	105176515	chr1:105176249-105176515	2	.	105176508	105176509	0,0,0	2	256,2	0,264
chr1	105187072	105187228	chr1:105187072-105187228	6	.	105187158	105187159	0,0,0	2	26,9	0,147
chr1	105187360	105187606	chr1:105187360-105187606	2	.	105187559	105187560	0,0,0	2	160,6	0,240
chr1	105189010	105189375	chr1:105189010-105189375	2	.	105189089	105189090	0,0,0	2	9,214	0,151
chr1	105206854	105207260	chr1:105206854-105207260	2	.	105207056	105207057	0,0,0	2	9,10	0,396
chr1	105217044	105217225	chr1:105217044-105217225	2	.	105217120	105217121	0,0,0	2	18,45	0,136
chr1	105241862	105242151	chr1:105241862-105242151	2	.	105241906	105241907	0,0,0	2	15,214	0,75
chr1	105263105	105263197	chr1:105263105-105263197	3	.	105263156	105263157	0,0,0	2	28,16	0,76
chr1	105267747	105267975	chr1:105267747-105267975	2	.	105267807	105267808	0,0,0	2	6,112	0,116
chr1	105270370	105270541	chr1:105270370-105270541	2	.	105270434	105270435	0,0,0	2	5,47	0,124
chr1	105301028	105301719	chr1:105301028-105301719	3	.	105301130	105301131	0,0,0	2	43,529	0,162
chr1	105303547	105303880	chr1:105303547-105303880	6	.	105303712	105303713	0,0,0	2	114,116	0,217
chr1	105384274	105385029	chr1:105384274-105385029	5	.	105384668	105384669	0,0,0	2	357,322	0,433
chr1	10539964	10540337	chr1:10539964-10540337	3	.	10540103	10540104	0,0,0	2	108,202	0,171
chr1	105407524	105407942	chr1:105407524-105407942	6	.	105407686	105407687	0,0,0	2	19,112	0,306
chr1	105410115	105410627	chr1:105410115-105410627	2	.	105410154	105410155	0,0,0	2	21,454	0,58
chr1	105458664	105459021	chr1:105458664-105459021	2	.	105458839	105458840	0,0,0	2	6,12	0,345
chr1	105472248	105472583	chr1:105472248-105472583	2	.	105472297	105472298	0,0,0	2	5,241	0,94
chr1	105602708	105603106	chr1:105602708-105603106	2	.	105602907	105602908	0,0,0	2	9,7	0,391
chr1	105657820	105658165	chr1:105657820-105658165	2	.	105657892	105657893	0,0,0	2	3,202	0,143
chr1	105749575	105749633	chr1:105749575-105749633	2	.	105749613	105749614	0,0,0	2	22,3	0,55
chr1	105756562	105756898	chr1:105756562-105756898	2	.	105756699	105756700	0,0,0	2	3,64	0,272
chr1	105887550	105887597	chr1:105887550-105887597	2	.	105887564	105887565	0,0,0	2	13,31	0,16
chr1	105893659	105893783	chr1:105893659-105893783	2	.	105893675	105893676	0,0,0	2	14,105	0,19
chr1	105924341	105924493	chr1:105924341-105924493	2	.	105924414	105924415	0,0,0	2	3,7	0,145
chr1	105927283	105927701	chr1:105927283-105927701	2	.	105927665	105927666	0,0,0	2	367,19	0,399
chr1	105933844	105934000	chr1:105933844-105934000	3	.	105933926	105933927	0,0,0	2	12,3	0,153
chr1	105946781	105947129	chr1:105946781-105947129	2	.	105946948	105946949	0,0,0	2	7,19	0,329
chr1	105997081	105997293	chr1:105997081-105997293	2	.	105997202	105997203	0,0,0	2	44,12	0,200
chr1	106008651	106009050	chr1:106008651-106009050	2	.	106008975	106008976	0,0,0	2	256,6	0,393
chr1	106018183	106018358	chr1:106018183-106018358	3	.	106018273	106018274	0,0,0	2	19,13	0,162
chr1	106025998	106026244	chr1:106025998-106026244	2	.	106026225	106026226	0,0,0	2	221,12	0,234
chr1	106028219	106028600	chr1:106028219-106028600	2	.	106028479	106028480	0,0,0	2	204,64	0,317
chr1	106038681	106038955	chr1:106038681-106038955	3	.	106038868	106038869	0,0,0	2	110,9	0,265
chr1	106043213	106043417	chr1:106043213-106043417	5	.	106043340	106043341	0,0,0	2	68,17	0,187
chr1	106043443	106043830	chr1:106043443-106043830	2	.	106043664	106043665	0,0,0	2	146,89	0,298
chr1	106047167	106047567	chr1:106047167-106047567	2	.	106047371	106047372	0,0,0	2	11,2	0,398
chr1	106051555	106051764	chr1:106051555-106051764	7	.	106051561	106051562	0,0,0	2	6,201	0,8
chr1	106059787	106060013	chr1:106059787-106060013	2	.	106059867	106059868	0,0,0	2	10,74	0,152
chr1	106062913	106063222	chr1:106062913-106063222	2	.	106063070	106063071	0,0,0	2	22,15	0,294
chr1	106063634	106063906	chr1:106063634-106063906	4	.	106063841	106063842	0,0,0	2	166,22	0,250
chr1	106078231	106078550	chr1:106078231-106078550	2	.	106078339	106078340	0,0,0	2	17,119	0,200
chr1	106080139	106080536	chr1:106080139-106080536	2	.	106080338	106080339	0,0,0	2	129,127	0,270
chr1	106097053	106097125	chr1:106097053-106097125	2	.	106097088	106097089	0,0,0	2	21,21	0,51
chr1	106111091	106111417	chr1:106111091-106111417	2	.	106111254	106111255	0,0,0	2	5,4	0,322
chr1	106127604	106127844	chr1:106127604-106127844	3	.	106127773	106127774	0,0,0	2	112,12	0,228
chr1	106131780	106132096	chr1:106131780-106132096	2	.	106131932	106131933	0,0,0	2	10,20	0,296
chr1	106140857	106141134	chr1:106140857-106141134	5	.	106140991	106140992	0,0,0	2	6,13	0,264
chr1	106144271	106144614	chr1:106144271-106144614	2	.	106144502	106144503	0,0,0	2	156,36	0,307
chr1	106146287	106146908	chr1:106146287-106146908	2	.	106146589	106146590	0,0,0	2	285,300	0,321
chr1	106153457	106153578	chr1:106153457-106153578	2	.	106153518	106153519	0,0,0	2	3,1	0,120
chr1	106153589	106153962	chr1:106153589-106153962	3	.	106153919	106153920	0,0,0	2	297,9	0,364
chr1	106156208	106156610	chr1:106156208-106156610	2	.	106156475	106156476	0,0,0	2	143,10	0,392
chr1	106156778	106157113	chr1:106156778-106157113	2	.	106157063	106157064	0,0,0	2	249,13	0,322
chr1	106161586	106161750	chr1:106161586-106161750	2	.	106161670	106161671	0,0,0	2	19,14	0,150
chr1	106163471	106163853	chr1:106163471-106163853	4	.	106163802	106163803	0,0,0	2	316,34	0,348
chr1	106166017	106166281	chr1:106166017-106166281	2	.	106166203	106166204	0,0,0	2	122,12	0,252
chr1	106198478	106198800	chr1:106198478-106198800	2	.	106198682	106198683	0,0,0	2	116,28	0,294
chr1	106219137	106219536	chr1:106219137-106219536	2	.	106219237	106219238	0,0,0	2	8,206	0,193
chr1	106219606	106219963	chr1:106219606-106219963	2	.	106219884	106219885	0,0,0	2	245,45	0,312
chr1	106232913	106233045	chr1:106232913-106233045	2	.	106232963	106232964	0,0,0	2	12,43	0,89
chr1	106251769	106251899	chr1:106251769-106251899	2	.	106251834	106251835	0,0,0	2	24,23	0,107
chr1	106263846	106264014	chr1:106263846-106264014	2	.	106263926	106263927	0,0,0	2	13,20	0,148
chr1	106271477	106272001	chr1:106271477-106272001	3	.	106271721	106271722	0,0,0	2	219,253	0,271
chr1	106275051	106275343	chr1:106275051-106275343	2	.	106275230	106275231	0,0,0	2	86,19	0,273
chr1	106290197	106290361	chr1:106290197-106290361	2	.	106290271	106290272	0,0,0	2	1,16	0,148
chr1	106294214	106294519	chr1:106294214-106294519	3	.	106294413	106294414	0,0,0	2	103,9	0,296
chr1	106300466	106300886	chr1:106300466-106300886	2	.	106300696	106300697	0,0,0	2	44,3	0,417
chr1	106305405	106305549	chr1:106305405-106305549	2	.	106305512	106305513	0,0,0	2	74,3	0,141
chr1	106306843	106306927	chr1:106306843-106306927	2	.	106306889	106306890	0,0,0	2	20,11	0,73
chr1	106395137	106395370	chr1:106395137-106395370	2	.	106395211	106395212	0,0,0	2	13,96	0,137
chr1	106516109	106516504	chr1:106516109-106516504	3	.	106516304	106516305	0,0,0	2	20,24	0,371
chr1	106520933	106521081	chr1:106520933-106521081	2	.	106521007	106521008	0,0,0	2	12,10	0,138
chr1	106565738	106565918	chr1:106565738-106565918	2	.	106565826	106565827	0,0,0	2	5,7	0,173
chr1	106594689	106594768	chr1:106594689-106594768	3	.	106594725	106594726	0,0,0	2	5,11	0,68
chr1	106604264	106604329	chr1:106604264-106604329	2	.	106604289	106604290	0,0,0	2	7,21	0,44
chr1	106610915	106611441	chr1:106610915-106611441	3	.	106611150	106611151	0,0,0	2	125,179	0,347
chr1	10665542	10666160	chr1:10665542-10666160	3	.	10665874	10665875	0,0,0	2	321,273	0,345
chr1	106709165	106709401	chr1:106709165-106709401	2	.	106709186	106709187	0,0,0	2	15,207	0,29
chr1	106820554	106820889	chr1:106820554-106820889	3	.	106820710	106820711	0,0,0	2	3,25	0,310
chr1	106821421	106821752	chr1:106821421-106821752	2	.	106821587	106821588	0,0,0	2	7,4	0,327
chr1	106854020	106854174	chr1:106854020-106854174	2	.	106854109	106854110	0,0,0	2	36,11	0,143
chr1	106872279	106872304	chr1:106872279-106872304	2	.	106872292	106872293	0,0,0	2	8,6	0,19
chr1	106874388	106874412	chr1:106874388-106874412	3	.	106874398	106874399	0,0,0	2	2,5	0,19
chr1	106908502	106908943	chr1:106908502-106908943	3	.	106908724	106908725	0,0,0	2	26,22	0,419
chr1	106910911	106911124	chr1:106910911-106911124	2	.	106911075	106911076	0,0,0	2	154,38	0,175
chr1	106948377	106948414	chr1:106948377-106948414	2	.	106948391	106948392	0,0,0	2	6,14	0,23
chr1	106951358	106951600	chr1:106951358-106951600	2	.	106951571	106951572	0,0,0	2	192,7	0,235
chr1	106955403	106955806	chr1:106955403-106955806	2	.	106955515	106955516	0,0,0	2	4,182	0,221
chr1	10696265	10696333	chr1:10696265-10696333	2	.	10696299	10696300	0,0,0	2	20,18	0,50
chr1	106979055	106979245	chr1:106979055-106979245	2	.	106979156	106979157	0,0,0	2	22,8	0,182
chr1	107027333	107027634	chr1:107027333-107027634	4	.	107027360	107027361	0,0,0	2	12,257	0,44
chr1	107043855	107044093	chr1:107043855-107044093	2	.	107043929	107043930	0,0,0	2	10,99	0,139
chr1	107100290	107100368	chr1:107100290-107100368	4	.	107100327	107100328	0,0,0	2	21,23	0,55
chr1	107102163	107102384	chr1:107102163-107102384	2	.	107102181	107102182	0,0,0	2	1,184	0,37
chr1	107113127	107113503	chr1:107113127-107113503	2	.	107113129	107113130	0,0,0	2	1,372	0,4
chr1	107149120	107149422	chr1:107149120-107149422	3	.	107149194	107149195	0,0,0	2	17,170	0,132
chr1	107159500	107159789	chr1:107159500-107159789	2	.	107159651	107159652	0,0,0	2	17,3	0,286
chr1	107171344	107171516	chr1:107171344-107171516	2	.	107171439	107171440	0,0,0	2	22,3	0,169
chr1	107181166	107181309	chr1:107181166-107181309	3	.	107181230	107181231	0,0,0	2	38,51	0,92
chr1	10720135	10720222	chr1:10720135-10720222	2	.	10720175	10720176	0,0,0	2	5,10	0,77
chr1	107238434	107238677	chr1:107238434-107238677	2	.	107238550	107238551	0,0,0	2	12,21	0,222
chr1	107304068	107304189	chr1:107304068-107304189	2	.	107304134	107304135	0,0,0	2	18,6	0,115
chr1	10730944	10731266	chr1:10730944-10731266	2	.	10731107	10731108	0,0,0	2	12,7	0,315
chr1	107331807	107331929	chr1:107331807-107331929	2	.	107331865	107331866	0,0,0	2	17,21	0,101
chr1	107361759	107362150	chr1:107361759-107362150	2	.	107361842	107361843	0,0,0	2	1,225	0,166
chr1	107383689	107384090	chr1:107383689-107384090	3	.	107383920	107383921	0,0,0	2	111,49	0,352
chr1	10747669	10747993	chr1:10747669-10747993	2	.	10747830	10747831	0,0,0	2	3,3	0,321
chr1	107518036	107518104	chr1:107518036-107518104	2	.	107518074	107518075	0,0,0	2	12,3	0,65
chr1	107535680	107535952	chr1:107535680-107535952	2	.	107535769	107535770	0,0,0	2	13,106	0,166
chr1	107563697	107563771	chr1:107563697-107563771	2	.	107563725	107563726	0,0,0	2	3,19	0,55
chr1	107568463	107568938	chr1:107568463-107568938	2	.	107568485	107568486	0,0,0	2	11,441	0,34
chr1	107588454	107588767	chr1:107588454-107588767	2	.	107588545	107588546	0,0,0	2	1,131	0,182
chr1	107602770	107603178	chr1:107602770-107603178	2	.	107602970	107602971	0,0,0	2	3,10	0,398
chr1	107634873	107634982	chr1:107634873-107634982	3	.	107634924	107634925	0,0,0	2	2,7	0,102
chr1	107640884	107641087	chr1:107640884-107641087	4	.	107641078	107641079	0,0,0	2	191,4	0,199
chr1	107654155	107654345	chr1:107654155-107654345	4	.	107654242	107654243	0,0,0	2	14,29	0,161
chr1	107673944	107674267	chr1:107673944-107674267	2	.	107674055	107674056	0,0,0	2	8,108	0,215
chr1	107699363	107699692	chr1:107699363-107699692	2	.	107699550	107699551	0,0,0	2	48,2	0,327
chr1	107716212	107716409	chr1:107716212-107716409	2	.	107716295	107716296	0,0,0	2	13,43	0,154
chr1	107717792	107717973	chr1:107717792-107717973	2	.	107717903	107717904	0,0,0	2	57,15	0,166
chr1	107724968	107725414	chr1:107724968-107725414	2	.	107725144	107725145	0,0,0	2	156,249	0,197
chr1	10774256	10774439	chr1:10774256-10774439	2	.	10774344	10774345	0,0,0	2	1,7	0,176
chr1	107770316	107770561	chr1:107770316-107770561	2	.	107770438	107770439	0,0,0	2	3,2	0,243
chr1	107802804	107803082	chr1:107802804-107803082	6	.	107802894	107802895	0,0,0	2	61,157	0,121
chr1	107803218	107803620	chr1:107803218-107803620	2	.	107803414	107803415	0,0,0	2	1,9	0,393
chr1	107827372	107827532	chr1:107827372-107827532	2	.	107827453	107827454	0,0,0	2	16,13	0,147
chr1	107839614	107839899	chr1:107839614-107839899	2	.	107839753	107839754	0,0,0	2	16,22	0,263
chr1	107873329	107873395	chr1:107873329-107873395	2	.	107873366	107873367	0,0,0	2	19,9	0,57
chr1	107892365	107892634	chr1:107892365-107892634	2	.	107892499	107892500	0,0,0	2	2,1	0,268
chr1	107985343	107985598	chr1:107985343-107985598	2	.	107985387	107985388	0,0,0	2	2,168	0,87
chr1	108002186	108002560	chr1:108002186-108002560	2	.	108002369	108002370	0,0,0	2	4,11	0,363
chr1	108047718	108048019	chr1:108047718-108048019	2	.	108047920	108047921	0,0,0	2	120,15	0,286
chr1	108088526	108088809	chr1:108088526-108088809	2	.	108088665	108088666	0,0,0	2	1,5	0,278
chr1	108171675	108172074	chr1:108171675-108172074	2	.	108171884	108171885	0,0,0	2	26,6	0,393
chr1	108207918	108208034	chr1:108207918-108208034	3	.	108207969	108207970	0,0,0	2	31,43	0,73
chr1	108235047	108235285	chr1:108235047-108235285	2	.	108235158	108235159	0,0,0	2	9,23	0,215
chr1	108240669	108241063	chr1:108240669-108241063	4	.	108240775	108240776	0,0,0	2	20,201	0,193
chr1	108248475	108248779	chr1:108248475-108248779	2	.	108248622	108248623	0,0,0	2	3,11	0,293
chr1	108254215	108254344	chr1:108254215-108254344	2	.	108254275	108254276	0,0,0	2	8,15	0,114
chr1	108272812	108273254	chr1:108272812-108273254	2	.	108273031	108273032	0,0,0	2	20,23	0,419
chr1	108367473	108367574	chr1:108367473-108367574	3	.	108367532	108367533	0,0,0	2	23,4	0,97
chr1	108376938	108377020	chr1:108376938-108377020	2	.	108376979	108376980	0,0,0	2	4,3	0,79
chr1	108384356	108384385	chr1:108384356-108384385	4	.	108384369	108384370	0,0,0	2	7,8	0,21
chr1	108527060	108527210	chr1:108527060-108527210	2	.	108527133	108527134	0,0,0	2	10,12	0,138
chr1	108531194	108531325	chr1:108531194-108531325	2	.	108531217	108531218	0,0,0	2	7,91	0,40
chr1	108554153	108554425	chr1:108554153-108554425	6	.	108554369	108554370	0,0,0	2	188,26	0,246
chr1	108559586	108559763	chr1:108559586-108559763	2	.	108559664	108559665	0,0,0	2	4,24	0,153
chr1	108563202	108563303	chr1:108563202-108563303	5	.	108563252	108563253	0,0,0	2	5,5	0,96
chr1	108565741	108565849	chr1:108565741-108565849	2	.	108565793	108565794	0,0,0	2	2,4	0,104
chr1	108576642	108576848	chr1:108576642-108576848	2	.	108576744	108576745	0,0,0	2	2,2	0,204
chr1	108577862	108578128	chr1:108577862-108578128	2	.	108577953	108577954	0,0,0	2	13,95	0,171
chr1	108587105	108587438	chr1:108587105-108587438	2	.	108587396	108587397	0,0,0	2	277,26	0,307
chr1	108587577	108587819	chr1:108587577-108587819	2	.	108587693	108587694	0,0,0	2	8,17	0,225
chr1	108615444	108615624	chr1:108615444-108615624	2	.	108615527	108615528	0,0,0	2	5,18	0,162
chr1	108623189	108623336	chr1:108623189-108623336	2	.	108623254	108623255	0,0,0	2	5,21	0,126
chr1	10862394	10862626	chr1:10862394-10862626	2	.	10862513	10862514	0,0,0	2	9,1	0,231
chr1	108626181	108626525	chr1:108626181-108626525	2	.	108626356	108626357	0,0,0	2	10,2	0,342
chr1	108640111	108640406	chr1:108640111-108640406	3	.	108640292	108640293	0,0,0	2	84,16	0,279
chr1	108650384	108650589	chr1:108650384-108650589	3	.	108650511	108650512	0,0,0	2	76,26	0,179
chr1	108680957	108681275	chr1:108680957-108681275	4	.	108681119	108681120	0,0,0	2	31,23	0,295
chr1	10872079	10872428	chr1:10872079-10872428	2	.	10872252	10872253	0,0,0	2	9,11	0,338
chr1	108724482	108724864	chr1:108724482-108724864	3	.	108724663	108724664	0,0,0	2	3,22	0,360
chr1	108732841	108733081	chr1:108732841-108733081	2	.	108732861	108732862	0,0,0	2	3,202	0,38
chr1	108806910	108807067	chr1:108806910-108807067	2	.	108806982	108806983	0,0,0	2	14,25	0,132
chr1	108819072	108819203	chr1:108819072-108819203	3	.	108819145	108819146	0,0,0	2	25,8	0,123
chr1	108889939	108890211	chr1:108889939-108890211	2	.	108890069	108890070	0,0,0	2	9,20	0,252
chr1	108891101	108891184	chr1:108891101-108891184	2	.	108891141	108891142	0,0,0	2	1,3	0,80
chr1	108922120	108922481	chr1:108922120-108922481	2	.	108922329	108922330	0,0,0	2	60,2	0,359
chr1	108937049	108937130	chr1:108937049-108937130	2	.	108937089	108937090	0,0,0	2	6,5	0,76
chr1	108954843	108955166	chr1:108954843-108955166	2	.	108954961	108954962	0,0,0	2	8,93	0,230
chr1	108967927	108967990	chr1:108967927-108967990	3	.	108967964	108967965	0,0,0	2	20,8	0,55
chr1	108979208	108979696	chr1:108979208-108979696	3	.	108979342	108979343	0,0,0	2	31,250	0,238
chr1	109033911	109033974	chr1:109033911-109033974	2	.	109033946	109033947	0,0,0	2	21,13	0,50
chr1	109041272	109041381	chr1:109041272-109041381	2	.	109041335	109041336	0,0,0	2	19,1	0,108
chr1	109044980	109045251	chr1:109044980-109045251	2	.	109045108	109045109	0,0,0	2	3,16	0,255
chr1	109078762	109078997	chr1:109078762-109078997	2	.	109078878	109078879	0,0,0	2	3,4	0,231
chr1	109120358	109120510	chr1:109120358-109120510	2	.	109120423	109120424	0,0,0	2	18,39	0,113
chr1	109137654	109137864	chr1:109137654-109137864	2	.	109137761	109137762	0,0,0	2	17,12	0,198
chr1	109145624	109146011	chr1:109145624-109146011	2	.	109145783	109145784	0,0,0	2	1,69	0,318
chr1	109148137	109148548	chr1:109148137-109148548	2	.	109148339	109148340	0,0,0	2	4,10	0,401
chr1	109169502	109169897	chr1:109169502-109169897	2	.	109169529	109169530	0,0,0	2	1,340	0,55
chr1	109247399	109247594	chr1:109247399-109247594	3	.	109247502	109247503	0,0,0	2	30,17	0,178
chr1	109311311	109311446	chr1:109311311-109311446	2	.	109311371	109311372	0,0,0	2	3,17	0,118
chr1	109325903	109326049	chr1:109325903-109326049	2	.	109325964	109325965	0,0,0	2	2,25	0,121
chr1	109329416	109329744	chr1:109329416-109329744	2	.	109329628	109329629	0,0,0	2	110,12	0,316
chr1	109385008	109385216	chr1:109385008-109385216	6	.	109385113	109385114	0,0,0	2	23,20	0,188
chr1	109401516	109401637	chr1:109401516-109401637	3	.	109401581	109401582	0,0,0	2	29,19	0,102
chr1	109496567	109497046	chr1:109496567-109497046	3	.	109496832	109496833	0,0,0	2	219,167	0,312
chr1	109516757	109516950	chr1:109516757-109516950	2	.	109516855	109516856	0,0,0	2	5,1	0,192
chr1	109587766	109588160	chr1:109587766-109588160	2	.	109587959	109587960	0,0,0	2	12,18	0,376
chr1	109613931	109614022	chr1:109613931-109614022	2	.	109613955	109613956	0,0,0	2	7,49	0,42
chr1	109640640	109640857	chr1:109640640-109640857	4	.	109640737	109640738	0,0,0	2	10,31	0,186
chr1	109678794	109679033	chr1:109678794-109679033	4	.	109678915	109678916	0,0,0	2	20,15	0,224
chr1	109693062	109693362	chr1:109693062-109693362	2	.	109693211	109693212	0,0,0	2	2,2	0,298
chr1	109722484	109722898	chr1:109722484-109722898	2	.	109722684	109722685	0,0,0	2	5,18	0,396
chr1	109723035	109723325	chr1:109723035-109723325	2	.	109723087	109723088	0,0,0	2	2,187	0,103
chr1	109734160	109734251	chr1:109734160-109734251	2	.	109734248	109734249	0,0,0	2	87,1	0,90
chr1	109748218	109748343	chr1:109748218-109748343	2	.	109748321	109748322	0,0,0	2	102,20	0,105
chr1	109781785	109782122	chr1:109781785-109782122	2	.	109782084	109782085	0,0,0	2	267,4	0,333
chr1	109829016	109829383	chr1:109829016-109829383	3	.	109829172	109829173	0,0,0	2	92,145	0,222
chr1	109830503	109830819	chr1:109830503-109830819	3	.	109830589	109830590	0,0,0	2	62,204	0,112
chr1	109832783	109832914	chr1:109832783-109832914	2	.	109832848	109832849	0,0,0	2	21,20	0,111
chr1	109839909	109840380	chr1:109839909-109840380	2	.	109840161	109840162	0,0,0	2	56,21	0,450
chr1	109866131	109866515	chr1:109866131-109866515	2	.	109866283	109866284	0,0,0	2	83,162	0,222
chr1	109885275	109885629	chr1:109885275-109885629	2	.	109885377	109885378	0,0,0	2	2,151	0,203
chr1	109901914	109902140	chr1:109901914-109902140	2	.	109902028	109902029	0,0,0	2	6,3	0,223
chr1	109917474	109918780	chr1:109917474-109918780	5	.	109918200	109918201	0,0,0	2	709,561	0,745
chr1	109920928	109921065	chr1:109920928-109921065	6	.	109921043	109921044	0,0,0	2	114,19	0,118
chr1	109945116	109945829	chr1:109945116-109945829	3	.	109945514	109945515	0,0,0	2	365,281	0,432
chr1	109946668	109947178	chr1:109946668-109947178	8	.	109946839	109946840	0,0,0	2	104,270	0,240
chr1	109952085	109952424	chr1:109952085-109952424	2	.	109952254	109952255	0,0,0	2	22,21	0,318
chr1	109953682	109954124	chr1:109953682-109954124	2	.	109953998	109953999	0,0,0	2	314,123	0,319
chr1	109954445	109955015	chr1:109954445-109955015	4	.	109954829	109954830	0,0,0	2	364,164	0,406
chr1	109955748	109956114	chr1:109955748-109956114	10	.	109955871	109955872	0,0,0	2	121,240	0,126
chr1	109958172	109958503	chr1:109958172-109958503	2	.	109958342	109958343	0,0,0	2	24,13	0,318
chr1	109971103	109971225	chr1:109971103-109971225	3	.	109971156	109971157	0,0,0	2	18,32	0,90
chr1	109973171	109973579	chr1:109973171-109973579	2	.	109973378	109973379	0,0,0	2	11,3	0,405
chr1	109986626	109987151	chr1:109986626-109987151	31	.	109986868	109986869	0,0,0	2	233,273	0,252
chr1	109989784	109990205	chr1:109989784-109990205	4	.	109990111	109990112	0,0,0	2	270,35	0,386
chr1	109992649	109992805	chr1:109992649-109992805	4	.	109992742	109992743	0,0,0	2	36,5	0,151
chr1	110002529	110002852	chr1:110002529-110002852	2	.	110002698	110002699	0,0,0	2	34,18	0,305
chr1	110003522	110003921	chr1:110003522-110003921	8	.	110003814	110003815	0,0,0	2	267,80	0,319
chr1	110008363	110008549	chr1:110008363-110008549	2	.	110008456	110008457	0,0,0	2	8,7	0,179
chr1	110017296	110017718	chr1:110017296-110017718	9	.	110017565	110017566	0,0,0	2	212,94	0,328
chr1	110017973	110018435	chr1:110017973-110018435	2	.	110018203	110018204	0,0,0	2	84,84	0,378
chr1	110020588	110020668	chr1:110020588-110020668	2	.	110020626	110020627	0,0,0	2	17,19	0,61
chr1	110023079	110023570	chr1:110023079-110023570	3	.	110023387	110023388	0,0,0	2	272,145	0,346
chr1	110024291	110024622	chr1:110024291-110024622	3	.	110024441	110024442	0,0,0	2	150,179	0,152
[truncated: 44,231 more rows]
