# Supplementary material for: Comparative transcriptomics of primary cells in vertebrates
Source: Genome Res. 2020 Jul;30(7):951–61. doi: 10.1101/gr.255679.119 (PMC7397866; doi:10.1101/gr.255679.119)
Supplement: Supplemental Material [file supp_gr.255679.119_Supplemental_Table_S8.xlsx]

## Sheet: README
Sheets TableS8a, TableS8b, TableS8c contain the expression levels of mature miRNAs in rat, dog, or chicken in aortic smooth muscle cells in FANTOM5, calculated by counting the number of sRNA sequencing reads to each miRNA locus. Values are not normalized and may be non-integer due to partial counts being assigned to sequence reads mapping to multiple genomic locations. Mature miRNA expression lev…

## Sheet: TableS8a
Category	Primary cells	Primary cells	Primary cells	Tissues	Tissues	Tissues
Library	SRhi10004	SRhi10009	SRhi10015	SRhi10008	SRhi10009	SRhi10012
Barcode	CGATGT	CGATGT	ACTTGA	GGCTAC	GGTAGC	GTCCGC
Sample	11300	11377	11449	10009	10009	10009
Name	Rat Aortic Smooth Muscle cells, donor1	Rat Aortic Smooth Muscle cells, donor2	Rat Aortic Smooth Muscle cells, donor3	Universal RNA - Rat Normal Tissues Biochain, pool1	Universal RNA - Rat Normal Tissues Biochain, pool1	Universal RNA - Rat Normal Tissues Biochain, pool1
rno-let-7a-5p	5241.85	5093.51	7400.94	11336	11442.4	9564.05
rno-let-7a-1-3p*	102.318	88.0619	3.07604	24.0713	15.0326	2.50639
rno-let-7a-2-3p*	6.00037	7.00022	3	0.000619532	1.00017	0.173813
rno-let-7b-5p	2557.01	2253.1	2410.34	3228	3042.28	2761.59
rno-let-7b-3p*	174	176.795	54.8641	17	22.0015	15
rno-let-7c-5p	7563.9	7118.54	8985.76	13983.1	14254.7	11215.3
rno-let-7c-1-3p*	7	10	5	2	9	1
rno-let-7c-2-3p*	102.318	81.2774	2.93254	24.0713	15.0326	2.50639
rno-let-7d-5p	2030.34	2049.14	1267.51	2533.81	2408.74	1826.23
rno-let-7d-3p*	722	686	185.136	947	826.998	498
rno-let-7e-5p	1227.51	1250.45	1483.07	1210.74	1211.95	1010.94
rno-let-7e-3p*	30.9996	25.9998	2	13.9994	14.9998	4.82619
rno-let-7f-5p	29825.6	31776.1	31291.9	26558.2	27863.2	20195.1
rno-let-7f-1-3p*	44	40.2051	5	9	5	1
rno-let-7f-2-3p*	32.3632	27.6606	0.991426	12.8574	17.9349	0.987214
rno-let-7g-5p	2077.94	1693.01	2440.9	6377.59	6610.11	6764.09
rno-let-7g-3p*	5	6	2	11	6	1
rno-let-7i-5p	12850.3	10665.7	9035.94	8466.05	8529.02	7029.14
rno-let-7i-3p*	25	20	10	28	28	17
rno-miR-1-3p	0	0	0	258.711	269.258	495.152
rno-miR-1b	0	0	0	564.422	708.969	1148.02
rno-miR-7a-5p	35.9925	44.9946	164.987	24.036	42.2126	89.2637
rno-miR-7a-1-3p*	7	7	3	33	39	20
rno-miR-7a-2-3p*	0	0	0	1	3	5
rno-miR-7b	0.00750346	0.00540374	0.0128982	0.963996	1.78743	5.73629
rno-miR-9a-5p	7	4	3	1979	1617	671
rno-miR-9a-3p*	1	0	0	58	75	75
rno-miR-9b-5p	0	0	0	0	0	1
rno-miR-10a-5p	24972.6	28480.5	65890.7	64098.9	67554.4	87201
rno-miR-10a-3p*	30	24	15	44	55	24
rno-miR-10b-5p	4785.55	6501.62	27552.6	40601.4	39039.8	51846.3
rno-miR-10b-3p*	0	5	2	5	13	2
rno-miR-15b-5p	407	376	455	475	443	406
rno-miR-15b-3p*	90	68	24	51	63	34
rno-miR-16-5p	7778	5733	2302	7243.96	6858.96	2728.21
rno-miR-16-3p*	7	2	3	2	7	9
rno-miR-17-5p	243.716	140.081	46.9958	306.981	311.983	94.949
rno-miR-17-1-3p*	25	15	25	12	15	19
rno-miR-17-2-3p*	0	0	0	4	9	9
rno-miR-18a-5p	57	44	14	49	40	13
rno-miR-18a-3p*	16	12	10	8	9	1
rno-miR-19a-3p	107.256	51.69	47.7452	43.9597	42.8209	27.3791
rno-miR-19a-5p*	7	5	2	4	8	3
rno-miR-19b-3p	295.744	182.31	139.255	650.04	651.179	235.621
rno-miR-19b-1-5p*	2	1	0	0	1	0
rno-miR-20a-5p	177.288	111.918	43.0034	271.05	269.097	75.051
rno-miR-20a-3p*	0	2	0	1	1	4
rno-miR-20b-5p	1.00014	0.0011649	0.000768102	11.9696	6.99322	1
rno-miR-20b-3p*	0	0	0	4	7	2
rno-miR-21-5p	151361	110128	52681	24499	23901	9438
rno-miR-21-3p*	2456	1836	1459	158	155	123
rno-miR-22-3p	166618	142344	45607	109479	112023	35412
rno-miR-22-5p*	63	53	45	113	125	46
rno-miR-23a-3p	1891.56	1779.73	1555.42	1195.39	1136.13	1040.62
rno-miR-23a-5p*	4	6	2	1	0	0
rno-miR-23b-3p	1301.44	934.266	1467.58	2428.61	2293.87	2004.38
rno-miR-23b-5p*	5	2	6	1	0	0
rno-miR-24-3p	920	610	1475	977	955	1003
rno-miR-24-1-5p*	13	4	6	6	9	4
rno-miR-24-2-5p	878	789	470	248	256	113
rno-miR-25-3p	1738	1282	1186	2717.93	2628	1833.87
rno-miR-25-5p*	15	6	9	12	11	4
rno-miR-26a-5p	21327.2	18504.1	13643.2	55680.6	56330.8	30622
rno-miR-26a-3p*	2	0	5	8	5	3
rno-miR-26b-5p	1446.85	1167.93	564.824	4861.42	4591.18	2658.03
rno-miR-26b-3p*	20	37	4	63	61	17
rno-miR-27a-3p	2765.6	2201.91	1283.17	1138.03	1131.16	590.985
rno-miR-27a-5p*	85	73	68	11	9	10
rno-miR-27b-3p	20492.4	17105.1	23740.8	31088	31738.8	13958
rno-miR-27b-5p*	130	102	120	44	44	29
rno-miR-28-3p	3220	2361	2768	2586	2376	2254
rno-miR-28-5p*	810.033	644.026	109.248	316.003	297.005	143.015
rno-miR-29a-3p	6467.13	6182.95	8323.8	4062.72	3909.12	3864.83
rno-miR-29a-5p*	69	66	24	23	14.9894	5
rno-miR-29b-3p	336.988	278.961	865.218	58.4415	67.4977	90.5843
rno-miR-29b-5p*	1	0	0	5	2	4
rno-miR-29b-1-5p*	16	11	14	7	8	3
rno-miR-29c-3p	121.881	109.09	77.9844	400.843	359.376	299.589
rno-miR-29c-5p*	7	4	2	29	37.0106	22
rno-miR-30a-5p	11756.9	9012.69	4077.42	23466	24883.6	11063
rno-miR-30a-3p*	162.861	119.348	55.1016	473.891	397.323	216.17
rno-miR-30c-5p	3534	2799	1176	10019	9288	5028
rno-miR-30c-1-3p*	28.9998	29.9999	12	44	43.9981	20.9995
rno-miR-30c-2-3p*	35.0002	32.0001	21	115	121.002	91.0005
rno-miR-30d-5p	6804.62	3793.12	2941.18	12049.1	12944.3	8059.02
rno-miR-30d-3p*	100.993	44.0042	9.0007	105.374	91.9758	20.0023
rno-miR-30e-5p	5541.47	4154.18	2257.4	8423.83	8709.1	3121.98
rno-miR-30e-3p*	134.145	112.647	41.8977	263.735	226.701	68.828
rno-miR-31a-5p	15737	14110	9659	885	806	628
rno-miR-31a-3p*	532	398	103	49	42	14
rno-miR-32-5p	8	4	0	21	18	1
rno-miR-32-3p*	2	2	0	2	1	1
rno-miR-33-5p	32	33	55	12	13	35
rno-miR-33-3p*	8	6	0	30	27	3
rno-miR-34a-5p	308	146	182	105	79	110
rno-miR-34a-3p*	13	2	5	2	0	1
rno-miR-34b-5p	136.315	84.5902	165.304	212.168	199.237	309.676
rno-miR-34b-3p*	74	51	28	119	111	94
rno-miR-34c-5p	3981.68	3068.41	2265.7	5276.83	5426.76	3917.32
rno-miR-34c-3p*	27	19	10	38	50	33
rno-miR-92a-3p	10815.5	8118.28	10120.3	17305.5	16422.1	12985.2
rno-miR-92a-1-5p*	107	87	57	75	64	60
rno-miR-92b-3p	100.501	118.72	104.654	366.611	372.874	441.925
rno-miR-92b-5p*	0	0	0	0	0	1
rno-miR-93-5p	841	648	250	1136	1123	500
rno-miR-93-3p*	28	11	17	12	13	8
rno-miR-96-5p	11	6	1	87	91	44
rno-miR-98-5p	739.601	715.502	1211.59	519.472	546.652	600.51
rno-miR-98-3p*	55	64	10	9	5	1
rno-miR-99a-5p	1157.66	1172.82	2194.52	2330.18	2954.06	1787.29
rno-miR-99a-3p*	27.0003	16	25.0001	56	60.0012	59.0004
rno-miR-99b-5p	25616.3	26057	46085.6	11146	14905	14222
rno-miR-99b-3p*	74.9997	60	33.9999	29	18.9988	16.9996
rno-miR-100-5p	22978	21390.1	45743.6	6206.51	7270.74	5901.37
rno-miR-100-3p*	35	42	15	4	3	0
rno-miR-101a-3p	3310.07	2818.41	4465.02	2304.43	2300.96	2733.64
rno-miR-101a-5p*	17	10	8	11	14	3
rno-miR-101b-3p	848.933	670.592	907.979	2213.57	2011.04	2849.36
rno-miR-101b-5p*	0	0	0	1	1	0
rno-miR-103-3p	2139.31	1682.05	1388.37	2454.83	2278.08	2214.09
rno-miR-103-1-5p*	0.00247447	0	0	0.00435724	0	0
rno-miR-103-2-5p*	0.996439	0	0.00109144	3.99299	0.0025319	0.00516788
rno-miR-106b-5p	304.996	256	100	208	217.926	96
rno-miR-106b-3p*	110	83	62	79	99	75
rno-miR-107-3p	59.6941	63.9518	73.6266	306.166	304.922	415.913
rno-miR-107-5p*	0.00108696	0	0.998909	0.00265463	1.99747	5.99483
rno-miR-122-5p	0	1	0	8162	8394	18028
rno-miR-122-3p*	0	0	0	775	766	538
rno-miR-124-3p	0	0	0	180	219	254
rno-miR-124-5p*	0	0	0	4	4	2
rno-miR-125a-5p	6797	6696.99	7582.92	7459	7468	6904
rno-miR-125a-3p*	24	22	10.9945	8	9	7
rno-miR-125b-5p	30079	29590	64921.1	5613	6579	4796
rno-miR-125b-1-3p*	2583	2950	3247.01	31	26	32
rno-miR-125b-2-3p*	213	186	187	291	279	243
rno-miR-126a-3p	62	41	38	4356	4237	2521
rno-miR-126a-5p*	158	132	69	3254	3392	1365
rno-miR-127-3p	12	115	8	6330	6713	6974
rno-miR-127-5p*	0	0	0	30	33	37
rno-miR-128-3p	535	582	298	2466	2411	1811
rno-miR-128-1-5p*	16	12	13	6	7	8
rno-miR-128-2-5p*	0	0	0	2	1	1
rno-miR-129-5p	17	17	13	72	68	13
rno-miR-129-1-3p*	0.0477595	0.519905	0.19351	9.1866	14.5546	2.73299
rno-miR-129-2-3p	17.9522	35.4801	116.806	87.8134	83.4454	77.267
rno-miR-130a-3p	4651.98	4368.99	2990.99	1342.88	1218.62	940.665
rno-miR-130a-5p*	10	4	4	2	2	1
rno-miR-130b-3p	4.01648	2.00797	0.00898048	160.118	157.375	171.335
rno-miR-130b-5p*	0	2	0	53	51	43
rno-miR-132-3p	293	159	60	265	241	150
rno-miR-132-5p*	29	10	15	23	27	23
rno-miR-133a-3p	0	2	0	31859.6	31861.9	16769
rno-miR-133a-5p*	0	0	0	105	103	140
rno-miR-133b-3p	0	0	0	7.43648	9.09324	9.00851
rno-miR-134-5p	2	1	0	23	17	13
rno-miR-134-3p*	0	0	0	2	1	0
rno-miR-135a-5p	0	0	0	11.01	12.0253	3.9959
rno-miR-135a-3p*	0	0	0	1	2	1
rno-miR-135b-5p	0	0	0	0.990039	3.97465	0.0040992
rno-miR-136-3p	1	2	0	395	390	170
rno-miR-136-5p*	1	1	0	154	131	96
rno-miR-137-3p	0	0	0	13	10	4
rno-miR-138-5p	100	78	9	955	789	202
rno-miR-138-1-3p*	0	0	0	9.99997	5	4
rno-miR-138-2-3p*	0	0	0	1.00003	2	0
rno-miR-139-5p	3	1	0	198	164	103
rno-miR-139-3p*	0	1	0	3	2	3
rno-miR-140-3p	4748	3522	3621	2131	2083	1959
rno-miR-140-5p*	206	125	21	79	78	17
rno-miR-141-3p	3.99826	0	3.99738	1082.99	1162.45	1314.09
rno-miR-141-5p*	0	0	0	52	56	21
rno-miR-142-5p	1	13	0	1173	1174	555
rno-miR-142-3p*	1	2	0	505	479	135
rno-miR-143-3p	143957	107341	112053	236196	247883	286451
rno-miR-143-5p*	227	185	194	195	218	205
rno-miR-144-5p	1	0	0	133	110	81
rno-miR-144-3p*	1	0	0	50	49	28
rno-miR-145-5p	1940	1341	931	8381	8098	3760
rno-miR-145-3p*	859.999	726	837	1684	1708	1587
rno-miR-146a-5p	744.653	177.002	5164.61	486.895	591.99	2946.42
rno-miR-146a-3p*	3	5	9	1	0	4
rno-miR-146b-5p	2594.35	1494	20308.4	374.105	489.01	2742.58
rno-miR-146b-3p*	15	12	14	1	0	2
rno-miR-147	27	12	16	46	53	42
rno-miR-148a-3p	8564.11	5611.7	11373.9	29357.8	24147.8	32822.7
rno-miR-148a-5p*	535	524	606	810	807	794
rno-miR-148b-3p	1192	961.692	940.29	732.319	624.447	523.717
rno-miR-148b-5p*	63	80	39	42	37	23
rno-miR-149-5p	357	348	84	650	638	133
rno-miR-150-5p	51	98	9	6813	6241	1618
rno-miR-150-3p*	0	0	0	5	11	9
rno-miR-151-3p	2076	1696	2560	2391	2545	2444
rno-miR-151-5p*	1953.97	1507.97	1641.75	1906	1986	1437.98
rno-miR-152-3p	1125.88	868.61	845.792	655.854	546.713	337.565
rno-miR-152-5p*	235	301	302	20	17	17
rno-miR-153-3p	0	0	0	17	23	16
rno-miR-153-5p*	0	0	0	4	4	1
rno-miR-154-5p	0	0	0	17	10	27
rno-miR-155-5p	294	177	71	166	180	59
rno-miR-155-3p*	1	3	1	0	1	0
rno-miR-181a-5p	8096.03	7902.02	4792	27176.1	28458.1	14881.2
rno-miR-181a-1-3p*	132	139.804	141	311	290.996	250.014
rno-miR-181a-2-3p*	61	46.001	42	44	60	38
rno-miR-181b-5p	1280.51	1304.72	774.385	2451.02	2315.49	1554.81
rno-miR-181b-1-3p*	9	9	6	9	9	4
rno-miR-181b-2-3p*	10	4	4	11	3	2
rno-miR-181c-5p	462	201	217	1300	1471	927
rno-miR-181c-3p*	85	28.1946	39	107	108.004	85.9865
rno-miR-181d-5p	181.463	46.2597	54.6147	277.922	276.448	225.033
rno-miR-181d-3p*	0	0	1	1	0	1
rno-miR-182	321	188	133	4917	4533	4980
rno-miR-183-5p	50	35	25	569	648	675
rno-miR-183-3p*	1	0	0	11	8	10
rno-miR-184	1	0	1	36	45	103
rno-miR-185-5p	25	17	43	26	35	56
rno-miR-185-3p*	5	11	1	4	5	7
rno-miR-186-5p	3780	3666	2503	3498	3568	2417
rno-miR-186-3p*	2	2	4	0	0	0
rno-miR-187-3p	8	9	13	41	57	36
rno-miR-187-5p*	1	0	1	0	0	0
rno-miR-188-5p	37	46	14	27	29	2
rno-miR-188-3p*	0	1	0	1	1	0
rno-miR-190a-5p	17	8	17	30	27	19
rno-miR-190a-3p*	2	2	2	3	3	0
rno-miR-190b-5p	6	2	5	27	36	23
rno-miR-191a-5p	13635	11047	14464	21334	22799	21993
rno-miR-191a-3p*	21	29	22	41	42	25
rno-miR-191b	0	0	3	2	1	3
rno-miR-192-5p	382	242	227	68474	71725	82126
rno-miR-192-3p*	0	0	0	90	98	37
rno-miR-193a-3p	1572	1748	72.989	322.007	301.993	37.0036
rno-miR-193a-5p*	0	1	3	2	3	2
rno-miR-193b-3p	33.0027	34.0003	39.011	108.993	138.007	116.996
rno-miR-193b-5p*	1	0	1	0	0	1
rno-miR-194-5p	29	19	1	4647	4622	2483
rno-miR-194-3p*	0	0	0	57	50	29
rno-miR-195-5p	198	79.0025	52.0008	848.036	794.036	589.786
rno-miR-195-3p*	16	7	5	18	27	18
rno-miR-196a-5p	0.00127541	0.00107761	0.000862642	113.028	80.6927	54.0112
rno-miR-196a-3p*	0	0	0	0	1	0
rno-miR-196b-5p	1.99816	2.99862	1.99827	300.032	298.099	143.973
rno-miR-196b-3p*	0	0	0	0	4	2
rno-miR-196c-5p	0.000567151	0.000306759	0.000862642	75.9403	69.2082	51.0155
rno-miR-196c-3p*	0	0	0	15	16	13
rno-miR-199a-3p	19530	15655	11324	6020	5763	4442
rno-miR-199a-5p*	6014	5917	8620	940	950	561
rno-miR-200a-3p	0.00173715	0	0.00262122	954.971	946.546	612.896
rno-miR-200a-5p*	0	0	0	38	68	10
rno-miR-200b-3p	6.99878	1	2	8404.65	8396.4	3475.11
rno-miR-200b-5p*	0	0	0	41	43	21
rno-miR-200c-3p	1.00122	1	0	584.454	608.724	355.892
rno-miR-200c-5p*	0	0	0	2	2	1
rno-miR-201-5p	3	7	0	250	239	200
rno-miR-201-3p*	0	4	0	32	43	8
rno-miR-202-5p	0	0	0	149	155	85
rno-miR-202-3p*	0	0	0	8	7	3
rno-miR-203a-3p	4	1	4	1639	1721	1494
rno-miR-203a-5p*	0	0	0	5	2	0
rno-miR-203b-3p	1	0	0	90	73	44
rno-miR-204-5p	313.987	342.074	117.046	979.978	1045.56	843.958
rno-miR-204-3p*	0	0	0	0	1	0
rno-miR-205	1	0	0	1124	1149	889
rno-miR-206-3p	0	0	0	81.8677	86.7729	195.831
rno-miR-208a-5p	0	0	0	10	2	0
rno-miR-208a-3p*	0	0	0	5	0	0
rno-miR-208b-3p	2	0	0	26	40	7
rno-miR-210-3p	256	375	475	64	79	52
rno-miR-210-5p*	18	18	12	5	1	1
rno-miR-211-5p	0.0127731	0.925999	0.954426	13.0216	14.4396	16.0415
rno-miR-212-5p	98	83	79	47	70	41
rno-miR-212-3p*	55	25	11	41	35	13
rno-miR-214-3p	1638	1282	1072	101	93	97
rno-miR-214-5p*	275	217	92	30	27	24
rno-miR-215	6	4	3.84581	65788.9	66332.9	58627.9
rno-miR-215-3p*	0	0	0	1476.88	1385.91	991.867
rno-miR-216a-5p	0	0	1	82	90	44
rno-miR-216a-3p*	0	0	0	14	6	3
rno-miR-216b-5p	0	0	0	54	46	37
rno-miR-216b-3p*	0	0	0	11	9	3
rno-miR-217-5p	1	0	1	208	221	60
rno-miR-217-3p*	0	0	0	5	4	3
rno-miR-218a-5p	83	76	50	152	135	65
rno-miR-218a-1-3p*	6	2	5.99905	5	2.99892	1
rno-miR-218a-2-3p*	2	0	1.00095	1	0.00108265	2
rno-miR-219a-5p*	3	6	5	12	8	8
rno-miR-219a-1-3p	11	7	10	5	4	2
rno-miR-219a-2-3p	0	0	0	48	71	48
rno-miR-219b-3p	2	4	0	1	0	2
rno-miR-219b*	2	1	2	0	0	0
rno-miR-221-3p	2008	2823	4350	422	453	454
rno-miR-221-5p*	114	235	512	30	30	34
rno-miR-222-3p	4307	6298	3631	175	130	148
rno-miR-222-5p*	38	107	12	1	2	0
rno-miR-223-3p	0	0	1	216	158	184
rno-miR-223-5p*	0	0	0	4	4	1
rno-miR-224-5p	120	115	214	57	52	23
rno-miR-224-3p*	0	1	0	0	1	0
rno-miR-290	0	1	0	0	0	0
rno-miR-291b	0	0	0	3	2	0
rno-miR-292-3p	0	0	0	0	2	0
rno-miR-293-5p	0	0	0	1	4	0
rno-miR-294-3p	0	0	0	2	3	0
rno-miR-295-3p	0	0	0	3	2	1
rno-miR-296-5p	1	3	0	12	13	9
rno-miR-296-3p*	0	0	1	3	3	4
rno-miR-298-5p	40	35	3	34	48	35
rno-miR-298-3p*	2	0	0	3	4	0
rno-miR-299a-3p	0	0	0	8	10.9955	1
rno-miR-299a-5p*	0	0	0	8.99125	6.9928	7.99124
rno-miR-299b-5p	0	0	0	0.00875407	0.00720424	0.00876274
rno-miR-299b-3p*	0	0	0	0	0.0045141	0
rno-miR-300-3p	0.000689379	2.99664	0	78.797	76.9734	24.9744
rno-miR-301a-3p	1713.86	1719.13	318.973	230.501	187.486	29.0463
rno-miR-301a-5p*	13	20	6	5	2	3
rno-miR-301b-3p	3.13856	0.874929	0.0269587	10.4991	13.5145	1.95367
rno-miR-320-3p	313	408	697	615	582	531
rno-miR-320-5p*	1	2	0	2	2	0
rno-miR-322-5p	1789	1132	224	395	401	172
rno-miR-322-3p*	487	343	229	182	221	175
rno-miR-323-3p	0	0	0	41	41	16
rno-miR-323-5p*	0	0	0	1	1	1
rno-miR-324-3p	60	35	26	20	21	33
rno-miR-324-5p*	31	17	10	49	48	26
rno-miR-325-3p	4	1	10	10	11	7
rno-miR-325-5p*	1	1	1	6	3	4
rno-miR-326-3p	12	4	7	148	191	107
rno-miR-326-5p*	0	0	0	1	0	0
rno-miR-328a-3p	245.998	174	53	467.991	461.996	333.989
rno-miR-328a-5p*	0	0	1	0	0	0
rno-miR-328b-3p	0.00208239	0.000448004	0	0.00948425	0.00399807	0.0112832
rno-miR-329-3p	0	1	0	29	18	10
rno-miR-329-5p*	0	0	0	24	23	15
rno-miR-330-5p	114	97	21	67	58	21
rno-miR-330-3p*	19	8	7	15	22	8
rno-miR-331-3p	73	45	41	204	161	115
rno-miR-331-5p*	1	2	2	6	4	6
rno-miR-337-5p	0	0	0	58	34	15
rno-miR-337-3p*	0	0	0	4	8	1
rno-miR-338-3p	2	0	1	184	189	290
rno-miR-338-5p*	0	0	0	123	140	42
rno-miR-339-5p	34	18	41	132	140	113
rno-miR-339-3p*	28	21	10	82	90	43
rno-miR-340-5p	167	131	59	461	454	238
rno-miR-340-3p*	9	13	2	22	27	10
rno-miR-341	0	7	0	132	110	95
rno-miR-342-3p	150	128	73	376	351	206
rno-miR-342-5p*	6	8	5	23	15	12
rno-miR-344a-3p	0	0	0	7.5	2.50191	4.5017
rno-miR-344a-2-3p	0	0	0	7.5	2.50191	4.5017
rno-miR-344b-3p	0	0	0	0.988345	0.993149	1.2144
rno-miR-344b-5p*	0	0	0	1	1	0
rno-miR-344b-1-3p	0	0	0	21.0117	16.003	14.7822
rno-miR-345-3p	113	84	82	39	35	31
rno-miR-345-5p*	49	34	51	42	46	58
rno-miR-346	1	0	0	2	6	5
rno-miR-350	20	9	7	23	36	22
rno-miR-351-5p	6951	5348	3758	978	940	899
rno-miR-351-3p*	6	6	9	3	6	1
rno-miR-361-5p	80	82	73	132	131	85
rno-miR-361-3p*	44	39	47	90	86	77
rno-miR-362-3p	8	6	20	22	26	27
rno-miR-362-5p*	5	5	6	5	6	2
rno-miR-363-3p	1	0	0	161	187	67
rno-miR-365-3p	222	197	510	165	186	126
rno-miR-365-5p*	18	15	19	0	2	2
rno-miR-369-3p	2	0	0	47	38	12
rno-miR-369-5p*	0	1	0	22	27	9
rno-miR-370-5p	0	0	0	0	2	1
rno-miR-370-3p*	0	1	0	1	2	1
rno-miR-374-5p	35	30	14	91	80	30
rno-miR-374-3p*	63	40	23	23	27	11
rno-miR-375-3p	0	0	1	3806	3842	2237
rno-miR-375-5p*	0	0	0	0	0	1
rno-miR-376a-5p	0	1	0	13	17	2
rno-miR-376a-3p*	0	0	0	7	2	8
rno-miR-376b-3p	0	0	0	37	31	13
rno-miR-376b-5p*	0	0	0	1.99426	1.99394	0.00168726
rno-miR-376c-3p	0	0	0	8	16	14
rno-miR-376c-5p*	0	0	0	0.00573516	0.00605658	0.998313
rno-miR-377-3p	0	1	0	6	7	2
rno-miR-377-5p*	0	0	0	0	1	1
rno-miR-378a-3p	541.981	366.993	178.991	30278.7	29552.7	15051.8
rno-miR-378a-5p*	6	2	1	351	360	115
rno-miR-378b	0.0190665	0.00679642	0.00925573	0.342415	1.30343	0.232513
rno-miR-379-5p	0	0	1	9	10	26
rno-miR-379-3p*	0	0.999367	0.998909	14.0383	13.0406	7.01526
rno-miR-380-3p	1	0	0	31	24	20
rno-miR-380-5p*	0	0	0	3	4	3
rno-miR-381-3p	6.99931	4.00336	0	266.203	231.027	38.0256
rno-miR-381-5p*	0	0	0	1	0	0
rno-miR-382-5p	0	0	1	34	36	27
rno-miR-382-3p*	0	0	0	11	12	5
rno-miR-383-5p	0	0	0	32	38	29
rno-miR-384-3p	13	6	4	45	41	27
rno-miR-384-5p*	3	0	3	12	11	9
rno-miR-409a-5p	1	5	1	117	118	59
rno-miR-409a-3p*	3	8	0	105	98	69
rno-miR-410-3p	3	7	0	234	197	57
rno-miR-410-5p*	0	0	0	1	0	0
rno-miR-411-5p	9	35	2	570	474	186
rno-miR-411-3p*	0	2.00063	0.00109144	23.9617	18.9594	6.98474
rno-miR-412-5p	0	0	0	1	0	4
rno-miR-412-3p*	0	0	0	0	0	1
rno-miR-421-3p	275	357	218	87	106	99
rno-miR-421-5p*	4	10	3	1	0	0
rno-miR-423-3p	1677	1595	1057	870	879	659
rno-miR-423-5p*	1047	1141	1168	560	598	536
rno-miR-425-5p	264	187	82	392	473	179
rno-miR-425-3p*	20	20	6	25	29	20
rno-miR-429	3	0	0	3225.93	3068.88	1947.01
rno-miR-431	1	4	0	49	46	24
rno-miR-433-3p	0	0	0	22	12	12
rno-miR-433-5p*	0	0	0	3	1	1
rno-miR-434-3p	1	34	0	2932	3240	1190
rno-miR-434-5p*	0	2	0	75	77	71
rno-miR-448-3p	0	0	0	12	9	6
rno-miR-448-5p*	0	0	0	0	2	0
rno-miR-449a-5p	21	12	67	198	231	787
rno-miR-449a-3p*	0	0	0	1	3	0
rno-miR-449c-5p	4	2	8	5	14	13
rno-miR-450a-5p	1260.89	777.961	278.141	568.235	506.466	174.347
rno-miR-450a-3p*	0	0	0	0	1	2
rno-miR-450b-5p	449.106	304.039	123.859	174.765	201.534	55.6535
rno-miR-450b-3p*	3	5	2	1	2	5
rno-miR-451-5p	1	0	0	1162	1156	889
rno-miR-451-3p*	0	0	0	1	2	3
rno-miR-452-5p	17.9988	16	24.9811	8.99828	2.9975	0.997931
rno-miR-452-3p*	0	0	0	0.00124264	0	0.000860055
rno-miR-455-3p	20	22	2	70	77	42
rno-miR-455-5p*	57	28	9	40	39	20
rno-miR-463-5p	0	0	0	119	128	85
rno-miR-463-3p*	0	0	0	12	15	9
rno-miR-465-5p	0	0	0	3	2	1
rno-miR-465-3p*	0	0	0	3	2	1
rno-miR-466b-5p	7	5	6	4	2	1
rno-miR-466b-2-3p*	0	0	0	0	0.5	0
rno-miR-466b-4-3p*	0	0	0	0	0.5	0
rno-miR-466c-5p	62	34	29	16	15	5
rno-miR-466c-3p*	0	1	0	0	0	0
rno-miR-471-3p	0	0	0	24	19	4
rno-miR-471-5p*	0	0	0	13	10	4
rno-miR-483-3p	0	0	0	7	7	0
rno-miR-483-5p*	0	0	0	1.99879	1	0
rno-miR-484	162	123	144	53	51	32
rno-miR-485-5p	0	1	0	19	20	24
rno-miR-485-3p*	0	0	0	26	16	12
rno-miR-487b-3p	0	4	0	88	84	52
rno-miR-488-3p	0	0	0	53	43	6
rno-miR-488-5p*	0	0	0	1	1	0
rno-miR-489-3p	0	0	0	7	1	1
rno-miR-490-3p	2	0	0	99	130	58
rno-miR-490-5p*	0	0	0	2	2	1
rno-miR-493-5p	1	0	0	13	12	8
rno-miR-493-3p*	0	1	0	2	3	4
rno-miR-494-3p	0	1	0	12	19	2
rno-miR-494-5p*	0	0	0	0	0	1
rno-miR-495	0	0	0	24	32	17
rno-miR-496-3p	0	0	0	21	22	20
rno-miR-497-5p	310	139	21	1380	1340	184
rno-miR-497-3p*	5	3	0	0	2	0
rno-miR-499-5p	14	18	4	88	90	72
rno-miR-499-3p*	2	1	0	2	1	1
rno-miR-500-3p	14	8	10	34	39	23.9997
rno-miR-500-5p*	1	0	1	0	0	0
rno-miR-501-3p	45	46	94	54	58	46.0003
rno-miR-501-5p*	1	0	0	1	1	3
rno-miR-503-3p	30	22	28	31	33	12
rno-miR-503-5p*	15	4	0	0	2	2
rno-miR-505-3p	86	67	13	188	162	42
rno-miR-505-5p*	3	2	1	5	2	1
rno-miR-509-5p	0	0	0	4	8	2
rno-miR-509-3p*	0	0	0	4	3	0
rno-miR-511-3p	0	0	0	38	24	52
rno-miR-511-5p*	0	0	0	5	4	3
rno-miR-532-5p	142	161	137	326	316	202
rno-miR-532-3p*	16	17	19	56	53	35
rno-miR-539-5p	0	0	0	9	12	13
rno-miR-539-3p*	0	0	0	3	2	1
rno-miR-540-3p	0	1	0	7	9	8
rno-miR-540-5p*	0	0	0	7	3	3
rno-miR-541-5p	5	15	2	301	308	264
rno-miR-541-3p*	0	0	0	1	0	0
rno-miR-542-3p	413	216	105	53	60	27
rno-miR-542-5p*	18	18	15	30	19	8
rno-miR-543-3p	0	0	0	5	5	2
rno-miR-543-5p*	0	0	0	1	0	1
rno-miR-547-5p	0	1	0	24	18	19
rno-miR-547-3p*	0	3	0	17	6	4
rno-miR-551b-3p	0	0	0	6	3	1
rno-miR-582-3p	18	35	5	116	155	86
rno-miR-582-5p*	5	5	0	22	24	6
rno-miR-592	10	17	3	7	0	2
rno-miR-598-3p	31	10	0	89	84	75
rno-miR-615-3p	30	304	363	96	92	53
rno-miR-615*	0	3	8	1	0	1
rno-miR-632-5p	0	0	0	0	0	1
rno-miR-632*	0	0	0	0	0	1
rno-miR-652-3p	87	74	49	247	274	199
rno-miR-652-5p*	0	0	0	5	1	2
rno-miR-653-5p	0	0	0	22	33	6
rno-miR-653-3p*	0	0	0	4	5	1
rno-miR-664-3p	47	24	15	112	121	94
rno-miR-664-1-5p*	0.00556649	0.00386287	0.00306128	0.00505966	0.00335029	0.00657239
rno-miR-664-2-5p*	8.99443	10.9961	4.99694	7.99494	3.99665	8.99343
rno-miR-665	0	0	0	3	4	1
rno-miR-666-3p	0	0	0	3	6	7
rno-miR-666-5p*	0	0	0	3	1	2
rno-miR-667-3p	0	0	0	46	49	14
rno-miR-668	0	0	1	7	7	5
rno-miR-671	59	73	64	27	34	23
rno-miR-672-5p	11	8	5	36	45	22
rno-miR-672-3p*	1	0	0	2	3	7
rno-miR-673-3p	0	0	0	10	12	7
rno-miR-673-5p*	0	0	0	3	1	3
rno-miR-674-3p	109	111	56	125	136	76
rno-miR-674-5p*	18	15	13	30	18	8
rno-miR-675-3p	0	0	0	8	2	4
rno-miR-675-5p*	0	0	0	0	1	1
rno-miR-676	491	437	628	214	249	186
rno-miR-702-3p	74	74	44	13	16	9
rno-miR-702-5p*	1	4	1	1	0	0
rno-miR-708-5p	0	0	6	28	31	15
rno-miR-708-3p*	0	1	9.99889	14	20	6
rno-miR-741-3p	0	0	0	185	178	86
rno-miR-742-5p	0	0	0	6	2	2
rno-miR-742-3p*	0	0	0	3	2	5
rno-miR-743a-3p	0	0	0	80	82	48
rno-miR-743a-5p*	0	0	0	23.0379	16.8352	17.0032
rno-miR-743b-3p	0	0	0	545	610	325
rno-miR-743b-5p*	0	0	0	29	24	13
rno-miR-744-5p	1118	843	593	479.983	397.999	379
rno-miR-744-3p*	13.9995	8.99997	2	12.9971	9.99992	4
rno-miR-758-3p	1	0	0	19	10	5
rno-miR-760-3p	6	1	1	6	6	4
rno-miR-760-5p*	0	0	0.00538793	1	0	0
rno-miR-764-3p	0	0	0	1	2	0
rno-miR-764-5p*	0	0	0	1	1	0
rno-miR-770-5p	0	0	0	2	4	5
rno-miR-770-3p*	0	0	0	2	0	2
rno-miR-802-5p	0	0	0	449	433	93
rno-miR-802-3p*	0	2	0	113	124	106
rno-miR-871-3p	0	0	0	522	653	523
rno-miR-871-5p*	0	0	0	69.9621	41.1648	50.9968
rno-miR-872-3p	760	780	81	456	525	72
rno-miR-872-5p*	438	349	132	231	244	106
rno-miR-873-5p	0	0	0	15	17	17
rno-miR-873-3p*	0	0	0	4	1	3
rno-miR-874-3p	7	8	14	13	18	16
rno-miR-874-5p*	3	0	2	0	1	3
rno-miR-877	25	25	6	4	7	3
rno-miR-878-5p	0	0	0	19	13	10
rno-miR-878*	0	0	0	18	17	9
rno-miR-879-5p	9	3	0	30	40	18
rno-miR-880-3p	0	0	0	15	14	2
rno-miR-881-3p	0	0	0	241	266	227
rno-miR-881-5p*	0	0	0	0	1	2
rno-miR-883-3p	0	0	0	18	18	19
rno-miR-883-5p*	0	0	0	2	3	1
rno-miR-935	0	0	0	5	6	3
rno-miR-1188-5p	0	0	0	0	1	0
rno-miR-1193-3p	0	1	0	2	6	4
rno-miR-1224	0	0	0	6	8	4
rno-miR-1247-5p	11	31	19	32	42	25
rno-miR-1247-3p*	2	4	2	2	1	1
rno-miR-1249	23	18	15	31	31	13
rno-miR-1298	0	0	0	27	19	23
rno-miR-1306-5p	20	17	2	7	13	3
rno-miR-1306-3p*	2	1	4	0	0	1
rno-miR-1839-5p	56	61	50	177	195	132
rno-miR-1839-3p*	5	8	3	15	11	3
rno-miR-1843a-5p	50.9346	36.6343	11.6108	107.609	115.213	47.8946
rno-miR-1843a-3p*	6.99788	3.99334	0	41.9859	17.9812	19.0175
rno-miR-1843b-5p	12.0654	12.3657	3.3892	11.3908	6.7874	6.10539
rno-miR-1843b-3p*	0.002118	1.00666	0	4.01408	1.01878	1.98251
rno-miR-1949	19	7	0	5	7	3
rno-miR-1956-3p	2	3	6	2	1	5
rno-miR-1956-5p*	0	1	0	4	2	2
rno-miR-2985	0	0	0	0	1	0
rno-miR-3064-5p	1	0	0	1	0	0
rno-miR-3064-3p*	0	0	0	0	1	0
rno-miR-3065-5p	1	0	0	0	0	0
rno-miR-3068-3p	100	79	85	123	103	91
rno-miR-3068-5p*	5	5	4	5	10	4
rno-miR-3072	0	0	0	0	1	0
rno-miR-3074-5p	1	3	2	5	4	2
rno-miR-3074*	1	0	1	2	1	3
rno-miR-3075	3	4	0	0	0	0
rno-miR-3084a-5p	0	0.997453	0	0.90471	0.498973	0
rno-miR-3084a-3p*	0	0.290003	0.249909	0.182815	0.294123	0
rno-miR-3084b-3p	0	1.14631	0.499818	1.16074	2.47011	0
rno-miR-3084b-5p*	0	0.690221	0	0.672911	0.307539	0
rno-miR-3084c-5p	0	0.311873	0	0.0859228	0.039718	0
rno-miR-3084c-3p*	0	0.000435649	0.000363755	0.0760686	0.000711252	0
rno-miR-3084d	0	0.563247	0.249909	0.580372	1.23506	0
rno-miR-3085	0	0	0	3	6	0
rno-miR-3099	0	0	0	5	6	9
rno-miR-3102	25	24	8	7	4	3
rno-miR-3473	2	3.95278	1.94324	1	0	1
rno-miR-3541	0	1	0	0	0	1
rno-miR-3542	2	0	1	2	3	2
rno-miR-3544	0	0	0	1	1	0
rno-miR-3546	0	0	0	0	0	1
rno-miR-3547	0	0	0	10	9	2
rno-miR-3551-5p	0	0	0	1	0	0
rno-miR-3551-3p*	0	0	0	1	0	0
rno-miR-3552	0	0	0	2	2	0
rno-miR-3553-5p	1	0	0	0	0	0
rno-miR-3557-5p	0	0	0	0.00030784	0	0
rno-miR-3558-3p	4	1	4	5	0	2
rno-miR-3558-5p*	1	3	0	0	2	0
rno-miR-3559-5p	31	11	18	78	82	34
rno-miR-3559-3p*	4	5	2	40	36	24
rno-miR-3566-5p	1	0	0	0	0	0
rno-miR-3569	2	0	0	0	0	0
rno-miR-3570	0	0	1	0	0	1
rno-miR-3572	1	0	1	3	0	0
rno-miR-3575-5p	0	1	0	0	0	0
rno-miR-3577	8	5	2	17	21	5
rno-miR-3580-3p	0	0	0	34	24	18
rno-miR-3580-5p*	0	0	0	1	3	2
rno-miR-3583-3p	1	0	0	1	0	0
rno-miR-3585-5p	11	30	0	385	402	86
rno-miR-3585-3p*	0	2	0	154	120	15
rno-miR-3586-3p	0	0	0.00114164	0.000174053	7.59803e-05	0
rno-miR-3586-5p*	0	0	0	0	0.000237521	0.00045154
rno-miR-3590-3p	0	0	0	0	1	2
rno-miR-3593-5p	0	0	1	0	0	1
rno-miR-3593-3p*	0	0	0	0	0	1
rno-miR-3594-3p	0	0	1	0	0	2
rno-miR-3594-5p*	1	0	0	0	0	0
rno-miR-5132-3p	1	0	0	0	0	0
rno-miR-6216	0	0	0	2	4	4
rno-miR-6314	0	0	0	0	0	1
rno-miR-6315	1	2	0	1	2	0
rno-miR-6316-5p	0	0	0	1	0	0
rno-miR-6317	3	0	3	0	0	0
rno-miR-6318	8	10	5	1	1	4
rno-miR-6319	2	5	1	0	0	0
rno-miR-6324-5p	3	4	4	29	26	14
rno-miR-6324*	1	0	0	10	8	8
rno-miR-6325	0	0	1	1	0	0
rno-miR-6328	15	18	10	3	1	11
rno-miR-6329	46	29	14	27	15	7
rno-miR-6331-3p	0	2	0	90	90	14
rno-miR-6331*	0	0	0	16	16	10
rno-novelmiR-1-3p	1	0	0	0	0	0
rno-novelmiR-1-5p*	1	0	0	1.80739e-05	0	0
rno-novelmiR-2-5p	0	0	0	2	1	1
rno-novelmiR-2-3p*	0	0	0	1.9984	0.998385	0
rno-novelmiR-3-3p	33	44	29	9	14	4
rno-novelmiR-3-5p*	0	0	0	0.998458	0	0
rno-novelmiR-4-5p	2	5	2	2	1	1
rno-novelmiR-6-5p	10	6	2.99518	0	0	0
rno-novelmiR-6-3p*	1	0	2	1	0	0
rno-novelmiR-7-3p	301.954	277.993	30.999	578.99	545.989	132.384
rno-novelmiR-7-5p*	1	1	0	5.99954	0	1
rno-novelmiR-8-3p	0	0	0	1	0	0
rno-novelmiR-8-5p*	0	0	0	0	1	0
rno-novelmiR-9-3p	0	1	0	0	0	0
rno-novelmiR-9-5p*	0	0	0	1	0	0
rno-novelmiR-10-3p	6.99997	5	1	0	2	1
rno-novelmiR-10-5p*	1	3	2	0	0	0
rno-novelmiR-11-5p	2.99359	0.997572	2.80503	0	0	0
rno-novelmiR-11-3p*	0	0	1	0	0	0
rno-novelmiR-12-3p	0	3	2	0	0.995086	0
rno-novelmiR-12-5p*	0	1	1	0	0	0
rno-novelmiR-13-3p	0	0	0	7	6	4
rno-novelmiR-14-3p	1	8	3	0.997578	0	0
rno-novelmiR-15-3p	1	4	2.99997	1	1	1
rno-novelmiR-15-5p*	0	0	0	0	0.999332	0
rno-novelmiR-16-5p	0	0	0	0	0	1
rno-novelmiR-16-3p*	0	0	0	0	1	0
rno-novelmiR-18-3p	3	4	6	2	11	9
rno-novelmiR-18-5p*	0	0	0	1	0	0
rno-novelmiR-19-5p	4	2.5	3.5	0	0	0
rno-novelmiR-19-3p*	0	0.499994	0.970505	0	0	0
rno-novelmiR-20-5p	76.753	63.655	50.3917	57.6539	60.6729	38.773
rno-novelmiR-21-3p	18.9993	11	11	4.99839	3	5
rno-novelmiR-21-5p*	0	0	0	0.998794	0	0
rno-novelmiR-22-3p	3.00549	0	1	3	2	0
rno-novelmiR-22-5p*	1	0	0	0	0	0
rno-novelmiR-23-5p	1	1	4	3	1.95792	6
rno-novelmiR-23-3p*	1	0	0	4.99994	4.99692	0
rno-novelmiR-24-5p	112.996	103.998	208.304	34.0269	58.9988	36.9999
rno-novelmiR-24-3p*	16.8049	12.8565	4.88151	1.99879	1.96663	2.50734
rno-novelmiR-25-3p	10.9882	4.99994	0	0	0	0
rno-novelmiR-26-5p	0.894991	0.000176436	0.499247	3.61549	1.31905	1.00482
rno-novelmiR-26-3p*	0.988882	0	0	0	0	0
rno-novelmiR-27-3p	9.24323	4.16714	1.09784	0.00619064	0.0135277	0
rno-novelmiR-28-5p	9.80621	13.6717	18.8663	10.4823	10.903	3.92792
rno-novelmiR-28-3p*	0.0840789	1.24961	0.498292	0.748155	0.749561	0.497708
rno-novelmiR-29-5p	2.23061	3.67051	5.59924	6.49332	13.6676	1.49135
rno-novelmiR-29-3p*	0	2	0	0	0	0
rno-novelmiR-30-3p	0.00599046	1.64482	1.34751	0.00619064	0.0200531	0
rno-novelmiR-30-5p*	1.23924	1	0.719975	0	0	0
rno-novelmiR-31-3p	15.7468	5.8789	4.7954	0.913044	7.95636	2.94955
rno-novelmiR-31-5p*	0.00857697	0	0.00622656	0	0	0
rno-novelmiR-32-5p	4.31642	6.78388	4.11219	1.6481	1.87801	1.87716
rno-novelmiR-32-3p*	0.497973	0.165754	9.59818e-05	0.332183	0.165002	0.000130583
rno-novelmiR-33-3p	5.57116	3.47557	1.6906	1.87808	0	0.570137
rno-novelmiR-34-3p	1.58724	1.64482	0.0119624	1.08841	0.0200531	0
rno-novelmiR-34-5p*	0.00857697	1	0.00622656	0	0	0
rno-novelmiR-35-3p	20.3707	20.3355	19.2774	3.75858	2.99932	2.00303
rno-novelmiR-35-5p*	0.00941212	1	0.00622656	0	0	0
rno-novelmiR-36-5p	21.9294	19.1569	4.11219	1.6481	9.90255	1.87716
rno-novelmiR-36-3p*	0.000113036	0	0	0	0	0
rno-novelmiR-37-3p	20.3707	19.4191	19.2774	3.75858	2.99932	2.00303
rno-novelmiR-37-5p*	0.00941212	0	0.719975	0	0	0
rno-novelmiR-38-5p	4.31642	19.1569	4.11219	1.6481	1.87801	1.87716
rno-novelmiR-38-3p*	0.497973	0.165754	9.59818e-05	0.332183	0.165002	0.000130583
rno-novelmiR-39-3p	1.70067	0.130047	0.376519	0.00183878	0.00203321	0.00161475
rno-novelmiR-39-5p*	1.23924	0	0.719975	0	0	0
rno-novelmiR-40-5p	4.31642	19.1569	4.11219	14.5075	1.87801	1.87716
rno-novelmiR-40-3p*	0.000407701	0.497398	9.04951e-05	0.000307883	0.000204492	0
rno-novelmiR-41-3p	20.3707	12.1925	19.2774	3.75858	2.99932	2.00303
rno-novelmiR-41-5p*	0.00941212	0	0.00622656	0	0	0
rno-novelmiR-42-5p	4.31642	19.1569	4.11219	1.6481	1.87801	1.87716
rno-novelmiR-42-3p*	0.497973	0.165754	9.59818e-05	0.332183	0.165002	0.000130583
rno-novelmiR-43-5p	4.31642	19.1569	21.2809	1.6481	1.87801	1.87716
rno-novelmiR-43-3p*	0.497973	0.165754	9.59818e-05	0.332183	0.165002	0.000130583
rno-novelmiR-44-3p	1.70067	1.75177	0.376519	0.00183878	0.00203321	0.00161475
rno-novelmiR-44-5p*	1.23924	0	0.00622656	0	0	0
rno-novelmiR-45-5p	4.31642	19.1569	4.11219	1.6481	1.87801	1.87716
rno-novelmiR-45-3p*	0.000407701	0.497398	9.04951e-05	0.000307883	0.000204492	0
rno-novelmiR-46-3p	20.3707	12.1925	19.2774	3.75858	2.99932	2.00303
rno-novelmiR-46-5p*	0.00941212	0	0.719975	0	0	0
rno-novelmiR-47-5p	4.31642	6.78388	4.11219	1.6481	1.87801	1.87716
rno-novelmiR-47-3p*	0.497973	0.165754	9.59818e-05	0.332183	0.165002	0.000130583
rno-novelmiR-48-5p	0	1	0	0	0	0
rno-novelmiR-48-3p*	1	0	0	0	0	0
rno-novelmiR-49-5p	7.04693	25.7556	3.84971	0.086572	0.0636174	0.0476552
rno-novelmiR-50-5p	0.000333313	2.33976	3.63747	1.20586	4.07812	1.00482
rno-novelmiR-51-5p	37.8113	32.1518	15.0718	11.525	16.8373	7.55579
rno-novelmiR-51-3p*	0	0	0	0	1	0
rno-novelmiR-52-3p	0	0	0	23	21.9996	18
rno-novelmiR-52-5p*	0	0	0	1	1.99943	3.99964
rno-novelmiR-53-5p	0	0	0	10	7	3
rno-novelmiR-53-3p*	0	0	0	0	1.99905	0
rno-novelmiR-54-5p	0	2.99991	1.99989	0	0.996587	0
rno-novelmiR-54-3p*	3	2	1	1.9977	1	0
rno-novelmiR-55-3p	1.92591	2.9121	0	1.90953	0.943136	0.937504
rno-novelmiR-55-5p*	0	1	2	0	0	0
rno-novelmiR-56-5p	2	1	2	0	0	1.99868
rno-novelmiR-56-3p*	0	0	0	0	1	0
rno-novelmiR-57-3p	0.980668	0	0	6.94321	5.96111	5.96202
rno-novelmiR-58-3p	0	0	0	967.953	918.959	581.994
rno-novelmiR-58-5p*	0	0	0	5	11.9899	6
rno-novelmiR-60-3p	1	3	1	24.9995	28	7

## Sheet: TableS8b
Category	Primary cells	Primary cells	Primary cells	Tissues	Tissues	Tissues
Library	SRhi10006	SRhi10010	SRhi10014	SRhi10007	SRhi10008	SRhi10011
Barcode	CGATGT	GGCTAC	GTCCGC	GGCTAC	GGTAGC	GTCCGC
Sample	11297	11374	11446	10006	10006	10006
Name	Canine Aortic Smooth Muscle cells, donor1	Canine Aortic Smooth Muscle cells, donor2	Canine Aortic Smooth Muscle cells, donor3	Universal RNA - Dog Normal Tissues Biochain, pool1	Universal RNA - Dog Normal Tissues Biochain, pool1	Universal RNA - Dog Normal Tissues Biochain, pool1
cfa-let-7a	15651.1	13094.8	7904.93	51597.4	36063.3	42739.2
cfa-let-7b	2158.27	1480.17	1055.08	6267.46	4130.66	5529.42
cfa-let-7c	814.955	534.213	220.159	4369.25	3133.98	3466.36
cfa-let-7d-5p	646.332	660.014	281.566	1895.5	1308.49	1236.16
cfa-let-7d*	130	191	61	374	220	172
cfa-let-7e	1844.94	1226.84	695.683	2658.9	1860.19	2222.97
cfa-let-7f	47087	33369.5	16032.1	94488.4	67377.7	62779.6
cfa-let-7g	16527.5	13285.6	6009.72	33681.5	22944	28363.6
cfa-let-7j	0	0	0	5.4589e-06	7.59927e-06	1
cfa-miR-1	136	65	45	2892.96	2092	3293.67
cfa-miR-7	2	5	4	105	64	306
cfa-miR-9	8	23	5	4285	2312	1202
cfa-miR-10a	12461.2	12678.7	7500.25	236404	197018	321895
cfa-miR-10b	27175.8	786.308	5716.75	280793	217175	368657
cfa-miR-15a	709.997	797.986	255.997	3223.19	2157.57	1614.14
cfa-miR-15b	112.003	213.014	94.0034	839.813	618.435	561.858
cfa-miR-16	4563	5794.85	1205.99	23611.8	15713.9	7705.43
cfa-miR-17-5p	40.9813	160.973	7.99298	561.055	409.714	191.903
cfa-miR-17*	10	30	44	131	78	276
cfa-miR-18a	11.9776	51.9553	5.9799	114.055	72.8202	43.7674
cfa-miR-18b	0.0223981	0.0447175	0.0201003	0.94504	1.17975	0.232649
cfa-miR-19a	35.7457	114.519	26.9647	388.455	234.035	158.085
cfa-miR-19b	195.254	344.481	98.0353	2475.55	1639.97	1014.92
cfa-miR-20a	38.0019	128.009	18	672.044	445.041	226.002
cfa-miR-20b	0.00557306	0.0117309	0.0037521	19.4272	16.5634	3.87096
cfa-miR-21	183519	181579	45051	58941	39750	19674
cfa-miR-22	200306	146826	36242	255875	178407	84331
cfa-miR-23a	2595.27	2111.04	1377.9	4865.05	3403.11	4393.25
cfa-miR-23b	3309.73	2250.96	1619.1	6029.95	4022.89	5447.75
cfa-miR-24	1952	1062	835	2969	1867	2361.91
cfa-miR-25	705.894	1075	418	7758.74	4816.96	4320.9
cfa-miR-26a	19532.1	15842.2	6473.96	203745	142277	104245
cfa-miR-26b	1037.86	1165.75	402.037	23211.8	14367.3	10005.4
cfa-miR-27a	3790.6	3200.34	1316.52	7679.37	4847.06	3347.51
cfa-miR-27b	193994	84407.7	29436.5	165128	117251	62703.5
cfa-miR-28	10494	9768	8507	20462	13535	16398
cfa-miR-29a	6440.66	7105.42	4432.48	14425.4	9576.22	11596.6
cfa-miR-29b	336.001	246.025	185.558	769.176	505.63	937.068
cfa-miR-29c	298.335	96.5574	82.9581	3771.41	2564.15	2653.29
cfa-miR-30a	14449.4	4689.24	1338.73	132068	93441.5	61480.5
cfa-miR-30b	3962.43	1740.47	528.882	15393	9296.01	4692.9
cfa-miR-30c	2126.57	1539.53	524.118	26790	15418	11777.1
cfa-miR-30d	25462.9	11188.8	5511.08	32878	21789.9	20044
cfa-miR-30e-5p	5856.71	4553.99	1206.19	25876.8	17935.7	9256.42
cfa-miR-30e*	116.026	104.886	16.8674	1674.58	1092.74	408.023
cfa-miR-31	2	12	0	2293	1555	1623
cfa-miR-32	7	5	2	153	111	30
cfa-miR-33a	2	11	7	70	51	142
cfa-miR-33b	1	9	3	95	73	93
cfa-miR-34a	375	158	107	203	130	189
cfa-miR-34b-3p	0	0	0	191	152	139
cfa-miR-34b*	0	0	0	154.458	76.1007	182.234
cfa-miR-34c	7	4	0	4978.54	3782.9	3637.77
cfa-miR-92a	3771.6	9766.09	3968.38	78840.1	52227.5	55451
cfa-miR-92b	17.5041	22.9127	7.62185	1699.15	1188.5	1515.06
cfa-miR-93	469	682	118	4032	2696	1413
cfa-miR-95	5	0	0	70	46	26
cfa-miR-96	34	28	5	150	134	45
cfa-miR-98	1392.9	874.839	536.767	1908.51	1292.71	1914.7
cfa-miR-99a	2970	2838	1342	17123.2	15753	10699.4
cfa-miR-99b	30433	15112	10852	23022	22587	24506.7
cfa-miR-101	4762	3100	1997	22193	15512	23425
cfa-miR-103	2594.95	1952.89	969.141	8353.54	5291.82	6431.19
cfa-miR-105a	0	0	0	27	13.9105	6.8753
cfa-miR-105b	0	0	0	8	7.0895	5.1247
cfa-miR-106a	0.0113955	0.019935	0.0032638	32.5092	17.719	16.2239
cfa-miR-106b	107	220.986	40	598.965	389.962	216
cfa-miR-107	36.0489	37.1123	51.8586	428.456	339.178	859.812
cfa-miR-122	0	0	0	14091	10078	25293
cfa-miR-124	1	0	0	325	201	374
cfa-miR-125a	10255	5157.99	3695.98	32544	23309	27668
cfa-miR-125b	36338	23591	13549	33959	27845	23819
cfa-miR-126	10	10	3	34052	23201	12803
cfa-miR-127	353	655	559	4254	2852	3850
cfa-miR-128	565	727	351	9127	5570	5914
cfa-miR-129	37	53	2	83	63	11
cfa-miR-129-2-3p	105.828	74.9135	73.8532	77.2173	53.6346	62.9493
cfa-miR-130a	1316.01	1918.96	780.02	2890.71	1965.85	1533.83
cfa-miR-130b	38.9916	102.035	45.9803	251.293	147.152	148.171
cfa-miR-132	43	30	8	469	317	238
cfa-miR-133a	587	1160	286	29275.5	19019.4	12733.3
cfa-miR-133c	587	1160	286	29267.5	19055.6	12731.7
cfa-miR-134	0	0	0	2	4	2
cfa-miR-135a-5p	0	0.00445529	0.00220916	36.026	33.0393	15.8948
cfa-miR-135a-3p*	0	0	0	2	1	0
cfa-miR-135b	0	7.99554	0.997791	3.974	6.96071	1.10522
cfa-miR-136-3p	26	40	12	380	271	137
cfa-miR-136*	3	3	7	102	61	77
cfa-miR-137	1	0	0	62	42	12
cfa-miR-138a	30.9935	50.9857	5.99447	1822.93	1176.94	357.887
cfa-miR-138b-3p	0	0	0	2	3.00003	1
cfa-miR-138b*	0.00653703	0.0142795	0.00552665	0.0707382	0.0604236	0.113434
cfa-miR-139-5p	0	0	0	499	294	194
cfa-miR-139*	0	0	0	6	5	9
cfa-miR-140	7739	10634	6895	5460	3554	4322
cfa-miR-141	0.999339	0	0	6831.6	4981.74	6617.55
cfa-miR-142	1	5	0	14568	9738	6141
cfa-miR-143	593514	268789	251564	1111790	725134	1203350
cfa-miR-144	1	0	0	688	475	253
cfa-miR-145	3729	3273	1368	30474	22098	12707
cfa-miR-146a	3	2.76739	2.00087	550.992	362.019	2784.36
cfa-miR-146b	90	11.2326	68.9991	154.008	104.981	1074.64
cfa-miR-147	1	1	0	38	20	14
cfa-miR-148a	7851.75	12410.1	11839.4	96362.9	50338.3	100216
cfa-miR-148b	1055.71	1560.97	890.362	2316.5	1266.87	1846.43
cfa-miR-149	116	202	18	598	463	135
cfa-miR-150	1	10	0	8762	5947	1737
cfa-miR-151	8066.06	6809.82	3539.35	21011	14153.8	12375.6
cfa-miR-152	572.538	551.884	210.229	1181.57	659.778	430.709
cfa-miR-153	16	21	8	120	89	66
cfa-miR-155	98	528	78	703	431	207
cfa-miR-181a	22683	7982	3186	53503.1	40582.9	27160.9
cfa-miR-181b	1675.99	1447.7	528.646	4788.65	3462.04	2654.12
cfa-miR-181c	4197	1621	974	4494	3434	3077
cfa-miR-181d	218.012	332.295	168.355	349.3	220.034	229.961
cfa-miR-182	1319	805	453	3582	2498	3264
cfa-miR-183	197	188	130	499	386	512
cfa-miR-184	1	0	1	4	5	11
cfa-miR-185	52	30	24	113	83	143
cfa-miR-186	12492	10693	4813	55282	36793	36491
cfa-miR-187	0	1	1	23	11	12
cfa-miR-188	8	16	3	37	35	8
cfa-miR-190a	29	15	8	72	44	85
cfa-miR-190b	4	5	0	36	37	29
cfa-miR-191	8754	6190	4796	50123	38152	47367
cfa-miR-192	280	129	137	350841	256946	387975
cfa-miR-193a-3p	3085.13	3244.04	215.001	126.942	91.983	23.8678
cfa-miR-193a*	107	50	63	122	90	219
cfa-miR-193b-3p	226.872	222.955	112.999	1451.06	1060.02	1319.13
cfa-miR-193b*	1	7	3	29	9	31
cfa-miR-194	10	4	4	23195.9	14704.9	9899
cfa-miR-194-2-3p	1	1	0	200.928	112.997	112
cfa-miR-195	12.0001	90.1544	71.0088	3654.24	2445.1	2285.57
cfa-miR-196a	6.005	15.0138	0.00220916	488.198	318.171	265.224
cfa-miR-196b	0.994998	0.98617	0.997791	387.802	221.829	163.776
cfa-miR-197	377	386	242	757	486	571
cfa-miR-199	13950	13993	5601	23680	14177	15675
cfa-miR-200a-3p	0.000661005	0	0	2345.4	1578.23	1308.44
cfa-miR-200a*	0	0	0	159	100	11
cfa-miR-200b-3p	0	1	1	26019.2	17509.9	9637.06
cfa-miR-200b*	0	0	0	105	65	59
cfa-miR-200c	0	0	0	2141.31	1380.46	1063.01
cfa-miR-202	0	0	0	619	390	389
cfa-miR-203	2	7	4	2109	1267	1722
cfa-miR-204	1671.98	1712.97	656.952	4519.15	3277.3	3165.96
cfa-miR-205	11	1	0	564	397	394
cfa-miR-206	0	0	0	118.043	91	263.327
cfa-miR-208b	0	1	0	177	104	37
cfa-miR-210	569	639	457	87	55	63
cfa-miR-211	0.0191682	0.0340973	0.0477214	0.849656	1.70384	0.0432629
cfa-miR-212	22	5	4	71	68	43
cfa-miR-214	383	579	240	683	468	487
cfa-miR-215	8	3	4	118568	75722.1	100498
cfa-miR-216a	0	0	0	48	26	24
cfa-miR-216b	0	0	0	101	92	56
cfa-miR-217	0	0	0	29	21	6
cfa-miR-218	22	21	8	456	269	205
cfa-miR-219-3p	0	0	0	117	82	96
cfa-miR-219-5p*	6	2	2	30	13	29
cfa-miR-219-1-3p	5	7	2	18	22	16
cfa-miR-221	1237	707	792	3428	2085	3959
cfa-miR-222	1905	1258	762	2987	1942	1924
cfa-miR-223	1	1	3	389	239	290
cfa-miR-224	23	144	15	855	532	251
cfa-miR-299-3p	0	3	1	35	20	11
cfa-miR-299*	1	3	3	12	9	17
cfa-miR-300-3p	2	6.15242	0	34.9391	17.9434	12.1599
cfa-miR-301a	1223	1205.82	168	180	133	26
cfa-miR-301b	41	108.183	20	11	9	4
cfa-miR-302a	0	0	0	0	0	1
cfa-miR-320	1219	1058	667	5183.93	3532.96	4658.97
cfa-miR-323	1	0	0	32	17	7
cfa-miR-324-3p	24	32	14	54	31	19
cfa-miR-324*	8	17	5	32	28	18
cfa-miR-325-3p	0	0	0	3	2	6
cfa-miR-325*	0	0	0	2	0	0
cfa-miR-326	0	2	1	144	93	86
cfa-miR-328	16	9	6	47	31	38
cfa-miR-329b	0	2	0	6	4	1
cfa-miR-330	150	197	36	107	72	25
cfa-miR-331	425	508	234	1158	723	665
cfa-miR-335	44	89	15	399	247	92
cfa-miR-338	0	1	4	695	503	882
cfa-miR-339	91	195	78	1852	1122	1688
cfa-miR-340	916	688	244	2472	1669	1188
cfa-miR-342	81	56	18	792	594	344
cfa-miR-345-5p	8	6	9	12	5	15
cfa-miR-345*	0	3	3	9	3	9
cfa-miR-346	0	0	0	1	1	5
cfa-miR-350-5p	17	39	9	22	12	11
cfa-miR-350*	32	34	8	54	42	25
cfa-miR-361-3p	74	72	76	547	366	702
cfa-miR-361*	100	97	42	705	466	404
cfa-miR-362	13	5	4	40	48	58
cfa-miR-363	0	2	0	1173	813	449
cfa-miR-365	484	307	216	1417	961	995
cfa-miR-369	1	8	2	28	21	8
cfa-miR-370	2	1	1	6	9	11
cfa-miR-371	0	0	2	24	7	13
cfa-miR-374a-3p	412	418	57	1034	698	229
cfa-miR-374a*	62	86	35	431.004	273.002	247.999
cfa-miR-374b	38	26	11	152.996	105.998	52.0014
cfa-miR-375	2	3	0	15834	9787	6970
cfa-miR-376a	0	2.05181	1.00896	15.0568	4.11224	13.2471
cfa-miR-376a-1-5p	5	5	1	38.9999	26.9998	6
cfa-miR-376b	0	0.948188	0.991038	0.94322	0.887763	2.75285
cfa-miR-376c-3p	4	7	0	17	8	12
cfa-miR-376c*	0	0	0	0	0.000416144	0.499792
cfa-miR-377	0	0	0	5	4	1
cfa-miR-378	2116	2172	635	136610	94532	62005
cfa-miR-379	1	1	3	6	4	7
cfa-miR-380	12	19	3	236	166	55
cfa-miR-381	140	264.848	21	620.061	468.057	130.84
cfa-miR-382-5p	1	2	1	13	8	11
cfa-miR-382*	0	0	0	8	4	5
cfa-miR-383	0	0	0	65	32	24
cfa-miR-384	0	0	0	6	5	4
cfa-miR-409	44	87	61	240	147	168
cfa-miR-410	35	89	14	458	272	97
cfa-miR-411	185	283	80	1702	1029	531
cfa-miR-421	255	225	53	271	214	107
cfa-miR-423a-3p	2166	2812	1240	8261	5596	5044
cfa-miR-423a*	2516	2484	1420	5658	3929	5265
cfa-miR-424-5p	11	61	7	332	250	138
cfa-miR-424*	3	4	2	13	8	3
cfa-miR-425	85	51	28	957	623	375
cfa-miR-429	1	0	0	3266.48	2120.64	1637.93
cfa-miR-432	6	10	8	84	51	45
cfa-miR-433	1	1	0	23	12	19
cfa-miR-448	0	0	0	2	2	5
cfa-miR-449a	0	1	0.998719	133.99	88.9874	490.291
cfa-miR-449b-5p	0	0	0.00128097	23.01	8.01262	29.7091
cfa-miR-449b*	0	0	0	1	0	0
cfa-miR-450a	73	148	15	642	426	124
cfa-miR-450b	133	329	43	1372	952	274
cfa-miR-451	1	0	0	16629	11360	13051
cfa-miR-452	5	31	2	344	192	141
cfa-miR-454	27	34	9	44	26	12
cfa-miR-455-3p	25	53	28	406	256	198
cfa-miR-455*	43	85	38	365	180	213
cfa-miR-483	0	0	0	28	15	23
cfa-miR-485	1	3	5	44	27	51
cfa-miR-486	73	40	23	32938	26229	43907
cfa-miR-486-3p*	1	1	0	194	137	185
cfa-miR-487a	1	1	0	26.0021	26	16
cfa-miR-487b	9	23	1	114.998	85	47
cfa-miR-488-3p	0	0	0	14	8	5
cfa-miR-488*	0	0	0	9	6	4
cfa-miR-489	0	0	0	0	2	1
cfa-miR-490	75	9	5	98	87	50
cfa-miR-491	3	5	0	4	3	3
cfa-miR-493	6	6	5	8	8	5
cfa-miR-494	5	8	1	7	1	1
cfa-miR-495	2	2	2	27	16	20
cfa-miR-496	2	0	0	0	0	2
cfa-miR-497	9	148	38	5441	3665	674
cfa-miR-499	24	29	14	653	410	408
cfa-miR-500	539.835	520.374	292.295	2627.88	2068.77	2320.03
cfa-miR-500b-3p	24	45	12	186	172	97
cfa-miR-502	31.1645	79.6257	17.7052	631.121	441.23	336.967
cfa-miR-503-3p	1	2	1	2	7	8
cfa-miR-503*	0	1	0	9	3	2
cfa-miR-504	0	0	0	140	74	69
cfa-miR-505-3p	42	92	15	934	660	206
cfa-miR-505*	4	4	2	15	18	7
cfa-miR-506-3p	0	2	0	190	156	38
cfa-miR-506*	0	2	0	66	34	32
cfa-miR-507a	0	0	0	17	18	16
cfa-miR-507b	0	1	0	4	0	2
cfa-miR-508a-3p	0	0	0	29	23.5	23
cfa-miR-508a*	0	0	0	6.48691	5.05982	3.96339
cfa-miR-508b	0	0	0	29	23.5	23
cfa-miR-514-5p	0	0	0	22	18	16
cfa-miR-514*	0	0	0	6	4	2
cfa-miR-532	134	198	142	1955	1206	1871
cfa-miR-539-3p	3	1	0	5	7	1
cfa-miR-539*	0	0	0	3	1	1
cfa-miR-542	33	30	12	48	33	28
cfa-miR-543	0	0	2	12	3	6
cfa-miR-545-3p	4	5	1	1	0	1
cfa-miR-545*	1	0	0	0	1	0
cfa-miR-551a	0	0	0	104	58	35
cfa-miR-551b	0	0	0	39	25	17
cfa-miR-574	317	396	351	1380	853	888
cfa-miR-582	1	0	0	51	31	15
cfa-miR-590	64	94	21	586	366	179
cfa-miR-592	1	0	0	38	11	9
cfa-miR-615-3p	81	29	8	21	8	2
cfa-miR-615*	13	5	2	1	2	0
cfa-miR-628	40	16	6	122	80	36
cfa-miR-652	18	22	6	367	223	187
cfa-miR-653	1	0	0	1	2	0
cfa-miR-660	238	251	206	1417	945	1383
cfa-miR-664-3p	11	28	7	25	16	15
cfa-miR-664*	3	0	3	1	0	1
cfa-miR-671	18	33	14	45	29	42
cfa-miR-676-3p	15	7	6	123	80	75
cfa-miR-676*	0	0	0	3	1	3
cfa-miR-708	1	1	0	140	99	76
cfa-miR-758	1	5	0	10	7	2
cfa-miR-764-3p	0	0	0	0	1	0
cfa-miR-769-5p	140	185	51	447	295	224
cfa-miR-769*	4	6	0	6	1	8
cfa-miR-802	0	0	0	1646	1017	305
cfa-miR-873-5p	0	0	0	16.9991	10.9941	23.9874
cfa-miR-873-3p*	1	0	0	8	5	7
cfa-miR-874	116	62	92	206	144	267
cfa-miR-876	0	0	0	1	0	2
cfa-miR-885	0	0	0	702	496	310
cfa-miR-889	19	32	5	253	159	63
cfa-miR-935-3p	1	4	0	14	10	3
cfa-miR-1185	1	5	2	4	3	0
cfa-miR-1249	67	32	12	225	185	139
cfa-miR-1251-5p	0	0	0	29.3236	14.8296	3.97477
cfa-miR-1271	973	1301	584	3118	2629	2310
cfa-miR-1277-5p	0	2.21002	0	5.72736	0	0
cfa-miR-1277-3p*	0	0	0	1.99338	0	0
cfa-miR-1296	22	36	7	48	38	11
cfa-miR-1298-5p	3	0	0	8	5	9
cfa-miR-1298-3p*	0	0	0	2	1.99952	1
cfa-miR-1301	19	30	16	79	47	45
cfa-miR-1306	16	22	7	57	44	19
cfa-miR-1307-5p	595	415	258	4090	2819	2837
cfa-miR-1307*	101	144	64	159	120	108
cfa-miR-1343	109	162	43	232	184	112
cfa-miR-1388-5p	338.971	419.997	249.986	5196.98	3505.95	6726.76
cfa-miR-1388-3p*	35.9999	47	29.9999	882	584	780.992
cfa-miR-1468	0	3	2	89	63	52
cfa-miR-1835	0	0	0	4	2	1
cfa-miR-1836	61	0	1	65	36	62
cfa-miR-1837-1-5p	0	1	0.5	0	0	0
cfa-miR-1837-2-5p	0	1	0.5	0	0	0
cfa-miR-1838	53	32	28	163	100	94
cfa-miR-1839	63	30	19	89	61	58
cfa-miR-1840	0	4	0	4	1	2
cfa-miR-1841	14	3	5	8	2	4
cfa-miR-1842	8	21	3	41	24	37
cfa-miR-1843	11	5	4	6	4	10
cfa-miR-1844	1	4	2	11	9	5
cfa-miR-2114-3p	0	0	0	11	3	2
cfa-miR-2114*	0	0	0	1	1	1
cfa-miR-2355-5p	8	17.9991	1.99885	16.9992	14.9991	22.9933
cfa-miR-2355-3p*	0	1	1.99716	6.55653	4	0.997185
cfa-miR-2387	54	41	4	25	25	7
cfa-miR-2483	4	1	1	33	23	38
cfa-miR-3059-5p	0	0	0	16	8	3.99984
cfa-miR-3958	11	10	5	49	34	41
cfa-miR-6516-3p	5	4	0	10	4	4
cfa-miR-6516*	3	3	1	4	5	0
cfa-miR-6529-5p	856	703	663	318	223	340
cfa-miR-6529*	26	30	14	10	10	7
cfa-miR-7180	17	25	15	29	17	22
cfa-miR-8799c	0	0	0	0	0	1
cfa-miR-8801	0	0	0	2	1	1
cfa-miR-8802	0	0	0	0	1	0
cfa-miR-8803	6	2	0	8	4	1
cfa-miR-8813	0	0	0	0	0	1
cfa-miR-8818	0	0	0	0	1	0
cfa-miR-8820	0	0	0	3	0	0
cfa-miR-8822	0	0	0	1	0	0
cfa-miR-8826	0	0	0	9	3	4
cfa-miR-8829	1	1	1	2	1	2
cfa-miR-8830	0	0	0	0	1	0
cfa-miR-8831	0	0	0	1	0	0
cfa-miR-8835-3p	0	1	0	0	0	0
cfa-miR-8835*	0	0	0	1	0	0
cfa-miR-8841	0	0	0	0	0	1
cfa-miR-8842	0	0	0	0	2	1
cfa-miR-8849	0	0	0	0	0	1
cfa-miR-8858	0	0	0	4	2	4
cfa-miR-8859a	15	72.7918	114	67.7924	42	253.17
cfa-miR-8859b-5p	1225.64	1640.92	1166.97	433.998	325.998	347.999
cfa-miR-8859b*	339.357	507.068	65.0159	122.002	92.0018	16.001
cfa-miR-8860	0	0	0	0	0	1
cfa-miR-8863	0	0	0	3	0	2
cfa-miR-8872	0	0	0	0	2	0
cfa-miR-8874	0	0	0	1	3	0
cfa-miR-8876	1	1	0	3	0	6
cfa-miR-8884	18	16	8	51	28	22
cfa-miR-8890	4	1	0	2	1	0
cfa-miR-8895	0	0	0	0	1	0
cfa-miR-8902	0	0	0	2	2	1
cfa-miR-8903-3p	3	6	4	2	1	1
cfa-miR-8903*	1	5	3	0	1	0
cfa-miR-8904a	0	0	0	0	0	1
cfa-miR-8907	0	0	0	2	0	0
cfa-miR-8908a-3p	40	0	0	76	46	69
cfa-miR-8908a-5p*	0	0	0	16	9	4
cfa-miR-8908b	0	0	0	67	34	23
cfa-miR-8908c	3	0	0	12	18	8
cfa-miR-8908d	8	0	0	10	1	6
cfa-miR-8908e	0	0	0	7	3	1
cfa-miR-8908f-3p	15	0	0	47	41	43
cfa-miR-8908f*	0	0	0	4	1	0
cfa-novelmiR-1-3p	11	14	1	32.9999	20	13
cfa-novelmiR-1-5p*	0	0	0	0	0.999385	0
cfa-novelmiR-3-3p	3.99176	0.52619	0	0	0	0
cfa-novelmiR-3-5p*	1	0	0.99907	0	0	0
cfa-novelmiR-4-5p	0	0	0	2	3	2
cfa-novelmiR-5-5p	4	7	3	8	4	5.99941
cfa-novelmiR-5-3p*	1	1	0	1	1	0
cfa-novelmiR-6-5p	1	1	0	3	3	4.99962
cfa-novelmiR-7-5p	58	44	17.9971	12	7	4.99967
cfa-novelmiR-7-3p*	3	6	0	9.99981	9	7
cfa-novelmiR-8-3p	0	0	0	0	1	0
cfa-novelmiR-8-5p*	0	0	0	1	0	1
cfa-novelmiR-10-5p	10	0	0	3	1	2.99998
cfa-novelmiR-11-3p	5	6	1	0	1	0
cfa-novelmiR-11-5p*	1	0	0	0	0	0
cfa-novelmiR-12-5p	0	0	0	3	1	2
cfa-novelmiR-12-3p*	0	0	0	1	0	0
cfa-novelmiR-13-5p	6	1	0	0	1	3
cfa-novelmiR-14-5p	0	0	0	0	1	1
cfa-novelmiR-14-3p*	0	0	0	1	1	0
cfa-novelmiR-15-3p	4	1	3	1	2	0
cfa-novelmiR-16-3p	0	0	0	3	1	1
cfa-novelmiR-16-5p*	0	0	0	1	0	0
cfa-novelmiR-17-5p	0	4.97584	1	6.99096	0	4.97771
cfa-novelmiR-18-3p	10.9962	15.9754	2.81208	13.9964	24.9948	10.9042
cfa-novelmiR-18-5p*	1	0	0	0	0	0
cfa-novelmiR-19-5p	3	3	0	2	0	3
cfa-novelmiR-19-3p*	0	2	0	2	0	0
cfa-novelmiR-22-5p	0	0	0	1.99399	1	1
cfa-novelmiR-22-3p*	0	0	0	0	0	1
cfa-novelmiR-23-5p	0	0	0	7.99972	2.99917	0
cfa-novelmiR-24-5p	0	0	0	7	1	11.9997
cfa-novelmiR-25-3p	0	0	0	1	2	3.99973
cfa-novelmiR-25-5p*	0	0	0	4	0	0
cfa-novelmiR-27-5p	0	0	0	25	15.9999	12
cfa-novelmiR-28-3p	0	0	0	6	1.99999	2.99999
cfa-novelmiR-28-5p*	0	0	0	0	2	0
cfa-novelmiR-29-3p	0	4	0	9	3	7.99896
cfa-novelmiR-30-5p	0	0	0	1	1	0
cfa-novelmiR-30-3p*	0	0	0	0	0	1
cfa-novelmiR-31-3p	8.96788	7.99938	3.99667	3.99826	4.99816	1.99364
cfa-novelmiR-32-5p	32	12	5	28	18	13
cfa-novelmiR-32-3p*	11	4	1	7	3	1
cfa-novelmiR-33-3p	0	0	0	3	2	0
cfa-novelmiR-33-5p*	0	0	0	2	0	0
cfa-novelmiR-34-3p	0	0	0.5	15.9954	12.4999	8.5
cfa-novelmiR-35-5p	0	0	0	11	3.99999	9.99999
cfa-novelmiR-36-3p	2	9	5	9.99975	10.9967	4.99962
cfa-novelmiR-36-5p*	1	1	0	3	1	0
cfa-novelmiR-37-3p	0	1.998	0	8.99745	1.99902	0
cfa-novelmiR-38-5p	731.868	418.683	8.99357	899.734	640.848	27.9258
cfa-novelmiR-38-3p*	24.9986	25.9992	1.99934	111.997	86.9933	17.9971
cfa-novelmiR-40-3p	5.99933	10	2	5	7	4
cfa-novelmiR-40-5p*	1	2	0	0	0	1
cfa-novelmiR-41-5p	3	4	2	12	11.9998	10
cfa-novelmiR-41-3p*	2.99943	1	0.998353	11	5	4
cfa-novelmiR-42-3p	1	0	0	0	0	0
cfa-novelmiR-42-5p*	0	0	0	1	0.999994	1
cfa-novelmiR-43-5p	84.9868	72.9972	65.9973	127.985	97.9879	125.983
cfa-novelmiR-43-3p*	0	0	0	3.99895	3	1
cfa-novelmiR-44-3p	52.9844	57.9368	4.25261	11.9995	8.99956	5.99927
cfa-novelmiR-44-5p*	0	2	0	0	0	0
cfa-novelmiR-45-3p	5	6.99998	0.99995	0.999994	2	2
cfa-novelmiR-45-5p*	1	0	0	1	0	1
cfa-novelmiR-46-3p	0	0	0	6.99276	2.97796	3.99203
cfa-novelmiR-47-5p	0	0	0	3	5	2
cfa-novelmiR-47-3p*	1	0	0	6.99999	3	2
cfa-novelmiR-48-5p	4.99997	3	0	1	0	2
cfa-novelmiR-49-3p	0	0	0	5.89452	5.97185	2.38887
cfa-novelmiR-50-3p	47.9941	15.9997	6	108.969	69.9982	90.9866
cfa-novelmiR-51-3p	2	14.9981	0	12.9972	7.99722	1.99312
cfa-novelmiR-51-5p*	0	0	0	0.0941515	0	0
cfa-novelmiR-52-5p	8	9.99927	2	33	27	15
cfa-novelmiR-52-3p*	1	0	0	0	0	0
cfa-novelmiR-53-3p	22.9961	8.99539	2	18.9901	9.98679	12.9996
cfa-novelmiR-53-5p*	0	0	0	0.86385	0.497814	0
cfa-novelmiR-54-3p	0	0	0	1.99951	0	1
cfa-novelmiR-54-5p*	0	0	0	0.999397	0	1
cfa-novelmiR-55-3p	874.926	626.97	294.944	1904.28	1413.85	1083.67
cfa-novelmiR-55-5p*	0	0	1	0	1	0
cfa-novelmiR-56-3p	3.99998	14	1.99992	14	14	0.999992
cfa-novelmiR-56-5p*	8	2	0	4	0	1
cfa-novelmiR-57-5p	0	0	0	35.9998	28	22
cfa-novelmiR-57-3p*	0	0	0	2.99513	0	1
cfa-novelmiR-58-3p	6	1	1	7	3	5
cfa-novelmiR-59-3p	1	0	0	0	0	0
cfa-novelmiR-59-5p*	0	0	0	0	1	0
cfa-novelmiR-61-3p	26.9988	59.9967	19.9981	39.8209	27.9992	31.9928
cfa-novelmiR-61-5p*	0	1	0	0	0	0
cfa-novelmiR-62-3p	0	0	0	2.99963	4.99969	4.99971
cfa-novelmiR-64-3p	3	2	0	1	3	1
cfa-novelmiR-64-5p*	2	1	0	2	1	3
cfa-novelmiR-67-3p	150.999	220.998	24.9968	696.988	456.999	155
cfa-novelmiR-68-3p	4.97241	0	0	67.9973	38	112.787
cfa-novelmiR-69-3p	0	0	0	7	0	2.99966

## Sheet: TableS8c
Category	Primary cells	Primary cells	Primary cells	Tissues	Tissues
Library	SRhi10007	SRhi10011	SRhi10015	SRhi10006	SRhi10007
Barcode	CGATGT	GGCTAC	GTCCGC	GGCTAC	GGTAGC
Sample	11298	11375	11447	10004	10004
Name	Aortic Smooth Muscle cells, donor1	Aortic Smooth Muscle cells, donor2	Aortic Smooth Muscle cells, donor3	chicken embryo whole body, day10 (HH37)	chicken embryo whole body, day10 (HH37)
gga-let-7a-5p	6583.85	11278.1	7578.53	7152.55	11721.3
gga-let-7a-3p*	63.6492	28.752	16.7372	68.5176	101.598
gga-let-7a-2-3p*	46.0342	18.9981	21.0106	16.9913	34.9981
gga-let-7b	785.876	1161.27	973.136	869.096	1160.14
gga-let-7c-5p	1579.87	3127.57	1839.2	3359.29	5338.81
gga-let-7c-3p*	30.9658	13.0019	11.9894	21.0087	38.0019
gga-let-7d	41	78.0002	46.675	50.0002	95.0002
gga-let-7f-5p	23222.5	23597.3	17679.3	11800.2	20366.7
gga-let-7f-3p*	20.4558	16.9825	14.4432	9.46734	11.2697
gga-let-7g-5p	1050.57	3049.86	1970.89	1866.71	3126.32
gga-let-7g-3p*	17	17	5	19	18
gga-let-7i	3762.05	4716.57	2969.64	3849.76	6755.91
gga-let-7j-5p	2181.09	3756.38	2518.66	2354.85	3870.39
gga-let-7j-3p*	185.581	225.863	128.557	154.724	274.734
gga-let-7k-5p	10235.2	11445	7911.02	1839.55	3358.42
gga-let-7k-3p*	45.8669	23.2001	16.6314	45.6458	78.2665
gga-miR-1a-3p	6.08326	42.0522	42.1952	221.598	329.366
gga-miR-1a-1-5p*	0	0	0	1.99916	1
gga-miR-1a-2-5p*	0	1	1	0	0
gga-miR-1b-3p	0.916741	2.94779	1.80481	11.4016	4.63401
gga-miR-1b-5p*	0	0	0	0.000838419	1
gga-miR-7	2	7	6	52	74
gga-miR-7-1-3p	1	10	7.99961	16.9914	42.0004
gga-miR-7b	3	9	13	16	25.9994
gga-miR-9-5p	4	1	3	15823	26789
gga-miR-9-3p	1	3	1	21802.3	32950.2
gga-miR-10a-5p	243.421	507.78	868.614	51383.2	56425.3
gga-miR-10a-3p*	0	0	1	83	100
gga-miR-10b-5p	55.5789	35.2208	59.3876	52094.9	48933.9
gga-miR-10b-3p*	0	0	0	3	13
gga-miR-10c-5p	10	21.9999	23	4529	5025
gga-miR-10c-3p*	0	0	0	1	1
gga-miR-15a	272.321	400.333	287.884	594.643	981.021
gga-miR-15b-5p	122.843	2308.69	537.983	171.491	287.775
gga-miR-15b-3p*	20	22	13	9	12
gga-miR-15c-5p	1396.84	462.977	961.133	2360.87	3774.2
gga-miR-15c-3p*	1	0	1	4	8
gga-miR-16-5p	752.018	515.396	289.017	1087.04	1687.95
gga-miR-16-1-3p*	5	4	3	2	7
gga-miR-16-2-3p*	29	32	17	22	57
gga-miR-16c-5p	119.982	83.6035	70.9833	389.964	665.054
gga-miR-16c-3p*	0	0	0	2	1
gga-miR-17-5p	154.419	132.489	140.061	781.601	1272.14
gga-miR-17-3p*	56	218	210	91	194
gga-miR-18a-5p	83.3094	98.0894	53.625	329.043	500.921
gga-miR-18a-3p*	60.0877	15.0131	13.0115	32.0342	89.0614
gga-miR-18b-5p	59.6906	56.9106	44.375	362.957	590.079
gga-miR-18b-3p*	12.9123	7.98694	5.98847	36.9658	75.9386
gga-miR-19a-3p	240.355	295.104	206.779	554.272	1039.4
gga-miR-19a-5p*	28	30	12	59	105
gga-miR-19b-3p	330.645	335.896	345.221	1387.73	2433.6
gga-miR-19b-5p*	2	0	0	0	5
gga-miR-20a-5p	131.026	117.001	97.2368	761.706	1114.59
gga-miR-20a-3p*	5	0	0	5	16
gga-miR-20b-5p	142.978	67.9987	43.9996	795.991	1196.7
gga-miR-20b-3p*	4	4	4	5	6
gga-miR-21-5p	86238	72629	46678	7772	11776
gga-miR-21-3p*	2316	5353	2936	129	179
gga-miR-22-3p	90267	85271	64428	17390	26959
gga-miR-22-5p*	69	167	107	10	15
gga-miR-23b-3p	1483	4564	3172	593	895
gga-miR-23b-5p*	0	1	0	0	1
gga-miR-24-3p	280	1423	805	118	173
gga-miR-24-5p*	3	4	2	1	2
gga-miR-26a-5p	19426	33211	23850	41508	63148
gga-miR-26a-3p*	6	36	29	15	33
gga-miR-27b-3p	9285	10515	11894	5113	8456
gga-miR-27b-5p*	78	67	81	24	39
gga-miR-29a-3p	893.638	1357.62	1531.26	11.9994	24.4987
gga-miR-29a-5p*	33	27.9998	33	3	2
gga-miR-29b-3p	127.732	485.679	509.028	0.00115242	3.00258
gga-miR-29b-1-5p*	7	8	9	0	0
gga-miR-29c-3p	785.629	1328.7	1498.71	11.9994	24.4987
gga-miR-29c-5p*	0	0.000206391	0	0	0
gga-miR-30a-5p	7393.89	5328.84	4680.05	14087.4	16424.4
gga-miR-30a-3p*	115.812	123.945	80.8701	200.647	380.993
gga-miR-30b-5p	501.011	496.037	232	1049	1341.03
gga-miR-30b-3p*	1	1	0	0	2
gga-miR-30c-5p	5837.99	6072.96	4653	7301	12392
gga-miR-30c-1-3p*	88	267	240	139	229
gga-miR-30c-2-3p*	55	36	35	71	130
gga-miR-30d	7027.59	9380.65	8369.19	14212.4	17446.3
gga-miR-30e-5p	6102.52	6802.51	5794.77	16573.2	21660.3
gga-miR-30e-3p*	191.197	145.053	139.119	399.401	805.013
gga-miR-31-5p	1221	2283	925	232	400
gga-miR-31-3p*	33	32	10	10	11
gga-miR-32-5p	2	3	3	19	36
gga-miR-32-3p*	2	0	0	4	9
gga-miR-33-5p	129	466	250	58	62
gga-miR-33-3p*	17	32	19	12	24
gga-miR-34a-5p	72	235	115	29	40
gga-miR-34a-3p*	21	35	10	1	1
gga-miR-34b-5p	1.5	0.94685	0.0819347	13.8729	24.5916
gga-miR-34b-3p*	0	0	0	1	5
gga-miR-34c-5p	1.5	0.0531496	1.91807	95.1271	86.4084
gga-miR-34c-3p*	0	0	0	2	6
gga-miR-92-3p	32325	28944	34568	48053	106575
gga-miR-92-5p*	15	5	4	17	29
gga-miR-96-5p	14	1	6	322	577
gga-miR-96-3p*	0	0	0	5	5
gga-miR-99a-5p	1512.96	3048.53	3412.19	3294.94	7526.8
gga-miR-99a-3p*	31	71	46	96	134
gga-miR-100-5p	39568	59901.5	68076.8	69947	101974
gga-miR-100-3p*	75	57	57	59	87
gga-miR-101-3p	1602	5809	3342	4433	6332
gga-miR-101-1-5p*	0	0	0	2	2
gga-miR-101-2-5p*	9	25	14	43	42
gga-miR-103-3p	1959.79	4192.12	2353.26	4273.77	6438.09
gga-miR-103-1-5p*	0.499726	1.00139	2	1.00203	0.354145
gga-miR-103-2-5p*	0.499726	0.991743	0.000876646	0.994735	1.63464
gga-miR-106-5p	115.576	78.5111	89.7024	583.703	977.569
gga-miR-106-3p*	85	28	53	213	425
gga-miR-107-3p	92.2068	557.876	193.741	1168.23	1673.91
gga-miR-107-5p*	0.000548306	10.0069	0.999123	5.00324	11.0112
gga-miR-122-5p	0	1	0	622	830
gga-miR-122-3p*	0	0	0	44	77
gga-miR-124a-3p	0	0	0	589.954	789.14
gga-miR-124a-5p*	0	0	0	27	55
gga-miR-124b	0	0	0	0.0461856	0.85984
gga-miR-124c-3p	0	0	0	4	2
gga-miR-125b-5p	9380	14910	17414	15834	33098
gga-miR-125b-3p	1811	3134.99	2665	2599	3365
gga-miR-126-5p	9	2	7	3485	5191
gga-miR-126-3p*	0	1	0	1153	2279
gga-miR-128-3p	2882	3147	3112	6761	17122
gga-miR-128-1-5p*	23	9	14	78	107
gga-miR-128-2-5p*	3	0	1	32	30
gga-miR-130a-3p	1146.87	2727.7	2194.71	2554.93	4876.79
gga-miR-130a-5p*	85.0618	67.977	97.0585	128.119	280.357
gga-miR-130b-3p	421.001	396.985	304.129	1300.88	2422.01
gga-miR-130b-5p*	255	188	182	418	863
gga-miR-130c-3p	1175.12	2418.32	1676.16	1614.19	2994.2
gga-miR-130c-5p*	24.9382	39.023	24.9415	24.8807	45.643
gga-miR-133a-3p	206.857	265.716	320.917	4548.54	8343.95
gga-miR-133a-5p*	1	8	8	30	42
gga-miR-133b-5p	0	0	0	18	49
gga-miR-133b*	0.165094	0.155311	0.153127	12.9565	17.0882
gga-miR-133c-3p	0.977602	2.12894	1.92955	6.50187	8.96013
gga-miR-133c-5p*	0	0	0	1	0
gga-miR-135a-5p	7	3	2	109.996	230.997
gga-miR-135a-1-3p*	0	0	0	1	1
gga-miR-135a-2-3p*	0	0	0	22	19
gga-miR-135a-3-3p*	1	0	0	2	10
gga-miR-135b	0	0	0	0.00423576	0.00305007
gga-miR-137-3p	1	4	1	173	369
gga-miR-137-5p*	1	0	0	2	6
gga-miR-138-5p	2004	1273	284	3519	5994
gga-miR-138-1-3p*	3	7	1	8	11
gga-miR-138-2-3p*	2	4	1	8	29
gga-miR-140-3p	5930	20084	9093	16268	25097
gga-miR-140-5p*	318	366	175	404	868
gga-miR-142-5p	1	1	3	223	443
gga-miR-142-3p*	0	0	0	37	70
gga-miR-143-3p	254958	1013340	752935	45648.6	57749.3
gga-miR-143-5p*	930.998	3646.99	4566.99	69.9999	132
gga-miR-144-3p	6	3	2	213	361
gga-miR-144-5p*	4	2	2	56	107
gga-miR-145-5p	2773	11346	5832	748	1158
gga-miR-145-3p*	744.991	2461.22	2816.92	150.999	261.997
gga-miR-146a-5p	1.00912	19.1041	21.4764	46.1384	30.0204
gga-miR-146a-3p*	0	1	1	3	15
gga-miR-146b-5p	7	74.0206	76.0046	9	10.0002
gga-miR-146b-3p*	2	1	2	3	4
gga-miR-146c-5p	2930.99	32091.9	22736.5	4815.86	3643.98
gga-miR-146c-3p*	543	307	390	223	409
gga-miR-147	5	9	12	3	8
gga-miR-148a-3p	37371	178860	109760	23390	50715
gga-miR-148a-5p*	765	2061	1444	656	752
gga-miR-148b-3p	274.984	4771.92	1861.94	1159.98	1667.9
gga-miR-148b-5p*	252	289	323	94	198
gga-miR-153-3p	102	162	53	547	899
gga-miR-153-5p*	18	7	5	19	39
gga-miR-155	0	1	0	1	4
gga-miR-181a-5p	10946	14734.1	6788.98	91646.2	103434
gga-miR-181a-3p*	185.806	795.28	237.609	1284.67	2037.77
gga-miR-181b-5p	2875	4116.95	2054.02	12635.8	18909.9
gga-miR-181b-1-3p*	11.0028	19.9925	3.00097	29.0136	54.9819
gga-miR-181b-2-3p*	2.99716	4.00754	2.99903	9.98644	38.0181
gga-miR-182-5p	276	380.992	537.986	13720	17362
gga-miR-182-3p*	0	0	1	2	1
gga-miR-183	45	78	145	2680	4552
gga-miR-184-3p	0	2	0	153	174
gga-miR-187-3p	4	3	1	89	173
gga-miR-187-5p*	0	0	0	2	2
gga-miR-190a-5p	28	110	30	45	59
gga-miR-190a-3p*	3	5	1	7	5
gga-miR-190b-5p	3	21.9913	2	138.913	276.98
gga-miR-191-5p	1113	4659.99	3616	1668	2448
gga-miR-191-3p*	2	4.99999	8	2	11
gga-miR-193a-3p	1875	456.994	133	666	958
gga-miR-193a-5p*	41	91	49	23	20
gga-miR-193b-3p	234	2242	770	96	110
gga-miR-193b-5p*	2	4	10	0	0
gga-miR-194	7	0	2	13	20
gga-miR-196-5p	0	2	0	3085.91	4043.77
gga-miR-196-1-3p*	0	0	0	26	59
gga-miR-196-2-3p*	0	0	0	0	2
gga-miR-199-3p	3115	9863	3729	31798	53693
gga-miR-199-5p*	835	1801	1556	6790	16767
gga-miR-199b	0.000116092	0.000168263	0.000346343	0.000276553	1.00121
gga-miR-200a-3p	0	0	0	258	489
gga-miR-200a-5p*	0	0	0	30	53
gga-miR-200b-3p	3	0	0	631.046	1993.99
gga-miR-200b-5p*	0	0	0	4	9
gga-miR-202-5p	0	0	0	31	43
gga-miR-202-3p*	0	0	0	3	5
gga-miR-203a	3	1	1	1073	1899
gga-miR-204	18	47.3333	20	2174.63	3179.89
gga-miR-205a	5.99953	7	2	6560.28	9367.14
gga-miR-205b	0.000465871	0	0	2414.72	3450.86
gga-miR-206	0	0	0	390	424
gga-miR-211	9	23.6667	10	1105.37	1625.11
gga-miR-212-5p	45	23	66	225	455
gga-miR-212-3p*	17.8924	8	9	96.0034	148.006
gga-miR-214	122	562	199	2265.97	3394.98
gga-miR-215-5p	119	163	105	543	708
gga-miR-216a	0	0	0	25	29
gga-miR-216b	0	0	0	85	185
gga-miR-216c-3p	2	0	0	0	0
gga-miR-216c*	1	0	1	0	1
gga-miR-217-5p	0	0	0	26	39
gga-miR-217-3p*	0	0	0	2	6
gga-miR-218-5p	33	22	8	492	754
gga-miR-218-3p*	0	1	1	7	2
gga-miR-219a-3p	0	0	0	11	38
gga-miR-219a*	0	0	0	5	3
gga-miR-219b	598	907	587	850	1202
gga-miR-221-3p	1451	3914	3022	775	1593
gga-miR-221-5p*	367	708	748	143	243
gga-miR-222a	12224	4969	7460	2726	5952
gga-miR-222b-3p	1.00161	0.00104688	1.00005	19.0004	40.9962
gga-miR-222b-5p*	0	0	0	0	2
gga-miR-223	5	24	31	43	100
gga-miR-301a-3p	1286.36	450.729	308.694	4099.41	6675.73
gga-miR-301a-5p*	18	7	6	32	55
gga-miR-301b-3p	1334.64	568.271	483.306	1968.59	3780.27
gga-miR-301b-5p*	19	14	12	20	46
gga-miR-302a	0	0	0	0.000920465	0.98539
gga-miR-302b-3p	0	0	0	1.99928	1.74396
gga-miR-302b-5p*	0	0	0	0	1
gga-miR-302c-5p	0	0	0	0	0.00140399
gga-miR-302c-3p*	0	0	0	0.000516972	0.000572164
gga-miR-302d	0	0	0	1.99928	3.27007
gga-miR-338-3p	72.9889	1002.94	392.862	180.043	301.982
gga-miR-338-5p*	12	18.9997	15.9994	12	18.9964
gga-miR-365-3p	175	760	379	106	150
gga-miR-365-1-5p*	2	2	2	0	0
gga-miR-365-2-5p*	15	22	16	3	13
gga-miR-375	15	1	1	97	199
gga-miR-383-5p	75	66	55	109	166
gga-miR-383-3p*	3	1	1	4	4
gga-miR-425-5p	635	682	754	543.998	1056
gga-miR-425-3p*	6	12	6	13	14
gga-miR-429-3p	19	14	12	724.954	1641.01
gga-miR-429-5p*	0	0	0	6	15
gga-miR-449a	0	0	0	15	13
gga-miR-449b-5p	0	1	0	32	57
gga-miR-449c-5p	0	1	2	119	155
gga-miR-449c-3p*	0	0	0	1	6
gga-miR-449d-5p	2	3	1	358	536.998
gga-miR-451	1	2	0	1241	1827
gga-miR-454-3p	2407	1165	1208	7884	14706
gga-miR-454-5p*	0	0	0	0	4
gga-miR-455-5p	77	183	54	1041	2039
gga-miR-455-3p*	22	71	18	378	605
gga-miR-456-3p	2186	1641	1192	2616	4906
gga-miR-456-5p*	0	4	2	1	0
gga-miR-458a-3p	656	213	739	62	139
gga-miR-458a-5p*	2	1	6	0	0
gga-miR-458b-3p	0	0	0	5	0
gga-miR-460a-5p	0	0	1	365	676
gga-miR-460a-3p*	0	5.35923e-05	0	15.0008	22.0038
gga-miR-460b-5p	8	9	3	10	27
gga-miR-460b-3p*	2	3.99995	0	11.9992	18.9962
gga-miR-489-3p	0	1	1	176	272
gga-miR-489-5p*	0	0	0	1	1
gga-miR-490-3p	0	1	0	142	247
gga-miR-490-5p*	0	0	0	11	16
gga-miR-499-5p	2	2	0	2213	3390
gga-miR-499-3p*	0	1	0	147	300
gga-miR-551-3p	2	1	1	78	152
gga-miR-551-5p*	0	0	0	6	8
gga-miR-1306-5p	5	11	5	13	28
gga-miR-1306-3p*	8	10	10	8	12
gga-miR-1329-5p	15	6	1	45	86
gga-miR-1329-3p*	1	1	0	0	3
gga-miR-1388a-5p	5	28.9999	22.9999	39.9999	58
gga-miR-1388a-3p*	8	2	1	12.9989	18
gga-miR-1397-5p	3	0	1	21	33
gga-miR-1397-3p*	0	0	0	3	4
gga-miR-1416-5p	15	7	10	87	165
gga-miR-1416-3p*	0	0	0	6	22
gga-miR-1434-3p	28	4	7	28	30
gga-miR-1434*	1	1	0	2	2
gga-miR-1451-5p	22	44	20	54	123
gga-miR-1451-3p*	6	3	7	11	29
gga-miR-1452	1	2	2	1	1
gga-miR-1454	51	39	25	112	161
gga-miR-1456-5p	71	61	62	144	173
gga-miR-1456-3p*	1	3	1	1	1
gga-miR-1458	9	5	4	5	7
gga-miR-1460	2	1	0	0	2
gga-miR-1463	2	3	1	0	0
gga-miR-1464	1	1	1	1	3
gga-miR-1467-5p	22	6	2	6	8
gga-miR-1467-3p*	10	10	12	18	12
gga-miR-1550-5p	0	1	0	0	0
gga-miR-1550-3p*	0	0	0	0	1
gga-miR-1551-5p	5	4	0	1	10
gga-miR-1551-3p*	0	0	0	1	0
gga-miR-1552-3p	59	45.9998	53.9991	54	65.9997
gga-miR-1552-5p*	46	67	66	42	102
gga-miR-1553-5p	0	1	0	0	0
gga-miR-1553-3p*	0	0	0	0	1
gga-miR-1555-5p	1	1	0	0	0
gga-miR-1555-3p*	0	0	0	1	2
gga-miR-1557-5p	0	1	0	1	0
gga-miR-1559-5p	1169	810	815	173	275
gga-miR-1559-3p*	12	10	17	1	3
gga-miR-1560-5p	19	11	5	3	3
gga-miR-1560-3p*	11	18	8	4	8
gga-miR-1561	0	0	0	1	0
gga-miR-1562-3p	0	0	0	1	0
gga-miR-1563	2	2	4	4	15
gga-miR-1565	0	0	0	1	0
gga-miR-1568-5p	0	0	0	1	0
gga-miR-1573	0	0	0	0	1
gga-miR-1574-3p	0	0	0	9	21
gga-miR-1574-5p*	0	0	0	2	7
gga-miR-1576	1	0	0	0	0
gga-miR-1578	0	0	0	0	1
gga-miR-1580	1	1	0	0	0
gga-miR-1590-5p	1	0	0	0	0
gga-miR-1590*	0	1	0	0	1
gga-miR-1591-5p	0	0	0	0	1
gga-miR-1592	1	0	0	0	3
gga-miR-1593	0	1	0	2	1
gga-miR-1595-5p	1	0	0	0.000467272	1.0001
gga-miR-1595-3p*	1	0	1	0	0
gga-miR-1596-3p	0	0	0	0	1
gga-miR-1597-3p	0	0	0	1	1
gga-miR-1602	0	1	0	0	3
gga-miR-1603-5p	0	1	0	0	0
gga-miR-1603*	0	0	0	0	1
gga-miR-1609	0	1	0	1	1
gga-miR-1612-5p	0	0	1	0	1
gga-miR-1613	0	0	0	0	1
gga-miR-1619	0	3	2	0	0
gga-miR-1620	0	0	0	1	4
gga-miR-1621-5p	0	0	0	8	14
gga-miR-1622	0	0	0	1	0
gga-miR-1623	0.000143537	0	0	1.03442	0.0173214
gga-miR-1625-5p	1	31	9	0	0
gga-miR-1626-5p	0	1	0	0	0
gga-miR-1635	7	6	5	3	1
gga-miR-1636-5p	5	14	3	7	11
gga-miR-1636*	0	0	1	0	0
gga-miR-1640-5p	1	0	0	0	0
gga-miR-1640*	0	1	1	0	0
gga-miR-1641	0	0	0	0	1
gga-miR-1646	0	0	1	0	0
gga-miR-1647	0	0	1	0	0
gga-miR-1648-3p	0	0	0	0	1
gga-miR-1649-3p	1	0	0	3	0
gga-miR-1649-5p*	0	1	0	0	1
gga-miR-1650	1	3	1	0	0
gga-miR-1651-3p	2	0	0	1	3
gga-miR-1652	0	0	1	0	0
gga-miR-1653-5p	3	1	2	1	0
gga-miR-1653*	2	2	0	0	0
gga-miR-1655-5p	0	0	2	2	1
gga-miR-1656	0	1	1	0	0
gga-miR-1661	1	1	1	0	0
gga-miR-1662	2	21	1	291	784
gga-miR-1663-3p	48	32	89	3	6
gga-miR-1663-5p*	22	24	50	1	10
gga-miR-1664-3p	0	0	0	105	196
gga-miR-1664-5p*	0	0	0	1	0
gga-miR-1665	0	0	0	6	5
gga-miR-1666	0	0	0	0	1
gga-miR-1667-3p	0	0	0	3	5
gga-miR-1667-5p*	0	0	0	0	1
gga-miR-1668-3p	8.99869	2.99986	2.99924	2	5.99984
gga-miR-1668-5p*	0	0	0	0	1
gga-miR-1671	0	1	0	0	0
gga-miR-1676-5p	2	0	0	0	0
gga-miR-1676-3p*	0	0	1	0	0
gga-miR-1677-3p	2	5	2	81	182
gga-miR-1677-5p*	0	0	1	17	32
gga-miR-1678	0	0	0	0	2
gga-miR-1679	0	0	0	0	1
gga-miR-1680-5p	0	0	0	5	6
gga-miR-1681	2	0	1	0	1
gga-miR-1684a-3p	51	38	11	19	35
gga-miR-1684a-5p*	1	2	1	0	2
gga-miR-1690-5p	0	0	0	1	5
gga-miR-1691	0	0	0	1	1
gga-miR-1692	0	1	0	0	0
gga-miR-1693	0	0	0	1	0
gga-miR-1695	0	0	0	0	1
gga-miR-1696	0	0	0	1	0
gga-miR-1698	4	6	12	0	8
gga-miR-1699	0	0	0	0	1
gga-miR-1700	0	0	0	0	1
gga-miR-1701	4.33303e-06	0	0	1.20132e-05	2.37321e-05
gga-miR-1702	0	0	0	1	0
gga-miR-1703-5p	1	1	1	5	1
gga-miR-1711	6	30	22	0	2
gga-miR-1712-3p	2	2	0	5	5
gga-miR-1712-5p*	1	0	0	0	0
gga-miR-1714-3p	0	0	0	1	0
gga-miR-1715-3p	1	0	0	0	0
gga-miR-1716	2	0	0	0	3
gga-miR-1717	2	1	0	0	0
gga-miR-1720-3p	0	0	0	139	147
gga-miR-1720-5p*	0	0	0	7	17
gga-miR-1722-3p	0	0	0	1	0
gga-miR-1722-5p*	0	0	0	0	1
gga-miR-1723	1	1	1	0	1
gga-miR-1724	0	0	1	4	5
gga-miR-1727	1	0	0	1	1
gga-miR-1728-3p	0	1	0	3	1
gga-miR-1729-5p	16	46	14	10	15
gga-miR-1729-3p*	11	6	6	15	11
gga-miR-1731-5p	2	1	0	2	0
gga-miR-1733	0	0	0	0	0.00213634
gga-miR-1736-3p	10	17	28	7	9
gga-miR-1737	4	9	7	6	8
gga-miR-1740-5p	2	1	1	0	1
gga-miR-1742	0	0	0	0	2
gga-miR-1744-3p	0	0	0	0	1
gga-miR-1746	0	0	0	2	4
gga-miR-1747-5p	4	14	3	2	4
gga-miR-1747-3p*	5	3	2	2	2
gga-miR-1748	0	0	0	0	1
gga-miR-1751-5p	0	0	0	2	0
gga-miR-1754-5p	0	0	0	0	1
gga-miR-1756a	3	2	1	2	7
gga-miR-1756b	0	1	0	0	0
gga-miR-1758	0	0	0	0	1
gga-miR-1759-5p	0	0	0	1	0
gga-miR-1760	0	0	0	0	3
gga-miR-1763	1	0	0	0	0
gga-miR-1764-5p	4	0	0	1	1
gga-miR-1764-3p*	0	0	1	0	0
gga-miR-1765	2	0	1	0	1
gga-miR-1768	0	0	0	1	0
gga-miR-1769-3p	4	5	1	3	6
gga-miR-1769-5p*	0	1	0	2	7
gga-miR-1772-3p	1	0	0	0	0
gga-miR-1776	1	0	0	0	0
gga-miR-1779	1	0	0	2	3
gga-miR-1781-3p	1	1	0	2	2
gga-miR-1782	0	0	0	0	4
gga-miR-1784-3p	0	0	1	3	4
gga-miR-1784-5p*	0	0	0	2	2
gga-miR-1785-3p	1	0	1	0	0
gga-miR-1785*	0	0	0	0	2
gga-miR-1786	16	13	7	13	18
gga-miR-1788-5p	0	0	0	3	9
gga-miR-1788-3p*	0	0	0	4	2
gga-miR-1789	0	0	0	1	1
gga-miR-1791-3p	0	0	0	1	3
gga-miR-1795	0	0	1	0	0
gga-miR-1797-5p	0	0	0	0	1
gga-miR-1798-3p	0	0	1	0	2
gga-miR-1798-5p*	0	0	0	0	1
gga-miR-1801	7	2	1	0	1
gga-miR-1803-5p	0	0	0	1	1
gga-miR-1805-3p	1	1	2	55	101
gga-miR-1805-5p*	0	1	0	1	8
gga-miR-1806	0	0	0	1	0
gga-miR-1813	0	0	1	1	0
gga-miR-2126	1	0	0	0	0
gga-miR-2127	0	1	0	0	0
gga-miR-2128	1	1	1	5	3
gga-miR-2129	1	0	0	0	3
gga-miR-2131-5p	16	34	12	34	80
gga-miR-2131-3p*	9	5	2	15	26
gga-miR-2184a-5p	282	283.997	247.998	38	61
gga-miR-2184a-3p*	2	2	0	0	0
gga-miR-2188-5p	1	1	0	264	395
gga-miR-2188-3p*	0	0	0	15	25
gga-miR-2954	319	680	669	645	1095
gga-miR-2970-5p	271.994	755.62	540.986	572.999	661.998
gga-miR-2970-3p*	8.9994	7.99999	10.9995	7	10
gga-miR-3523	440	319	525	70	96
gga-miR-3524a	1	1	0	0	0
gga-miR-3525	0	0	0	18	18
gga-miR-3526	0	0	0	1	0
gga-miR-3528	0	1	0	0	8
gga-miR-3529	3	9	3	1	8
gga-miR-3530-3p	4	0	1	0	2
gga-miR-3530-5p*	0	0	0	1	2
gga-miR-3531-5p	0	0	0	0	1
gga-miR-3532-3p	1	0	0	3	16
gga-miR-3532-5p*	2	0	0	2	2
gga-miR-3533	0	0	0	1	0
gga-miR-3535-3p	43	8	10	73	134
gga-miR-3535*	13	9	11	23	30
gga-miR-3536	0	1	0	10	16
gga-miR-3538	0	12	7	14	8
gga-miR-3539-3p	0	1	0	3	2
gga-miR-3539*	1	0	0	0	1
gga-miR-3607-3p	11	4	3	12	15
gga-miR-3607-5p*	2	0	0	0	4
gga-miR-6516-3p	5	2	3	3	1
gga-miR-6516-5p*	1	0	1	0	0
gga-miR-6542-3p	37	26	20	35	33
gga-miR-6542-5p*	0	0	0	1	0
gga-miR-6544-5p	4	6	3	7	6
gga-miR-6544-3p*	0	0	0	1	0
gga-miR-6546-5p	2	4	4	2	0
gga-miR-6547-3p	0	0	0	0	2
gga-miR-6547-5p*	0	1	0	0	0
gga-miR-6548-5p	0	4	0	14	8
gga-miR-6548-3p*	0	4	1	2	5
gga-miR-6549-3p	0	0	1	2	0
gga-miR-6549-5p*	0	0	0	1	1
gga-miR-6550-3p	2	1	4	1	1
gga-miR-6552-3p	0	1	0	1	0
gga-miR-6553-3p	11	4	13	2	4
gga-miR-6555-3p	0	0	0	1	5
gga-miR-6555-5p*	0	0	0	1	1
gga-miR-6556-5p	0	0	0	1	1
gga-miR-6557-3p	1	3	0	17	20
gga-miR-6557-5p*	0	2	0	3	2
gga-miR-6558-3p	1	0	1	0	0
gga-miR-6558-5p*	0	1	0	0	0
gga-miR-6559-5p	0	0	0	0	1
gga-miR-6560-3p	0	1	0	2	0
gga-miR-6561-5p	0	1	0	7	7
gga-miR-6563-3p	1	1	0	0	0
gga-miR-6565-3p	0	0	0	3	1
gga-miR-6570-5p	1	0	1	1	1
gga-miR-6571-3p	0	1	1	0	0
gga-miR-6573-3p	1	3	0	0	0
gga-miR-6575-5p	1	1	0	0	0
gga-miR-6575-3p*	0	0	0	1	0
gga-miR-6578-3p	1	0	0	0	0
gga-miR-6579-5p	0	0	0	0	2
gga-miR-6582-3p	3	4	3	3	8
gga-miR-6582-5p*	3	1	0	1	2
gga-miR-6584-5p	0	0	1	0	0
gga-miR-6586-5p	3	0	6	6	11
gga-miR-6590-3p	2	2	1	0	3
gga-miR-6594-5p	1	0	0	0	1
gga-miR-6596-3p	0	0	0	0	1
gga-miR-6597-3p	0	0	0	0	2
gga-miR-6599-3p	0	0	0	3	5
gga-miR-6604-5p	0	2	5	3	3
gga-miR-6606-5p	13	27	21	48	60
gga-miR-6608-3p	0	1	0	1	1
gga-miR-6608-5p*	0	0	0	0	1
gga-miR-6609-3p	1	2	0	0	4
gga-miR-6611-5p	0	0	0	0	1
gga-miR-6614-3p	0	0	1	0	0
gga-miR-6615-5p	4	21	4	7	14
gga-miR-6615-3p*	0	0	5	1	4
gga-miR-6621-5p	0	0	0	1	2
gga-miR-6623-3p	1	0	0	10	23
gga-miR-6631-5p	11	14	21	20	18
gga-miR-6637-3p	0	0	0	0	2
gga-miR-6639-5p	0	0	0	0	1
gga-miR-6645-5p	0	0	0	0	1
gga-miR-6648-3p	18	25	16	3	9
gga-miR-6649-5p	0	0	0	1	2
gga-miR-6651-5p	0	1	0	1	2
gga-miR-6654-3p	0	0	0	0	1
gga-miR-6656-5p	1	2	0	1	1
gga-miR-6657-3p	0	0	0	1	2
gga-miR-6659-3p	1	0	0	1	0
gga-miR-6660-3p	0	2	0	0	1
gga-miR-6662-3p	2	0	0	0	0
gga-miR-6663-5p	0	0	0	1	4
gga-miR-6665-5p	3	5	2	5	4
gga-miR-6666-3p	1	0	0	0	0
gga-miR-6669-3p	2	3	4	3	7
gga-miR-6671-5p	0	0	0	1	0
gga-miR-6675-5p	1	0	0	0	0
gga-miR-6677-5p	1	1	2	1	3
gga-miR-6680-3p	0	0	0	0	3
gga-miR-6685-5p	0	0	0	1	0
gga-miR-6689-3p	0	1	0	1	3
gga-miR-6694-3p	4	7	3	1	5
gga-miR-6695-5p	0	0	0	2	4
gga-miR-6696-3p	0	0	1	1	4
gga-miR-6696-5p*	0	0	0	0	2
gga-miR-6698-3p	3	4	0	2	0
gga-miR-6701-3p	0	0	0	0	1
gga-miR-6705-5p	1	0	0	0	0
gga-miR-6710-3p	0	0	0	0	1
gga-miR-7441-3p	0	1	0	0	0
gga-miR-7441-5p*	0	0	0	0	1
gga-miR-7442-3p	1	2	0	0	1
gga-miR-7443-5p	0	0	0	2	1
gga-miR-7443-3p*	0	0	0	1	1
gga-miR-7444-3p	0	0	0	0	1
gga-miR-7447-5p	0	0	0	1	0
gga-miR-7449-5p	1	1	0	0	0
gga-miR-7449-3p*	1	0	0	0	0
gga-miR-7451-3p	0	2	0	0	0
gga-miR-7452-5p	0	0	0	0	1
gga-miR-7453-3p	0	0	0	0	1
gga-miR-7460-3p	0	0	0	5	20
gga-miR-7462-5p	0	0	0	0	1
gga-miR-7464-3p*	1	0	0	0	0
gga-miR-7465-3p	0	2	1	1	1
gga-miR-7472-5p	1	1	1	2	0
gga-miR-7476-3p	0	0	1	0	0
gga-miR-12223-3p	5	2	2.99941	8.99962	7
gga-miR-12223-5p*	2	8	2	4	4
gga-miR-12229-3p	7.99481	4.99657	2.99792	6.99447	9.99361
gga-miR-12229-5p*	1	1	0	0	0.998662
gga-miR-12243-5p	0	3.99946	1	2.99942	5.99926
gga-miR-12247-3p	4	4.99996	5.05427	4.99997	5.02729
gga-miR-12247-5p*	1	1	2	3	2
gga-miR-12267-3p	0	2	0	1	2
gga-miR-12267-5p*	0	0	1	1	0
gga-novelmiR-3-3p	0	0	0	0	1.98332
gga-novelmiR-3-5p*	0	0	0	0	1
gga-novelmiR-4-3p	0	0	0	1	6.99957
gga-novelmiR-5-5p	1	0	0	0	0
gga-novelmiR-5-3p*	0	1	0	0	0
gga-novelmiR-6-3p	14.9923	13.9823	6.99642	2.92747	6.99317
gga-novelmiR-6-5p*	0.999055	2.30952	0.642689	0.665579	0
gga-novelmiR-7-5p	0	1	0	0	0
gga-novelmiR-7-3p*	0	1	0	0	0
gga-novelmiR-8-3p	0	1	0	5	4
gga-novelmiR-10-3p	9	8	6	7	21
gga-novelmiR-11-5p	0	0	0	1.85232	2.44495
gga-novelmiR-11-3p*	0	0	0	1	0
gga-novelmiR-12-3p	6	3	0	15	26.9997
gga-novelmiR-12-5p*	0	0	0	0	0.391694
gga-novelmiR-13-5p	0	0	0	1	0
gga-novelmiR-13-3p*	0	0	0	0	1
gga-novelmiR-14-3p	0	2.99946	0.999736	0	0.498815
gga-novelmiR-14-5p*	0	0	1.99998	0	0
gga-novelmiR-15-5p	3	2.99949	2	2	5
gga-novelmiR-15-3p*	0	0	0	2	3
gga-novelmiR-22-5p	0	0	0	3	3
gga-novelmiR-22-3p*	1	1	1	0	3
gga-novelmiR-23-5p	9.15654	3.93353	1.00563	5.62681	9.09089
gga-novelmiR-24-5p	5.51641	29.1708	47.9416	2.05187	1.23931
gga-novelmiR-26-3p	4.9931	4	3	12	19.998
gga-novelmiR-26-5p*	0	0	0	1	0
gga-novelmiR-27-3p	2.20193	1.2628	1.02405	2.91737	6.20098
gga-novelmiR-27-5p*	0	0	0	1.99948	1.99927
gga-novelmiR-28-5p	0	1.99998	1.99999	7.99902	6.99573
gga-novelmiR-28-3p*	2.35797e-05	0	0	1	1
gga-novelmiR-31-5p	18	36.9998	35.9996	37	60.9997
gga-novelmiR-31-3p*	3.99899	2	2	3.99989	5
gga-novelmiR-32-3p	3	2.99924	0	2	4
gga-novelmiR-32-5p*	1	1	0	3.99994	3
gga-novelmiR-35-3p	54.9981	58	17	4	7
gga-novelmiR-38-3p	1	0	0	5	4
gga-novelmiR-39-5p	2	1	1	5	2
gga-novelmiR-43-5p	0	0	1	4	4
gga-novelmiR-44-3p	0	0	0	1	0
gga-novelmiR-44-5p*	0	0	0	0	1
gga-novelmiR-45-3p	0	0	0	1	0
gga-novelmiR-45-5p*	0	0	0	1	1
gga-novelmiR-52-3p	0	8	2	1	1
gga-novelmiR-52-5p*	1	1	0.948689	0	0
