# Supplementary material for: Comparative transcriptomics of primary cells in vertebrates
Source: Genome Res. 2020 Jul;30(7):951–61. doi: 10.1101/gr.255679.119 (PMC7397866; doi:10.1101/gr.255679.119)
Supplement: Supplemental Material [file supp_gr.255679.119_Supplemental_code.zip]

Archive with 502 entries (370 files):
- Supplemental_code/
- Supplemental_code/Analysis/
- Supplemental_code/Analysis/add_mirbase_names_to_mirdeep2_candidates.py
- Supplemental_code/Analysis/analyze_mirbase_coverage_anylevel.py
- Supplemental_code/Analysis/analyze_phylogenetics.py
- Supplemental_code/Analysis/analyze_primirna_mirna_differential_expression_consistency.py
- Supplemental_code/Analysis/analyze_primirna_mirna_expression_correlation.py
- Supplemental_code/Analysis/analyze_tfbs_expression_conservation.py
- Supplemental_code/Analysis/annotate.py
- Supplemental_code/Analysis/assign_novel_mirna_names.py
- Supplemental_code/Analysis/associate_tfbs.py
- Supplemental_code/Analysis/bams2bed.py
- Supplemental_code/Analysis/bed2arf.py
- Supplemental_code/Analysis/calculate_motif_activity.py
- Supplemental_code/Analysis/characterize_premirna_candidates_structure.py
- Supplemental_code/Analysis/characterize_premirna_candidates_tagcount.py
- Supplemental_code/Analysis/check_assemblies.py
- Supplemental_code/Analysis/check_bam_files.py
- Supplemental_code/Analysis/check_cage_libraries.py
- Supplemental_code/Analysis/check_fantom_ctss_files.py
- Supplemental_code/Analysis/check_srna_library_matching_cage.py
- Supplemental_code/Analysis/chicken.mirna.jamboree.gff
- Supplemental_code/Analysis/classify_microrna.py
- Supplemental_code/Analysis/cmc.py
- Supplemental_code/Analysis/compress.py
- Supplemental_code/Analysis/convert_counts_to_tpm.py
- Supplemental_code/Analysis/convert_mirbase_structures.py
- Supplemental_code/Analysis/convert_mirdeep2_output.py
- Supplemental_code/Analysis/convert_osc_ctss.py
- Supplemental_code/Analysis/count_mirbase_micrornas_in_mirdeep_predictions.py
- Supplemental_code/Analysis/count_paralogs_polycistrons.py
- Supplemental_code/Analysis/create_fasta_files.py
- Supplemental_code/Analysis/create_novel_set.py
- Supplemental_code/Analysis/create_predicted_mirna_table.py
- Supplemental_code/Analysis/create_premirna_table.py
- Supplemental_code/Analysis/create_robust_permissive_set.py
- Supplemental_code/Analysis/dog.mirna.jamboree.gff
- Supplemental_code/Analysis/evaluate_microrna_promoter_identification.py
- Supplemental_code/Analysis/evaluate_novel_mirna_names.py
- Supplemental_code/Analysis/filter_known_rnas.py
- Supplemental_code/Analysis/find_gene_orthologs.py
- Supplemental_code/Analysis/find_maxcpm.py
- Supplemental_code/Analysis/find_mirbase_fantom_locations.py
- Supplemental_code/Analysis/find_mirna_orthologs.py
- Supplemental_code/Analysis/fix_mirbase_structures.py
- Supplemental_code/Analysis/fix_mirdeep2_structures.py
- Supplemental_code/Analysis/human.chicken.mirna.alignment.curated.fa
- Supplemental_code/Analysis/human.dog.mirna.alignment.curated.fa
- Supplemental_code/Analysis/human.mouse.mirna.alignment.curated.fa
- Supplemental_code/Analysis/human.rat.mirna.alignment.curated.fa
- Supplemental_code/Analysis/level1.py
- Supplemental_code/Analysis/liftover_microrna_promoters.py
- Supplemental_code/Analysis/liftover_novel_micrornas.py
- Supplemental_code/Analysis/make_cage_expression_table.py
- Supplemental_code/Analysis/make_cage_expression_table_enhancers_organism.py
- Supplemental_code/Analysis/make_cage_expression_table_organism.py
- Supplemental_code/Analysis/make_clean_mirnaset.py
- Supplemental_code/Analysis/make_correlation_heatmap.py
- Supplemental_code/Analysis/make_enhancer_supplementary_table.py
- Supplemental_code/Analysis/make_expression_table.py
- Supplemental_code/Analysis/make_figure_chipseq_tfbs_analysis.py
- Supplemental_code/Analysis/make_figure_motif_activity.py
- Supplemental_code/Analysis/make_gene_comparison.py
- Supplemental_code/Analysis/make_gene_comparison_encode.py
- Supplemental_code/Analysis/make_gene_comparison_fibroblast.py
- Supplemental_code/Analysis/make_gene_comparison_samegenes.py
- Supplemental_code/Analysis/make_mask.py
- Supplemental_code/Analysis/make_mature_mirna_comparison.py
- Supplemental_code/Analysis/make_microrna_promoter_candidate_list.py
- Supplemental_code/Analysis/make_mirna_promoter_bedfile.py
- Supplemental_code/Analysis/make_mirna_promoter_zenbu_page.py
- Supplemental_code/Analysis/make_pca_plot.py
- Supplemental_code/Analysis/make_pretty_expression_table.py
- Supplemental_code/Analysis/make_primary_mirna_comparison.py
- Supplemental_code/Analysis/make_profile.py
- Supplemental_code/Analysis/make_promoter_list.py
- Supplemental_code/Analysis/make_scripts1.py
- Supplemental_code/Analysis/make_scripts10.py
- Supplemental_code/Analysis/make_scripts13.py
- Supplemental_code/Analysis/make_scripts2.py
- Supplemental_code/Analysis/make_scripts3.py
- Supplemental_code/Analysis/make_scripts4.py
- Supplemental_code/Analysis/make_scripts6.py
- Supplemental_code/Analysis/make_scripts7.py
- Supplemental_code/Analysis/make_scripts8.py
- Supplemental_code/Analysis/make_table_data_overview.py
- Supplemental_code/Analysis/make_visualization_expression_table.py
- Supplemental_code/Analysis/merge_expression_tables.py
- Supplemental_code/Analysis/merge_output_permuted.py
- Supplemental_code/Analysis/merge_randfold_output.py
- Supplemental_code/Analysis/merge_rnafold_output.py
- Supplemental_code/Analysis/mouse.mirna.jamboree.gff
- Supplemental_code/Analysis/parse_ncrnas.py
- Supplemental_code/Analysis/prepare_signature.py
- Supplemental_code/Analysis/rat.mirna.jamboree.gff
- Supplemental_code/Analysis/README.md
- Supplemental_code/Analysis/rnas_canFam3.py
- Supplemental_code/Analysis/rnas_galGal5.py
- Supplemental_code/Analysis/rnas_rn6.py
- Supplemental_code/Analysis/script_mirbase.py
- Supplemental_code/Analysis/select_guide_passenger.py
- Supplemental_code/Analysis/select_microrna_promoter.py
- Supplemental_code/Analysis/select_motifs.py
- Supplemental_code/Analysis/select_organisms.py
- Supplemental_code/MotEvo_Whole_Genome/
- Supplemental_code/MotEvo_Whole_Genome/align.py
- Supplemental_code/MotEvo_Whole_Genome/calculate_background.py
- Supplemental_code/MotEvo_Whole_Genome/checktar.py
- Supplemental_code/MotEvo_Whole_Genome/check_fasta_files.py
- Supplemental_code/MotEvo_Whole_Genome/make_alignment_scripts.py
- Supplemental_code/MotEvo_Whole_Genome/make_tree.py
- Supplemental_code/MotEvo_Whole_Genome/mergetars.py
- Supplemental_code/MotEvo_Whole_Genome/motevo.py
- Supplemental_code/MotEvo_Whole_Genome/README.md
- Supplemental_code/MotEvo_Whole_Genome/splittar.py
- Supplemental_code/MotEvo_Whole_Genome/canFam3/
- Supplemental_code/MotEvo_Whole_Genome/canFam3/createbed.py
- Supplemental_code/MotEvo_Whole_Genome/canFam3/README.md
- Supplemental_code/MotEvo_Whole_Genome/canFam3/script_runufe.sh
- Supplemental_code/MotEvo_Whole_Genome/galGal5/
- Supplemental_code/MotEvo_Whole_Genome/galGal5/createbed.py
- Supplemental_code/MotEvo_Whole_Genome/galGal5/README.md
- Supplemental_code/MotEvo_Whole_Genome/galGal5/script_runufe.sh
- Supplemental_code/MotEvo_Whole_Genome/galGal6/
- Supplemental_code/MotEvo_Whole_Genome/galGal6/createbed.py
- Supplemental_code/MotEvo_Whole_Genome/galGal6/README.md
- Supplemental_code/MotEvo_Whole_Genome/galGal6/script_runufe.sh
- Supplemental_code/MotEvo_Whole_Genome/rn6/
- Supplemental_code/MotEvo_Whole_Genome/rn6/createbed.py
- Supplemental_code/MotEvo_Whole_Genome/rn6/README.md
- Supplemental_code/MotEvo_Whole_Genome/rn6/script_runufe.sh
- Supplemental_code/Multiple_Genome_Alignment/
- Supplemental_code/Multiple_Genome_Alignment/compare_chains.py
- Supplemental_code/Multiple_Genome_Alignment/makePslPartsLst.pl
- Supplemental_code/Multiple_Genome_Alignment/make_phylo_tree.py
- Supplemental_code/Multiple_Genome_Alignment/make_scripts.py
- Supplemental_code/Multiple_Genome_Alignment/README.md
- Supplemental_code/Multiple_Genome_Alignment/select_organisms.py
- Supplemental_code/Multiple_Genome_Alignment/canFam3.30way/
- Supplemental_code/Multiple_Genome_Alignment/canFam3.30way/README.md
- Supplemental_code/Multiple_Genome_Alignment/canFam3.30way/lastzAnoCar2/
- Supplemental_code/Multiple_Genome_Alignment/canFam3.30way/lastzAnoCar2/DEF
- Supplemental_code/Multiple_Genome_Alignment/canFam3.30way/lastzAnoCar2/README.md
- Supplemental_code/Multiple_Genome_Alignment/canFam3.30way/lastzBosTau8/
- Supplemental_code/Multiple_Genome_Alignment/canFam3.30way/lastzBosTau8/DEF
- Supplemental_code/Multiple_Genome_Alignment/canFam3.30way/lastzBosTau8/README.md
- Supplemental_code/Multiple_Genome_Alignment/canFam3.30way/lastzCalJac3/
- Supplemental_code/Multiple_Genome_Alignment/canFam3.30way/lastzCalJac3/DEF
- Supplemental_code/Multiple_Genome_Alignment/canFam3.30way/lastzCalJac3/README.md
- Supplemental_code/Multiple_Genome_Alignment/canFam3.30way/lastzCavPor3/
- Supplemental_code/Multiple_Genome_Alignment/canFam3.30way/lastzCavPor3/DEF
- Supplemental_code/Multiple_Genome_Alignment/canFam3.30way/lastzCavPor3/README.md
- Supplemental_code/Multiple_Genome_Alignment/canFam3.30way/lastzDanRer10/
- Supplemental_code/Multiple_Genome_Alignment/canFam3.30way/lastzDanRer10/DEF
- Supplemental_code/Multiple_Genome_Alignment/canFam3.30way/lastzDanRer10/README.md
- Supplemental_code/Multiple_Genome_Alignment/canFam3.30way/lastzDasNov3/
- Supplemental_code/Multiple_Genome_Alignment/canFam3.30way/lastzDasNov3/DEF
- Supplemental_code/Multiple_Genome_Alignment/canFam3.30way/lastzDasNov3/README.md
- Supplemental_code/Multiple_Genome_Alignment/canFam3.30way/lastzEchTel2/
- Supplemental_code/Multiple_Genome_Alignment/canFam3.30way/lastzEchTel2/DEF
- Supplemental_code/Multiple_Genome_Alignment/canFam3.30way/lastzEchTel2/README.md
- Supplemental_code/Multiple_Genome_Alignment/canFam3.30way/lastzEquCab2/
- Supplemental_code/Multiple_Genome_Alignment/canFam3.30way/lastzEquCab2/DEF
- Supplemental_code/Multiple_Genome_Alignment/canFam3.30way/lastzEquCab2/README.md
- Supplemental_code/Multiple_Genome_Alignment/canFam3.30way/lastzEriEur2/
- Supplemental_code/Multiple_Genome_Alignment/canFam3.30way/lastzEriEur2/DEF
- Supplemental_code/Multiple_Genome_Alignment/canFam3.30way/lastzEriEur2/README.md
- Supplemental_code/Multiple_Genome_Alignment/canFam3.30way/lastzFelCat8/
- Supplemental_code/Multiple_Genome_Alignment/canFam3.30way/lastzFelCat8/DEF
- Supplemental_code/Multiple_Genome_Alignment/canFam3.30way/lastzFelCat8/README.md
- Supplemental_code/Multiple_Genome_Alignment/canFam3.30way/lastzFr3/
- Supplemental_code/Multiple_Genome_Alignment/canFam3.30way/lastzFr3/DEF
- Supplemental_code/Multiple_Genome_Alignment/canFam3.30way/lastzFr3/README.md
- Supplemental_code/Multiple_Genome_Alignment/canFam3.30way/lastzGalGal5/
- Supplemental_code/Multiple_Genome_Alignment/canFam3.30way/lastzGalGal5/DEF
- Supplemental_code/Multiple_Genome_Alignment/canFam3.30way/lastzGalGal5/README.md
- Supplemental_code/Multiple_Genome_Alignment/canFam3.30way/lastzGasAcu1/
- Supplemental_code/Multiple_Genome_Alignment/canFam3.30way/lastzGasAcu1/DEF
- Supplemental_code/Multiple_Genome_Alignment/canFam3.30way/lastzGasAcu1/README.md
- Supplemental_code/Multiple_Genome_Alignment/canFam3.30way/lastzHg38/
- Supplemental_code/Multiple_Genome_Alignment/canFam3.30way/lastzHg38/DEF
- Supplemental_code/Multiple_Genome_Alignment/canFam3.30way/lastzHg38/README.md
- Supplemental_code/Multiple_Genome_Alignment/canFam3.30way/lastzLoxAfr3/
- Supplemental_code/Multiple_Genome_Alignment/canFam3.30way/lastzLoxAfr3/DEF
- Supplemental_code/Multiple_Genome_Alignment/canFam3.30way/lastzLoxAfr3/README.md
- Supplemental_code/Multiple_Genome_Alignment/canFam3.30way/lastzMm10/
- Supplemental_code/Multiple_Genome_Alignment/canFam3.30way/lastzMm10/DEF
- Supplemental_code/Multiple_Genome_Alignment/canFam3.30way/lastzMm10/README.md
- Supplemental_code/Multiple_Genome_Alignment/canFam3.30way/lastzMonDom5/
- Supplemental_code/Multiple_Genome_Alignment/canFam3.30way/lastzMonDom5/DEF
- Supplemental_code/Multiple_Genome_Alignment/canFam3.30way/lastzMonDom5/README.md
- Supplemental_code/Multiple_Genome_Alignment/canFam3.30way/lastzOrnAna2/
- Supplemental_code/Multiple_Genome_Alignment/canFam3.30way/lastzOrnAna2/DEF
- Supplemental_code/Multiple_Genome_Alignment/canFam3.30way/lastzOrnAna2/README.md
- Supplemental_code/Multiple_Genome_Alignment/canFam3.30way/lastzOryCun2/
- Supplemental_code/Multiple_Genome_Alignment/canFam3.30way/lastzOryCun2/DEF
- Supplemental_code/Multiple_Genome_Alignment/canFam3.30way/lastzOryCun2/README.md
- Supplemental_code/Multiple_Genome_Alignment/canFam3.30way/lastzOryLat2/
- Supplemental_code/Multiple_Genome_Alignment/canFam3.30way/lastzOryLat2/DEF
- Supplemental_code/Multiple_Genome_Alignment/canFam3.30way/lastzOryLat2/README.md
- Supplemental_code/Multiple_Genome_Alignment/canFam3.30way/lastzOtoGar3/
- Supplemental_code/Multiple_Genome_Alignment/canFam3.30way/lastzOtoGar3/DEF
- Supplemental_code/Multiple_Genome_Alignment/canFam3.30way/lastzOtoGar3/README.md
- Supplemental_code/Multiple_Genome_Alignment/canFam3.30way/lastzPanTro5/
- Supplemental_code/Multiple_Genome_Alignment/canFam3.30way/lastzPanTro5/DEF
- Supplemental_code/Multiple_Genome_Alignment/canFam3.30way/lastzPanTro5/README.md
- Supplemental_code/Multiple_Genome_Alignment/canFam3.30way/lastzPonAbe3/
- Supplemental_code/Multiple_Genome_Alignment/canFam3.30way/lastzPonAbe3/DEF
- Supplemental_code/Multiple_Genome_Alignment/canFam3.30way/lastzPonAbe3/README.md
- Supplemental_code/Multiple_Genome_Alignment/canFam3.30way/lastzRheMac8/
- Supplemental_code/Multiple_Genome_Alignment/canFam3.30way/lastzRheMac8/DEF
- Supplemental_code/Multiple_Genome_Alignment/canFam3.30way/lastzRheMac8/README.md
- Supplemental_code/Multiple_Genome_Alignment/canFam3.30way/lastzRn6/
- Supplemental_code/Multiple_Genome_Alignment/canFam3.30way/lastzRn6/DEF
- Supplemental_code/Multiple_Genome_Alignment/canFam3.30way/lastzRn6/README.md
- Supplemental_code/Multiple_Genome_Alignment/canFam3.30way/lastzSorAra2/
- Supplemental_code/Multiple_Genome_Alignment/canFam3.30way/lastzSorAra2/DEF
- Supplemental_code/Multiple_Genome_Alignment/canFam3.30way/lastzSorAra2/README.md
- Supplemental_code/Multiple_Genome_Alignment/canFam3.30way/lastzTetNig2/
- Supplemental_code/Multiple_Genome_Alignment/canFam3.30way/lastzTetNig2/DEF
- Supplemental_code/Multiple_Genome_Alignment/canFam3.30way/lastzTetNig2/README.md
- Supplemental_code/Multiple_Genome_Alignment/canFam3.30way/lastzTupBel1/
- Supplemental_code/Multiple_Genome_Alignment/canFam3.30way/lastzTupBel1/DEF
- Supplemental_code/Multiple_Genome_Alignment/canFam3.30way/lastzTupBel1/README.md
- Supplemental_code/Multiple_Genome_Alignment/canFam3.30way/lastzXenTro7/
- Supplemental_code/Multiple_Genome_Alignment/canFam3.30way/lastzXenTro7/DEF
- Supplemental_code/Multiple_Genome_Alignment/canFam3.30way/lastzXenTro7/README.md
- Supplemental_code/Multiple_Genome_Alignment/galGal5.30way/
- Supplemental_code/Multiple_Genome_Alignment/galGal5.30way/README.md
- Supplemental_code/Multiple_Genome_Alignment/galGal5.30way/lastzAnoCar2/
- Supplemental_code/Multiple_Genome_Alignment/galGal5.30way/lastzAnoCar2/DEF
- Supplemental_code/Multiple_Genome_Alignment/galGal5.30way/lastzAnoCar2/README.md
- Supplemental_code/Multiple_Genome_Alignment/galGal5.30way/lastzBosTau8/
- Supplemental_code/Multiple_Genome_Alignment/galGal5.30way/lastzBosTau8/DEF
- Supplemental_code/Multiple_Genome_Alignment/galGal5.30way/lastzBosTau8/README.md
- Supplemental_code/Multiple_Genome_Alignment/galGal5.30way/lastzCalJac3/
- Supplemental_code/Multiple_Genome_Alignment/galGal5.30way/lastzCalJac3/DEF
- Supplemental_code/Multiple_Genome_Alignment/galGal5.30way/lastzCalJac3/README.md
- Supplemental_code/Multiple_Genome_Alignment/galGal5.30way/lastzCanFam3/
- Supplemental_code/Multiple_Genome_Alignment/galGal5.30way/lastzCanFam3/DEF
- Supplemental_code/Multiple_Genome_Alignment/galGal5.30way/lastzCanFam3/README.md
- Supplemental_code/Multiple_Genome_Alignment/galGal5.30way/lastzCavPor3/
- Supplemental_code/Multiple_Genome_Alignment/galGal5.30way/lastzCavPor3/DEF
- Supplemental_code/Multiple_Genome_Alignment/galGal5.30way/lastzCavPor3/README.md
- Supplemental_code/Multiple_Genome_Alignment/galGal5.30way/lastzDanRer10/
- Supplemental_code/Multiple_Genome_Alignment/galGal5.30way/lastzDanRer10/DEF
- Supplemental_code/Multiple_Genome_Alignment/galGal5.30way/lastzDanRer10/README.md
- Supplemental_code/Multiple_Genome_Alignment/galGal5.30way/lastzDasNov3/
- Supplemental_code/Multiple_Genome_Alignment/galGal5.30way/lastzDasNov3/DEF
- Supplemental_code/Multiple_Genome_Alignment/galGal5.30way/lastzDasNov3/README.md
- Supplemental_code/Multiple_Genome_Alignment/galGal5.30way/lastzEchTel2/
- Supplemental_code/Multiple_Genome_Alignment/galGal5.30way/lastzEchTel2/DEF
- Supplemental_code/Multiple_Genome_Alignment/galGal5.30way/lastzEchTel2/README.md
- Supplemental_code/Multiple_Genome_Alignment/galGal5.30way/lastzEquCab2/
- Supplemental_code/Multiple_Genome_Alignment/galGal5.30way/lastzEquCab2/DEF
- Supplemental_code/Multiple_Genome_Alignment/galGal5.30way/lastzEquCab2/README.md
- Supplemental_code/Multiple_Genome_Alignment/galGal5.30way/lastzEriEur2/
- Supplemental_code/Multiple_Genome_Alignment/galGal5.30way/lastzEriEur2/DEF
- Supplemental_code/Multiple_Genome_Alignment/galGal5.30way/lastzEriEur2/README.md
- Supplemental_code/Multiple_Genome_Alignment/galGal5.30way/lastzFelCat8/
- Supplemental_code/Multiple_Genome_Alignment/galGal5.30way/lastzFelCat8/DEF
- Supplemental_code/Multiple_Genome_Alignment/galGal5.30way/lastzFelCat8/README.md
- Supplemental_code/Multiple_Genome_Alignment/galGal5.30way/lastzFr3/
- Supplemental_code/Multiple_Genome_Alignment/galGal5.30way/lastzFr3/DEF
- Supplemental_code/Multiple_Genome_Alignment/galGal5.30way/lastzFr3/README.md
- Supplemental_code/Multiple_Genome_Alignment/galGal5.30way/lastzGasAcu1/
- Supplemental_code/Multiple_Genome_Alignment/galGal5.30way/lastzGasAcu1/DEF
- Supplemental_code/Multiple_Genome_Alignment/galGal5.30way/lastzGasAcu1/README.md
- Supplemental_code/Multiple_Genome_Alignment/galGal5.30way/lastzHg38/
- Supplemental_code/Multiple_Genome_Alignment/galGal5.30way/lastzHg38/DEF
- Supplemental_code/Multiple_Genome_Alignment/galGal5.30way/lastzHg38/README.md
- Supplemental_code/Multiple_Genome_Alignment/galGal5.30way/lastzLoxAfr3/
- Supplemental_code/Multiple_Genome_Alignment/galGal5.30way/lastzLoxAfr3/DEF
- Supplemental_code/Multiple_Genome_Alignment/galGal5.30way/lastzLoxAfr3/README.md
- Supplemental_code/Multiple_Genome_Alignment/galGal5.30way/lastzMm10/
- Supplemental_code/Multiple_Genome_Alignment/galGal5.30way/lastzMm10/DEF
- Supplemental_code/Multiple_Genome_Alignment/galGal5.30way/lastzMm10/README.md
- Supplemental_code/Multiple_Genome_Alignment/galGal5.30way/lastzMonDom5/
- Supplemental_code/Multiple_Genome_Alignment/galGal5.30way/lastzMonDom5/DEF
- Supplemental_code/Multiple_Genome_Alignment/galGal5.30way/lastzMonDom5/README.md
- Supplemental_code/Multiple_Genome_Alignment/galGal5.30way/lastzOrnAna2/
- Supplemental_code/Multiple_Genome_Alignment/galGal5.30way/lastzOrnAna2/DEF
- Supplemental_code/Multiple_Genome_Alignment/galGal5.30way/lastzOrnAna2/README.md
- Supplemental_code/Multiple_Genome_Alignment/galGal5.30way/lastzOryCun2/
- Supplemental_code/Multiple_Genome_Alignment/galGal5.30way/lastzOryCun2/DEF
- Supplemental_code/Multiple_Genome_Alignment/galGal5.30way/lastzOryCun2/README.md
- Supplemental_code/Multiple_Genome_Alignment/galGal5.30way/lastzOryLat2/
- Supplemental_code/Multiple_Genome_Alignment/galGal5.30way/lastzOryLat2/DEF
- Supplemental_code/Multiple_Genome_Alignment/galGal5.30way/lastzOryLat2/README.md
- Supplemental_code/Multiple_Genome_Alignment/galGal5.30way/lastzOtoGar3/
- Supplemental_code/Multiple_Genome_Alignment/galGal5.30way/lastzOtoGar3/DEF
- Supplemental_code/Multiple_Genome_Alignment/galGal5.30way/lastzOtoGar3/README.md
- Supplemental_code/Multiple_Genome_Alignment/galGal5.30way/lastzPanTro5/
- Supplemental_code/Multiple_Genome_Alignment/galGal5.30way/lastzPanTro5/DEF
- Supplemental_code/Multiple_Genome_Alignment/galGal5.30way/lastzPanTro5/README.md
- Supplemental_code/Multiple_Genome_Alignment/galGal5.30way/lastzPonAbe3/
- Supplemental_code/Multiple_Genome_Alignment/galGal5.30way/lastzPonAbe3/DEF
- Supplemental_code/Multiple_Genome_Alignment/galGal5.30way/lastzPonAbe3/README.md
- Supplemental_code/Multiple_Genome_Alignment/galGal5.30way/lastzRheMac8/
- Supplemental_code/Multiple_Genome_Alignment/galGal5.30way/lastzRheMac8/DEF
[truncated: 202 more entries]
