# Supplementary material for: Comparative transcriptomics of primary cells in vertebrates
Source: Genome Res. 2020 Jul;30(7):951–61. doi: 10.1101/gr.255679.119 (PMC7397866; doi:10.1101/gr.255679.119)
Supplement: Supplemental Material [file supp_gr.255679.119_Supplemental_code.zip › Supplemental_code/Analysis/add_mirbase_names_to_mirdeep2_candidates.py]

import sys
import os
import pybedtools

organism, dataset = sys.argv[1:]

def read_mirbase_precursor_loci(organism):
    directory = "/osc-fs_home/mdehoon/LSA/ShortRNAPipeline/Annotation"
    if organism=='human':
        assembly = 'hg19'
    elif organism=='mouse':
        assembly = "mm9"
    elif organism=='rat':
        assembly = "rn6"
    elif organism=='dog':
        assembly = "canFam3"
    elif organism=='chicken':
        assembly = "galGal5"
    filename = 'miRNA.gff'
    path = os.path.join(directory, assembly, filename)
    print("Reading", path)
    handle = open(path)
    line = next(handle)
    assert line.strip()=="##source-version miRBase 21"
    lines = pybedtools.BedTool(handle)
    lines = lines.filter(lambda line: line.fields[2].startswith('premiRNA|'))
    return lines

mirbase_precursors = read_mirbase_precursor_loci(organism)

filename = "%s.%s.mirdeep2.candidates.gff" % (organism, dataset)
directory = "/osc-fs_home/mdehoon/Data/Fantom5/sRNA/UPDATE_030/miRDeep"
path = os.path.join(directory, filename)
print("Reading", path)
mirdeep2_lines = pybedtools.BedTool(path)

intersection = mirdeep2_lines.intersect(mirbase_precursors, s=True, wb=True)

names = {}
for line in intersection:
    assert len(line.fields)==18 # Two gff files with 9 fields each
    mirdeep2_line = pybedtools.create_interval_from_list(line.fields[:9])
    if mirdeep2_line.fields[2]=='premiRNA':
        mirbase_line = pybedtools.create_interval_from_list(line.fields[9:])
        ID = mirdeep2_line.attrs['ID']
        category, name = mirbase_line.fields[2].split('|')
        assert category=='premiRNA'
        assert not name in names
        names[ID] = name

print("Writing", filename)
handle = open(filename, 'w')
for line in mirdeep2_lines:
    if line.fields[2]=='premiRNA':
        ID = line.attrs['ID']
        name = names.get(ID)
        if name is not None:
            assert 'Name' not in line.attrs
            line.attrs['Name'] = name
    handle.write(str(line))
handle.close()
