# Supplementary material for: Comparative transcriptomics of primary cells in vertebrates
Source: Genome Res. 2020 Jul;30(7):951–61. doi: 10.1101/gr.255679.119 (PMC7397866; doi:10.1101/gr.255679.119)
Supplement: Supplemental Material [file supp_gr.255679.119_Supplemental_code.zip › Supplemental_code/Analysis/analyze_mirbase_coverage_anylevel.py]

import sys
import os
import pysam
import pybedtools
from Bio import SeqIO

organism = sys.argv[1]

def read_chromosomes(organism):
    chromosomes = []
    directory = "/analysisdata/genomes/"
    if organism=='human':
        assembly = 'hg19'
        gender = 'male'
    elif organism=='mouse':
        assembly = 'mm9'
        gender = 'male'
    elif organism=='rat':
        assembly = 'rn6'
        gender = 'male'
    elif organism=='dog':
        assembly = 'canFam3'
        gender = 'male'
    elif organism=='chicken':
        assembly = 'galGal5'
        gender = 'female'
    filename = "%s_%s.fa" % (assembly, gender)
    path = os.path.join(directory, filename)
    print("Reading", path)
    handle = open(path)
    records = SeqIO.parse(handle, 'fasta')
    chromosomes = []
    for record in records:
        chromosome = record.id
        chromosomes.append(chromosome)
    handle.close()
    return chromosomes

def count_mirbase_precursor_number(organism):
    chromosomes = read_chromosomes(organism)
    directory = "/osc-fs_home/mdehoon/Data/miRBase/Release21"
    if organism=='human':
        filename = "hsa.hg19.gff3"
    elif organism=='mouse':
        filename = "mmu.mm9.gff3"
    elif organism=='rat':
        filename = "rno.rn6.gff3"
    elif organism=='dog':
        filename = "cfa.gff3"
    elif organism=='chicken':
        filename = "gga.galGal5.gff3"
    path = os.path.join(directory, filename)
    print("Reading miRBase annotations from", path)
    handle = open(path)
    if organism=='human':
        header = """\
##gff-version 3
##date 2014-6-22
#
# Chromosomal coordinates of Homo sapiens microRNAs
# microRNAs:               miRBase v21
# genome-build-id:         GRCh38
# genome-build-accession:  NCBI_Assembly:GCA_000001405.15
#
# Hairpin precursor sequences have type "miRNA_primary_transcript". 
# Note, these sequences do not represent the full primary transcript, 
# rather a predicted stem-loop portion that includes the precursor 
# miRNA. Mature sequences have type "miRNA".
#
"""
    elif organism=='mouse':
        header = """\
##gff-version 3
##date 2014-6-22
#
# Chromosomal coordinates of Mus musculus microRNAs
# microRNAs:               miRBase v21
# genome-build-id:         GRCm38
# genome-build-accession:  NCBI_Assembly:GCA_000001635.2
#
# Hairpin precursor sequences have type "miRNA_primary_transcript". 
# Note, these sequences do not represent the full primary transcript, 
# rather a predicted stem-loop portion that includes the precursor 
# miRNA. Mature sequences have type "miRNA".
#
"""
    elif organism=='rat':
        header = """\
##gff-version 3
##date 2014-6-22
#
# Chromosomal coordinates of Rattus norvegicus microRNAs
# microRNAs:               miRBase v21
# genome-build-id:         Rnor_5.0
# genome-build-accession:  NCBI_Assembly:GCA_000001895.3
#
# Hairpin precursor sequences have type "miRNA_primary_transcript". 
# Note, these sequences do not represent the full primary transcript, 
# rather a predicted stem-loop portion that includes the precursor 
# miRNA. Mature sequences have type "miRNA".
#
"""
    elif organism=='dog':
        header = """\
##gff-version 3
##date 2014-6-22
#
# Chromosomal coordinates of Canis familiaris microRNAs
# microRNAs:               miRBase v21
# genome-build-id:         CanFam3.1
# genome-build-accession:  NCBI_Assembly:GCA_000002285.2
#
# Hairpin precursor sequences have type "miRNA_primary_transcript". 
# Note, these sequences do not represent the full primary transcript, 
# rather a predicted stem-loop portion that includes the precursor 
# miRNA. Mature sequences have type "miRNA".
#
"""
    elif organism=='chicken':
        header = """\
##gff-version 3
##date 2014-6-22
#
# Chromosomal coordinates of Gallus gallus microRNAs
# microRNAs:               miRBase v21
# genome-build-id:         Gallus-gallus-4.0
# genome-build-accession:  NCBI_Assembly:GCA_000002315.2
#
# Hairpin precursor sequences have type "miRNA_primary_transcript". 
# Note, these sequences do not represent the full primary transcript, 
# rather a predicted stem-loop portion that includes the precursor 
# miRNA. Mature sequences have type "miRNA".
#
"""
    header = header.splitlines(True)
    for line1, line2 in zip(header, handle):
        assert line1==line2
    lines = pybedtools.BedTool(handle)
    count = 0
    for line in lines:
        field = line.fields[2]
        if field=='miRNA':
            continue
        assert field=='miRNA_primary_transcript'
        chromosome = line.chrom
        if chromosome in chromosomes: # skip chrUn etc.
            count += 1
    handle.close()
    return count

def count_expressed_premirnas(organism):
    directories = ("/osc-fs_home/mdehoon/Data/Fantom5/sRNA/UPDATE_030",
                   "/osc-fs_home/mdehoon/Data/Fantom5/sRNA/UPDATE_030/Removed",
                  )
    names = set()
    for directory in directories:
        subdirectories = os.listdir(directory)
        for subdirectory in subdirectories:
            terms = subdirectory.split(".")
            if terms[0]!=organism:
                continue
            if terms[2]!='sRNA':
                continue
            if terms[1] in ('encode', 'landgraf'):
                continue
            subdirectory = os.path.join(directory, subdirectory)
            filenames = os.listdir(subdirectory)
            for filename in filenames:
                basename, extension = os.path.splitext(filename)
                if extension!='.bam':
                    continue
                path = os.path.join(subdirectory, filename)
                print("Reading", path)
                lines = pysam.Samfile(path, "rb")
                for line in lines:
                    for tag in line.tags:
                        key, value = tag
                        if key=='YA':
                            break
                    else:
                        raise Exception("Failed to find the annotation")
                    if value=='None':
                        continue
                    annotations = value.split(";")
                    for annotation in annotations:
                        category, name = annotation.split("|")
                        if category!='premiRNA':
                            continue
                        names.add(name)
    return len(names)

n = count_mirbase_precursor_number(organism)
m = count_expressed_premirnas(organism)

print("Number of annotated pre-miRNAs: %d" % n)
print("Number of expressed pre-miRNAs: %d" % m)
