# Supplementary material for: Comparative transcriptomics of primary cells in vertebrates
Source: Genome Res. 2020 Jul;30(7):951–61. doi: 10.1101/gr.255679.119 (PMC7397866; doi:10.1101/gr.255679.119)
Supplement: Supplemental Material [file supp_gr.255679.119_Supplemental_code.zip › Supplemental_code/Analysis/analyze_phylogenetics.py]

import sys
import os
from matplotlib import cm
from pylab import *
from scipy.stats import pearsonr, spearmanr, linregress

from Bio import Phylo

from rpy2 import robjects
import rpy2.robjects.numpy2ri
robjects.numpy2ri.activate()
from rpy2.robjects.packages import importr
deseq = importr('DESeq2')


import warnings
warnings.filterwarnings('error')


def make_pvalue_text(pvalue):
    if pvalue < 1.e-100:
        pvalue_text = "p < 1 \\times 10^{-100}"
    else:
        pvalue_text = "%.2g" % pvalue
        try:
            mantissa, exponent = pvalue_text.split('e')
        except ValueError:
            pvalue_text = "p = %s" % pvalue_text
            return pvalue_text
        assert exponent.startswith('-')
        exponent = exponent[1:].lstrip('0')
        mantissa = float(mantissa)
        pvalue_text = "p = %.1f \\times 10^{-%s}" % (mantissa, exponent)
    return pvalue_text

def estimate_dispersion(counts):
    n, m = shape(counts)
    metadata = {'condition': robjects.StrVector(['same']*m)}
    dataframe = robjects.DataFrame(metadata)
    design = robjects.Formula("~ 1")
    data = array(counts.round(), int)
    dds = deseq.DESeqDataSetFromMatrix(countData=data,
                                       colData=dataframe,
                                       design=design)
    estimateSizeFactors = robjects.r['estimateSizeFactors']
    dds = estimateSizeFactors(dds)
    estimateDispersions = robjects.r['estimateDispersions']
    dds = estimateDispersions(dds)
    dispersionFunction = robjects.r['dispersionFunction']
    function = dispersionFunction(dds)
    coefficients = function.do_slot('coefficients')
    assert len(coefficients) == 2
    assert coefficients.names[0] == 'asymptDisp'
    assert coefficients.names[1] == 'extraPois'
    dispersion = coefficients[0]
    return dispersion


def read_expression(organisms):
    genes = {}
    counts = {}
    for organism in organisms:
        filename = "cage.%s.%s.txt" % (organism, "_".join(organisms))
        print("Reading", filename)
        handle = open(filename)
        line = next(handle)
        words = line.strip().split('\t')
        assert words[0] == 'Sample'
        indices = {}
        for index, word in enumerate(words[1:]):
            celltype, library = word.rsplit('.', 1)
            assert library.startswith("CNhs")
            if celltype not in indices:
                indices[celltype] = []
                if organism == 'human':
                    counts[celltype] = {}
                counts[celltype][organism] = []
            indices[celltype].append(index)
        rows = []
        genes[organism] = []
        for line in handle:
            words = line.split()
            gene = words[0]
            genes[organism].append(gene)
            row = array(words[1:], float)
            rows.append(row)
        handle.close()
        rows = array(rows)
        for celltype in indices:
            counts[celltype][organism] = rows[:,indices[celltype]]
    celltypes = counts.keys()
    for organism in organisms[1:]:
        assert genes[organism] == genes['human']
        for celltype in celltypes:
            assert organism in counts[celltype]
    genes = genes['human']
    return genes, counts

def read_tree(organisms):
    filename = "human.%dway.nh" % len(organisms)
    print("Reading %s" % filename)
    tree = Phylo.read(filename, 'newick')
    return tree

def calculate_correlations(genes, counts):
    n = len(genes)
    tpms = zeros(n)
    totals = []
    for organism in counts:
        data = counts[organism]
        total = sum(data, 0)
        data = 1.e6 * data / total
        data = mean(data, 1)
        tpms = maximum(tpms, data)
        totals.extend(total)
    total = median(totals)
    flags = (tpms > 10)
    correlations = {}
    for organism1 in counts:
        for organism2 in counts:
            data1 = counts[organism1]
            data2 = counts[organism2]
            n1, m1 = shape(data1)
            n2, m2 = shape(data2)
            assert n1 == len(genes)
            assert n2 == len(genes)
            total1 = sum(data1, 0)
            total2 = sum(data2, 0)
            total1 = total1 / total
            total2 = total2 / total
            data1 = data1 / total1
            data2 = data2 / total2
            data1 = data1[flags, :]
            data2 = data2[flags, :]
            data1 = (2 * arcsinh(sqrt(dispersion*data1)) - log(dispersion) - log(4)) / log(2)
            data2 = (2 * arcsinh(sqrt(dispersion*data2)) - log(dispersion) - log(4)) / log(2)
            key = (organism1, organism2)
            assert key not in correlations
            correlations[key] = []
            for i1 in range(m1):
                if organism1 == organism2:
                    m2 = i1
                for i2 in range(m2):
                    column1 = data1[:,i1]
                    column2 = data2[:,i2]
                    r, p = pearsonr(column1, column2)
                    correlations[key].append(r)
            if organism1 == organism2:
                break
    return correlations


organisms = ('human', 'mouse', 'rat', 'dog', 'chicken')

genes, counts = read_expression(organisms)

dispersions = []
for organism in counts:
    for celltype in counts[organism]:
        n, m = shape(counts[organism][celltype])
        if m > 1:
            dispersion = estimate_dispersion(counts[organism][celltype])
            print("%s, %s: dispersion = %f" % (organism, celltype, dispersion))
            dispersions.append(dispersion)

dispersion = mean(dispersions)
print("Mean dispersion value: %f" % dispersion)

tree = read_tree(organisms)

celltypes = sorted(counts.keys())

ymin = +1.0
ymax = -1.0
fig = figure()
for i, celltype in enumerate(celltypes):
    subplot(3,1,i+1)
    correlations = calculate_correlations(genes, counts[celltype])
    xx = []
    yy = []
    for key in correlations:
        organism1, organism2 = key
        distance = tree.distance(organism1, organism2)
        y = correlations[key]
        x = [distance] * len(y)
        xx.extend(x)
        yy.extend(y)
        k1 = organisms.index(organism1)
        k2 = organisms.index(organism2)
        color1 = cm.Set1(k1)
        color2 = cm.Set1(k2)
        if organism1 == organism2:
            plot(x, y, linestyle='none', label=organism1,
                 marker='o', markersize=8, color=color1,
                 markeredgecolor='none')
        else:
            plot(x, y, linestyle='none',
                 marker='o', markersize=8, fillstyle='left',
                 color=color1, markerfacecoloralt=color2,
                 markeredgecolor='none')
    xx = array(xx)
    yy = array(yy)
    n = len(xx)
    slope = linregress(xx, log(yy)).slope
    tau = -1.0 / slope
    r, p = spearmanr(xx, yy)
    pvalue_text = make_pvalue_text(p)
    label = "%s\n($N = %d$; Spearman's $r = %.2f$; $%s$; $\\tau = %.2f$)" % (celltype, n, r, pvalue_text, tau)
    title(label, fontsize=8, pad=2)
    xticks(fontsize=8)
    yticks(fontsize=8)
    ylimits = ylim()
    if ylimits[0] < ymin:
        ymin = ylimits[0]
    if ylimits[1] > ymax:
        ymax = ylimits[1]
    if i == 0:
        legend(fontsize=8, bbox_to_anchor=(1.4,1.0))
    if i == 1:
        ylabel("Pearson's correlation between transformed gene expression profiles", fontsize=8)
    elif i == 2:
        xlabel("Phylogenetic distance", fontsize=8)


for axes in fig.axes:
    axes.set_ylim(ymin, ymax)

subplots_adjust(bottom=0.08, top=0.92, hspace=0.75, right=0.7)

for extension in ("png", "svg"):
    filename = 'figure_phylogenetic_analysis.%s' % extension
    print("Saving figure as", filename)
    savefig(filename)
