# Supplementary material for: Comparative transcriptomics of primary cells in vertebrates
Source: Genome Res. 2020 Jul;30(7):951–61. doi: 10.1101/gr.255679.119 (PMC7397866; doi:10.1101/gr.255679.119)
Supplement: Supplemental Material [file supp_gr.255679.119_Supplemental_code.zip › Supplemental_code/Analysis/analyze_primirna_mirna_differential_expression_consistency.py]

import os
import gzip
import urllib.parse
from collections import defaultdict
from numpy import *
import pybedtools
from scipy.stats import pearsonr, fisher_exact
from Bio import SeqIO
from matplotlib import cm
from pylab import *

ppvalue_threshold = -log10(0.10)
tpm_threshold = 10.0
cpm_threshold = 100.0

from rpy2 import robjects
import rpy2.robjects.numpy2ri
robjects.numpy2ri.activate()
from rpy2.robjects.packages import importr
deseq = importr('DESeq2')

assemblies = {'human': 'hg19',
              'mouse': 'mm9',
              'rat': 'rn6',
              'dog': 'canFam3',
              'chicken': 'galGal5',
             }


def make_pvalue_text(pvalue):
    if pvalue < 1.e-100:
        pvalue_text = "p < 1 \\times 10^{-100}"
    else:
        pvalue_text = "%.2g" % pvalue
        try:
            mantissa, exponent = pvalue_text.split('e')
        except ValueError:
            return "p = %s" % pvalue_text
        assert exponent.startswith('-')
        exponent = exponent[1:].lstrip('0')
        mantissa = float(mantissa)
        pvalue_text = "p = %.1f \\times 10^{-%s}" % (mantissa, exponent)
    return pvalue_text

def read_premirnas(organism):
    promoter_keyword = "CuratedPromoter"
    matures = {}
    primirnas = {}
    directory = "/osc-fs_home/mdehoon/Data/Fantom5/sRNA"
    if organism == 'human':
        subdirectory = 'UPDATE_024'
    else:
        subdirectory = 'UPDATE_030'
    for mirnaset in ('robust', 'permissive'):
        filename = "%s.fantom.%s.gff" % (organism, mirnaset)
        path = os.path.join(directory, subdirectory, filename)
        print("Reading premiRNAs from", path)
        lines = pybedtools.BedTool(path)
        for line in lines:
            if line.fields[2]=='premiRNA':
                premirna = line.attrs['Name']
                promoter = line.attrs.get(promoter_keyword)
                if promoter is not None:
                    if promoter in primirnas:
                        premirnas = primirnas[promoter]
                    else:
                        premirnas = []
                        primirnas[promoter] = premirnas
                    premirnas.append(premirna)
            elif line.fields[2]=='miRNA':
                mature = line.attrs.get('Name')
                if mature is None:
                    continue
                if premirna not in matures:
                    matures[premirna] = []
                matures[premirna].append(mature)
    return matures, primirnas

def read_celltypes(organism):
    libraries = defaultdict(list)
    if organism == 'human':
        pair = 'human_mouse'
    else:
        pair = 'human_%s' % organism
    filename = "cage.%s.%s.txt" % (organism, pair)
    print("Reading cell types from", filename)
    handle = open(filename)
    line = next(handle)
    words = line.strip().split('\t')
    assert words[0] == 'Sample'
    for word in words[1:]:
        celltype, library = word.split('.')
        libraries[celltype].append(library)
    handle.close()
    return libraries

def read_cage_promoter_expression(organism, microrna_promoters):
    filename = "%s.fantom.cage.txt.gz" % organism
    if organism == 'human':
        directory = '/home/mdehoon/Analysis/FANTOM5/sRNA'
        path = os.path.join(directory, filename)
    else:
        path = filename
    print("Reading FANTOM5 CAGE promoter expression levels from %s" % path)
    handle = gzip.open(path, 'rt')
    line = next(handle)
    words = line.split()
    assert words[0] == 'Promoter'
    samples_libraries = read_samples(organism)
    libraries = read_celltypes(organism)
    samples = words[1:]
    indices = []
    celltypes = []
    for celltype in libraries:
        for library in libraries[celltype]:
            sample = samples_libraries[library]
            index = samples.index(sample)
            indices.append(index)
            celltypes.append(celltype)
    indices = array(indices, int)
    line = next(handle)
    assert line.startswith('#')
    words = line[1:].split()
    assert words[0] == 'total'
    total = array(words[1:], float)
    expression = {}
    for line in handle:
        words = line.split()
        promoter = words[0]
        if promoter not in microrna_promoters:
            continue
        values = array(words[1:], float)
        expression[promoter] = values[indices]
    handle.close()
    return celltypes, expression, total[indices]

def read_samples(organism):
    samples = {}
    assembly = assemblies[organism]
    directory = "/analysisdata/mirrors/F5_file_current/UPDATE_030_release_candidate_in_working_area/f5pipeline/"
    subdirectories = os.listdir(directory)
    for subdirectory in subdirectories:
        terms = subdirectory.split(".")
        if len(terms) != 3:
            continue
        if terms[0] != organism:
            continue
        if terms[2] not in ('hCAGE', 'LQhCAGE', ):
            continue
        if subdirectory == 'encode':
            continue
        subdirectory = os.path.join(directory, subdirectory)
        filenames = os.listdir(subdirectory)
        for filename in filenames:
            basename, extension = os.path.splitext(filename)
            if extension != '.bam':
                continue
            terms = basename.split(".")
            assert terms[-2] == assembly
            sample = terms[2]
            number, location = sample.split('-')
            number = int(number)
            box, coordinates = location[:-2], location[-2:]
            box = int(box)
            assert coordinates[0] in 'ABCDEFGHI'
            assert coordinates[1] in '123456789'
            library = terms[1]
            assert library.startswith("CNhs")
            samples[library] = sample
    return samples

def read_primirna_expression(organism):
    matures, primirnas = read_premirnas(organism)
    promoters = primirnas.keys()
    celltypes, cage_counts, cage_total = read_cage_promoter_expression(organism, promoters)
    # select data for aortic smooth muscle cells only
    cage_indices = []
    for index, celltype in enumerate(celltypes):
        if celltype == "Aortic Smooth Muscle Cells":
            cage_indices.append(index)
    cage_indices = array(cage_indices, int)
    for promoter in cage_counts:
        cage_counts[promoter] = cage_counts[promoter][cage_indices]
    cage_total = cage_total[cage_indices]
    #
    primirna_counts = {}
    n = len(cage_indices)
    for promoter in primirnas:
        for premirna in primirnas[promoter]:
            for mirna in matures[premirna]:
                if mirna not in primirna_counts:
                    primirna_counts[mirna] = zeros(n)
                primirna_counts[mirna] += cage_counts[promoter]
    mirnas = list(primirna_counts.keys())
    primirna_counts = array([primirna_counts[mirna] for mirna in mirnas])
    return mirnas, primirna_counts, cage_total

def read_orthologs(organism, mirnas):
    mirnas1 = mirnas['human']
    mirnas2 = mirnas[organism]
    clusters1 = -ones(len(mirnas1), int)
    clusters2 = -ones(len(mirnas2), int)
    cluster = 0
    # Due to differences in naming or in miRNA sequence at their 3' end,
    # a paralogous mature human miRNA may have multiple orthologs with
    # different names in the other organism
    filename = 'human.%s.mirna.alignment.curated.fa' % organism
    print("Reading %s" % filename)
    handle = open(filename)
    for line in handle:
        if line.startswith(">"):
            words = line[1:].split()
            mirna1, mirna2 = words[:2]
            try:
                index1 = mirnas1.index(mirna1)
            except ValueError:
                continue
            try:
                index2 = mirnas2.index(mirna2)
            except ValueError:
                continue
            cluster1 = clusters1[index1]
            cluster2 = clusters2[index2]
            if cluster1 == -1 and cluster2 == -1:
                clusters1[index1] = cluster
                clusters2[index2] = cluster
                cluster += 1
            elif cluster1 == -1 and cluster2 != -1:
                clusters1[index1] = cluster2
            elif cluster1 != -1 and cluster2 == -1:
                clusters2[index2] = cluster1
            elif cluster1 != -1 and cluster2 != -1:
                if cluster1 < cluster2:
                    clusters1[clusters1==cluster2] = cluster1
                    clusters2[clusters2==cluster2] = cluster1
                elif cluster1 > cluster2:
                    clusters1[clusters1==cluster1] = cluster2
                    clusters2[clusters2==cluster1] = cluster2
                else:
                    raise RuntimeError
            else:
                raise RuntimeError
    handle.close()
    groups = [{'human': [], organism: []} for i in range(cluster)]
    for index, cluster in enumerate(clusters1):
        if cluster < 0:
            continue
        groups[cluster]['human'].append(mirnas1[index])
    for index, cluster in enumerate(clusters2):
        if cluster < 0:
            continue
        groups[cluster][organism].append(mirnas2[index])
    for i, group in enumerate(groups):
        groups[i] = {'human': tuple(group['human']),
                     organism: tuple(group[organism]),
                    }
    return groups

def select_comparison_mirnas(organism, mirnas, counts, cpms):
    mirnas1 = mirnas['human']
    mirnas2 = mirnas[organism]
    n1, m1 = shape(counts['human'])
    n2, m2 = shape(counts[organism])
    data1 = []
    data2 = []
    names = []
    groups = read_orthologs(organism, mirnas)
    for group in groups:
        cpm1 = zeros(m1)
        cpm2 = zeros(m2)
        row1 = zeros(m1)
        row2 = zeros(m2)
        for mirna1 in group['human']:
            index1 = mirnas1.index(mirna1)
            cpm1 += cpms['human'][index1]
            row1 += counts['human'][index1]
        for mirna2 in group[organism]:
            index2 = mirnas2.index(mirna2)
            cpm2 += cpms[organism][index2]
            row2 += counts[organism][index2]
        cpm1 = max(cpm1)
        cpm2 = max(cpm2)
        if cpm1 < cpm_threshold and cpm2 < cpm_threshold:
            continue
        data1.append(row1)
        data2.append(row2)
        name = (group['human'], group[organism])
        names.append(name)
    data1 = array(data1)
    data2 = array(data2)
    n1, m1 = shape(data1)
    n2, m2 = shape(data2)
    assert n1 == n2
    conditions = ('human',) * m1 + (organism,) * m2
    data = concatenate((data1, data2), axis=1)
    return names, conditions, data

def select_comparison_primirnas(organism, mirnas, counts, totals):
    mirnas1 = mirnas['human']
    mirnas2 = mirnas[organism]
    n1, m1 = shape(counts['human'])
    n2, m2 = shape(counts[organism])
    data1 = []
    data2 = []
    names = []
    groups = read_orthologs(organism, mirnas)
    for group in groups:
        row1 = zeros(m1)
        row2 = zeros(m2)
        for mirna1 in group['human']:
            index1 = mirnas1.index(mirna1)
            row1 += counts['human'][index1]
        for mirna2 in group[organism]:
            index2 = mirnas2.index(mirna2)
            row2 += counts[organism][index2]
        data1.append(row1)
        data2.append(row2)
        name = (group['human'], group[organism])
        names.append(name)
    data1 = array(data1)
    data2 = array(data2)
    tpm1 = 1.e6 * data1 / totals['human']
    tpm2 = 1.e6 * data2 / totals[organism]
    tpm1 = tpm1.max(1)
    tpm2 = tpm2.max(1)
    flags = (tpm1 >= tpm_threshold) | (tpm2 > tpm_threshold)
    names = [name for name, flag in zip(names, flags) if flag]
    data1 = data1[flags, :]
    data2 = data2[flags, :]
    n1, m1 = shape(data1)
    n2, m2 = shape(data2)
    assert n1 == n2
    conditions = ('human',) * m1 + (organism,) * m2
    data = concatenate((data1, data2), axis=1)
    return names, conditions, data

def read_mirna_expression(organism):
    mirnas = []
    assembly = assemblies[organism]
    donors = ('donor0', 'donor1', 'donor2', 'donor3', 'donor4',
              'donor2 (GEA14)', 'donor3 (GEA15)',
              'pool1', 'pool1 (internal control)',
              'donor10252',  'day10 (HH37)')
    timepoints = ('00hr', '04hr', '08hr', '24hr',
                  '00hr00min', '00hr15min', '00hr30min', '00hr45min',
                  '01hr00min', '01hr20min', '01hr40min', '02hr00min',
                  '04hr00min', '06hr00min', '08hr00min', '12hr00min',
                  '24hr00min', '48hr00min',
                  'day02', 'day04', 'day08', 'day12', 'day28',
                  'embryo E12', 'embryo E15', 'embryo E18', 'neonate N09')
    directory = "/osc-fs_home/mdehoon/Data/Fantom5/sRNA"
    if organism in ('human', 'mouse'):
        subdirectory = 'UPDATE_024'
    elif organism in ('rat', 'dog', 'chicken'):
        subdirectory = 'UPDATE_030'
    else:
        raise Exception("Unknown organism %s" % organism)
    filename = '%s.fantom.expression.counts.txt' % organism
    path = os.path.join(directory, subdirectory, filename)
    print("Reading", path)
    handle = open(path)
    line = next(handle)
    words = line.strip().split('\t')
    assert words[0] == 'miRNA'
    n = len(words[1:])
    indices = []
    for index, word in enumerate(words[1:]):
        directory, filename = os.path.split(word)
        terms = directory.split('.')
        assert len(terms) == 3
        assert terms[0] == organism
        category = terms[1]
        assert category in ('encode',
                            'fractionation',
                            'primary_cell',
                            'qualitycontrol',
                            'stem_cell',
                            'timecourse',
                            'tissue')
        assert terms[2] == 'sRNA'
        terms = filename.split(".")
        if category == 'encode':
            assert len(terms) == 2
            assert terms[0].startswith("wgEncodeCshlShortRnaSeq")
            assert terms[1] == 'bam'
            continue
        else:
            assert len(terms) == 6
            term = terms[1]
            assert term.startswith("SRhi")
            term = term[4:]
            suffix = "_" + assembly
            if term.endswith(suffix):
                term = term[:-len(suffix)]
            number = int(term)
            for term in terms[2].split('+'):
                sample, location = term.split('-')
                sample = int(sample)
                box, coordinates = location[:-2], location[-2:]
                box = int(box)
                assert coordinates[0] in 'ABCDEFGHI'
                assert coordinates[1] in '123456789'
            assert terms[3] == assembly
            for nucleotide in terms[4]:
                assert nucleotide in 'ACGT'
            assert terms[5] == 'bam'
            fullname = urllib.parse.unquote(terms[0])
            name = fullname
            if ' (MM ' in name:
                name = name[:name.index(' (MM ')]
            suffices = (" (A1 T0)",
                        " (A2 T0)",
                        " (A3 T0)",
                        " (A1 T4)",
                        " (A2 T4)",
                        " (A3 T4)",
                        " (A1 T12)",
                        " (A2 T12)",
                        " (A3 T12)",
                        " (A1 T13)",
                        " (A2 T13)",
                        " (A3 T13)",
                        " (A1 T17)",
                        " (A2 T17)",
                        " (A3 T17)",
                        " (E12R1)",
                        " (E12R2)",
                        " (E12R3)",
                        " (E15R1)",
                        " (E15R2)",
                        " (E15R3)",
                        " (E18R1)",
                        " (E18R2)",
                        " (E18R3)",
                        " (P9R1)",
                        " (P9R2)",
                        " (P9R3)",
                       )
            for suffix in suffices:
                if name.endswith(suffix):
                    name = name[:-len(suffix)]
            suffices = (' (nuclear fraction)',
                        ', biol_rep1',
                        ', biol_rep2',
                        ', biol_rep3',
                        ', biol_rep4',
                        ', biol_rep5',
                        ', biol_rep6',
                        ', biol_rep1 (H9ES-1)',
                       )
            for suffix in suffices:
                if name.endswith(suffix):
                    name = name[:-len(suffix)]
            if category == 'stem_cell':
                terms = name.split(", ")
                assert len(terms) == 3
                assert terms[1] in ('nuclear', 'cytosolic')
                if organism == 'human':
                    assert terms[2] in ('long fragment (B)',
                                        'long fragment (F)',
                                        'long fragment (T)',
                                        'long fragment (ES1)',
                                        'long fragment (ES2)',
                                        'long fragment (ES3)',
                                        'short fragment (B)',
                                        'short fragment (F)',
                                        'short fragment (T)',
                                        'short fragment (ES1)',
                                        'short fragment (ES2)',
                                        'short fragment (ES3)',
                                       )
                elif organism == 'mouse':
                    assert terms[2] in ('long fragment (C57BL)',
                                        'long fragment (FVB)',
                                        'long fragment (Nanog)',
                                        'long fragment (B)',
                                        'long fragment (F)',
                                        'long fragment (T)',
                                        'short fragment (C57BL)',
                                        'short fragment (FVB)',
                                        'short fragment (Nanog)',
                                        'short fragment (B)',
                                        'short fragment (F)',
                                        'short fragment (T)',
                                       )
                else:
                    raise Exception("Unexpected organism %s" % organism)
            elif category == 'timecourse':
                if name != 'H9 Embryonic Stem cells':
                    name, timepoint = name.rsplit(", ", 1)
                    assert timepoint in timepoints
            else:
                name, donor = name.rsplit(", ", 1)
                assert donor in donors
            if category != 'primary_cell':
                continue
            if organism == 'human':
                if name != 'Smooth Muscle Cells - Aortic':
                    continue
            elif organism == 'mouse':
                if name != 'Mouse Aortic Smooth Muscle cells':
                    continue
            elif organism == 'rat':
                if name != 'Rat Aortic Smooth Muscle cells':
                    continue
            elif organism == 'dog':
                if name != 'Canine Aortic Smooth Muscle cells':
                    continue
            elif organism == 'chicken':
                if name != 'Aortic Smooth Muscle cells':
                    continue
            print("Using for %s: %s" % (organism, fullname))
            indices.append(index)
    indices = array(indices, int)
    counts = []
    for line in handle:
        words = line.split()
        mirna = words[0].rstrip('*')
        mirnas.append(mirna)
        row = array(words[1:], float)
        assert len(row) == n
        row = row[indices]
        counts.append(row)
    handle.close()
    counts = array(counts)
    m = len(counts)
    print("%s: %d mature miRNAs in %d samples" % (organism, m, n))
    return mirnas, counts

def run_deseq(categories, counts):
    counts = array(counts.round(), int)
    metadata = {'condition': robjects.StrVector(categories)}
    dataframe = robjects.DataFrame(metadata)
    design = robjects.Formula("~ condition")
    dds = deseq.DESeqDataSetFromMatrix(countData=counts,
                                       colData=dataframe,
                                       design=design)
    estimateSizeFactors = robjects.r['estimateSizeFactors']
    dds = estimateSizeFactors(dds)
    dds = deseq.DESeq(dds)
    resultsNames = robjects.r['resultsNames']
    rn = resultsNames(dds)
    assert len(rn) == 2
    assert rn[0] == 'Intercept'
    if rn[1] == 'condition_human_vs_%s' % organism:
        sgn = +1
    elif rn[1] == 'condition_%s_vs_human' % organism:
        sgn = -1
    else:
        raise Exception("Unexpected result names")
    results = robjects.r['results']
    res = results(dds)
    output= res.do_slot('listData')
    names = output.names
    assert len(names)==6
    assert names[0]=='baseMean'
    assert names[1]=='log2FoldChange'
    assert names[2]=='lfcSE'
    assert names[3]=='stat'
    assert names[4]=='pvalue'
    assert names[5]=='padj'
    log2fc = sgn * array(output[1])
    padjs = array(output[5])
    log2fc[isnan(log2fc)] = 0
    padjs[isnan(padjs)] = 1
    ppvalues = -log10(padjs) * sign(log2fc)
    # ppvalue is positive if the expression is higher in organism compared to human
    return log2fc, ppvalues

def analyze_differential_expression_mirna(organism):
    selected_mirnas, conditions, data = select_comparison_mirnas(organism, mirnas, mirna_data, cpms)
    mirna_log2fcs, mirna_ppvalues = run_deseq(conditions, data)
    # DESeq2 uses independent filtering internally
    mirna_log2fcs = dict(zip(selected_mirnas, mirna_log2fcs))
    mirna_ppvalues = dict(zip(selected_mirnas, mirna_ppvalues))
    return mirna_log2fcs, mirna_ppvalues

def analyze_differential_expression_primirna(organism):
    selected_mirnas, conditions, data = select_comparison_primirnas(organism, primirnas, primirna_data, cage_total)
    primirna_log2fcs, primirna_ppvalues = run_deseq(conditions, data)
    primirna_log2fcs = dict(zip(selected_mirnas, primirna_log2fcs))
    primirna_ppvalues = dict(zip(selected_mirnas, primirna_ppvalues))
    return primirna_log2fcs, primirna_ppvalues

def calculate_contingency_tables(mirna_ppvalues, primirna_ppvalues):
    contingencies = {}
    for k, organism in enumerate(organisms):
        if organism == 'human':
            continue
        contingency = zeros((3,3), int)
        for mirna in mirna_ppvalues[organism]:
            mirna_ppvalue = mirna_ppvalues[organism][mirna]
            primirna_ppvalue = primirna_ppvalues[organism].get(mirna)
            if primirna_ppvalue is None:
                continue
            if mirna_ppvalue < -ppvalue_threshold:
                i = 0
            elif mirna_ppvalue < +ppvalue_threshold:
                i = 1
            else:
                i = 2
            if primirna_ppvalue < -ppvalue_threshold:
                j = 0
            elif primirna_ppvalue < +ppvalue_threshold:
                j = 1
            else:
                j = 2
            contingency[i,j] += 1
        sRNA_DE = sum(contingency[::2,:])
        CAGE_DE = sum(contingency[:,::2])
        print("rows: miRNAs; columns: primiRNAs")
        print("left/up: DE; right/bottom: not DE")
        print(contingency)
        contingencies[organism] = contingency
        contingency = contingency[::2,::2]
        overlap = sum(contingency)
        print("sRNA DE detected by CAGE: %.1f%%" % (100.0*overlap/sRNA_DE))
        print("CAGE DE detected by sRNA: %.1f%%" % (100.0*overlap/CAGE_DE))
        print("(average: %.1f%%)" % (0.5*((100.0*overlap/CAGE_DE)+(100.0*overlap/sRNA_DE))))
        oddsratio, pvalue = fisher_exact(contingency)
        print("oddsratio = %f, pvalue = %g" % (oddsratio, pvalue))
    return contingencies


cpms = {}
mirnas = {}
mirna_data = {}

cage_total = {}
primirnas = {}
primirna_data = {}

organisms = ('human', 'mouse', 'rat', 'dog', 'chicken')

for organism in organisms:
    primirnas[organism], primirna_data[organism], cage_total[organism] = read_primirna_expression(organism)
    mirnas[organism], mirna_data[organism] = read_mirna_expression(organism)
    total = sum(mirna_data[organism], 0)
    cpm = 1.e6 * mirna_data[organism] / total
    cpms[organism] = cpm


mirna_ppvalues = {}
mirna_log2fcs = {}
primirna_ppvalues = {}
primirna_log2fcs = {}

for organism in organisms:
    if organism == 'human':
        continue
    mirna_log2fcs[organism], mirna_ppvalues[organism] = analyze_differential_expression_mirna(organism)
    primirna_log2fcs[organism], primirna_ppvalues[organism] = analyze_differential_expression_primirna(organism)

contingencies = calculate_contingency_tables(mirna_ppvalues, primirna_ppvalues)


fig = figure(figsize=(6.0, 7.2))

subplots_adjust(left=0.22, right=0.90, bottom = 0.14, top=0.95, hspace=1.0, wspace=0.8)

ax = fig.add_subplot(121)
ax.spines['top'].set_color('none')
ax.spines['bottom'].set_color('none')
ax.spines['left'].set_color('none')
ax.spines['right'].set_color('none')
ax.tick_params(top=False, bottom=False, left=False, right=False)
ax.set_xticks([])
ax.set_yticks([])
ax.set_xlabel('CAGE differential expression, pri-miRNA,\ncomparison to human; [$\log_{2}({\\rm ratio}$]', fontsize=8, labelpad=24)
ax.set_ylabel('sRNA differential expression, mature miRNA, comparison to human; [$\log_{2}({\\rm ratio})]$', fontsize=8, labelpad=40)

for k, organism in enumerate(organisms):
    if organism == 'human':
        continue
    color = cm.Set1(k)
    fig.add_subplot(4,2,2*k-1)
    x = []
    y = []
    for mirna in primirna_ppvalues[organism]:
        primirna_log2fc = primirna_log2fcs[organism][mirna]
        mirna_log2fc = mirna_log2fcs[organism].get(mirna)
        if mirna_log2fc is None:
            continue
        x.append(primirna_log2fc)
        y.append(mirna_log2fc)
    x = array(x)
    y = array(y)
    n = len(x)
    scatter(x, y, color=cm.Set1(k), s=3)
    xticks(fontsize=8)
    yticks(fontsize=8)
    r, p = pearsonr(x, y)
    pvalue_text = make_pvalue_text(p)
    label = "$r = %.2g$; $%s$ ($N = %d$)" % (r, pvalue_text, n)
    title(label, fontsize=8, color=color)
    ylabel(organism, fontsize=8, color=color)
    fig.add_subplot(4,2,2*k)
    contingency = contingencies[organism]
    axis('off')
    for i in range(4):
        plot([i, i], [0, 3], 'k')
        plot([0, 3], [i, i], 'k')
    text(2.5,-0.1,"down",fontsize=6,horizontalalignment='center', verticalalignment='top')
    text(1.5,-0.1,"unchanged",fontsize=6,horizontalalignment='center', verticalalignment='top')
    text(0.5,-0.1,"up",fontsize=6,horizontalalignment='center', verticalalignment='top')
    text(-0.1, 0.5,"down",fontsize=6,horizontalalignment='right', verticalalignment='center')
    text(-0.1, 1.5,"unchanged",fontsize=6,horizontalalignment='right', verticalalignment='center')
    text(-0.1, 2.5,"up",fontsize=6,horizontalalignment='right', verticalalignment='center')
    text(2.5, 0.5, str(contingency[0,0]), horizontalalignment='center', verticalalignment='center')
    text(1.5, 0.5, str(contingency[1,0]), horizontalalignment='center', verticalalignment='center')
    text(0.5, 0.5, str(contingency[2,0]), horizontalalignment='center', verticalalignment='center')
    text(2.5, 1.5, str(contingency[0,1]), horizontalalignment='center', verticalalignment='center')
    text(1.5, 1.5, str(contingency[1,1]), horizontalalignment='center', verticalalignment='center')
    text(0.5, 1.5, str(contingency[2,1]), horizontalalignment='center', verticalalignment='center')
    text(2.5, 2.5, str(contingency[0,2]), horizontalalignment='center', verticalalignment='center')
    text(1.5, 2.5, str(contingency[1,2]), horizontalalignment='center', verticalalignment='center')
    text(0.5, 2.5, str(contingency[2,2]), horizontalalignment='center', verticalalignment='center')
    contingency = contingency[::2,::2]
    label = "concordant classification rate = %.1f%%" % (100.0*(contingency[0,0]+contingency[1,1])/sum(contingency))
    title(label, fontsize=8, color=color)
    ylim(-0.1,3.1)
    text(1.5,-0.8,"CAGE differential\nexpression analysis", horizontalalignment='center', verticalalignment='top', fontsize=8)
    text(-1.5,1.5,"sRNA differential\nexpression analysis", horizontalalignment='center', verticalalignment='center', fontsize=8, rotation=90)


for extension in ("png", "svg"):
    filename = "figure_primirna_mirna_differential_expression.%s" % extension
    print("Saving figure as %s" % filename)
    savefig(filename)
