# Supplementary material for: Comparative transcriptomics of primary cells in vertebrates
Source: Genome Res. 2020 Jul;30(7):951–61. doi: 10.1101/gr.255679.119 (PMC7397866; doi:10.1101/gr.255679.119)
Supplement: Supplemental Material [file supp_gr.255679.119_Supplemental_code.zip › Supplemental_code/Analysis/analyze_primirna_mirna_expression_correlation.py]

import os
import sys
import gzip
import urllib.parse
from numpy import *
import pybedtools
from scipy.stats import mannwhitneyu, ttest_ind, spearmanr
from matplotlib import cm
from pylab import *

if len(sys.argv) > 1 and sys.argv[1]=='curated':
    curated = True
else:
    curated = False

assemblies = {'human': 'hg19',
              'mouse': 'mm9',
              'rat': 'rn6',
              'dog': 'canFam3',
              'chicken': 'galGal5',
             }

def make_pvalue_text(pvalue):
    if pvalue < 1.e-100:
        pvalue_text = "p < 1 \\times 10^{-100}"
    else:
        pvalue_text = "%.2g" % pvalue
        try:
            mantissa, exponent = pvalue_text.split('e')
        except ValueError:
            return "p = %s" % pvalue_text
        assert exponent.startswith('-')
        exponent = exponent[1:].lstrip('0')
        mantissa = float(mantissa)
        pvalue_text = "p = %.1f \\times 10^{-%s}" % (mantissa, exponent)
    return pvalue_text

def read_cage_promoter_expression(organism, microrna_promoters):
    filename = "%s.fantom.cage.txt.gz" % organism
    if organism == 'human':
        directory = "../sRNA"
    else:
        directory = "."
    path = os.path.join(directory, filename)
    print("Reading FANTOM5 CAGE promoter expression levels from %s" % filename)
    handle = gzip.open(path, 'rt')
    line = next(handle)
    words = line.split()
    assert words[0] == 'Promoter'
    samples = words[1:]
    line = next(handle)
    assert line.startswith('#')
    words = line[1:].split()
    assert words[0] == 'total'
    total = array(words[1:], float)
    expression = {}
    for line in handle:
        words = line.split()
        promoter = words[0]
        if promoter not in microrna_promoters:
            continue
        values = array(words[1:], float)
        expression[promoter] = values
    handle.close()
    for promoter in expression:
        expression[promoter] *= 1.e6/total
    return samples, expression

def read_premirnas(organism):
    if curated:
        promoter_keyword = "CuratedPromoter"
        category_keyword = "CuratedPrimiRNAType"
    else:
        promoter_keyword = "Promoter"
        category_keyword = "PrimiRNAType"
    matures = {}
    primirnas = {}
    directory = "/osc-fs_home/mdehoon/Data/Fantom5/sRNA"
    if organism == 'human':
        subdirectory = 'UPDATE_024'
    else:
        subdirectory = 'UPDATE_030'
    filename = "%s.fantom.robust.gff" % organism
    path = os.path.join(directory, subdirectory, filename)
    print("Reading premiRNAs from", path)
    lines = pybedtools.BedTool(path)
    for line in lines:
        if line.fields[2]=='premiRNA':
            premirna = line.attrs['Name']
            promoter = line.attrs.get(promoter_keyword)
            if promoter is not None:
                category = line.attrs[category_keyword]
                assert category in ("protein_coding", "non_coding")
                if promoter in primirnas:
                    assert primirnas[promoter][0] == category
                    premirnas = primirnas[promoter][1]
                else:
                    premirnas = []
                    primirnas[promoter] = (category, premirnas)
                premirnas.append(premirna)
        elif line.fields[2]=='miRNA':
            arm = line.attrs['Arm']
            if arm=='Passenger':
                continue
            assert arm=='Guide'
            mature = line.attrs['Name']
            assert  mature is not None
            assert premirna not in matures
            matures[premirna] = mature
    categories = {}
    for promoter in primirnas:
        category, premirnas = primirnas[promoter]
        for premirna in premirnas:
            categories[premirna] = category
        primirnas[promoter] = premirnas
    return matures, primirnas, categories

def read_robust_mirnas(organism):
    if organism == 'human':
        prefix = "hsa-"
        subdirectory = 'UPDATE_024'
    elif organism == 'mouse':
        prefix = "mmu-"
        subdirectory = 'UPDATE_030'
    elif organism == 'rat':
        prefix = "rno-"
        subdirectory = 'UPDATE_030'
    elif organism == 'dog':
        prefix = "cfa-"
        subdirectory = 'UPDATE_030'
    elif organism == 'chicken':
        prefix = "gga-"
        subdirectory = 'UPDATE_030'
    else:
        raise Exception("unknown organism %s" % organism)
    directory = "/osc-fs_home/mdehoon/Data/Fantom5/sRNA"
    filename = "%s.fantom.robust.gff" % organism
    path = os.path.join(directory, subdirectory, filename)
    lines = pybedtools.BedTool(path)
    mirnas = []
    for line in lines:
        if line.fields[2]=='miRNA':
            if line.attrs['Arm']=='Passenger':
                continue
            assert line.attrs['Arm']=='Guide'
            name = line.attrs.get('Name')
            assert name is not None
            assert name.startswith(prefix)
            mirnas.append(name)
    return mirnas

def read_mirna_expression(organism):
    mirnas = read_robust_mirnas(organism)
    zero_timepoints = ('00hr00min', '00hr')
    timepoints = ('00hr00min', '00hr15min', '00hr30min', '00hr45min', '06hr00min', '01hr00min', '01hr20min', '01hr40min', '02hr00min', '04hr00min', '08hr00min', '12hr00min', '24hr00min', '48hr00min', 'day02', 'day04', 'day08', 'day12', 'day28', '00hr', '04hr', '08hr', '24hr', 'embryo E12', 'embryo E15', 'embryo E18', 'neonate N09', )
    if organism=='human':
        assembly = 'hg19'
        subdirectory = "UPDATE_024"
    elif organism=='mouse':
        assembly = 'mm9'
        subdirectory = "UPDATE_024"
    elif organism=='rat':
        assembly = 'rn6'
        subdirectory = "UPDATE_030"
    elif organism=='dog':
        assembly = 'canFam3'
        subdirectory = "UPDATE_030"
    elif organism=='chicken':
        assembly = 'galGal5'
        subdirectory = "UPDATE_030"
    else:
        raise Exception("Unknown organism %s" % organism)
    directory = "/osc-fs_home/mdehoon/Data/Fantom5/sRNA/"
    filename = "%s.fantom.expression.counts.txt" % organism
    path = os.path.join(directory, subdirectory, filename)
    print("Reading miRNA expression from", path)
    handle = open(path)
    line = next(handle)
    words = line.split()
    assert words[0]=='miRNA'
    indices = []
    samples = []
    names = {}
    for index, word in enumerate(words[1:]):
        directory, filename = word.split('/')
        terms = directory.split(".")
        assert terms[0]==organism
        assert terms[2]=='sRNA'
        category = terms[1]
        if category in ('encode', 'fractionation', 'landgraf'):
            continue
        name, library, sample, assembly, barcode, bam = filename.split(".")
        assert library.startswith("SRhi")
        assert assembly==assemblies[organism]
        assert bam=='bam'
        name = urllib.parse.unquote(name)
        if category=='primary_cell':
            pass
        elif category=='timecourse':
            if not name.startswith('H9 Embryonic Stem cells'):
                terms = name.rsplit(',', 2)
                timepoint = terms[1].strip()
                assert timepoint in timepoints
                if not timepoint in zero_timepoints:
                    continue
                celltype = terms[0]
                if organism == 'human':
                    assert celltype in ('mesenchymal stem cells (adipose derived), adipogenic induction',
                                        'Lymphatic Endothelial cells response to VEGFC',
                                        'COBL-a rinderpest infection',
                                        'MCF7 breast cancer cell line response to EGF1',
                                        'Saos-2 osteosarcoma treated with ascorbic acid and BGP to induce calcification',
                                   )
                elif organism == 'mouse':
                    assert celltype in ('J2E erythroblastic leukemia response to erythropoietin',
                                   )
                    continue
        elif category=='stem_cell':
            celltype, localization, fragment_celltype, replicate = name.split(", ")
            if organism == 'human':
                assert celltype in ('hiPS', 'hCT', 'hES')
            elif organism == 'mouse':
                assert celltype in ('miPS', 'mCT', 'mES')
            else:
                raise Exception("Unexpected organism %s" % organism)
            fragment, celltype = fragment_celltype.rsplit(None, 1)
            assert fragment in ('short fragment', 'long fragment')
            if organism == 'human':
                assert celltype in ('(ES1)', '(ES2)', '(ES3)', '(F)', '(B)', '(T)')
            elif organism == 'mouse':
                assert celltype in ('(C57BL)', '(FVB)', '(Nanog)', '(F)', '(B)', '(T)')
            if fragment=='long fragment':
                continue
            if localization=='nuclear':
                continue
            name = name.replace(fragment, "")
            continue
        elif category=='tissue':
            continue
        elif category=='qualitycontrol':
            assert name == "whole body, embryo E17.5, pool1 (internal control)"
            continue
        else:
            raise Exception("Unknown category %s" % category)
        indices.append(index)
        samples.append(sample)
        names[sample] = name
    indices = array(indices, int)
    n = len(indices)
    total = zeros(n)
    counts = {}
    for line in handle:
        words = line.split()
        name = words[0]
        values = array(words[1:], float) + 1.e-90
        if name not in mirnas:
            continue
        assert not name.endswith("*")
        values = values[indices]
        counts[name] = values
        total += values
    cpm = {}
    for name in counts: 
        cpm[name] = 1e6*counts[name]/total
    handle.close()
    return samples, names, cpm

def select_common_samples(cage_sampleids, cage_expression, mirna_sampleids, mirna_expression, sample_names):
    sampleids = set(mirna_sampleids).intersection(set(cage_sampleids))
    sampleids = list(sampleids)
    indices = []
    for sampleid in sampleids:
        index = mirna_sampleids.index(sampleid)
        indices.append(index)
    indices = array(indices, int)
    for mirna in mirna_expression:
        mirna_expression[mirna] = mirna_expression[mirna][indices]
    indices = []
    for sampleid in sampleids:
        index = cage_sampleids.index(sampleid)
        indices.append(index)
    indices = array(indices, int)
    for promoter in cage_expression:
        cage_expression[promoter] = cage_expression[promoter][indices]
    return sampleids

def read_data(organism):
    matures, primirnas, categories = read_premirnas(organism)
    promoters = primirnas.keys()
    cage_sampleids, cage_expression = read_cage_promoter_expression(organism, promoters)
    mirna_sampleids, sample_names, mirna_expression = read_mirna_expression(organism)
    sampleids = select_common_samples(cage_sampleids, cage_expression, mirna_sampleids, mirna_expression, sample_names)
    n = len(sampleids)
    primirna_data = {}
    mirna_data = {}
    for promoter in primirnas:
        for premirna in primirnas[promoter]:
            mirna = matures[premirna]
            if mirna not in primirna_data:
                primirna_data[mirna] = zeros(n)
            if mirna not in mirna_data:
                mirna_data[mirna] = zeros(n)
            primirna_data[mirna] += cage_expression[promoter]
            mirna_data[mirna] += mirna_expression[mirna]
    donors = []
    indices = []
    for index, sampleid in enumerate(sampleids):
        sample_name = sample_names[sampleid]
        if organism == 'human':
            pass
        elif organism == 'mouse':
            terms = sample_name.split(None, 1)
            assert terms[0] == 'Mouse'
            sample_name = terms[1]
        elif organism == 'rat':
            terms = sample_name.split(None, 1)
            assert terms[0] == 'Rat'
            sample_name = terms[1]
        elif organism == 'dog':
            terms = sample_name.split(None, 1)
            assert terms[0] == 'Canine'
            sample_name = terms[1]
        elif organism == 'chicken':
            pass
        else:
            raise Exception("Unknown organism %s" % organism)
        celltype, donor = sample_name.rsplit(", ", 1)
        if organism == 'human':
            if celltype != "Smooth Muscle Cells - Aortic":
                continue
            if donor == 'donor0':
                donor = 'donor3'
                print("human: using donor3 for donor0")
            elif donor == 'donor3':
                raise Exception("donor3 found for human")
        else:
            assert celltype == "Aortic Smooth Muscle cells"
        indices.append(index)
        donors.append(donor)
    donor_indices = argsort(donors)
    indices = [indices[donor_index] for donor_index in donor_indices]
    donors = [donors[donor_index] for donor_index in donor_indices]
    for i, donor in enumerate(donors):
        assert donor == 'donor%d' % (i + 1)
    for mirna in primirna_data:
        primirna_data[mirna] = primirna_data[mirna][indices]
        mirna_data[mirna] = mirna_data[mirna][indices]
    return primirna_data, mirna_data

primirna_data = {}
mirna_data = {}

organisms = ('human', 'mouse', 'rat', 'dog', 'chicken')

for organism in organisms:
    primirna_data[organism], mirna_data[organism] = read_data(organism)

xmin = inf
xmax = 1100
ymin = inf
ymax = -inf
ndonors = 0
data = {}
for organism in organisms:
    if organism == 'human':
        continue
    mirnas1 = []
    mirnas2 = []
    filename = "human.%s.mirna.alignment.curated.fa" % organism
    handle = open(filename)
    for line in handle:
        if line.startswith(">"):
            words = line[1:].split()
            mirna1 = words[0]
            mirna2 = words[1]
            if mirna1 not in mirna_data['human']:
                continue
            if mirna1 not in primirna_data['human']:
                continue
            if mirna2 not in mirna_data[organism]:
                continue
            if mirna2 not in primirna_data[organism]:
                continue
            mirnas1.append(mirna1)
            mirnas2.append(mirna2)
    handle.close()
    primirna_data1 = array([primirna_data['human'][mirna] for mirna in mirnas1])
    mirna_data1 = array([mirna_data['human'][mirna] for mirna in mirnas1])
    primirna_data2 = array([primirna_data[organism][mirna] for mirna in mirnas2])
    mirna_data2 = array([mirna_data[organism][mirna] for mirna in mirnas2])
    xmin = min(xmin, primirna_data1.min())
    xmax = max(xmax, primirna_data1.max())
    ymin = min(ymin, mirna_data1.min())
    ymax = max(ymax, mirna_data1.max())
    xmin = min(xmin, primirna_data2.min())
    xmax = max(xmax, primirna_data2.max())
    ymin = min(ymin, mirna_data2.min())
    ymax = max(ymax, mirna_data2.max())
    data[organism] = (primirna_data1, mirna_data1, primirna_data2, mirna_data2)
    n, m = shape(primirna_data1)
    assert n, m == shape(mirna_data1)
    n, m = shape(primirna_data2)
    assert n, m == shape(mirna_data2)
    ndonors = max(m, ndonors)

fig = figure()
fig.set_size_inches(9.0,6.0,forward=True)
subplots_adjust(left=0.10, right=0.98, top=0.90, bottom=0.12, hspace=0.5, wspace=0.27)

ax = fig.add_subplot(111)
# ax.spines['top'].set_color('none')
# ax.spines['bottom'].set_color('none')
# ax.spines['left'].set_color('none')
# ax.spines['right'].set_color('none')
# ax.tick_params(labelcolor='w', top=False, bottom=False, left=False, right=False)
axis('off')
ax.set_xlabel('pri-miRNA expression, CAGE [tpm]', fontsize=8, labelpad=12)
ax.set_ylabel('miRNA expression, sRNA [cpm]', fontsize=8, labelpad=24)

xmin = 0.8 * (xmin + 1)
xmax = 1.2 * (xmax + 1)
ymin = 0.8 * (ymin + 1)
ymax = 1.2 * (ymax + 1)

nrows = len(organisms) - 1
ncols = ndonors * 2

rs_human = []
rs_other = []
for k, organism in enumerate(organisms):
    if organism == 'human':
        continue
    primirna_data1, mirna_data1, primirna_data2, mirna_data2 = data[organism]
    colors = [cm.Set1(0), cm.Set1(k)]
    rs = [list(), list()]
    n1, m1 = shape(primirna_data1)
    assert n1, m1 == shape(mirna_data1)
    n2, m2 = shape(primirna_data2)
    assert n2, m2 == shape(mirna_data2)
    n = n1
    assert n == n2
    ms = array([m1, m2])
    for i in (0, 1):
        m = ms[i]
        primirna_data, mirna_data = data[organism][i*2:i*2+2]
        color = colors[i]
        for j in range(ndonors):
            subax = fig.add_subplot(nrows, ncols, (k-1)*ncols+i*ndonors+j+1)
            if j < m:
                primirna_column = primirna_data[:,j]
                mirna_column = mirna_data[:,j]
                r, p = spearmanr(log(primirna_column+1), log(mirna_column+1))
                loglog(primirna_column+1, mirna_column+1, 'o', markersize=1, color=color)
                rs[i].append(r)
                if k == len(organisms) - 1:
                    xticks(fontsize=8)
                else:
                    xticks([])
                if i == 0 and j == 0:
                    yticks(fontsize=8)
                else:
                    yticks([])
                xlim(xmin, xmax)
                ylim(ymin, ymax)
                if j == 0:
                    if i == 0:
                        label = "human ($n = %d$)" % n
                    elif i == 1:
                        label = "%s ($n = %d$)" % (organism, n)
                    ylabel(label, fontsize=8, labelpad=6, color=color)
                pvalue_text = make_pvalue_text(p)
                label = "$r = %.2f$, $%s$" % (r, pvalue_text)
                title(label, fontsize=8)
                if k == 1:
                    subax = subax.twinx()
            if k == 1:
                axis('off')
                donor = "donor %d" % (j + 1)
                title(donor, fontsize=8, pad=24)
    print("mean Spearman correlation: human: %f, %s: %f" % (mean(rs[0]), organism, mean(rs[1])))
    rs_human.extend(rs[0])
    rs_other.extend(rs[1])

u, p = mannwhitneyu(rs_human, rs_other, alternative='greater')
print("Comparing correlation values in human (mean correlation value = %.2f) to those in mouse, rat, dog, chicken (mean correlation value = %.2f): Mann-Whitney p = %g (one-sided; alternative is greater in human)" % (mean(rs_human), mean(rs_other), p))
for extension in ("png", "svg"):
    filename = "figure_primirna_mirna_correlations.%s" % extension
    print("Saving figure as %s" % filename)
    savefig(filename)
