# Supplementary material for: Comparative transcriptomics of primary cells in vertebrates
Source: Genome Res. 2020 Jul;30(7):951–61. doi: 10.1101/gr.255679.119 (PMC7397866; doi:10.1101/gr.255679.119)
Supplement: Supplemental Material [file supp_gr.255679.119_Supplemental_code.zip › Supplemental_code/Analysis/analyze_tfbs_expression_conservation.py]

from collections import defaultdict
from numpy import *
from scipy.stats import spearmanr, fisher_exact
from matplotlib import cm
from pylab import *
from seaborn import regplot

from rpy2 import robjects
import rpy2.robjects.numpy2ri
robjects.numpy2ri.activate()
from rpy2.robjects.packages import importr
deseq = importr('DESeq2')

import warnings
warnings.filterwarnings('error')


organisms = ('human', 'mouse', 'rat', 'dog','chicken')

reference = 'human'

tpm_threshold = 10.0


def make_pvalue_text(pvalue):
    if pvalue < 1.e-100:
        pvalue_text = "p < 1 \\times 10^{-100}"
    else:
        pvalue_text = "%.2g" % pvalue
        try:
            mantissa, exponent = pvalue_text.split('e')
        except ValueError:
            return "p = %s" % pvalue_text
        assert exponent.startswith('-')
        exponent = exponent[1:].lstrip('0')
        mantissa = float(mantissa)
        pvalue_text = "p = %.1f \\times 10^{-%s}" % (mantissa, exponent)
    return pvalue_text

def estimate_dispersion(counts):
    n, m = shape(counts)
    metadata = {'condition': robjects.StrVector(['same']*m)}
    dataframe = robjects.DataFrame(metadata)
    design = robjects.Formula("~ 1")
    data = array(counts.round(), int)
    dds = deseq.DESeqDataSetFromMatrix(countData=data,
                                       colData=dataframe,
                                       design=design)
    estimateSizeFactors = robjects.r['estimateSizeFactors']
    dds = estimateSizeFactors(dds)
    estimateDispersions = robjects.r['estimateDispersions']
    dds = estimateDispersions(dds)
    dispersionFunction = robjects.r['dispersionFunction']
    function = dispersionFunction(dds)
    coefficients = function.do_slot('coefficients')
    assert len(coefficients) == 2
    assert coefficients.names[0] == 'asymptDisp'
    assert coefficients.names[1] == 'extraPois'
    dispersion = coefficients[0]
    return dispersion


def read_expression(reference, organism):
    genes = {}
    counts = {}
    organisms = (reference, organism)
    pair = "%s_%s" % (reference, organism)
    for organism in organisms:
        filename = "cage.%s.%s.txt" % (organism, pair)
        print("Reading", filename)
        handle = open(filename)
        line = next(handle)
        words = line.strip().split('\t')
        assert words[0] == 'Sample'
        indices = {}
        counts[organism] = {}
        for index, word in enumerate(words[1:]):
            celltype, library = word.rsplit('.', 1)
            assert library.startswith("CNhs")
            if celltype not in indices:
                indices[celltype] = []
                counts[organism][celltype] = []
            indices[celltype].append(index)
        rows = []
        genes[organism] = []
        for line in handle:
            words = line.split()
            gene = words[0]
            genes[organism].append(gene)
            row = array(words[1:], float)
            rows.append(row)
        handle.close()
        rows = array(rows)
        for celltype in indices:
            counts[organism][celltype] = rows[:,indices[celltype]]
    assert organism != reference
    assert sorted(counts[reference].keys()) == sorted(counts[organism].keys())
    assert genes[reference] == genes[organism]
    genes = genes[reference]
    return genes, counts

def calculate_expression_correlations(organism):
    genes, counts = read_expression(reference, organism)
    dispersions = []
    for organism in counts:
        for celltype in counts[organism]:
            n, m = shape(counts[organism][celltype])
            if m > 1:
                dispersion = estimate_dispersion(counts[organism][celltype])
                print("%s, %s: dispersion = %f" % (organism, celltype, dispersion))
                dispersions.append(dispersion)
    dispersion = mean(dispersions)
    n = len(genes)
    tpms = zeros(n)
    totals = []
    for organism in counts:
        for celltype in counts[organism]:
            data = counts[organism][celltype]
            total = sum(data, 0)
            data = 1.e6 * data / total
            data = mean(data, 1)
            tpms = maximum(tpms, data)
            totals.extend(total)
    total = median(totals)
    flags = (tpms > 10)
    assert organism != reference
    celltypes = sorted(counts[reference].keys())
    m = len(celltypes)
    expression1 = zeros((n, m), float)
    expression2 = zeros((n, m), float)
    for j, celltype in enumerate(celltypes):
        data1 = counts[reference][celltype]
        data2 = counts[organism][celltype]
        n1, m1 = shape(data1)
        n2, m2 = shape(data2)
        assert n1 == n2
        total1 = sum(data1, 0)
        total2 = sum(data2, 0)
        total1 = total1 / total
        total2 = total2 / total
        data1 = data1 / total1
        data2 = data2 / total2
        assert len(data1) == n
        assert len(data2) == n
        data1 = (2 * arcsinh(sqrt(dispersion*data1)) - log(dispersion) - log(4)) / log(2)
        data2 = (2 * arcsinh(sqrt(dispersion*data2)) - log(dispersion) - log(4)) / log(2)
        expression1[:, j] = mean(data1, 1)
        expression2[:, j] = mean(data2, 1)
    selected_genes = []
    rs = []
    for i, gene in enumerate(genes):
        if not flags[i]:
            continue
        row1 = expression1[i, :]
        row2 = expression2[i, :]
        m1 = mean(row1)
        m2 = mean(row2)
        s1 = std(row1)
        s2 = std(row2)
        if s1 < 1.e-10:
            continue
        if s2 < 1.e-10:
            continue
        selected_genes.append(gene)
        row1 = (row1 - m1) / s1
        row2 = (row2 - m2) / s2
        r = mean(row1*row2)
        rs.append(r)
    rs = array(rs)
    return selected_genes, rs

def read_tfbs(organism, pair, genes):
    filename = "cage.%s.%s.tfbs.selected.txt" % (organism, pair)
    print("Reading %s" % filename)
    stream = open(filename)
    line = next(stream)
    words = line.rstrip().split('\t')
    assert words[0] == ''
    motifs = words[1:]
    rows = []
    genes = iter(genes)
    gene = next(genes)
    for line in stream:
        words = line.split()
        if words[0] != gene:
            continue
        row = array(words[1:], float)
        row = array(row > 0.5, int)
        rows.append(row)
        gene = next(genes, None)
    stream.close()
    tfbs = array(rows)
    return motifs, tfbs

def calculate_tfbs_overlap(organism, genes):
    pair = "%s_%s" % (reference, organism)
    motifs_reference, tfbs_reference = read_tfbs(reference, pair, genes)
    motifs_organism, tfbs_organism = read_tfbs(organism, pair, genes)
    assert motifs_reference == motifs_organism
    tfbs_overlaps = []
    for row1, row2 in zip(tfbs_reference, tfbs_organism):
        contingency = zeros((2,2), int)
        for i1, i2 in zip(row1, row2):
            contingency[i1,i2] += 1
        oddsratio, pvalue = fisher_exact(contingency, alternative='greater')
        ppvalue = -log10(pvalue)
        tfbs_overlaps.append(ppvalue)
    tfbs_overlaps = array(tfbs_overlaps)
    return tfbs_overlaps

fig = figure()
ax = fig.add_subplot(111)
ax.spines['top'].set_color('none')
ax.spines['bottom'].set_color('none')
ax.spines['left'].set_color('none')
ax.spines['right'].set_color('none')
ax.tick_params(labelcolor='none', top=False, bottom=False, left=False, right=False)
ax.set_xlabel("Statistical significance of TFBS conservation for orthologous genes ($-\\log_{10}(p)$, Fisher's exact test)", fontsize=8)
ax.set_ylabel("Pearson's correlation across cell types between the\nCAGE expression profiles of orthologous genes", fontsize=8)

for k, organism in enumerate(organisms):
    if organism == reference:
        continue
    color = cm.Set1(k)
    fig.add_subplot(4,1,k)
    genes, rs = calculate_expression_correlations(organism)
    tfbs_overlaps = calculate_tfbs_overlap(organism, genes)
    r, p = spearmanr(tfbs_overlaps, rs)
    regplot(tfbs_overlaps, rs, color=color, truncate=True,
            scatter_kws={'s': 1, 'color': color, 'alpha': 0.1})
    pvalue_text = make_pvalue_text(p)
    n = len(tfbs_overlaps)
    label = "%s: Spearman's $r = %.2f$, $%s$; $n = %d$" % (organism, r, pvalue_text, n)
    title(label, color=color, fontsize=8)
    xticks(fontsize=8)
    fraction = 0.01
    xmax = max(tfbs_overlaps)
    xmin = xmax * fraction / (fraction - 1)
    xlim(xmin, xmax)
    ylim(-1, 1)
    yticks(fontsize=8)

subplots_adjust(bottom=0.10,top=0.95,hspace=0.6)

for extension in ('png', 'svg'):
    filename = "figure_tfbs_expression_conservation.%s" % extension
    print("Saving figure as %s" % filename)
    savefig(filename)
