# Supplementary material for: Comparative transcriptomics of primary cells in vertebrates
Source: Genome Res. 2020 Jul;30(7):951–61. doi: 10.1101/gr.255679.119 (PMC7397866; doi:10.1101/gr.255679.119)
Supplement: Supplemental Material [file supp_gr.255679.119_Supplemental_code.zip › Supplemental_code/Analysis/annotate.py]

import os
import pysam

def read_annotations(genome_assembly):
    annotations = {}
    versions = []
    if genome_assembly=='Gallus_gallus-4.0':
        genome_assembly = 'galGal4'
    for category in ("rmsk", "tRNA", "pretRNA", "ncRNA", "piRNA", "miRNA"):
        version = read_gff_annotations(annotations, genome_assembly, category)
        if version:
            versions.append(version)
    return annotations, versions


def read_gff_annotations(annotations, genome_assembly, rna):
    version = None
    annotation_home = read_gff_annotations.annotation_home
    input = open("%s%s/%s.gff" % (annotation_home, genome_assembly, rna))
    for line in input:
        if line.startswith("#"):
            if line.startswith("##source-version"):
                words = line.split()
                assert words[0]=="##source-version"
                source = words[1]
                number = words[2]
                version = "%s %s" % (source, number)
            continue
        words = line.split()
        chromosome = words[0]
        name = words[2]
        start = int(words[3]) - 1
        end = int(words[4])
        strand = words[6]
        if not chromosome in annotations:
            annotations[chromosome] = {'+': [], '-': [], '.': []}
        annotations[chromosome][strand].append((start, end, name))
    input.close()
    return version

read_gff_annotations.annotation_home = "/osc-fs_home/mdehoon/LSA/ShortRNAPipeline/Annotation/"


def run(input_filename, output_filename, assembly=None):
    """
python annotate.py -i <inputfile.sam> -o <outputfile.sam>
                   [-a <annotations>] [-g <assembly>]

This Python script reads a SAM or BAM file, adds an RNA annotation, if any,
to each line, and writes out the result to an output SAM file. The annotation
is stored in a YA:z:<text> field for each line in the SAM file.

The RNA annotations are obtained from a set of GFF files, which the script
expects to find in <annotations><assembly_name>/<rna_category>.gff. Here,
rna_category can be "rmsk" (RepeatMasker), tRNA (tRNA), ncRNA (non-coding
RNAs), piRNA (piRNA), or miRNA (micro-RNAs). The name of the genome assembly
is obtained from the AS field in the @SQ lines in the header of the input
SAM file. The RNA annotation is stored in the third column of the GFF file.
If a line starting with ##source-version is found in the GFF file, its
information is stored in the output SAM file in a @CO line in the SAM
header.

-h print this usage
-a specify where the RNA annotations are stored; defaults to
   "/analysisdata/annotations/test/ShortRNAPipeline_"
-g specify the assembly name; if not specified, try to find the assembly
   name from the SAM/BAM file header.
"""
    annotations = None
    rootname, extension = os.path.splitext(input_filename)
    if extension==".bam":
        mode = "rb"
    elif extension==".sam":
        mode = "r"
    else:
        raise Exception("Input file name should have a .sam or .bam extension")
    input = pysam.Samfile(input_filename, mode)
    header = input.header
    for line in header['SQ']:
        if assembly==None:
            assembly = line.get('AS')
        else:
            assert line.get('AS') in (assembly, None)
    if assembly==None:
        raise Exception("Failed to find assembly name")
    for line in header['SQ']:
        line['AS'] = assembly
    annotations, versions = read_annotations(assembly)
    comments = header.get('CO',[])
    comments.extend(versions)
    header['CO'] = comments
    if output_filename:
        rootname, extension = os.path.splitext(output_filename)
        if extension==".bam":
            mode = "wb"
        elif extension==".sam":
            mode = "w"
        else:
            raise Exception("Output file name should have a .sam or .bam extension")
    else:
        output_filename = "-"
        mode = "wb"
    output = pysam.Samfile(output_filename, mode, header=header)
    for line in input:
        flag = line.flag
        if flag & 4:
            # unmapped
            continue
        if flag & 16:
            strand = '-'
        else:
            strand = '+'
        chromosome = input.getrname(line.tid)
        start = line.pos
        end = start + sum(value for key, value in line.cigar if key in (0,2,3))
        found = []
        if chromosome in annotations:
            for row in annotations[chromosome][strand]:
                if start >= row[1]:
                    continue
                if row[0] >= end:
                    continue
                found.append(row[2])
            for row in annotations[chromosome]["."]:
                if start >= row[1]:
                    continue
                if row[0] >= end:
                    continue
                found.append(row[2])
            found.sort()
        if found:
            found = ";".join(found)
        else:
            found = "None"
        line.tags = line.tags + [("YA", found)]
        output.write(line)
    input.close()
    output.close()
    print("Finished")


def main():
    import sys, getopt
    try:
        opts, args = getopt.getopt(sys.argv[1:], "hi:o:a:g:", ["help", "in", "out", "annotations", "assembly"])
    except getopt.GetoptError as err:
        # print help information and exit:
        print(str(err)) # will print something like "option -a not recognized"
        print(run.__doc__)
        sys.exit(2)
    input_filename = None
    output_filename = None
    assembly = None
    for o, a in opts:
        if o in ("-h", "--help"):
            print(run.__doc__)
            return
        elif o in ("-i", "--in"):
            input_filename = a
        elif o in ("-o", "--out"):
            output_filename = a
        elif o in ("-a", "--annotations"):
            read_gff_annotations.annotation_home = a
        elif o in ("-g", "--assembly"):
            assembly = a
        else:
            assert False, "unhandled option"
    if input_filename==None or len(args)!=0:
        print(run.__doc__)
        sys.exit(2)
    run(input_filename, output_filename, assembly)

if __name__ == "__main__":
    main()
