# Supplementary material for: Comparative transcriptomics of primary cells in vertebrates
Source: Genome Res. 2020 Jul;30(7):951–61. doi: 10.1101/gr.255679.119 (PMC7397866; doi:10.1101/gr.255679.119)
Supplement: Supplemental Material [file supp_gr.255679.119_Supplemental_code.zip › Supplemental_code/Analysis/assign_novel_mirna_names.py]

import os
import sys
import pybedtools

organism = sys.argv[1]


mapping = {'rat': {'rno-novelmir-5': 'rno-mir-744',
                   'rno-novelmiR-5-5p': 'rno-miR-744-5p',
                   'rno-novelmiR-5-3p': 'rno-miR-744-3p',
                   'rno-novelmir-17': 'rno-mir-215',
                   'rno-novelmiR-17-5p': 'rno-miR-215',
                   'rno-novelmiR-17-3p': 'rno-miR-215-3p',
                   'rno-novelmir-59': 'rno-mir-452',
                   'rno-novelmiR-59-5p': 'rno-miR-452-5p',
                   'rno-novelmiR-59-3p': 'rno-miR-452-3p',
                  },
           'dog': {'cfa-novelmir-2': 'cfa-mir-935',
                   'cfa-novelmiR-2-5p': 'cfa-miR-935-5p',
                   'cfa-novelmiR-2-3p': 'cfa-miR-935-3p',
                   'cfa-novelmir-9': 'cfa-mir-873',
                   'cfa-novelmiR-9-5p': 'cfa-miR-873-5p',
                   'cfa-novelmiR-9-3p': 'cfa-miR-873-3p',
                   'cfa-novelmir-20': 'cfa-mir-3059',
                   'cfa-novelmiR-20-5p': 'cfa-miR-3059-5p',
                   'cfa-novelmiR-20-3p': 'cfa-miR-3059-3p',
                   'cfa-novelmir-21': 'cfa-mir-1251',
                   'cfa-novelmiR-21-5p': 'cfa-miR-1251-5p',
                   'cfa-novelmiR-21-3p': 'cfa-miR-1251-3p',
                   'cfa-novelmir-26': 'cfa-mir-194-2',
                   'cfa-novelmiR-26-5p': 'cfa-miR-194',
                   'cfa-novelmiR-26-3p': 'cfa-miR-194-2-3p',
                   'cfa-novelmir-39': 'cfa-mir-1388',
                   'cfa-novelmiR-39-5p': 'cfa-miR-1388-5p',
                   'cfa-novelmiR-39-3p': 'cfa-miR-1388-3p',
                   'cfa-novelmir-60': 'cfa-mir-2355',
                   'cfa-novelmiR-60-5p': 'cfa-miR-2355-5p',
                   'cfa-novelmiR-60-3p': 'cfa-miR-2355-3p',
                   'cfa-novelmir-63': 'cfa-mir-500b',  # ENSCAFT00000039906
                   'cfa-novelmiR-63-5p': 'cfa-miR-500b-5p',
                   'cfa-novelmiR-63-3p': 'cfa-miR-500b-3p',
                   'cfa-novelmir-65': 'cfa-mir-1298',
                   'cfa-novelmiR-65-5p': 'cfa-miR-1298-5p',
                   'cfa-novelmiR-65-3p': 'cfa-miR-1298-3p',
                   'cfa-novelmir-66': 'cfa-mir-1277',
                   'cfa-novelmiR-66-5p': 'cfa-miR-1277-5p',
                   'cfa-novelmiR-66-3p': 'cfa-miR-1277-3p',
                  },
           'chicken': {'gga-novelmir-1': 'gga-mir-182',
                       'gga-novelmiR-1-5p': 'gga-miR-182-5p',
                       'gga-novelmiR-1-3p': 'gga-miR-182-3p',
                       'gga-novelmir-2': 'gga-mir-96',
                       'gga-novelmiR-2-5p': 'gga-miR-96-5p',
                       'gga-novelmiR-2-3p': 'gga-miR-96-3p',
                       'gga-novelmir-9': 'gga-mir-1552',
                       'gga-novelmiR-9-5p': 'gga-miR-1552-5p',
                       'gga-novelmiR-9-3p': 'gga-miR-1552-3p',
                       'gga-novelmir-16': 'gga-mir-191',
                       'gga-novelmiR-16-5p': 'gga-miR-191-5p',
                       'gga-novelmiR-16-3p': 'gga-miR-191-3p',
                       'gga-novelmir-17': 'gga-mir-425',
                       'gga-novelmiR-17-5p': 'gga-miR-425-5p',
                       'gga-novelmiR-17-3p': 'gga-miR-425-3p',
                       'gga-novelmir-18': 'gga-mir-2970',
                       'gga-novelmiR-18-5p': 'gga-miR-2970-5p',
                       'gga-novelmiR-18-3p': 'gga-miR-2970-3p',
                       'gga-novelmir-19': 'gga-mir-145',
                       'gga-novelmiR-19-5p': 'gga-miR-145-5p',
                       'gga-novelmiR-19-3p': 'gga-miR-145-3p',
                       'gga-novelmir-20': 'gga-mir-143',
                       'gga-novelmiR-20-3p': 'gga-miR-143-3p',
                       'gga-novelmiR-20-5p': 'gga-miR-143-5p',
                       'gga-novelmir-21': 'gga-mir-12223',
                       'gga-novelmiR-21-5p': 'gga-miR-12223-5p',
                       'gga-novelmiR-21-3p': 'gga-miR-12223-3p',
                       'gga-novelmir-25': 'gga-mir-12229',
                       'gga-novelmiR-25-5p': 'gga-miR-12229-5p',
                       'gga-novelmiR-25-3p': 'gga-miR-12229-3p',
                       'gga-novelmir-29': 'gga-mir-193a',
                       'gga-novelmiR-29-3p': 'gga-miR-193a-3p',
                       'gga-novelmiR-29-5p': 'gga-miR-193a-5p',
                       'gga-novelmir-30': 'gga-mir-338',
                       'gga-novelmiR-30-3p': 'gga-miR-338-3p',
                       'gga-novelmiR-30-5p': 'gga-miR-338-5p',
                       'gga-novelmir-33': 'gga-mir-2184a',
                       'gga-novelmiR-33-5p': 'gga-miR-2184a-5p',
                       'gga-novelmiR-33-3p': 'gga-miR-2184a-3p',
                       'gga-novelmir-34': 'gga-mir-212',
                       'gga-novelmiR-34-5p': 'gga-miR-212-5p',
                       'gga-novelmiR-34-3p': 'gga-miR-212-3p',
                       'gga-novelmir-36': 'gga-mir-1388a',
                       'gga-novelmiR-36-5p': 'gga-miR-1388a-5p',
                       'gga-novelmiR-36-3p': 'gga-miR-1388a-3p',
                       'gga-novelmir-37': 'gga-mir-12243',
                       'gga-novelmiR-37-5p': 'gga-miR-12243-5p',
                       'gga-novelmiR-37-3p': 'gga-miR-12243-3p',
                       'gga-novelmir-40': 'gga-mir-12247-1',
                       'gga-novelmiR-40-5p': 'gga-miR-12247-5p',
                       'gga-novelmiR-40-3p': 'gga-miR-12247-3p',
                       'gga-novelmir-41': 'gga-mir-125b-1',
                       'gga-novelmiR-41-5p': 'gga-miR-125b-5p',
                       'gga-novelmiR-41-3p': 'gga-miR-125b-3p',
                       'gga-novelmir-42': 'gga-mir-190b',
                       'gga-novelmiR-42-3p': 'gga-miR-190b-3p',
                       'gga-novelmiR-42-5p': 'gga-miR-190b-5p',
                       'gga-novelmir-46': 'gga-mir-1668',
                       'gga-novelmiR-46-3p': 'gga-miR-1668-3p',
                       'gga-novelmiR-46-5p': 'gga-miR-1668-5p',
                       'gga-novelmir-47': 'gga-mir-10c',
                       'gga-novelmiR-47-3p': 'gga-miR-10c-3p',
                       'gga-novelmiR-47-5p': 'gga-miR-10c-5p',
                       'gga-novelmir-48': 'gga-mir-148b',
                       'gga-novelmiR-48-3p': 'gga-miR-148b-3p',
                       'gga-novelmiR-48-5p': 'gga-miR-148b-5p',
                       'gga-novelmir-49': 'gga-mir-12267',
                       'gga-novelmiR-49-3p': 'gga-miR-12267-3p',
                       'gga-novelmiR-49-5p': 'gga-miR-12267-5p',
                       'gga-novelmir-50': 'gga-mir-7b',
                       'gga-novelmiR-50-3p': 'gga-miR-7b-3p',
                       'gga-novelmiR-50-5p': 'gga-miR-7b',
                       'gga-novelmir-51': 'gga-mir-449d',
                       'gga-novelmiR-51-3p': 'gga-miR-449d-3p',
                       'gga-novelmiR-51-5p': 'gga-miR-449d-5p',
                       },
          }


directory = '/osc-fs_home/mdehoon/Data/Fantom5/sRNA/UPDATE_030/'
filename = '%s.fantom.novel.gff' % organism
path = os.path.join(directory, filename)
print("Reading", path)
lines = pybedtools.BedTool(path)
print("Writing", filename)
output = open(filename, 'wt')
for line in lines:
    name = line.attrs['Name']
    name = mapping[organism].get(name)
    if name is not None:
        line.attrs['Name'] = name
    output.write(str(line))

output.close()
