# Supplementary material for: Comparative transcriptomics of primary cells in vertebrates
Source: Genome Res. 2020 Jul;30(7):951–61. doi: 10.1101/gr.255679.119 (PMC7397866; doi:10.1101/gr.255679.119)
Supplement: Supplemental Material [file supp_gr.255679.119_Supplemental_code.zip › Supplemental_code/Analysis/associate_tfbs.py]

import bz2
import sys
import os
from numpy import *


__version__ = "2019.02.21"


def read_promoters(input_filename):
    print("Reading promoters from %s" % input_filename)
    prefix, extension = os.path.splitext(input_filename)
    if extension in (".bz2", ".gz"):
        if extension==".bz2":
            import bz2
            handle = bz2.open(input_filename, 'rt')
        elif extension==".gz":
            import gzip
            handle = gzip.open(input_filename, 'rt')
        prefix, extension = os.path.splitext(prefix)
    else:
        handle = open(input_filename)
    promoters = {}
    predictions = {}
    for line in handle:
        words = line.rstrip().split("\t")
        word = words[0]
        if word in ('browser', 'track'):
            continue # header lines
        chromosome = word
        if chromosome=='chrM': # Skip promoters on the mitochondrial chromosome
            continue
        name = words[3]
        strand = words[5]
        if strand == '.': # enhancer
            position = int(words[6])
            assert position+1 == int(words[7])
        else: # promoter
            start = int(words[1])
            end = int(words[2])
            position = (start+end)//2
        promoter = (position, strand, name)
        if not chromosome in promoters:
            promoters[chromosome] = []
        promoters[chromosome].append(promoter)
        predictions[promoter] = {}
    handle.close()
    return promoters, predictions

def read_tfbs(path, cutoff):
    import bz2
    tfbs = {}
    motifs = []
    print("Reading TFBSs from %s" % path)
    print("Parsing %s; first pass" % path)
    handle = bz2.open(path, 'rt')
    for line in handle:
        words = line.split()
        value = float(words[4])
        if value < cutoff:
            continue
        chromosome = words[0]
        motif = words[3]
        motif = motif.rsplit(".", 1)[0]
        if not motif in tfbs:
            tfbs[motif] = {}
            motifs.append(motif)
        if not chromosome in tfbs[motif]:
            tfbs[motif][chromosome] = 0
        tfbs[motif][chromosome] += 1
    handle.close()
    for motif in tfbs:
        for chromosome in tfbs[motif]:
            n = tfbs[motif][chromosome]
            positions = zeros(n, int)
            values = zeros(n)
            tfbs[motif][chromosome] = [positions, values, None, 0]
    print("Parsing %s; second pass" % path)
    handle = bz2.open(path, 'rt')
    for line in handle:
        words = line.split()
        value = float(words[4])
        if value < cutoff:
            continue
        chromosome = words[0]
        motif = words[3]
        start, end = int(words[1]), int(words[2])
        position = (start+end)//2
        motif = motif.rsplit(".", 1)[0]
        value = float(words[4])
        (positions, values, length, i) = tfbs[motif][chromosome]
        if length==None:
            length=end-start
            tfbs[motif][chromosome][2] = length
        else:
            assert length==end-start
        positions[i] = position
        values[i] = value
        tfbs[motif][chromosome][3] += 1
    handle.close()
    for motif in tfbs:
        for chromosome in tfbs[motif]:
            (positions, values, length, i) = tfbs[motif][chromosome]
            assert len(positions)==i
            assert len(values)==i
            tfbs[motif][chromosome] = (positions, values, length)
    return tfbs

def read_density(profile_filename):
    densities = {}
    print("Reading the binding profiles from %s" % profile_filename)
    if profile_filename.endswith(".bz2"):
        handle = bz2.open(profile_filename, 'rt')
    else:
        handle = open(profile_filename)
    line = next(handle)
    words = line.rstrip().split("\t")
    assert words[0]=='Motif'
    positions = array(words[1:], int)
    for line in handle:
        words = line.split()
        motif = words[0]
        density = array(words[1:], float)
        densities[motif] = density / mean(density)
    handle.close()
    return positions, densities

def save_tfbs(output_filename, motifs, predictions):
    print("Saving to %s" % output_filename)
    output = open(output_filename, 'w')
    for motif in motifs:
        output.write("\t%s" % motif)
    output.write("\n")
    for promoter in predictions:
        position, strand, name = promoter
        output.write(name)
        for motif in motifs:
            count = predictions[promoter].get(motif, 0.0)
            output.write("\t%f" % count)
        output.write("\n")
    if output_filename:
        output.close()

def version():
    print("""\
TFBS to promoter assignment version %s.
Written by Michiel JL de Hoon (michiel.dehoon@riken.jp),
RIKEN Center for Integrative Medical Sciences, Yokohama, Japan.

""" % __version__)


def usage():
    version()
    sys.stderr.write("""\

Usage:

python associate_tfbs.py -t <tfbs.bed.bz2> -p <profile_filename> [-c cutoff]
                         -i <input.bed[.gz|.bz2]> -o <output_filename>

    Options:
       --tfbs=<tfbs.bed.bz2> or -t <tfbs.bed.bz2>
              Path to the file containing the precalculated TFBSs for your
              genome assembly; the file should be bzipped BED file.
       --profile=<profile_filename> or -p <profile_filename>
              Name of the file in which the precalculated binding profiles
              with respect to the CAGE-defined TSS are stored.
       --cutoff=<cutoff> or -c <cutoff>
              Required minimum posterior probability of a predicted
              transcription factor binding site. Predicted transcription
              factor binding sites with a posterior probability lower than
              this cutoff will be ignored. Default value is 0.
       --input=<input_filename> or -i <input_filename>
              Name of the input file containing the transcription start
              site positions in the BED file format.
       --output=<output_filename> or -o <output_filename>
              Name of the output file in which the associated TFBSs will be
              stored.

""")

def main(argv):
    import getopt
    input_filename = None
    output_filename = None
    tfbs_path = None
    profile_filename = None
    cutoff = 0.0
    try:
        opts, args = getopt.getopt(argv, "vhi:o:t:p:c:", ["version", "help", "input=", "output=", "tfbs=", "profile=", "cutoff="])
    except getopt.GetoptError as error:
        print(str(error))
        usage()
        sys.exit(2)
    for opt, arg in opts:
        if opt in ("-h", "--help"):
            usage()
            sys.exit()
        elif opt in ("-v", "--version"):
            version()
            sys.exit()
        elif opt in ("-i", "--input"):
            input_filename = arg
        elif opt in ("-o", "--output"):
            output_filename = arg
        elif opt in ("-t", "--tfbs"):
            tfbs_path = arg
        elif opt in ("-p", "--profile"):
            profile_filename = arg
        elif opt=="--cutoff":
            cutoff = float(arg)
        else:
            print("Unknown option %s" % opt)
            usage()
            sys.exit(2)
    if input_filename is None:
        print("--input is a required argument")
        sys.exit(2)
    if output_filename is None:
        print("--output is a required argument")
        sys.exit(2)
    if tfbs_path is None:
        print("--tfbs is a required argument")
        sys.exit(2)
    if profile_filename is None:
        print("--profile is a required argument")
        sys.exit(2)
    promoters, predictions = read_promoters(input_filename)
    posteriors = zeros(300000000, float32) # reuse this matrix to save time
    tfbs = read_tfbs(tfbs_path, cutoff)
    positions, densities = read_density(profile_filename)
    upstream = -positions[0]
    downstream = positions[-1]
    for motif in tfbs:
        density = densities[motif]
        for chromosome in promoters:
            print("Calculating posterior probability %s %s" % (motif, chromosome))
            if not chromosome in tfbs[motif]:
                continue
            positions, values, length = tfbs[motif][chromosome]
            posteriors.put(positions, values)
            for promoter in promoters[chromosome]:
                tss, strand, name = promoter
                if strand in '+.':
                    start, end = tss-upstream-int(ceil(length/2.0)), tss+downstream+1-int(floor(length/2.0))
                    distance = array(trunc(arange(start,end)+length/2.0-tss), int32)
                elif strand=='-':
                    start, end = tss-downstream-int(ceil(length/2.0)), tss+upstream+1-int(floor(length/2.0))
                    distance = array(trunc(tss-arange(start,end)-length/2.0), int32)
                d = density[upstream+distance]
                if start < 0:
                    p = posteriors[:end]
                    d = d[-start:]
                else:
                    p = posteriors[start:end]
                    d = d[:len(p)]
                posterior = p * d / (p * d + 1.0 - p)
                predictions[promoter][motif] = sum(where(posterior > 0.25, posterior, 0))
            posteriors.put(positions, 0)
    motifs = sorted(tfbs.keys())
    save_tfbs(output_filename, motifs, predictions)

if __name__ == "__main__":
    main(sys.argv[1:])
