# Supplementary material for: Comparative transcriptomics of primary cells in vertebrates
Source: Genome Res. 2020 Jul;30(7):951–61. doi: 10.1101/gr.255679.119 (PMC7397866; doi:10.1101/gr.255679.119)
Supplement: Supplemental Material [file supp_gr.255679.119_Supplemental_code.zip › Supplemental_code/Analysis/bams2bed.py]

# Convert .bam files to a single .bed file
import sys
import os
from math import *
from functools import cmp_to_key
import pysam

organism, dataset = sys.argv[1:3]
paths = sys.argv[3:]
paths.sort()

def process(path, assembly, counts):
    basename = os.path.basename(path)
    rootname, extension = os.path.splitext(basename)
    linenumber = 0
    if extension==".sam":
        mode = "r"
    elif extension==".bam":
        mode = "rb"
    elif extension==".bai":
        return
    else:
        raise Exception("Unknown extension %s" % extension)
    handle = pysam.Samfile(path, mode)
    for line in handle.header['SQ']:
        assert line['AS']==assembly
    for line in handle:
        if len(line.cigar)!=1:
            continue
        sequence = line.qname
        length = len(sequence)
        if length < 18:
            continue
        if length > 25:
            continue
        md = None
        count = None
        weight = None
        annotations = None
        for tag in line.tags:
            key, value = tag
            if key=='MD':
               md = value
            elif key=='NM':
               nm = value
            elif key=='XC':
                count = value
            elif key=='XW':
                weight = value
            elif key=='YA':
                annotations = value
        assert nm is not None
        assert md is not None
        assert count is not None
        assert weight is not None
        assert annotations is not None
        if nm!=0:
            continue
        assert md=="%d" % length
        assert line.cigar[0][1]==length
        count *= weight
        if count==0:
            continue
        names = []
        if annotations!='None':
            annotated = False
            annotations = annotations.split(";")
            for annotation in annotations:
                key, value = annotation.split('|')
                if key in ('premiRNA', 'miRNA'):
                    names.append('%s|%s' % (key, value))
                elif key=='piRNA':
                    pass
                else:
                    annotated = True
            if annotated and not names:
                continue
        if names:
            name = ";".join(names)    
        else:
            name = "."
        if line.flag & 16:
            strand = '-'
        else:
            strand = '+'
        chromosome = handle.getrname(line.tid)
        if chromosome=='chrM':
            continue
        start = line.pos
        end = start+length
        key = (chromosome, start, end, strand)
        value = counts.get(key)
        if value is None:
            value = [name, count]
        else:
            assert value[0]==name
            value[1] += count
        counts[key] = value

def compare(key1, key2):
    if key1==key2:
        return 0
    (chromosome1, start1, end1, strand1) = key1
    (chromosome2, start2, end2, strand2) = key2
    if chromosome1!=chromosome2:
        for chromosome in ('chrY', 'chrX', 'chrLGE64', 'chrLGE22C19W28_E50C23', 'chrZ', 'chrW'):
            if chromosome1==chromosome:
                return +1
            if chromosome2==chromosome:
                return -1
        chromosome1 = int(chromosome1[3:])
        chromosome2 = int(chromosome2[3:])
        if chromosome1 < chromosome2:
            return -1
        if chromosome1 > chromosome2:
            return +1
        raise Exception("Should not get here")
    if start1 < start2:
        return -1
    if start1 > start2:
        return +1
    if end1 < end2:
        return -1
    if end1 > end2:
        return +1
    if strand1=='+' and strand2=='-':
        return -1
    if strand1=='-' and strand2=='+':
        return +1
    raise Exception("Should not get here")

def write_output(organism, dataset, counts):
    keys = sorted(counts, key=cmp_to_key(compare))
    filename = "%s.%s.tags.bed" % (organism, dataset)
    print("Writing", filename)
    handle = open(filename, 'w')
    for key in keys:
        (name, count) = counts[key]
        count = int(floor(count))
        if count==0:
            continue
        (chromosome, start, end, strand) = key
        line = "%s\t%d\t%d\t%s\t%d\t%s\n" % (chromosome, start, end, name, count, strand)
        handle.write(line)
    handle.close()

if organism=='human':
    assembly = 'hg19'
elif organism=='mouse':
    assembly = 'mm9'
elif organism=='rat':
    assembly = 'rn6'
elif organism=='dog':
    assembly = 'canFam3'
elif organism=='chicken':
    assembly = 'galGal5'

counts = {}
for path in paths:
    process(path, assembly, counts)
write_output(organism, dataset, counts)
