# Supplementary material for: Comparative transcriptomics of primary cells in vertebrates
Source: Genome Res. 2020 Jul;30(7):951–61. doi: 10.1101/gr.255679.119 (PMC7397866; doi:10.1101/gr.255679.119)
Supplement: Supplemental Material [file supp_gr.255679.119_Supplemental_code.zip › Supplemental_code/Analysis/bed2arf.py]

import sys
import os
from Bio import SeqIO
from Bio.Seq import reverse_complement

organism, dataset = sys.argv[1:]


directory = "/analysisdata/genomes/"
if organism=='human':
    assembly = 'hg19'
    gender = 'male'
    prefix = "HF5"
elif organism=='mouse':
    assembly = 'mm9'
    gender = 'male'
    prefix = "MF5"
elif organism=='rat':
    assembly = 'rn6'
    gender = 'male'
    prefix = "RF5"
elif organism=='dog':
    assembly = 'canFam3'
    gender = 'male'
    prefix = "DF5"
elif organism=='chicken':
    assembly = 'galGal5'
    gender = 'female'
    prefix = "CF5"

filename = "%s_%s.fa" % (assembly, gender)
path = os.path.join(directory, filename)
print("Reading", path)
handle = open(path)
records = SeqIO.parse(handle, 'fasta')
genomes = {}
for record in records:
    chromosome = record.id
    genome = str(record.seq).upper()
    genomes[chromosome] = genome
handle.close()

number = 1
current = None
directory = "/osc-fs_home/mdehoon/Data/Fantom5/sRNA/UPDATE_030/"
filename = "%s.%s.tags.bed" % (organism, dataset)
path = os.path.join(directory, filename)
print("Reading", path)
handle = open(path)
filename = "%s.%s.arf" % (organism, dataset)
print("Writing", filename)
output = open(filename, 'w')
for line in handle:
    words = line.split()
    chromosome = words[0]
    start = int(words[1])
    end = int(words[2])
    count = int(words[4])
    strand = words[5]
    length = end-start
    name = "%s_%d_x%d" % (prefix, number, count)
    genome = genomes[chromosome]
    sequence = genome[start:end]
    if strand=='-':
        sequence = reverse_complement(sequence)
    match = 'm' * length
    line = "%s\t%d\t1\t%d\t%s\t%s\t%d\t%d\t%d\t%s\t%s\t0\t%s\n" % (
                name,
                length,
                length,
                sequence,
                chromosome,
                length,
                start+1,
                end,
                sequence,
                strand,
                match)
    output.write(line)
    number+=1
output.close()
handle.close()
