# Supplementary material for: Comparative transcriptomics of primary cells in vertebrates
Source: Genome Res. 2020 Jul;30(7):951–61. doi: 10.1101/gr.255679.119 (PMC7397866; doi:10.1101/gr.255679.119)
Supplement: Supplemental Material [file supp_gr.255679.119_Supplemental_code.zip › Supplemental_code/Analysis/calculate_motif_activity.py]

import sys
from numpy import *
from numpy.linalg import inv


__version__ = "2020.03.09"


def read_tfbs(filename, promoters):
    if filename.endswith(".bz2"):
        import bz2
        stream = bz2.open(filename)
    elif filename.endswith(".gz"):
        import gzip
        stream = gzip.open(filename)
    else:
        stream = open(filename)
    header = next(stream)
    motifs = header.split()
    n = len(promoters)
    m = len(motifs)
    matrix = zeros((n, m))
    for line in stream:
        words = line.split()
        promoter = words[0]
        i = promoters.index(promoter)
        scores = array(words[1:], float)
        matrix[i,:] = scores
    stream.close()
    return matrix, motifs

def read_expression(filename):
    promoters = []
    matrix = []
    experiments = []
    if filename.endswith(".bz2"):
        import bz2
        stream = bz2.BZ2File(filename)
    elif filename.endswith(".gz"):
        import gzip
        stream = gzip.open(filename)
    else:
        stream = open(filename)
    line = next(stream)
    words = line.strip().split('\t')
    n = len(words)
    index = list(range(1, n))
    samples = words[1:]
    for line in stream:
        words = line.split("\t")
        promoter = words[0]
        values = array(words[1:], float)
        promoters.append(promoter)
        matrix.append(values)
    stream.close()
    matrix = array(matrix)
    matrix = log(matrix)
    matrix = transpose(matrix)
    matrix -= mean(matrix, 0)
    matrix = transpose(matrix)
    matrix -= mean(matrix, 0)
    return samples, promoters, matrix

def calculate_activity(tfbs, expression, tau=0.1):
    P, M = shape(tfbs)
    matrix = tfbs - mean(tfbs, 0)
    u, s, vt = linalg.svd(matrix, full_matrices=False)
    denominator = s*s + 1.0/(tau*tau)
    activity = transpose(vt) * s / denominator
    activity = dot(activity, transpose(u))
    activity = dot(activity, expression)
    chisquare = expression - dot(matrix, activity)
    chisquare = dot(transpose(chisquare), chisquare)
    chisquare /= P
    chisquare = diag(chisquare)
    covariance = inv(dot(transpose(matrix), matrix) + eye(M)/(tau*tau))
    variance = diag(covariance)
    variance = outer(variance, chisquare)
    return activity, variance

def calculate_zvalues(activity, variance):
    n = len(activity)
    result = zeros(n)
    for i in range(n):
        zvalues = activity[i,:] / sqrt(variance[i,:])
        result[i] = sqrt(mean(zvalues*zvalues))
    return result

def remove_inactive_motifs(tfbs, motifs, threshold):
    "Remove all transcription factors with fewer binding sites than the threshold"
    n, m = shape(tfbs)
    j = 0
    for i in range(m):
        if sum(tfbs[:,i]) < threshold:
            continue
        tfbs[:,j] = tfbs[:,i]
        motifs[j] = motifs[i]
        j+=1
    tfbs = tfbs[:,:j]
    motifs = motifs[:j]
    return tfbs, motifs

def remove_all_inactive_motifs(tfbs, motifs, common_motifs):
    n, m = shape(tfbs)
    j = 0
    for i in range(m):
        motif = motifs[i]
        if motif not in common_motifs:
            continue
        tfbs[:,j] = tfbs[:,i]
        motifs[j] = motifs[i]
        j+=1
    tfbs = tfbs[:,:j]
    motifs = motifs[:j]
    return tfbs, motifs

def save_activities(experiments, motifs, activity, variance, output_filename):
    zvalues = calculate_zvalues(activity, variance)
    if output_filename:
        sys.stderr.write("Saving activities to %s\n" % output_filename)
        output = open(output_filename, 'w')
    else:
        output = sys.stdout
    for experiment in experiments:
        output.write("\t%s" % experiment)
    for experiment in experiments:
        output.write("\t%s.stddev" % experiment)
    output.write("\tzvalue\n")
    index = argsort(zvalues)[::-1]
    for i in index:
        output.write(motifs[i])
        for value in activity[i]:
            output.write("\t")
            output.write(str(value))
        for value in sqrt(variance[i]):
            output.write("\t")
            output.write(str(value))
        output.write("\t")
        output.write(str(zvalues[i]))
        output.write("\n")
    output.close()


def version():
    sys.stderr.write("""\
Motif activity calculation, version %s.
Michiel JL de Hoon (mdehoon@gsc.riken.jp),
RIKEN Omics Science Center, Yokohama, Japan.

""" % __version__)


def usage():
    version()
    sys.stderr.write("""\

Usage:

python calculate_motif_activity.py -i <input.txt[.gz|.bz2]>
                                   -o <output_filename>
                                   -t <tfbs>  [-n <number>] [-q]


    Options:
       --t=<tfbs> or -t <tfbs>
              Name of the file containing the predicted TFBSs for each
              promoter.
       --input=<input_filename> or -i <input_filename>
              Name of the input file containing the expression level
              for each promoter in tags-per-million [tpm].
       --output=<output_filename> or -o <output_filename>
              Name of the output file in which the calculated profiles
              should be stored.
       --n=<number> or -n <number>
              Minimum number of predicted TFBSs for each motif. Motifs with
              fewer predicted TFBSs than this number are ignored. Default
              value is 150.

""")

def main(argv):
    import getopt
    input_filename = None
    output_filename = None
    tfbs_filename = None
    ntfbs = 150 # Default threshold on the number of binding sites for a motif
    write_quality = False # Don't write out the quality of the fitting unless
                          # explicitly asked to do so
    try:
        opts, args = getopt.getopt(argv, "vhi:o:t:n:q", ["version", "help", "input=", "output=", "tfbs=", "number=", "quality="])
    except getopt.GetoptError as error:
        print(str(error))
        usage()
        sys.exit(2)
    for opt, arg in opts:
        if opt in ("-h", "--help"):
            usage()
            sys.exit()
        elif opt in ("-v", "--version"):
            version()
            sys.exit()
        elif opt in ("-t", "--tfbs"):
            tfbs_filename= arg
        elif opt in ("-n", "--number"):
            ntfbs = int(arg)
        elif opt in ("-i", "--input"):
            input_filename= arg
        elif opt in ("-o", "--output"):
            output_filename= arg
        else:
            print("Unknown option %s" % opt)
            usage()
            sys.exit(2)
    if input_filename is None:
        print("--input is a required argument")
        sys.exit(2)
    if output_filename is None:
        print("--output is a required argument")
        sys.exit(2)
    if tfbs_filename is None:
        print("--tfbs is a required argument")
        sys.exit(2)
    experiments, promoters, expression = read_expression(input_filename)
    tfbs, motifs = read_tfbs(tfbs_filename, promoters)
    tfbs, motifs = remove_inactive_motifs(tfbs, motifs, ntfbs)
    activity, variance = calculate_activity(tfbs, expression, tau=1.0e+40)
    save_activities(experiments, motifs, activity, variance, output_filename)


if __name__ == "__main__":
    main(sys.argv[1:])
