# Supplementary material for: Comparative transcriptomics of primary cells in vertebrates
Source: Genome Res. 2020 Jul;30(7):951–61. doi: 10.1101/gr.255679.119 (PMC7397866; doi:10.1101/gr.255679.119)
Supplement: Supplemental Material [file supp_gr.255679.119_Supplemental_code.zip › Supplemental_code/Analysis/characterize_premirna_candidates_structure.py]

import sys
import os
import tempfile
import shutil
from numpy import *
import pybedtools

organism, dataset, mirnaset = sys.argv[1:]


def parse_structure_file(organism, dataset, mirnaset):
    print("Parsing structure file")
    directory = "/osc-fs_home/mdehoon/Data/Fantom5/sRNA/UPDATE_030"
    if mirnaset.endswith("mirdeep2"):
        subdirectory = "miRDeep"
    elif mirnaset=='mirbase':
        subdirectory = "miRBase"
    structures = {}
    filename = "%s.%s.%s.structures.fa" % (organism, dataset, mirnaset)
    path = os.path.join(directory, subdirectory, filename)
    print("Reading", path)
    handle = open(path)
    for line in handle:
        line1 = line.strip()
        line2 = next(handle)
        line3 = next(handle)
        assert line1.startswith(">")
        terms = line1[1:].split(None, 1)
        name = terms[0]
        sequence = line2.strip()
        structure, energy = line3.split(None, 1)
        energy = energy.strip()
        assert energy.startswith('(')
        assert energy.endswith(')')
        energy = float(energy[1:-1])
        assert not name in structures
        structures[name] = (sequence, structure, energy)
    handle.close()
    return structures

def parse_candidates(organism, dataset, mirnaset):
    print("Parsing candidates")
    filename = "%s.%s.%s.candidates.gff" % (organism, dataset, mirnaset)
    print("Reading", filename)
    lines = pybedtools.BedTool(filename)
    candidate = None
    for line in lines:
        assert line.start < line.end
        if line.fields[2]=='premiRNA':
            if candidate:
                yield candidate
            precursor = line
            matures = []
            candidate = (precursor, matures)
            precursor_name = precursor.attrs.get('Alias')
            if precursor_name is None:
                precursor_name = precursor.attrs['ID']
        elif line.fields[2]=='miRNA':
            assert line.chrom==precursor.chrom
            assert line.strand==precursor.strand
            assert precursor.start <= line.start
            assert line.end <= precursor.end
            assert line.attrs['Derives_from']==precursor_name
            matures.append(line)
    if candidate:
        yield candidate


def check_threeprime_overhang(sequence, basepairs, precursor, matures):
    n = len(matures)
    if n==1:
        return
    assert n%2==0
    name = precursor.attrs.get('Name')
    if name is None:
        name = precursor.attrs['ID']
    for i in range(n//2):
        arm1 = matures[i]
        arm2 = matures[n-i-1]
        if precursor.strand=='+':
            start1 = arm1.start - precursor.start
            end1 = arm1.end - precursor.start
            start2 = arm2.start - precursor.start
            end2 = arm2.end - precursor.start
        elif precursor.strand=='-':
            start1 = precursor.end - arm1.end
            end1 = precursor.end - arm1.start
            start2 = precursor.end - arm2.end
            end2 = precursor.end - arm2.start
        mature1_sequence = sequence[start1:end1]
        mature2_sequence = sequence[start2:end2]
        mature_basepairs = array(basepairs)
        for i, j in enumerate(basepairs):
            if not ((start1 <= i < end1) or (start2 <= i < end2)):
                mature_basepairs[i] = -1
            if not ((start1 <= j < end1) or (start2 <= j < end2)):
                mature_basepairs[i] = -1
        while True:
            if start2 >= len(mature_basepairs):
                distance = None
                break
            basepair = mature_basepairs[start2]
            if basepair >= 0:
                distance = end1-1 - basepair
                break
            start2 += 1
            end1 -= 1
        arm1.attrs['Overhang'] = str(distance)
        while True:
            if start1 >= len(basepairs):
                distance = None
                break
            basepair = mature_basepairs[start1]
            if basepair >= 0:
                distance = end2-1 - basepair
                break
            start1 += 1
            end2 -= 1
        arm2.attrs['Overhang'] = str(distance)
    
def find_basepairs(structure):
    n = len(structure)
    basepairs = -ones(n, int)
    cache = []
    for i, b in enumerate(structure):
        if b=='(':
            cache.append(i)
        elif b==')':
            j = cache.pop()
            basepairs[i] = j
            basepairs[j] = i
    return basepairs

def find_basepairing(basepairs, precursor, mature):
    if mature.strand=='+':
        start = mature.start - precursor.start
        end = mature.end - precursor.start
    elif mature.strand=='-':
        start = precursor.end - mature.end
        end = precursor.end - mature.start
    basepaired = sum(basepairs[start:end] > -1)
    mature.attrs['Basepaired'] = str(basepaired)

def write_structure_properties(organism, dataset, mirnaset, candidates, structures):
    filename = "%s.%s.%s.candidates.gff" % (organism, dataset, mirnaset)
    handle = tempfile.NamedTemporaryFile(mode='wt', delete=False)
    for candidate in candidates:
        precursor, matures = candidate
        if mirnaset=='mirbase':
            name = precursor.attrs.get('Name')
        else:
            name = None
        if name is None:
            name = precursor.attrs['ID']
        sequence, structure, energy = structures[name]
        chromosome = precursor.chrom
        strand = precursor.strand
        start = precursor.start
        end = precursor.end
        precursor.attrs['Energy'] = "%.2f" % energy
        basepairs = find_basepairs(structure)
        for mature in matures:
            find_basepairing(basepairs, precursor, mature)
        check_threeprime_overhang(sequence, basepairs, precursor, matures)
        handle.write(str(precursor))
        for mature in matures:
            handle.write(str(mature))
    handle.close()
    print("Overwriting", filename)
    shutil.move(handle.name, filename)

candidates = parse_candidates(organism, dataset, mirnaset)
structures = parse_structure_file(organism, dataset, mirnaset)
write_structure_properties(organism, dataset, mirnaset, candidates, structures)
