# Supplementary material for: Comparative transcriptomics of primary cells in vertebrates
Source: Genome Res. 2020 Jul;30(7):951–61. doi: 10.1101/gr.255679.119 (PMC7397866; doi:10.1101/gr.255679.119)
Supplement: Supplemental Material [file supp_gr.255679.119_Supplemental_code.zip › Supplemental_code/Analysis/characterize_premirna_candidates_tagcount.py]

import sys
import os
import collections
import tempfile
import shutil
import pybedtools

organism, dataset, mirnaset = sys.argv[1:]

directory = "/osc-fs_home/mdehoon/Data/Fantom5/sRNA/UPDATE_030"
filename = "%s.fantom.tags.bed" % organism
path = os.path.join(directory, filename)
print("Reading", path)
tags = pybedtools.BedTool(path)

if dataset=='londin':
    directory = "/osc-fs_home/mdehoon/Data/Londin"
    filename = "londin.gff"
    path = os.path.join(directory, filename)
elif dataset=='fantom':
    filename = "%s.%s.%s.candidates.gff" % (organism, dataset, mirnaset)
    path = filename
else:
    raise Exception("Unknown dataset %s" % dataset)
print("Reading", path)
candidates = pybedtools.BedTool(path)

start_counts = collections.Counter()
total_counts = collections.Counter()
intersection = candidates.intersect(tags, s=True, wa=True, wb=True)
for line in intersection:
    assert len(line.fields)==15 # 9 for gff, and 6 for bed
    tag = pybedtools.create_interval_from_list(line.fields[9:])
    assert line.chrom==tag.chrom
    assert line.strand==tag.strand
    assert line.start < tag.end
    assert tag.start < line.end
    if line.fields[2]=='premiRNA':
        premirna = line
        assert premirna.attrs['ID']==premirna.name
    else:
        mirna = line
        if dataset=='fantom':
            assert mirna.attrs['ID']==mirna.name
        tag_count = int(tag.score)
        key = (premirna.name, mirna.name)
        total_counts[key] += tag_count
        if mirna.strand=='+':
            if tag.start==mirna.start:
                start_counts[key] += tag_count
        elif mirna.strand=='-':
            if tag.end==mirna.end:
                start_counts[key] += tag_count

handle = tempfile.NamedTemporaryFile(mode='wt', delete=False)
for line in candidates:
    if dataset=='fantom':
        assert line.attrs['ID']==line.name
    if line.fields[2]=='premiRNA':
        premirna = line
    elif line.fields[2]=='miRNA':
        mirna = line
        key = (premirna.name, mirna.name)
        total_count = total_counts[key]
        start_count = start_counts[key]
        mirna.attrs['TotalCount'] = str(total_count)
        mirna.attrs['StartCount'] = str(start_count)
    handle.write(str(line))
handle.close()
print("Overwriting", filename)
shutil.move(handle.name, filename)
