# Supplementary material for: Comparative transcriptomics of primary cells in vertebrates
Source: Genome Res. 2020 Jul;30(7):951–61. doi: 10.1101/gr.255679.119 (PMC7397866; doi:10.1101/gr.255679.119)
Supplement: Supplemental Material [file supp_gr.255679.119_Supplemental_code.zip › Supplemental_code/Analysis/check_assemblies.py]

import os
import sys
import urllib.parse
import pysam
import openpyxl

organism = sys.argv[1]

if organism=='human':
    assembly = 'hg19'
    species = 'Homo sapiens'
elif organism=='mouse':
    assembly = 'mm9'
    species = 'Mus musculus'
elif organism=='rat':
    assembly = 'rn6'
    species = 'Rattus norvegicus'
elif organism=='dog':
    assembly = 'canFam3'
    species = 'Canis familiaris'
elif organism=='chicken':
    assembly = 'galGal5'
    species = 'Gallus gallus'

lengths = {}
directory = "/osc-fs_home/scratch/mdehoon/Data/Genomes"
subdirectory = assembly
filename = "%s.chrom.sizes" % assembly
path = os.path.join(directory, subdirectory, filename)
handle = open(path)
for line in handle:
    chromosome, length = line.split()
    lengths[chromosome] = int(length)
handle.close()

directory = "/osc-fs_home/mdehoon/Data/Fantom5/Zoo/Manuscript/"
filename = "TableS1.xlsx"
path = os.path.join(directory, filename)

directory = "/analysisdata/mirrors/F5_file_current/UPDATE_030_release_candidate_in_working_area/f5pipeline/"

workbook = openpyxl.load_workbook(path)
assert len(workbook.sheetnames) == 1
assert workbook.sheetnames[0] == 'TableS1'
sheet = workbook.active
assert sheet['A1'].value == 'Species'
assert sheet['B1'].value == 'Category'
assert sheet['C1'].value == 'Sample'
assert sheet['D1'].value == 'Name'
assert sheet['E1'].value == 'CAGE library'
assert sheet['F1'].value == 'sRNA library'
assert sheet['G1'].value == 'Barcode'
assert sheet['H1'].value == 'Mapped tags'
assert sheet['I1'].value == 'CAGE Reference'
assert sheet['J1'].value == 'sRNA Reference'
for row in sheet:
    if row[0].value.lower() != organism:
        continue
    cage_libraries = row[4].value
    if cage_libraries in ('discarded', 'not available', 'sRNA internal control'):
        print(srna_library, barcode, sample, category, "CAGE", cage_libraries)
        continue
    category = row[1].value
    sample = row[2].value
    name = row[3].value
    srna_library = row[5].value
    barcode = row[6].value
    if category=="Primary cells":
        category = "primary_cell"
    elif category=="Fractionation":
        category = "fractionation"
    elif category=="Quality control":
        category = "qualitycontrol"
    elif category=="Time course":
        category = "timecourse"
    elif category=="Tissues":
        category = "tissue"
    else:
        raise Exception("Unknown category %s" % category)
    srna_category = category
    cage_category = category
    cage_libraries = cage_libraries.split(", ")
    cage_paths = {}
    srna_path = None
    for cage_protocol in ('hCAGE', 'LQhCAGE'):
        subdirectory = "%s.%s.%s" % (organism, cage_category, cage_protocol)
        subdirectory = os.path.join(directory, subdirectory)
        if not os.path.exists(subdirectory):
            continue
        filenames = os.listdir(subdirectory)
        for filename in filenames:
            terms = filename.split(".")
            if terms[-1]!='bam':
                continue
            for cage_library in cage_libraries:
                if terms[1]==cage_library:
                    cage_name = urllib.parse.unquote(terms[0])
                    for tech_rep in (", tech_rep1", ", tech_rep2"):
                        if cage_name.endswith(tech_rep):
                            cage_name = cage_name[:-len(tech_rep)]
                    if cage_name.endswith(" )"):
                        cage_name = cage_name[:-2] + ')'
                    assert cage_name.lower()==name.lower()
                    assert terms[2].split("-")[0]==sample
                    assert len(terms)==6
                    assert terms[3]==assembly
                    assert terms[4]=='nobarcode'
                    cage_path = os.path.join(subdirectory, filename)
                    if not cage_library in cage_paths:
                        cage_paths[cage_library] = []
                    cage_paths[cage_library].append(cage_path)
    subdirectory = "%s.%s.sRNA" % (organism, srna_category)
    subdirectory = os.path.join(directory, subdirectory)
    filenames = os.listdir(subdirectory)
    for filename in filenames:
        terms = filename.split(".")
        if terms[-1]!='bam':
            continue
        if terms[1]==srna_library and terms[4]==barcode:
            srna_name = urllib.parse.unquote(terms[0])
            assert srna_name==name
            assert terms[2].split("-")[0]==sample
            assert terms[3]==assembly
            assert srna_path is None
            srna_path = os.path.join(subdirectory, filename)
    for cage_library in cage_libraries:
        assert cage_library in cage_paths
        for cage_path in cage_paths[cage_library]:
            cage_handle = pysam.Samfile(cage_path, "rb")
            print("CHECKING", cage_path, srna_path)
            if srna_path:
                srna_handle = pysam.Samfile(srna_path, "rb")
                assert len(cage_handle.header['SQ'])==len(srna_handle.header['SQ'])
                for cage_line, srna_line in zip(cage_handle.header['SQ'], srna_handle.header['SQ']):
                    assert cage_line['SN']==srna_line['SN']
                    assert cage_line['LN']==srna_line['LN']
                for line in srna_handle.header['SQ']:
                    chromosome = line['SN']
                    length = line['LN']
                    assert lengths[chromosome]==length
                    assert line.get('SP') in (species, None)
                    assert line.get('AS') in (assembly, None)
            for line in cage_handle.header['SQ']:
                chromosome = line['SN']
                length = line['LN']
                assert lengths[chromosome]==length
                assert line.get('SP') in (species, None)
                assert line.get('AS') in (assembly, None)

workbook.close()

print("Finished checking")
