# Supplementary material for: Comparative transcriptomics of primary cells in vertebrates
Source: Genome Res. 2020 Jul;30(7):951–61. doi: 10.1101/gr.255679.119 (PMC7397866; doi:10.1101/gr.255679.119)
Supplement: Supplemental Material [file supp_gr.255679.119_Supplemental_code.zip › Supplemental_code/Analysis/check_bam_files.py]

import os
import sys
import pysam

directory = sys.argv[1]
filenames = os.listdir(directory)
broken = []
total = 0
counter = 0
for filename in filenames:
    rootname, extension = os.path.splitext(filename)
    if extension!='.bam':
        continue
    path = os.path.join(directory, filename)
    print("Reading", path)
    handle = pysam.Samfile(path, "rb")
    previous = next(handle)
    queries = []
    queries.append(previous.query_name)
    previous = str(previous)
    n = 0
    for line in handle:
        queries.append(line.query_name)
        line = str(line)
        if line==previous:
            print(filename, "NG")
            broken.append(filename)
            break
        previous = line
    else:
        queries = set(queries)
        n = len(queries)
        print("%s: OK (%d reads)" % (filename, n))
    handle.close()
    total += n
    counter += 1

if broken:
    print("Broken:")
    for filename in broken:
        print(filename)
else:
    print("All OK (%d reads in %d libraries, not including any broken .bam files)" % (total, counter))
