# Supplementary material for: Comparative transcriptomics of primary cells in vertebrates
Source: Genome Res. 2020 Jul;30(7):951–61. doi: 10.1101/gr.255679.119 (PMC7397866; doi:10.1101/gr.255679.119)
Supplement: Supplemental Material [file supp_gr.255679.119_Supplemental_code.zip › Supplemental_code/Analysis/check_cage_libraries.py]

import os
import sys
import time
import urllib
import urllib.request
from html.parser import HTMLParser

organism = sys.argv[1]

check_md5sum = False

if organism=='human':
    assembly = 'hg19'
elif organism=='mouse':
    assembly = 'mm9'
elif organism=='rat':
    assembly = 'rn6'
elif organism=='dog':
    assembly = 'canFam3'
elif organism=='chicken':
    assembly = 'galGal5'
else:
    raise Exception("Unknown organism %s" % organism)

replicates = ('2011_03_01_R4_30Q_1100FOV', '2011_06_10_R4_30Q_1100FOV', '2011_09_28_R2_30Q_1100FOV')

class ListingParser(HTMLParser):
    def __init__(self):
        HTMLParser.__init__(self)
        self.links = []
    def handle_starttag(self, tag, attrs):
        if tag=="a":
            for attr in attrs:
                if attr[0]=='href':
                    link = attr[1]
                    if link.startswith("?"):
                        continue
                    self.links.append(link)

def get_cage_libraries(url, subdirectory, assembly):
    url = urllib.parse.urljoin(url, subdirectory)
    handle = urllib.request.urlopen(url)
    data = handle.read()
    handle.close()
    text = data.decode('ascii')
    parser = ListingParser()
    parser.feed(text)
    libraries = []
    for link in parser.links:
        if link.startswith("/"):
            continue
        if link.endswith("/"):
            continue
        rootname, extension = os.path.splitext(link)
        if extension!=".bam":
            continue
        terms = rootname.split('.')
        name, library, sample_location = terms[:3]
        assert len(library)==9
        assert library.startswith("CNhs")
        if terms[3] in replicates:
            replicate = terms[3]
            terms = terms[:3] + terms[4:]
            library = "%s.%s" % (library, replicate)
        assert len(terms)==5
        assert terms[3]==assembly
        assert terms[4]=="nobarcode"
        sample, location = sample_location.split("-")
        sample = int(sample)
        box, coordinates = location[:-2], location[-2:]
        box = int(box)
        assert coordinates[0] in "ABCDEFGHI"
        assert coordinates[1] in "123456789"
        link = url + '/' + link
        while True:
            handle = urllib.request.urlopen(link)
            meta = handle.info()
            content_type = meta.get_content_type()
            if content_type=='text/html; charset=iso-8859-1': # network error
                print("Trying again for", link)
                time.sleep(1)
            elif check_md5sum:
                blocksize = 1024 * 1024
                while True:
                    block = handle.read(blocksize)
                    length = len(block)
                    if length==0:
                        break
            else:
                assert content_type=='application/octet-stream'
                break
        filesize = meta.get("Content-Length")
        handle.close()
        filesize = int(filesize)
        line = (library, filesize)
        libraries.append(line)
    return libraries

def get_cage_subdirectories(url, organism):
    subdirectories = []
    handle = urllib.request.urlopen(url)
    data = handle.read()
    handle.close()
    text = data.decode('ascii')
    parser = ListingParser()
    parser.feed(text)
    for link in parser.links:
        if link.startswith("/"):
            continue
        if link.endswith("/"):
            subdirectory = link[:-1]
            terms = subdirectory.split('.')
            if len(terms)!=3:
                continue
            if terms[0]!=organism:
                continue
            if terms[2] not in ('hCAGE', 'LQhCAGE'):
                continue
            subdirectories.append(subdirectory)
    return subdirectories

def get_released_libraries(url):
    lines = []
    subdirectories = get_cage_subdirectories(url, organism)
    for subdirectory in subdirectories:
        bamfiles = get_cage_libraries(url, subdirectory, assembly)
        for bamfile in bamfiles:
            library, filesize = bamfile
            line = (subdirectory, library, filesize)
            lines.append(line)
    return lines

def get_update_bamfiles(update):
    bamfiles = []
    directory = "/analysisdata/mirrors/F5_file_current/%s/f5pipeline" % update
    subdirectories = os.listdir(directory)
    for subdirectory in subdirectories:
        terms = subdirectory.split(".")
        if len(terms)!=3:
            continue
        if terms[0]!=organism:
            continue
        if terms[2] not in ('hCAGE', 'LQhCAGE'):
            continue
        if terms[0]=='human' and terms[1]=='qualitycontrol':
            print("Skipping", subdirectory)
            # These contain various heterogeneous data that would take time to sort out.
            continue
        full_subdirectory = os.path.join(directory, subdirectory)
        if not os.path.isdir(full_subdirectory):
            continue
        filenames = os.listdir(full_subdirectory)
        for filename in filenames:
            rootname, extension = os.path.splitext(filename)
            if extension!=".bam":
                continue
            terms = rootname.split('.')
            name, library, sample_location = terms[:3]
            assert len(library)==9
            assert library.startswith("CNhs")
            if terms[3] in replicates:
                replicate = terms[3]
                terms = terms[:3] + terms[4:]
                library = "%s.%s" % (library, replicate)
            assert len(terms)==5
            assert terms[3]==assembly
            assert terms[4]=="nobarcode"
            sample, location = sample_location.split("-")
            sample = int(sample)
            box, coordinates = location[:-2], location[-2:]
            box = int(box)
            assert coordinates[0] in "ABCDEFGHI"
            assert coordinates[1] in "123456789"
            path = os.path.join(full_subdirectory, filename)
            filesize = os.path.getsize(path)
            bamfile = (subdirectory, library, filesize)
            bamfiles.append(bamfile)
    return bamfiles

url = "http://fantom.gsc.riken.jp/5/datafiles/latest/basic/"
update = "UPDATE_029"

update_bamfiles = get_update_bamfiles(update)
released_bamfiles = get_released_libraries(url)

for bamfile in released_bamfiles:
    if bamfile in update_bamfiles:
        print(bamfile, "OK")
    else:
        print(bamfile, "NG")
        raise Exception

print("All released files in %s found in update %s" % (url, update))

ok = True
for bamfile in update_bamfiles:
    if bamfile not in released_bamfiles:
       print("Found in %s, not in release: %s" % (update, bamfile))
       ok = False
if ok:
    print("All files in update %s found in the released files at %s" % (update, url))


print("Number of CAGE files in %s: %d" % (update, len(update_bamfiles)))
