# Supplementary material for: Comparative transcriptomics of primary cells in vertebrates
Source: Genome Res. 2020 Jul;30(7):951–61. doi: 10.1101/gr.255679.119 (PMC7397866; doi:10.1101/gr.255679.119)
Supplement: Supplemental Material [file supp_gr.255679.119_Supplemental_code.zip › Supplemental_code/Analysis/check_fantom_ctss_files.py]

import os
import sys
import gzip

organism = sys.argv[1]

filenames = {}

directories = ("/home/mdehoon/Analysis/FANTOM5/FANTOM5_zoo",
               "/analysisdata/mirrors/F5_file_current/UPDATE_030_release_candidate_in_working_area/f5pipeline",
              )

for directory in directories:
    filenames[directory] = {}
    subdirectories = os.listdir(directory)
    for subdirectory in subdirectories:
        terms = subdirectory.split(".")
        if len(terms)!=3:
            continue
        if terms[0]!=organism:
            continue
        protocol = terms[2]
        if protocol not in ('hCAGE', 'LQhCAGE'):
            continue
        category = subdirectory
        subdirectory = os.path.join(directory, subdirectory)
        if not os.path.isdir(subdirectory):
            continue
        if category not in filenames[directory]:
            filenames[directory][category] = []
        for filename in os.listdir(subdirectory):
            if filename.endswith(".ctss.bed.gz"):
                filenames[directory][category].append(filename)

directory1, directory2 = directories
for subdirectory in filenames[directory1]:
    for filename in filenames[directory1][subdirectory]:
        if not filename in filenames[directory2][subdirectory]:
            print(subdirectory, filename, "MISSING")
            continue
        path1 = os.path.join(directory1, subdirectory, filename)
        path2 = os.path.join(directory2, subdirectory, filename)
        handle1 = gzip.open(path1)
        handle2 = gzip.open(path2)
        lines1 = handle1.readlines()
        lines2 = handle2.readlines()
        handle1.close()
        handle2.close()
        lines1.sort()
        lines2.sort()
        if lines1==lines2:
            print(subdirectory, filename, "OK")
        else:
            print(subdirectory, filename, "DIFFERENT")
