# Supplementary material for: Comparative transcriptomics of primary cells in vertebrates
Source: Genome Res. 2020 Jul;30(7):951–61. doi: 10.1101/gr.255679.119 (PMC7397866; doi:10.1101/gr.255679.119)
Supplement: Supplemental Material [file supp_gr.255679.119_Supplemental_code.zip › Supplemental_code/Analysis/check_srna_library_matching_cage.py]

import os
import sys
import urllib.parse
from collections import defaultdict
import pysam
from openpyxl import Workbook
from openpyxl.styles import Font, Alignment


reference = 'human'
organisms = ('human', 'mouse', 'rat', 'dog', 'chicken')

assemblies = {'human': 'hg19',
              'mouse': 'mm9',
              'rat': 'rn6',
              'dog': 'canFam3',
              'chicken': 'galGal5',
             }

threshold = 100000 # Require at least 100,000 mapped tags

replicates = ('2011_03_01_R4_30Q_1100FOV',
              '2011_09_28_R2_30Q_1100FOV',
              '2011_06_10_R4_30Q_1100FOV',
             )

update = "UPDATE_030_release_candidate_in_working_area"

def count_mapped_tags(path):
    handle = pysam.Samfile(path)
    tags = []
    for line in handle:
        if line.flag & 4:
            continue
        tag = line.qname
        tags.append(tag)
    handle.close()
    return len(set(tags))

def read_srna_sample_descriptions(organism, samples, tagcounts):
    references = {}
    if organism in ('rat', 'dog', 'chicken'):
        reference = "Current manuscript"
        for sample in samples:
            references[sample] = reference
        return references
    directory = "/osc-fs_home/mdehoon/Data/Fantom5/Samples"
    reference = "De Rie et al. 2017"
    filename = "nbt.3947-S5.txt"
    path = os.path.join(directory, filename)
    print("Reading %s" % path)
    handle = open(path)
    line = next(handle)
    words = line.strip().split('\t')
    assert words[0] == "Organism"
    assert words[1] == "Category"
    assert words[2] == "RNA Sample"
    assert words[3] == "Name"
    assert words[4] == "sRNA Library"
    assert words[5] == "Barcode"
    assert words[6] == "Mapped tags"
    assert words[7] == "CAGE library"
    assert words[8] == "Reference"
    for line in handle:
        words = line.strip().split('\t')
        if organism == 'human':
            if words[0] != 'Human':
                continue
        elif organism == 'mouse':
            if words[0] != 'Mouse':
                continue
        else:
            raise Exception
        sample = words[2]
        if sample in samples:
            references[sample] = reference
            assert sample not in tagcounts
            library = words[4]
            barcode = words[5]
            key = (library, barcode)
            tagcounts[key] = int(words[6])
    handle.close()
    return references

def read_cage_sample_descriptions(organism, libraries):
    references = {}
    descriptions = {}
    notes = {}
    directory = "/osc-fs_home/mdehoon/Data/Fantom5/Samples"
    if organism in ('human', 'mouse'):
        reference = "The FANTOM Consortium and the RIKEN PMI and CLST (DGT) 2014"
        filename = "nature13182-s2.txt"
        path = os.path.join(directory, filename)
        print("Reading %s" % path)
        handle = open(path)
        line = next(handle)
        header = line.strip().split('\t')
        assert header[1] == "species"
        assert header[2] == "description"
        assert header[4] == "sample id"
        assert header[21] == "used for expression analysis"
        assert len(header) == 23
        for line in handle:
            words = line.strip().split('\t')
            assert len(words) == 23
            if words[1] == 'Human':
                if organism != 'human':
                    continue
            elif words[1] == 'Mouse':
                if organism != 'mouse':
                    continue
            else:
                raise Exception("Unknown organism %s" % words[1])
            sample = words[4]
            if sample not in libraries:
                continue
            description = words[2]
            if description.startswith('"'):
                assert description.endswith('"')
                description = description[1:-1]
            prefix = "unknown_sample_was["
            if description.startswith(prefix):
                assert description.endswith("]")
                description = description[len(prefix):-1]
                note = words[21]
                assert note == "excluded - biomarker or co-expression check fail"
                notes[sample] = note
            assert references.get(sample) in (None, reference)
            references[sample] = reference
            descriptions[sample] = description
        handle.close()
    elif organism in ('rat', 'dog'):
        reference = "Lizio, Mukarram, et al. 2017"
        filename = "sdata2017173-s2.txt"
        path = os.path.join(directory, filename)
        print("Reading %s" % path)
        handle = open(path)
        line = next(handle)
        header = line.strip().split('\t')
        assert header[1]=='Library id'
        assert header[2]=='Sample description'
        assert header[3]=='species'
        for line in handle:
            line = line.strip()
            if not line:
                break
            words = line.split('\t')
            if words[3] == "Rat (Rattus norvegicus)":
                if organism != 'rat':
                    continue
            elif words[3] == "Dog (Canis lupus familaris)":
                if organism != 'dog':
                    continue
            else:
                raise Exception("Unknown organism %s" % words[3])
            library = words[1]
            description = words[2]
            for sample in libraries['CAGE']:
                if library in libraries['CAGE'][sample]:
                    break
            else:
                continue
            assert references.get(sample) in (None, reference)
            references[sample] = reference
            descriptions[sample] = description
        handle.close()
    if organism == 'chicken':
        filename = "journal.pbio.2002887.s013.txt"
        path = os.path.join(directory, filename)
        print("Reading %s" % path)
        reference = "Lizio, Deviatiiarov, et al. 2017"
        handle = open(path)
        line = next(handle)
        header = line.strip().split('\t')
        assert header[0]=='Sample name'
        assert header[2]=='Library'
        for line in handle:
            line = line.strip()
            if not line:
                break
            words = line.split('\t')
            description = words[0]
            library = words[2]
            for sample in libraries['CAGE']:
                if library in libraries['CAGE'][sample]:
                    break
            else:
                continue
            assert references.get(sample) in (None, reference)
            references[sample] = reference
            descriptions[sample] = description
        handle.close()
    return references, descriptions, notes

def read_rna_samples(organism):
    filenames = []
    assembly = assemblies[organism]
    if organism == reference:
        for organism in organisms:
            if organism == reference:
                continue
            filename = "cage.%s.%s_%s.txt" % (reference, reference, organism)
            filenames.append(filename)
        organism = reference
    else:
        filename = "cage.%s.%s_%s.txt" % (organism, reference, organism)
        filenames.append(filename)
    discarded_libraries = ('CNhs13976', 'CNhs13977', 'CNhs13978', 'CNhs13979', 'CNhs13980', 'CNhs13981')  # discarded because of low mapping rate
    cage_libraries = []
    for filename in filenames:
        handle = open(filename)
        line = next(handle)
        words = line.strip().split('\t')
        assert words[0] == 'Sample'
        for word in words[1:]:
            celltype, library = word.split('.')
            assert library not in discarded_libraries
            cage_libraries.append(library)
        handle.close()
    sample_names = {}
    directory = "/analysisdata/mirrors/F5_file_current"
    directory = os.path.join(directory, update, "f5pipeline")
    subdirectories = os.listdir(directory)
    for subdirectory in subdirectories:
        terms = subdirectory.split(".")
        subdirectory = os.path.join(directory, subdirectory)
        if not os.path.isdir(subdirectory):
            continue
        if len(terms)!=3:
            continue
        if terms[0]!=organism:
            continue
        category = terms[1]
        if organism=='human' and category=='qualitycontrol':
            continue
        datatype = terms[2]
        if datatype not in ('hCAGE', 'LQhCAGE', 'sRNA'):
            continue
        filenames = os.listdir(subdirectory)
        for filename in filenames:
            basename, extension = os.path.splitext(filename)
            if extension!='.bam':
                continue
            terms = basename.split('.')
            if datatype == 'hCAGE':
                if len(terms) == 6:
                    assert terms[3] in replicates
                    terms = terms[:3] + terms[4:]
            assert len(terms)==5
            name, library, sample_location, current_assembly, barcode = terms
            if datatype in ('hCAGE', 'LQhCAGE'):
                if library not in cage_libraries:
                    continue
            elif datatype == 'sRNA':
                if organism in ('human', 'mouse'):
                    continue
            filename = "%s.%s.%s.%s.%s.bam" % (name, library, sample_location, assembly, barcode)
            path = os.path.join(subdirectory, filename)
            assert current_assembly==assembly
            if '+' in sample_location:
                assert category=='stem_cell'
                sample_locations = sample_location.split('+')
                s = []
                for sample_location in sample_locations:
                    sample, location = sample_location.split("-")
                    s.append(sample)
                sample = ",".join(s)
            else:
                sample, location = sample_location.split('-')
            name = urllib.parse.unquote(name)
            sample_names[sample] = name
    return sample_names


def count_tags(organism):
    assembly = assemblies[organism]
    sample_names = read_rna_samples(organism)
    samples = {'CAGE': defaultdict(dict),
               'sRNA': defaultdict(dict),
              }
    libraries = {'CAGE': defaultdict(list),
                 'sRNA': defaultdict(list),
                }
    subdirectories = {'CAGE': defaultdict(list),
                      'sRNA': defaultdict(list),
                     }
    tagcounts = {}
    directory = "/analysisdata/mirrors/F5_file_current"
    directory = os.path.join(directory, update, "f5pipeline")
    for subdirectory in os.listdir(directory):
        terms = subdirectory.split(".")
        subdirectory = os.path.join(directory, subdirectory)
        if not os.path.isdir(subdirectory):
            continue
        if len(terms)!=3:
            continue
        if terms[0]!=organism:
            continue
        category = terms[1]
        if organism=='human' and category=='qualitycontrol':
            continue
        datatype = terms[2]
        if datatype in ('hCAGE', 'LQhCAGE'):
            datatype = 'CAGE'
        elif datatype == 'sRNA':
            pass
        else:
            continue
        subdirectories[datatype][category].append(subdirectory)
    for datatype in ('sRNA', 'CAGE'):
        for category in subdirectories[datatype]:
            for subdirectory in subdirectories[datatype][category]:
                filenames = os.listdir(subdirectory)
                for filename in filenames:
                    basename, extension = os.path.splitext(filename)
                    if extension!='.bam':
                        continue
                    if datatype == 'sRNA':
                        barcode = None
                    terms = basename.split('.')
                    if datatype == 'CAGE':
                        if len(terms) == 6:
                            assert terms[3] in replicates
                            terms = terms[:3] + terms[4:]
                    assert len(terms)==5
                    name, library, sample_location, current_assembly, barcode = terms
                    filename = "%s.%s.%s.%s.%s.bam" % (name, library, sample_location, assembly, barcode)
                    path = os.path.join(subdirectory, filename)
                    assert current_assembly==assembly
                    if '+' in sample_location:
                        assert category=='stem_cell'
                        sample_locations = sample_location.split('+')
                        s = []
                        for sample_location in sample_locations:
                            sample, location = sample_location.split("-")
                            s.append(sample)
                        sample = ",".join(s)
                    else:
                        sample, location = sample_location.split('-')
                    name = urllib.parse.unquote(name)
                    if category=='stem_cell' and 'long fragment' in name:
                        continue
                    if datatype == 'sRNA':
                        if sample not in sample_names:
                            continue
                    elif datatype == 'CAGE':
                        if sample not in samples['sRNA'][category] and sample not in sample_names:
                            continue
                    assert sample_names[sample] == name
                    samples[datatype][category][sample] = name
                    if datatype == 'sRNA':
                        library = (library, barcode)
                        if organism in ('rat', 'dog', 'chicken'):
                            assert barcode is not None
                            tagcounts[library] = count_mapped_tags(path)
                    libraries[datatype][sample].append(library)
    # Check if every sRNA library has a CAGE library
    for category in samples['sRNA']:
        for sample in samples['sRNA'][category]:
            srna_sample = samples['sRNA'][category][sample]
            srna_libraries = libraries['sRNA'][sample]
            assert len(srna_libraries) > 0
            cage_sample = samples['CAGE'][category][sample]
            assert cage_sample == srna_sample
            cage_libraries = libraries['CAGE'][sample]
            assert len(cage_libraries) > 0
    return samples, libraries, tagcounts

def process(organism):
    print("Processing %s" % organism)
    samples, libraries, tagcounts = count_tags(organism)
    if organism in ('human', 'mouse'):
        cage_references, descriptions, notes = read_cage_sample_descriptions(organism, samples['CAGE']['primary_cell'])
        srna_samples = list(samples['sRNA']['primary_cell'])
    else:
        cage_references, descriptions, notes = read_cage_sample_descriptions(organism, libraries)
        srna_samples = list(samples['sRNA']['primary_cell']) + list(samples['sRNA']['tissue'])
    srna_references = read_srna_sample_descriptions(organism, srna_samples, tagcounts)
    for category in samples['sRNA']:
        for sample in samples['sRNA'][category]:
            name = samples['sRNA'][category][sample]
            assert sample in cage_references
            assert sample in descriptions
    lines = []
    for category in samples['CAGE']:
        if category=='primary_cell':
            category_name = 'Primary cells'
        elif category=='timecourse':
            category_name = 'Time course'
        elif category=='tissue':
            category_name = 'Tissues'
        elif category=='fractionation':
            category_name = 'Fractionation'
        elif category=='qualitycontrol':
            category_name = 'Quality control'
        elif category=='stem_cell':
            category_name = 'Stem cells'
        else:
            raise Exception("Unknown category %s" % category)
        for sample in samples['CAGE'][category]:
            cage_sample = samples['CAGE'][category][sample]
            srna_sample = samples['sRNA'][category].get(sample)
            description = descriptions.get(sample)
            if description != cage_sample:
                print("Description inconsistent for sample %s in category %s between reference and %s" % (sample, category, update))
                print("%15s: %s" % ("Reference", description))
                print("%15s: %s" % (update, cage_sample))
                x = input()
                if description is not None:
                    cage_sample = description
            cage_reference = cage_references.get(sample, "None")
            srna_reference = srna_references.get(sample, "None")
            cage_libraries = ", ".join(sorted(set(libraries['CAGE'][sample])))
            srna_libraries = libraries['sRNA'].get(sample)
            if srna_sample is None:
                assert srna_libraries is None
                line = (organism.capitalize(),
                        category_name,
                        sample,
                        cage_sample,
                        cage_libraries,
                        '-',
                        '-',
                        '-',
                        cage_reference,
                        '-')
                lines.append(line)
            else:
                assert cage_sample == srna_sample
                for srna_library in srna_libraries:
                    srna_library, srna_barcode = srna_library
                    if srna_library == '-':
                        assert srna_barcode == '-'
                        tagcount = '-'
                    else:
                        tagcount = tagcounts[(srna_library, srna_barcode)]
                        if tagcount < threshold:
                            print(line, "<--- LOW TAG COUNT")
                    line = (organism.capitalize(),
                            category_name,
                            sample,
                            cage_sample,
                            cage_libraries,
                            srna_library,
                            srna_barcode,
                            tagcount,
                            cage_reference,
                            srna_reference)
                    lines.append(line)
    return lines

words = ("Species", 
         "Category", 
         "Sample", 
         "Name", 
         "CAGE library", 
         "sRNA library", 
         "Barcode", 
         "Mapped tags", 
         "CAGE Reference",
         "sRNA Reference")

workbook = Workbook()
worksheet = workbook.active
worksheet.title = "TableS1"

letters = "ABCDEFGHIJ"
row = 1
boldfont = Font(bold=True)
for column, word in zip(letters, words):
    key = column + str(row)
    worksheet[key] = word
    worksheet[key].font = boldfont

row += 1

right_alignment = Alignment(horizontal='right')

for organism in organisms:
    lines = process(organism)
    lines.sort(key = lambda line: (line[1], line[3]))
    for line in lines:
        assert len(line) == 10
        for column, word in zip(letters, line):
            key = column + str(row)
            worksheet[key] = word
            if column == 'H':
                if word == '-':
                    worksheet[key].alignment = right_alignment
                else:
                    worksheet[key].number_format = "0"
        row += 1

for letter, column in zip(letters, worksheet.columns):
    length = max(len(str(cell.value)) for cell in column)
    worksheet.column_dimensions[letter].width = length

filename = "TableS1.xlsx"
print("Writing", filename)
workbook.save(filename)
