# Supplementary material for: Comparative transcriptomics of primary cells in vertebrates
Source: Genome Res. 2020 Jul;30(7):951–61. doi: 10.1101/gr.255679.119 (PMC7397866; doi:10.1101/gr.255679.119)
Supplement: Supplemental Material [file supp_gr.255679.119_Supplemental_code.zip › Supplemental_code/Analysis/chicken.mirna.jamboree.gff]

# transcript: pri-microRNA transcript candidates beyond Entrez genes and Gencode v19
# score: 1: additional candidate; 0: additional candidate, but low confidence; -1: existing candidate to avoid
chr1	jamboree	transcript	3403202	3434864	1	+	.	PremiRNAs=gga-mir-29b-1,gga-mir-29a;Promoter=chr1:3403201..3403214,+;Category=Intergenic
chr1	jamboree	transcript	98950390	99050052	1	+	.	PremiRNAs=gga-mir-99a,gga-let-7c,gga-mir-125b-2;Transcript=CR387321;Promoter=chr1:98950082..98950097,+;Category=Intergenic
chr1	jamboree	promoter	131178366	131178389	-1	-	.	PremiRNAs=gga-mir-1805;Promoter=chr1:131178365..131178389,-;PromoterPosition=131178378;Category=Intronic
chr1	jamboree	transcript	147898884	148027057	1	-	.	PremiRNAs=gga-mir-17,gga-mir-18a,gga-mir-19a,gga-mir-20a,gga-mir-19b,gga-mir-92-1;Transcript=ENSGALT00000062008;Promoter=chr1:148027062..148027071,-;Category=Intergenic
chr1	jamboree	transcript	169399050	169420842	1	-	.	PremiRNAs=gga-mir-15a,gga-mir-16-1;Promoter=chr1:169420823..169420842,-;Category=Intergenic
chr2	jamboree	transcript	32178254	32178769	1	-	.	PremiRNAs=gga-mir-148a;Promoter=chr2:32178748..32178769,-;Category=Intergenic
chr2	jamboree	transcript	40874171	40930667	1	-	.	PremiRNAs=gga-mir-138-1;Promoter=chr2:40930660..40930667,-;Category=Intergenic
chr2	jamboree	transcript	114700312	114702059	1	+	.	PremiRNAs=gga-mir-124a;Promoter=chr2:114700311..114700315,+;Category=Intergenic
chr2	jamboree	transcript	142757715	142782672	1	-	.	PremiRNAs=gga-mir-30d,gga-mir-30b;Promoter=chr2:142782661..142782672,-;Category=Intergenic
chr3	jamboree	transcript	82618107	82653769	1	+	.	PremiRNAs=gga-mir-30a,gga-mir-30c-2;Promoter=chr3:82618106..82618117,+;Category=Intergenic
chr3	jamboree	transcript	108040385	108050256	1	-	.	PremiRNAs=gga-mir-206,gga-mir-133b;Promoter=chr3:108050237..108050256,-;Category=Intergenic
chr4	jamboree	transcript	247375	249664	1	+	.	PremiRNAs=gga-mir-223;Promoter=chr4:247374..247377,+;Category=Intergenic
chr4	jamboree	transcript	3994839	3997226	1	-	.	PremiRNAs=gga-mir-106,gga-mir-18b,gga-mir-20b;Promoter=chr4:3997212..3997226,-;Category=Intergenic
chr4	jamboree	transcript	4071445	4075130	1	-	.	PremiRNAs=gga-mir-15c,gga-mir-16c;Promoter=chr4:4075119..4075130,-;Category=Intergenic
chr4	jamboree	transcript	64273685	64399524	1	+	.	PremiRNAs=gga-mir-383;Promoter=chr4:64273685..64273690,+;Category=Intergenic
chr4	jamboree	transcript	89312783	89341907	1	-	.	PremiRNAs=gga-mir-146c;Transcript=ENSGALT00000025785;Promoter=chr4:89341885..89341925,-;Category=Intronic
chr5	jamboree	transcript	50768967	50769380	1	+	.	PremiRNAs=gga-mir-203a;Promoter=chr5:50768965..50768969,+;Category=Intergenic
chr6	jamboree	transcript	23141335	23143490	1	+	.	PremiRNAs=gga-mir-146b;Promoter=chr6:23141335..23141339,+;Category=Intergenic
chr8	jamboree	transcript	1942287	2005686	1	+	.	PremiRNAs=gga-mir-181a-1,gga-mir-181b-1;Transcript=CR386464;Promoter=chr8:1942253..1942294,+;Category=Intergenic
chr8	jamboree	transcript	4652311	4658422	1	+	.	PremiRNAs=gga-mir-199-2,gga-mir-214;Promoter=chr8:4652310..4652321,+;Category=Intergenic
chr8	jamboree	transcript	12514136	12517102	1	+	.	PremiRNAs=gga-mir-137;Promoter=chr8:12514135..12514145,+;Category=Intergenic
chr8	jamboree	transcript	28360430	28363290	1	-	.	PremiRNAs=gga-mir-101-2;Promoter=chr8:28363254..28363290,-;Category=Intergenic
chr10	jamboree	transcript	13134585	13146233	1	-	.	PremiRNAs=gga-mir-7-2,gga-mir-1720;Promoter=chr10:13146205..13146233,-;Category=Intergenic
chr11	jamboree	transcript	2104525	2177659	1	-	.	PremiRNAs=gga-mir-138-2;Promoter=chr11:2177639..2177659,-;Category=Intergenic
chr12	jamboree	transcript	6091058	6100348	1	-	.	PremiRNAs=gga-let-7a-1,gga-let-7f,gga-let-7d;Promoter=chr12:6100319..6100348,-;Category=Intergenic
chr12	jamboree	transcript	11670181	11676436	1	+	.	PremiRNAs=gga-mir-191,gga-mir-425,gga-mir-2970;Promoter=chr12:11670158..11670184,+;Category=Intronic
chr13	jamboree	transcript	7795768	7805284	1	-	.	PremiRNAs=gga-mir-146a;Transcript=XLOC_004728_TCONS_00008509;Promoter=chr13:7804957..7804971,-;Category=Intergenic
chr14	jamboree	transcript	762606	775002	1	+	.	PremiRNAs=gga-mir-193b,gga-mir-365-1;Transcript=CR391396;Promoter=chr14:762581..762628,+;Category=Intergenic
chr15	jamboree	transcript	406743	406835	1	-	.	PremiRNAs=gga-mir-130a,gga-mir-301a;Promoter=chr15:410697..410716,-;Category=Intergenic
chr15	jamboree	transcript	1289144	1294204	1	+	.	PremiRNAs=gga-mir-1306;Promoter=chr15:1289135..1289139,+;Category=Intergenic
chr17	jamboree	transcript	5198296	5239576	1	+	.	PremiRNAs=gga-mir-6696,gga-mir-455;Promoter=chr17:5198296..5198304,+;Category=Intronic
chr17	jamboree	transcript	5485245	5504123	1	-	.	PremiRNAs=gga-mir-219b;Promoter=chr17:5504093..5504123,-;Category=Intergenic
chr17	jamboree	transcript	5570962	5572227	1	+	.	PremiRNAs=gga-mir-199-1;Transcript=CR385391;Promoter=chr17:5570842..5570877,+;Category=Intergenic
chr17	jamboree	transcript	9971119	9983856	1	+	.	PremiRNAs=gga-mir-181a-2,gga-mir-181b-2;Promoter=chr17:9971118..9971127,+;Category=Intergenic
chr18	jamboree	transcript	6490631	6504948	1	+	.	PremiRNAs=gga-mir-193a,gga-mir-365-2;Promoter=chr18:6490356..6490370,+;Category=Intergenic
chr18	jamboree	promoter	9371628	9371863	1	+	.	PremiRNAs=gga-mir-338;Promoter=chr18:9371627..9371863,+;PromoterPosition=9371731;Category=Intronic
chr19	jamboree	transcript	510413	512099	1	-	.	PremiRNAs=gga-mir-142;Promoter=chr19:512091..512099,-;Category=Intergenic
chr19	jamboree	transcript	5380123	5381957	1	-	.	PremiRNAs=gga-mir-22;Transcript=CR353219;Promoter=chr19:5381996..5382022,-;Category=Intergenic
chr20	jamboree	transcript	2734854	2748940	1	-	.	PremiRNAs=gga-mir-499;Promoter=chr20:2748934..2748940,-;Category=Intronic
chr20	jamboree	transcript	8311426	8327058	1	+	.	PremiRNAs=gga-mir-1a-1,gga-mir-1773,gga-mir-133a-2;Promoter=chr20:8311426..8311430,+;Category=Intergenic
chr20	jamboree	transcript	8882268	8883983	1	+	.	PremiRNAs=gga-mir-124a-2;Promoter=chr20:8882267..8882273,+;Category=Intergenic
chr21	jamboree	transcript	2589432	2603327	1	-	.	PremiRNAs=gga-mir-200b,gga-mir-200a,gga-mir-429;Promoter=chr21:2603318..2603327,-;Category=Intergenic
chr21	jamboree	transcript	3262992	3270456	1	-	.	PremiRNAs=gga-mir-34a;Promoter=chr21:3270436..3270456,-;Category=Intergenic
chr22	jamboree	transcript	4644413	4649650	1	+	.	PremiRNAs=gga-mir-12247-1;Promoter=chr22:4644405..4644434,+;Category=Intronic
chr26	jamboree	transcript	1639928	1644743	1	-	.	PremiRNAs=gga-let-7k,gga-let-7j;Promoter=chr26:1644722..1644743,-;Category=Intergenic
chr26	jamboree	transcript	3072467	3076165	1	+	.	PremiRNAs=gga-mir-205a;Promoter=chr26:3072466..3072481,+;Category=Intergenic
chr27	jamboree	transcript	3831493	3831493	1	+	.	PremiRNAs=gga-mir-10a;Promoter=chr27:3831492..3831493,+;Category=Intergenic
chrZ	jamboree	transcript	757826	761197	1	+	.	PremiRNAs=gga-mir-122-1;Promoter=chrZ:757824..757828,+;Category=Intergenic
chrZ	jamboree	transcript	16675086	16704790	1	-	.	PremiRNAs=gga-mir-449c,gga-mir-449b,gga-mir-449a,gga-mir-449d;Promoter=chrZ:16705194..16705197,-;Transcript=ENSGALT00000087559;Category=Intronic
chrZ	jamboree	transcript	60463026	60469328	1	+	.	PremiRNAs=gga-mir-9-2;Promoter=chrZ:60463025..60463050,+;Category=Intergenic
chrZ	jamboree	transcript	78512253	78520078	1	-	.	PremiRNAs=gga-mir-31;Promoter=chrZ:78520050..78520078,-;Category=Intergenic
