# Supplementary material for: Comparative transcriptomics of primary cells in vertebrates
Source: Genome Res. 2020 Jul;30(7):951–61. doi: 10.1101/gr.255679.119 (PMC7397866; doi:10.1101/gr.255679.119)
Supplement: Supplemental Material [file supp_gr.255679.119_Supplemental_code.zip › Supplemental_code/Analysis/classify_microrna.py]

import sys, argparse, datetime
import logging
from collections import defaultdict
import tempfile
import shutil
import pybedtools


def parse(lines):
    candidate = None
    for line in lines:
        if line.fields[2]=='premiRNA':
            if candidate is not None:
                yield candidate
            premirna = line
            matures = []
            candidate = (premirna, matures)
        elif line.fields[2]=='miRNA':
            mature = line
            matures.append(mature)
    if candidate is not None:
        yield candidate

def main():
    """
    # [1] annotation of miRNAs (gff file, by Michiel)
    # [2] intron locations on the genome (gff file)

    """
    parser = argparse.ArgumentParser(add_help=True, fromfile_prefix_chars='@',formatter_class=argparse.ArgumentDefaultsHelpFormatter)
    verbose_quiet_group = parser.add_mutually_exclusive_group()
    verbose_quiet_group.add_argument("-v", "--verbose", action="store_true", dest="verbose", default=True, help="print actions to stdout")
    verbose_quiet_group.add_argument("-q", "--quiet", action="store_false", help="suppress all runtime messages", dest="verbose")
    parser.add_argument("--debug", action="store_true", default=False, help="use for debugging scripts, print lots of output to stdout")
    parser.add_argument("--mirtron_distance", default=10, action="store", type=int, help="Defines the maximum distance between precursor and intron to qualify a mirtron")
    parser.add_argument("candidates")
    parser.add_argument("introns")
    args = parser.parse_args()

    # Initialize log
    logger = logging.getLogger()
    logger.addHandler(logging.FileHandler("log.txt"))
    if args.verbose:
        logger.addHandler(logging.StreamHandler())
    logger.setLevel(logging.DEBUG if args.debug else logging.INFO)
    logger.info("Script input parameters:")
    for (k,v) in vars(args).items():
        logger.info("\t%s:\t%s" % (k,v))
    logger.info("Starting execution at %s" % str(datetime.datetime.now()))
    logger.info("\n---\n")


    # PART1: read annotation file and store information
    mirs = defaultdict(lambda: {'+': {}, '-': {}})
    # go through intersection and classify the mirtrons
    #chr1        17369        17605        42366:653635:WASH7P:NR_024540:6:11        0        -        chr1        17351        17493        phase1-mirna-01505        .        -
    intronic = dict()
    print("Reading", args.introns)
    introns = pybedtools.BedTool(args.introns)
    introns.sort()
    coding_introns = pybedtools.BedTool(intron for intron in introns if intron.fields[8]!='miscRNA')
    filename = args.candidates
    print("Reading", filename)
    candidates = pybedtools.BedTool(filename)
    precursors = pybedtools.BedTool(line for line in candidates if line.fields[2]=='premiRNA')
    for candidate in parse(candidates):
        premirna, matures = candidate
        assert premirna.fields[2]=='premiRNA'
        for mature in matures:
            assert mature.fields[2]=='miRNA'
        id = premirna.attrs['ID']
        chr = premirna.chrom
        strand = premirna.strand
        if len(matures) > 1:
            m5s = min([mature.start for mature in matures])
            m3e = max([mature.end for mature in matures])
        else:
            assert len(matures)==1
            mature = matures[0]
            m5s = mature.start
            m3e = mature.end
            if abs(m5s-premirna.start) < abs(m3e-premirna.end):
                m3e = premirna.end
            else:
                m5s = premirna.start
        assert not id in mirs[chr][strand]
        mirs[chr][strand][id] = (m5s, m3e)
    lines = coding_introns.intersect(precursors, wa=True, wb=True, s=True)
    for line in lines:
        chr = line.chrom
        strand = line.strand
        intron_start = line.start
        intron_end = line.end
        attributes = line[17].split(";")
        for attribute in attributes:
            key, value = attribute.split("=")
            if key=="ID":
                break
        else:
            raise Exception("Failed to find ID")
        id = value
        m5s, m3e = mirs[chr][strand][id]
        # calculate downstream distance
        if strand=='+':
            upstream_dist           = abs(m5s - intron_start)
            downstream_dist         = abs(intron_end - m3e)
        elif strand=='-':
            downstream_dist         = abs(m5s - intron_start)
            upstream_dist           = abs(intron_end - m3e)
        if id in intronic:
            if min(downstream_dist, upstream_dist) > min(intronic[id]):
                continue
            elif min(downstream_dist, upstream_dist) == min(intronic[id]):
                if max(downstream_dist, upstream_dist) > max(intronic[id]):
                    continue
        intronic[id] = (downstream_dist, upstream_dist)
    mirtron_result = dict()
    for key in intronic:
        downstream_dist, upstream_dist = intronic[key]
        if downstream_dist < args.mirtron_distance or upstream_dist < args.mirtron_distance:
            name = 'Mirtron'
            if downstream_dist < args.mirtron_distance:
                name += '_3p'
            if upstream_dist < args.mirtron_distance:
                name += '_5p'
        else:
            name = 'Intronic'
        mirtron_result[key] = name

    # rewrite the original file
    handle = tempfile.NamedTemporaryFile(mode='wt', delete=False)
    for candidate in parse(candidates):
        premirna, matures = candidate
        assert premirna.fields[2]=='premiRNA'
        id = premirna.attrs['ID']
        category = mirtron_result.get(id, "Intergenic")
        premirna.attrs['Category'] = category
        line = str(premirna)
        handle.write(line)
        for mature in matures:
            line = str(mature)
            handle.write(line)
    handle.close()
    print("Overwriting", filename)
    shutil.move(handle.name, filename)

if __name__ == "__main__":
    sys.exit(main())
