# Supplementary material for: Comparative transcriptomics of primary cells in vertebrates
Source: Genome Res. 2020 Jul;30(7):951–61. doi: 10.1101/gr.255679.119 (PMC7397866; doi:10.1101/gr.255679.119)
Supplement: Supplemental Material [file supp_gr.255679.119_Supplemental_code.zip › Supplemental_code/Analysis/cmc.py]

import sys
import string
import pysam

try:
    from numpy import *
except ImportError:
    print("Please install Numerical Python (NumPy) version 1.3 or later")
    sys.exit(2)

__version__ = "2013.11.01"

class Mapping(list):
    pass

class sparsearray:
    def __init__(self, index):
        index = set(index)
        index = list(index)
        index.sort()
        n = len(index)
        self.index = array(index, int)
        self.value = zeros(n)
    def __getitem__(self, key):
        if type(key)==slice:
            start, stop, step = key.start, key.stop, key.step
            i = self.index.searchsorted(start)
            j = i + self.index[i:].searchsorted(stop)
            return self.value[i:j]
        else:
            i = self.index.searchsorted(key)
            if i==len(self.index) or self.index[i]!=key:
                return 0.0
            else:
                return self.value[i]
    def __setitem__(self, key, value):
        n = len(self.index)
        if n==0:
            return
        elif type(key)==slice:
            start, stop, step = key.start, key.stop, key.step
            if start is None and stop is None and step is None:
                self.value[:] = value
            else:
                i = self.index.searchsorted(start)
                j = i + self.index[i:].searchsorted(stop)
                self.value[i:j] = value
        else:
            i = self.index.searchsorted(key)
            if i > len(self.index):
                raise IndexError("index out of bounds")
            self.value[i] = value

def parse_md(md):
    result = []
    number = ""
    deletion = ""
    for c in md:
        if c in "0123456789":
            if deletion:
                result.append(deletion)
                deletion = ""
                number = ""
            number += c
        elif c=='^':
            result.append(number)
            deletion = "^"
            number = ""
        elif deletion:
            deletion += c
        else:
            if number!="":
                result.append(number)
            result.append(c)
            number = ""
    assert deletion==""
    if number!="":
        result.append(number)
    return result

def create_alignment(cigar, md, start, strand):
    n = sum([count for operation, count in cigar])
    i = 0
    status = zeros(n, int32)
    for operation, count in cigar:
        if operation=='M':
            pass
        elif operation in 'IS':
            status[i:i+count] = 3
        elif operation=='D':
            status[i:i+count] = 2
        else:
            raise Exception("Unknown operation in cigar line: %s" % operation)
        i += count
    i = 0
    for operation in md:
        if operation[0] in string.digits:
            m = int(operation)
            j = 0
            while j < m:
                if status[i]!=3:
                    j += 1
                i += 1
            while i < n and status[i]==3:
                i += 1
        elif operation.startswith('^'):
            deletion = operation[1:]
            m = len(deletion)
            i += m
        else:
            status[i] = 1 # operation contains the mismatched nucleotide
            i += 1
    assert i==n
    position = zeros(n, int32)
    i = 0
    if strand=='+':
        j = start
        for operation, count in cigar:
            if operation in 'MD':
                position[i:i+count] = arange(j,j+count)
                j += count
            elif operation in 'IS':
                position[i:i+count] = j
            else:
                raise Exception("Unknown operation in cigar line: %s" % operation)
            i += count
        if operation=='S':
            position[-count:] -= 1
    elif strand=='-':
        status = status[::-1]
        cigar = cigar[::-1]
        j = 0
        for operation, count in cigar:
            if operation in 'MD':
                position[i:i+count] = arange(j,j-count,-1)
                j -= count
            elif operation in 'IS':
                position[i:i+count] = j
            else:
                raise Exception("Unknown operation in cigar line: %s" % operation)
            i += count
        if operation=='S':
            start -= count
        position += start-position[-1]
    return position, status

translation = str.maketrans("ACGT", "TGCA")

def reverse_complement(sequence):
    return sequence[::-1].translate(translation)

def read_mappings(input_filename, skip=False):
    if input_filename.endswith(".bam"):
        mode = 'rb'
    elif input_filename.endswith(".sam"):
        mode = 'r'
    else:
        raise Exception("Should not get here")
    try:
        handle = pysam.Samfile(input_filename, mode)
    except IOError:
        print("Failed to open input file", input_filename)
        sys.exit(2)
    mappings = {}
    for line in handle:
        flag = line.flag
        if flag & 4:
            # unmapped
            continue
        elif flag & 16:
            strand = '-'
        else:
            strand = '+'
        rname = line.rname
        chromosome = handle.getrname(rname)
        start = line.pos
        cigar = tuple(("MID"[index], count) for index, count in line.cigar)
        tag = line.query
        weight = None
        count = 1.0
        if chromosome=='chrM':
            annotated = True
        else:
            annotated = False
        for key, value in line.tags:
            if key=="MD":
                md = parse_md(value)
            elif key=="XW":
                weight = value
            elif key=="XC":
                count = value
            elif key=="YA":
                if value!='None':
                    annotated = True
        if strand=='-':
            tag = reverse_complement(tag)
        if not tag in mappings:
            mappings[tag] = Mapping()
            mappings[tag].weight = []
            mappings[tag].count = count
            if skip==True: # otherwise we don't care
                mappings[tag].annotated = annotated
        else:
            assert mappings[tag].count == count
            if skip==True:
                if mappings[tag].annotated==True and annotated==False:
                    # No point to include this mapping
                    continue
                elif mappings[tag].annotated==False and annotated==True:
                    # Throw away all unannotated mappings accumulated so far
                    mappings[tag] = Mapping()
                    mappings[tag].weight = []
                    mappings[tag].count = count
                    mappings[tag].annotated = annotated
        position, status = create_alignment(cigar, md, start, strand)
        if strand=='+':
            end = position[-1]+1
        elif strand=='-':
            end = position[0]+1
        mappings[tag].append([chromosome, strand, start, end, status, position])
        if weight!=None:
            mappings[tag].weight.append(weight)
    for tag in mappings:
        if mappings[tag].weight:
            mappings[tag].weight = array(mappings[tag].weight)
        else:
            n = len(mappings[tag])
            mappings[tag].weight = ones(n)
        mappings[tag].weight /= sum(mappings[tag].weight)
    handle.close()
    return mappings

def create_prior(mappings):
    MAXSIZE = 20000
    prior = {}
    for tag in mappings:
        for row in mappings[tag]:
            [chromosome, strand, start, end] = row[:4]
            if not chromosome in prior:
                prior[chromosome] = {'+': [], '-': []}
            prior[chromosome][strand].extend(range(start, end))
            n = len(prior[chromosome][strand])
            if n > MAXSIZE:
                prior[chromosome][strand] = list(set(prior[chromosome][strand]))
                if len(prior[chromosome][strand])==MAXSIZE:
                    raise Exception("Failed to reduce memory")
                MAXSIZE = int(1.2*n)
    for chromosome in prior:
        for strand in '+-':
            prior[chromosome][strand] = sparsearray(prior[chromosome][strand])
    return prior

def choose(mappings, prior, profile):
    ends = (len(profile)-1)//2
    logprofile = log(profile)
    maxchange = 0.0
    totalchange = 0.0
    totaltags = 0.0
    for tag in mappings:
        m = mappings[tag]
        n = len(m)
        oldweight = array(m.weight[:])
        m.weight[:] = 0.0
        for i in range(n):
            [chromosome, strand, start, end] = m[i][:4]
            m.weight[i] = prior[chromosome][strand][start:end].mean()
        total = sum(m.weight)
        pseudocounts = sqrt(total)
        m.weight += pseudocounts / n
        m.weight /= (total + pseudocounts)
        m.weight = log(m.weight)
        for i in range(n):
            status = array(m[i][4], dtype=bool)
            factor = dot(logprofile[:ends], status[:ends])
            factor += dot(logprofile[-ends:], status[-ends:])
            factor += logprofile[ends] * sum(status[ends:-ends])
            m.weight[i] += factor
        m.weight -= mean(m.weight) # to avoid roundoff errors
        m.weight = exp(m.weight)
        total = sum(m.weight)
        m.weight /= total
        weight_difference = abs(m.weight-oldweight)
        maxchange = max(max(weight_difference), maxchange)
        totalchange += 0.5*sum(weight_difference)*mappings[tag].count
        totaltags += mappings[tag].count
    return maxchange, totalchange, totaltags

def calculate_prior(mappings, prior):
    for chromosome in prior:
        for strand in prior[chromosome]:
            prior[chromosome][strand][:] = 0.0
    for tag in mappings:
        m = mappings[tag]
        value = float(m.count)
        n = len(m)
        for i in range(n):
            weight = m.weight[i]
            [chromosome, strand, start, end] = m[i][:4]
            row = prior[chromosome][strand][start:end]
            if value*weight < 0: 
                print(tag, i, value, weight)
                raise Exception
            row += value*weight
            # This is more efficient than
            # prior[chromosome][strand][start:end] += value*weight

def calculate_profile(mappings, profile):
    ends = (len(profile)-1)//2
    profile[:] = 0.0
    total = zeros(len(profile))
    for tag in mappings:
        m = mappings[tag]
        count = m.count
        n = len(m)
        for i in range(n):
            [chromosome, strand, start, end] = m[i][:4]
            status = array(m[i][4], dtype=bool)
            value = count * m.weight[i]
            profile[:ends] += status[:ends] * value
            profile[-ends:] += status[-ends:] * value
            profile[ends] += sum(status[ends:-ends]) * value
            total[:ends] += value
            total[-ends:] += value
            total[ends] += (len(status)-2*ends) * value
    pseudocounts = sqrt(total)
    profile[:] += pseudocounts
    total += pseudocounts
    profile[:] /= total

def save(input_filename, output_filename, mappings, cl, skip=False):
    if input_filename.endswith(".bam"):
        mode = 'rb'
    elif input_filename.endswith(".sam"):
        mode = 'r'
    else:
        raise Exception("Should not get here")
    try:
        input = pysam.Samfile(input_filename, mode)
    except IOError:
        print("Failed to open input file", input_filename)
        sys.exit(2)
    if output_filename.endswith(".bam"):
        mode = 'wb'
    elif output_filename.endswith(".sam"):
        mode = 'wh'
    header = input.header
    if not 'PG' in header:
        header['PG'] = []
    header['PG'].append({'ID': 'cmc',
                         'PN': 'cmc',
                         'VN': __version__,
                         'CL': '"%s"' % cl})
    try:
        output = pysam.Samfile(output_filename, mode, header=header)
    except IOError:
        print("Failed to open BAM file %s for writing" % output_filename)
        sys.exit(2)
    d = {}
    for line in input:
        flag = line.flag
        if flag & 16:
            strand = '-'
        else:
            strand = '+'
        sequence = line.seq
        if strand=='-':
            sequence = reverse_complement(sequence)
        if sequence in mappings:
            if skip==True:
                rname = line.rname
                chromosome = input.getrname(rname)
                if chromosome=='chrM':
                    annotated = True
                else:
                    for key, value in line.tags:
                        if key=="YA" and value!='None':
                            annotated = True
                            break
                    else:
                        annotated = False
                if mappings[sequence].annotated==True and annotated==False:
                    continue
                if mappings[sequence].annotated==False and annotated==True:
                    raise Exception
            if not sequence in d:
                d[sequence] = 0
            k = d[sequence]
            d[sequence] += 1
            # Convert from a Numpy float to a Python float (needed by pysam)
            weight = float(mappings[sequence].weight[k])
            tag = ('XW', weight)
            tags = line.tags
            n = len(tags)
            for i in range(n):
                key, value = tags[i]
                if key=='XW':
                    tags[i] = tag
                    break
            else:
                tags.append(tag)
            line.tags = tags
        output.write(line)
    output.close()
    input.close()

def version():
    print("""\
Cross-mapping correction version %s.
Copyright (C) 2009-2013 Michiel JL de Hoon (mdehoon@gsc.riken.jp),
RIKEN Omics Science Center, Yokohama, Japan.
    """ % __version__)

def usage():
    version()
    print("""\
Usage:

python cmc.py -i <inputfile.[sam|bam]>
              -o <outputfile.[sam|bam]> [-n iterations] [-e ends] [-s ]

     Options:
        -i <inputfile>     name of the input file in SAM or BAM format. The
                           filename should correspondingly end in .sam
                           or .bam.
        -o <outputfile>    name of the output file. The filename should end in
                           .sam or .bam to produce a SAM or a BAM file,
                           correspondingly.
        -n iterations      number of iterations to run (default: 1)
        -e ends            number of nucleotides at the ends of the alignment
                           for which a separate error rate is calculated
                           (default: 3)
        -s                 skip mappings to unannotated loci if the tag can
                           be mapped to an annotated locus or to chrM

The input SAM/BAM file should have the MD:s: field to show any mismatches in
the alignment; see the SAM file format description for more information. This
field can be generated using the samtools software.

In addition, each line in the SAM/BAM file should have an XC:i:<number>
field, where <number> is the count of the sequence (i.e., how often it
appeared in the library).

Optionally, each line can contain a XW:f:<weight> field, where the weight is
the initial weight to be used in the iteration.
""")

def main(argv):
    import getopt
    iterations = 1
    ends = 3
    try:
        opts, args = getopt.getopt(argv, "vhi:o:n:e:s", ["--version", "--help"])
    except getopt.GetoptError as error:
        print(str(error))
        usage()
        sys.exit(2)
    input_filename = None
    output_filename = None
    skip = False
    for opt, arg in opts:
        if opt in ("-h", "--help"):
            usage()
            sys.exit()
        elif opt in ("-v", "--version"):
            version()
            sys.exit()
        elif opt in ("-s", "--skip"):
            skip = True
        elif opt=="-i":
            input_filename = arg
        elif opt=="-o":
            output_filename = arg
        elif opt=="-n":
            iterations = int(arg)
        elif opt=="-e":
            ends = int(arg)
    if not input_filename or not output_filename:
        usage()
        sys.exit(2)
    if not input_filename[-4:] in ('.sam', '.bam'):
        print("Input file should be a SAM or BAM file, with the file name ending in .sam or .bam, correspondingly")
        sys.exit(2)
    if not output_filename[-4:] in ('.sam', '.bam'):
        print("The name of the output file should end in .sam or .bam to to create a SAM or a BAM file, correspondingly")
        sys.exit(2)
    cl = ' '.join(sys.argv)
    print("Reading mappings ...")
    mappings = read_mappings(input_filename, skip)
    profile = ones(2*ends+1)
    print("Creating prior ...")
    prior = create_prior(mappings)
    for iteration in range(iterations):
        print("Running iteration %d of %d" % (iteration+1, iterations),)
        calculate_prior(mappings, prior)
        calculate_profile(mappings, profile)
        maxchange, totalchange, total = choose(mappings, prior, profile)
        print("max change: %5.3f, relative change: %5.3g" % (maxchange, totalchange / total))
        # The "change" variable can be used to assess the convergence rate
    print("Iteration finished; saving results to", output_filename)
    save(input_filename, output_filename, mappings, cl, skip)
    print(profile)
    print("Finished")

if __name__ == "__main__":
    main(sys.argv[1:])
