# Supplementary material for: Comparative transcriptomics of primary cells in vertebrates
Source: Genome Res. 2020 Jul;30(7):951–61. doi: 10.1101/gr.255679.119 (PMC7397866; doi:10.1101/gr.255679.119)
Supplement: Supplemental Material [file supp_gr.255679.119_Supplemental_code.zip › Supplemental_code/Analysis/compress.py]

import sys
import os
import pysam
from Bio.Seq import reverse_complement


def parse_cigar(cigar):
    """
    Parse CIGAR string and return pysam-suitable tuples.

    MIDNSHP => 0123456

    >>> parse_cigar("4S17M8D4M9I3H")
    [(4, 4), (0, 17), (2, 8), (0, 4), (1, 9), (5, 3)]
    """
    # maps operations to their integer encodings
    ops = dict( (i,j) for (j, i) in enumerate('MIDNSHP') )
    result = []
    n = ''
    for c in cigar:
        if c.isdigit():
            n += c
        elif c in ops:
            result.append( (ops[c], int(n)) )
            n = ''
    return tuple(result)

def analyze_cigar(cigar):
    length = 0
    insertion = 0
    deletion = 0
    clipleft = 0
    clipright = None
    cigar = list(cigar)
    operation, count = cigar[0]
    if operation==4: # soft clip
        clipleft = count
        cigar = cigar[1:]
    operation, count = cigar[-1]
    if operation==4: # soft clip
        clipright = -count
        cigar = cigar[:-1]
    for operation, count in cigar:
        if operation==0:
            length += count
        elif operation==2:
            length += count
            deletion += count
        elif operation==1:
            insertion += count
        elif operation==3:
            return None, None, None
        else:
            raise Exception
    return length, insertion, deletion

def write_hits(output, sequence, hits, count):
    alignments = []
    for hit in hits:
        chromosome, strand, start, cigar = hit
        length, insertion, deletion = analyze_cigar(cigar)
        if length is None:
            continue
        assert length+insertion-deletion==len(sequence)
        end = start + length
        genome_sequence = genome.fetch(chromosome, start, end).upper()
        if 'N' in genome_sequence:
            continue
        if len(genome_sequence) < length:
            continue
        alignment = pysam.AlignedRead()
        alignment.qname = sequence
        if strand=='+':
            alignment.flag = 0
            alignment.seq = sequence
        elif strand=='-':
            alignment.flag = 16
            alignment.seq = reverse_complement(sequence)
        else:
            raise Exception
        alignment.rname = handle.gettid(chromosome)
        alignment.pos = start
        alignment.cigar = cigar
        alignment.mrnm = -1
        alignment.mpos = -1
        alignments.append(alignment)
    if alignments:
        weight = 1.0 / len(alignments)
        for alignment in alignments:
            tags = []
            tag = ('XC', count)
            tags.append(tag)
            tag = ('XW', weight)
            tags.append(tag)
            alignment.tags = tags
            output.write(alignment)
    return len(alignments)

path = sys.argv[1]
path = os.path.normpath(path)
directory, filename = os.path.split(path)
components = directory.split(os.path.sep)
directory = components[-1]
words = directory.split(".")
organism = words[0]

basename, extension = os.path.splitext(filename)
assert extension=='.bam'

if organism=='human':
    assembly = 'hg19'
elif organism=='mouse':
    assembly = 'mm9'
elif organism=='rat':
    assembly = 'rn6'
elif organism=='dog':
    assembly = 'canFam3'
elif organism=='chicken':
    assembly = 'galGal5'


try:
    os.mkdir(directory)
except OSError as e:
    if e.errno==17 and e.strerror=='File exists':
        pass
    else:
        raise e

handle = pysam.Samfile(path, "rb")
header = handle.header
chromosomes = []
for line in header['SQ']:
    line['AS'] = assembly
    chromosome = line['SN']
    chromosomes.append(chromosome)
handle.close()

if 'chrY' in chromosomes:
    assembly += "_male"
elif 'chrW' in chromosomes:
    assembly += "_female"
elif 'chrX' in chromosomes:
    assembly += "_female"
elif 'chrZ' in chromosomes:
    assembly += "_male"
else:
    raise Exception
genome_path = "/analysisdata/genomes/%s.fa" % assembly

print("Parsing secondary alignments")
handle = pysam.Samfile(path, "rb")
output = pysam.Samfile(filename, "wb", header=header)
for line in handle:
    flag = line.flag
    if flag & 4:
        continue
    tid = line.tid
    pos = line.pos
    cigar = tuple(line.cigar)
    alignment = (tid, pos, flag, cigar)
    line.mapq = 255
    line.qual = None
    alignments = [alignment]
    for tag in line.tags:
        key, value = tag
        if key=='XA':
            if isinstance(value, int):
                continue
            mappings = value.split(";")
            for mapping in mappings:
                if mapping=='':
                    continue
                chromosome, position, cigar, nm = mapping.split(",")
                tid = handle.gettid(chromosome)
                cigar = parse_cigar(cigar)
                position = int(position)
                if position < 0:
                    strand = '-'
                    position = -position
                else:
                    strand = '+'
                position -= 1 # Python counting
                if strand=='+':
                    flag = 0
                elif strand=='-':
                    flag = 16
                flag |= 0x100
                alignment = (tid, position, flag, cigar)
                alignments.append(alignment)
    # sometimes the same alternative alignment is listed twice
    alignments = sorted(set(alignments))
    tags = []
    for tag in line.tags:
        if tag[0]=='YG':
            tags.append(tag)
    line.tags = tags
    for alignment in alignments:
        tid, pos, flag, cigar = alignment
        line.tid = tid
        line.pos = pos
        line.flag = flag
        line.cigar = cigar
        output.write(line)
output.close()
handle.close()
path = os.path.join(directory, filename)
os.rename(filename, path)

print("Sorting")
pysam.sort("-n", path, "-o", filename)
os.rename(filename, path)

def remove_clips(sequence, line):
    # MIDNSHP
    if line.flag & 16:
        sequence = reverse_complement(sequence)
    cigar = line.cigar
    operation, count = cigar[0]
    if operation==4:
        sequence = sequence[count:]
        cigar = cigar[1:]
    operation, count = cigar[-1]
    if operation==4:
        sequence = sequence[:-count]
        cigar = cigar[:-1]
    line.cigar = cigar
    if line.flag & 16:
        line.seq = reverse_complement(sequence)
    else:
        line.seq = sequence
    return sequence
 
def write_buffer(output, sequence, buffer):
    alignments = set((line.tid, line.flag, line.pos, tuple(line.cigar)) for line in buffer)
    n = len(alignments)
    m = len(buffer)
    tag = ("XN", n)
    tags = [tag]
    for line in buffer:
        if m!=n:
            qname, count = line.qname.split('-')
            assert n * int(count)==m
            for tag in line.tags:
                if tag[0]=='YG':
                    break
            else:
                raise Exception("Failed to find YG tag though we expected to find it")
            assert n==tag[1]
        query = remove_clips(sequence, line)
        if line.flag & 16:
            query = reverse_complement(query)
        assert query==line.query
        line.qname = query
        line.tags = tags
        output.write(line)

print("Replacing read name by sequence")
flags = set()
buffer = []
current_qname = None
handle = pysam.Samfile(path, "rb")
output = pysam.Samfile(filename, "wb", header=header)
for line in handle:
    flags.add(line.flag)
    qname = line.qname
    if qname!=current_qname:
        if current_qname is not None:
            write_buffer(output, sequence, buffer)
        buffer = []
        current_qname = qname
    buffer.append(line)
    if not line.flag & 0x100:
        sequence = line.seq
        if line.flag & 16:
            sequence = reverse_complement(sequence)
if buffer:
    write_buffer(output, sequence, buffer)
del buffer
handle.close()
output.close()

print("Flags observed:", flags)

os.rename(filename, path)
print("Sorting on name")
pysam.sort("-n", path, "-o", filename)
os.rename(filename, path)

print("Reading genome")
genome = pysam.Fastafile(genome_path)

skip = 0
total = 0
print("Reading BAM file")
handle = pysam.Samfile(path, 'rb')
output = pysam.Samfile(filename, 'wb', header=handle.header)
current = None
for line in handle:
    sequence = line.qname
    if sequence!=current:
        if current!=None:
            assert current < sequence
            written = write_hits(output, current, hits, count)
            if not written:
                skip += count
            total += count
        count = 0
        current = sequence
        hits = set()
    assert len(line.tags)==1
    tag = line.tags[0]
    key, value = tag
    assert key=='XN'
    count += 1.0/value
    chromosome = handle.getrname(line.tid)
    start = line.pos
    if line.flag & 16: # reverse strand
        strand = '-'
    else:
        strand = '+'
    cigar = tuple(line.cigar)
    hit = (chromosome, strand, start, cigar)
    hits.add(hit)
if current:
    written = write_hits(output, current, hits, count)
    if not written:
        skip += count
    total += count
handle.close()
output.close()
print("Total: %d; Skipped: %d" % (total, skip))

os.rename(filename, path)
pysam.sort(path, "-o", filename)
command = "/quality_control/2010/bin/samtools calmd -b %s %s > %s" % (filename, genome_path, path)
os.system(command)
os.remove(filename)
print("Finished")
