# Supplementary material for: Comparative transcriptomics of primary cells in vertebrates
Source: Genome Res. 2020 Jul;30(7):951–61. doi: 10.1101/gr.255679.119 (PMC7397866; doi:10.1101/gr.255679.119)
Supplement: Supplemental Material [file supp_gr.255679.119_Supplemental_code.zip › Supplemental_code/Analysis/convert_counts_to_tpm.py]

import os
import sys
import gzip
import pybedtools
from numpy import *

conserved, organism = sys.argv[1:]

def find_paths(organism, assembly, libraries):
    paths = {}
    directory = "/analysisdata/mirrors/F5_file_current/UPDATE_030_release_candidate_in_working_area/f5pipeline"
    for method in ('hCAGE', 'LQhCAGE'):
        subdirectory = "%s.primary_cell.%s" % (organism, method)
        subdirectory = os.path.join(directory, subdirectory)
        try:
            filenames = os.listdir(subdirectory)
        except FileNotFoundError:
            continue
        for filename in filenames:
            terms = filename.rsplit(".", 6)
            if len(terms) != 7:
                continue
            if terms[6] != "gz":
                continue
            if terms[5] != "bed":
                continue
            if terms[4] != "ctss":
                continue
            assert terms[3] == assembly
            sample, location = terms[2].split('-')
            sample = int(sample)
            box, coordinates = location[:-2], location[-2:]
            box = int(box)
            assert coordinates[0] in "ABCDEFGHI"
            assert coordinates[1] in "123456789"
            library = terms[1]
            if library not in libraries:
                continue
            path = os.path.join(subdirectory, filename)
            paths[library] = path
    for library in libraries:
        if library not in paths:
            raise Exception("Failed to find %s" % library)
    return paths

def parse(path):
    print("Reading", path)
    handle = gzip.open(path, 'rt')
    lines = pybedtools.BedTool(handle)
    total = 0
    for line in lines:
        chromosome = line.chrom
        position = line.start
        count = int(line.score)
        assert line.end == position + 1
        if chromosome.startswith("chrUn_"):
            continue
        if chromosome.endswith("_random"):
            continue
        total += count
    handle.close()
    return total

def read_total_tagcount(organism, libraries):
    if organism == 'human':
        assembly = 'hg19'
    elif organism == 'mouse':
        assembly = 'mm9'
    elif organism == 'rat':
        assembly = 'rn6'
    elif organism == 'dog':
        assembly = 'canFam3'
    elif organism == 'chicken':
        assembly = 'galGal5'
    else:
        raise Exception("Unknown organism '%s'" % organism)
    paths = find_paths(organism, assembly, libraries)
    totals = []
    for library in libraries:
        path = paths[library]
        total = parse(path)
        totals.append(total)
    totals = array(totals)
    return totals

input_filename = "cage.%s.%s.txt" % (organism, conserved)
output_filename = "cage.%s.%s.tpm.txt" % (organism, conserved)

print("Reading %s" % input_filename)
print("Writing %s" % output_filename)
input_handle = open(input_filename)
output_handle = open(output_filename, 'w')
line = next(input_handle)
words = line.rstrip().split('\t')
assert words[0] == 'Sample'
samples = words[1:]
libraries = []
for sample in samples:
    celltype, library = sample.split(".")
    libraries.append(library)

totals = read_total_tagcount(organism, libraries)

n = len(samples)
output_handle.write(line)

for line in input_handle:
    words = line.split()
    for i in range(n):
        count = float(words[i+1]) + 0.5
        total = totals[i]
        tpm = 1.e6 * count / total
        words[i+1] = str(tpm)
    line = "\t".join(words) + "\n"
    output_handle.write(line)
input_handle.close()
output_handle.close()
