# Supplementary material for: Comparative transcriptomics of primary cells in vertebrates
Source: Genome Res. 2020 Jul;30(7):951–61. doi: 10.1101/gr.255679.119 (PMC7397866; doi:10.1101/gr.255679.119)
Supplement: Supplemental Material [file supp_gr.255679.119_Supplemental_code.zip › Supplemental_code/Analysis/convert_mirbase_structures.py]

import sys
import os
import gzip
import collections
import pybedtools
from Bio import SeqIO
from Bio.Seq import reverse_complement
from Bio.pairwise2 import align
from numpy import *
import RNA

RNA.cvar.fold_constrained = 1

organism = sys.argv[1]

def read_mirbase_hairpins(organism, version="Release21"):
    hairpins = {}
    if organism=='human':
        threelettercode = 'hsa'
    elif organism=='mouse':
        threelettercode = 'mmu'
    elif organism=='rat':
        threelettercode = 'rno'
    elif organism=='dog':
        threelettercode = 'cfa'
    elif organism=='chicken':
        threelettercode = 'gga'
    else:
        raise Exception("Unknown organism %s" % organism)
    directory = "/osc-fs_home/mdehoon/Data/miRBase/%s" % version
    filename = "miRNA.str.gz"
    path = os.path.join(directory, filename)
    n = 120
    print("Reading", path)
    handle = gzip.open(path, 'rt')
    for line1 in handle:
        line2 = next(handle)
        line3 = next(handle).rstrip().upper()
        line4 = next(handle).rstrip().upper()
        line5 = next(handle).rstrip().upper()
        line6 = next(handle).rstrip().upper()
        line7 = next(handle).rstrip().upper()
        line8 = next(handle)
        fiveprimesequence = array([' ']*n)
        basepairs = zeros(2*n, 'i')
        extra = ''
        threeprimesequence = array([' ']*n)
        assert line1.startswith(">")
        words = line1[1:].split()
        premiRNA = words[0]
        energy = words[1]
        assert energy[0]=='(' and energy[-1]==')'
        energy = float(energy[1:-1])
        tlc, name = premiRNA.split('-', 1)
        if tlc!=threelettercode:
            continue
        assert line2.strip()==''
        for i, c in enumerate(line3):
            assert c in 'ACGU- '
            fiveprimesequence[i] = c
        for i, c in enumerate(line4):
            assert c in 'ACGU- '
            if c==' ':
                assert fiveprimesequence[i] in 'ACGU-'
            elif c in 'ACGU-':
                assert fiveprimesequence[i]==' '
                fiveprimesequence[i] = c
        m = len(line5)
        for i in range(m):
            assert i < n
            c = line5[i]
            if i==m-1:
                if c in 'ACGUN':
                    extra = c
                    break
            assert c in ' |'
            if c=='|':
                basepairs[i] = 1
        for i, c in enumerate(line6):
            assert c in 'ACGUN- '
            threeprimesequence[i] = c
        for i, c in enumerate(line7):
            assert c in 'ACGU- '
            if c==' ':
                assert threeprimesequence[i] in 'ACGU-'
            elif c in 'ACGU-':
                assert threeprimesequence[i]==' '
                threeprimesequence[i] = c
        assert line8.strip()==''
        fiveprimesequence = ''.join(fiveprimesequence)
        threeprimesequence = ''.join(threeprimesequence)
        if extra:
            sequence = fiveprimesequence + extra + threeprimesequence[::-1]
            basepairs = resize(basepairs, 2*n+1)
            basepairs[n+1:] = basepairs[:n][::-1]
        else:
            sequence = fiveprimesequence + threeprimesequence[::-1]
            basepairs[n:] = basepairs[:n][::-1]
        structure = ""
        m = sum(basepairs)
        assert m%2==0
        m /= 2
        j = 0
        for c, b in zip(sequence, basepairs):
            if c in 'ACGUN':
                if b==1:
                    if j < m:
                        structure += '('
                    else:
                        structure += ')'
                    j += 1
                    continue
                else:
                    structure += "."
            assert b==0
        sequence = sequence.replace(' ', '').replace('-', '')
        hairpin = (sequence, structure, energy)
        hairpins[premiRNA] = hairpin
    handle.close()
    return hairpins

def parse_mirbase_premirnas(organism, version="Release21"):
    if organism=='human':
        threelettercode = 'hsa'
    elif organism=='mouse':
        threelettercode = 'mmu'
    elif organism=='rat':
        threelettercode = 'rno'
    elif organism=='dog':
        threelettercode = 'cfa'
    elif organism=='chicken':
        threelettercode = 'gga'
    else:
        raise Exception("Unknown organism %s" % organism)
    directory = "/osc-fs_home/mdehoon/Data/miRBase/%s" % version
    filename = "hairpin.fa.gz"
    path = os.path.join(directory, filename)
    print("Reading", path)
    handle = gzip.open(path, 'rt')
    records = SeqIO.parse(handle, 'fasta')
    for record in records:
        name = record.id
        tlc, mirna = name.split('-', 1)
        if tlc==threelettercode:
            yield record
    handle.close()
 
def read_mirbase_precursor_loci(organism, version="Release21"):
    directory = "/osc-fs_home/mdehoon/Data/miRBase"
    if organism=='human':
        filename = "hsa.hg19.gff3"
    elif organism=='mouse':
        filename = "mmu.mm9.gff3"
    elif organism=='rat':
        filename = "rno.rn6.gff3"
    elif organism=='dog':
        filename = "cfa.gff3"
    elif organism=='chicken':
        filename = "gga.galGal5.gff3"
    else:
        raise Exception("Unknown assembly %s" % assembly)
    path = os.path.join(directory, version, filename)
    print("Reading", path)
    lines = pybedtools.BedTool(path)
    loci = collections.defaultdict(list)
    for line in lines:
        if line.fields[2]!="miRNA_primary_transcript":
            continue
        chromosome = line.chrom
        strand = line.strand
        start = line.start
        end = line.end
        locus = (chromosome, strand, start, end)
        name = line.attrs['Name']
        loci[name].append(locus)
    return loci

def read_genome(organism):
    directory = "/analysisdata/genomes/"
    if organism=='human':
        assembly = 'hg19'
        gender = 'male'
    elif organism=='mouse':
        assembly = 'mm9'
        gender = 'male'
    elif organism=='rat':
        assembly = 'rn6'
        gender = 'male'
    elif organism=='dog':
        assembly = 'canFam3'
        gender = 'male'
    elif organism=='chicken':
        assembly = 'galGal5'
        gender = 'female'
    filename = "%s_%s.fa" % (assembly, gender)
    path = os.path.join(directory, filename)
    print("Reading", path)
    handle = open(path)
    records = SeqIO.parse(handle, 'fasta')
    genomes = {}
    for record in records:
        chromosome = record.id
        genome = str(record.seq).upper()
        genomes[chromosome] = genome
    handle.close()
    return genomes


genome = read_genome(organism)
loci = read_mirbase_precursor_loci(organism, version="Release21")
hairpins = read_mirbase_hairpins(organism, version="Release21")
records = parse_mirbase_premirnas(organism)
filename = "%s.fantom.mirbase.structures.fa" % organism
print("Writing", filename)
handle = open(filename, 'w')
for record in records:
    name = record.id
    sequence, structure, energy = hairpins[name]
    assert sequence==str(record.seq)
    assert record.description.startswith(name)
    sequence = sequence.replace('U', 'T')
    assert len(sequence)==len(structure)
    current_sequences = set()
    for locus in loci[name]:
        chromosome, strand, start, end = locus
        if chromosome not in genome:
            print("%s is on chromosome %s; skipping" % (name, chromosome))
            continue
        current_sequence = genome[chromosome][start:end]
        if strand=='-':
            current_sequence = reverse_complement(current_sequence)
        current_sequences.add(current_sequence)
    if len(current_sequences) == 0:
        print("%s not found; skipping" % name)
        continue
    else:
        assert len(current_sequences) == 1
        current_sequence = current_sequences.pop()
    if sequence!=current_sequence:
        alignments = align.globalxx(sequence, current_sequence)
        alignment = alignments[0]
        pattern, current_pattern = alignment[:2]
        aligned_structure = ''
        i = 0
        for p in pattern:
            if p in 'ACGT':
               s = structure[i]
               if s=='(':
                   s = '<'
               if s==')':
                   s = '>'
               aligned_structure += s
               i+=1
            else:
               assert p=='-'
               aligned_structure += "."
        assert len(current_pattern)==len(aligned_structure)
        constraint = ""
        for p, s in zip(current_pattern, aligned_structure):
            if p in 'ACGT':
                constraint += s
        print(name)
        print(sequence)
        print(structure)
        print(energy)
        sequence = current_sequence
        print(sequence)
        print(constraint)
        structure, energy = RNA.fold(sequence, constraint)
        print(structure)
        print(energy)
        x = input()
    handle.write(">%s\n" % record.description)
    handle.write("%s\n" % sequence)
    handle.write("%s (%6.2f)\n" % (structure, energy))
handle.close()
