# Supplementary material for: Comparative transcriptomics of primary cells in vertebrates
Source: Genome Res. 2020 Jul;30(7):951–61. doi: 10.1101/gr.255679.119 (PMC7397866; doi:10.1101/gr.255679.119)
Supplement: Supplemental Material [file supp_gr.255679.119_Supplemental_code.zip › Supplemental_code/Analysis/convert_mirdeep2_output.py]

import sys
import csv
import os
import functools
import pybedtools

dataset = sys.argv[1]

def parse_candidates(dataset):
    directory = "/osc-fs_home/mdehoon/Data/Fantom5/sRNA/UPDATE_030/miRDeep"
    filename = "result_%s.csv" % dataset
    path = os.path.join(directory, filename)
    print("Reading", path)
    handle = open(path)
    for line in handle:
        if line.strip()=="novel miRNAs predicted by miRDeep2":
            break
    candidates = csv.DictReader(handle, delimiter='\t')
    def compare(candidate1, candidate2):
        locus1 = candidate1['precursor coordinate']
        chromosome1, start_end, strand1 = locus1.split(":")
        start, end = start_end.split("..")
        start1 = int(start)
        end1 = int(end)
        if strand1=='+':
            start1 -= 1
            end1 -= 1
        locus2 = candidate2['precursor coordinate']
        chromosome2, start_end, strand2 = locus2.split(":")
        start, end = start_end.split("..")
        start2 = int(start)
        end2 = int(end)
        if strand2=='+':
            start2 -= 1
            end2 -= 1
        if chromosome1!=chromosome2:
            for chromosome in ('chrY', 'chrX', 'chrZ', 'chrW', 'chrM'):
                if chromosome1==chromosome:
                    return +1
                if chromosome2==chromosome:
                    return -1
            chromosome1 = int(chromosome1[3:])
            chromosome2 = int(chromosome2[3:])
            if chromosome1 < chromosome2:
                return -1
            if chromosome1 > chromosome2:
                return +1
            raise Exception("should not get here")
        if start1 < start2:
            return -1
        if start1 > start2:
            return +1
        if end1 < end2:
            return -1
        if end1 > end2:
            return +1
        if strand1=='+' and strand2=='-':
            return -1
        if strand1=='-' and strand2=='+':
            return +1
        return 0
    candidates = sorted(candidates, key=functools.cmp_to_key(compare))
    print("%d pre-miRNA candidates predicted by miRDeep" % len(candidates))
    nonoverlapping_candidates = {'+': [], '-': []}
    current_chromosome = None
    for candidate in candidates:
        locus = candidate['precursor coordinate']
        chromosome, start_end, strand = locus.split(":")
        if chromosome != current_chromosome:
            current_chromosome = chromosome
            current_position = {'+': -1, '-': -1}
        start, end = start_end.split("..")
        start = int(start)
        end = int(end)
        if strand=='+':
            start -= 1
            end -= 1
        if start >= current_position[strand]:
            nonoverlapping_candidates[strand].append(candidate)
        else:
            score = float(candidate['miRDeep2 score'])
            if score > float(nonoverlapping_candidates[strand][-1]['miRDeep2 score']):
                nonoverlapping_candidates[strand][-1] = candidate
        current_position[strand] = end
    nonoverlapping_candidates = nonoverlapping_candidates['+'] + nonoverlapping_candidates['-']
    nonoverlapping_candidates.sort(key=functools.cmp_to_key(compare))
    print("%d non-overlapping pre-miRNA candidates predicted by miRDeep" % len(nonoverlapping_candidates))
    return nonoverlapping_candidates

def convert(candidate):
    name = candidate['provisional id']
    locus = candidate['precursor coordinate']
    chromosome, start_end, strand = locus.split(":")
    start, end = start_end.split("..")
    premiRNA_start = int(start)
    premiRNA_end = int(end)
    if strand=='+':
        premiRNA_start -= 1
        premiRNA_end -= 1
    premiRNA_sequence = candidate['consensus precursor sequence']
    assert len(premiRNA_sequence)==premiRNA_end-premiRNA_start
    mature_sequence = candidate['consensus mature sequence']
    star_sequence = candidate['consensus star sequence']
    mature_start = premiRNA_sequence.index(mature_sequence)
    mature_end = mature_start + len(mature_sequence)
    if mature_sequence==star_sequence:
        star_start = premiRNA_sequence.index(star_sequence, mature_end)
    else:
        assert not mature_sequence in star_sequence
        assert not star_sequence in mature_sequence
        star_start = premiRNA_sequence.index(star_sequence)
    star_end = star_start + len(star_sequence)
    if strand=='+':
        mature_start += premiRNA_start
        mature_end += premiRNA_start
        star_start += premiRNA_start
        star_end += premiRNA_start
    elif strand=='-':
        mature_start, mature_end = premiRNA_end - mature_end, premiRNA_end - mature_start
        star_start, star_end = premiRNA_end - star_end, premiRNA_end - star_start
    premiRNA_name = "%s_premiRNA" % name
    mature_name = "%s_mature" % name
    star_name = "%s_star" % name
    fields = [chromosome, "miRDeep2", "premiRNA", str(premiRNA_start+1), str(premiRNA_end), ".", strand, ".", ""]
    premiRNA = pybedtools.create_interval_from_list(fields)
    premiRNA.attrs['ID'] = premiRNA_name
    fields = [chromosome, "miRDeep2", "miRNA", str(mature_start+1), str(mature_end), ".", strand, ".", ""]
    mature = pybedtools.create_interval_from_list(fields)
    mature.attrs['ID'] = mature_name
    mature.attrs['Derives_from'] = premiRNA_name
    fields = [chromosome, "miRDeep2", "miRNA", str(star_start+1), str(star_end), ".", strand, ".", ""]
    star = pybedtools.create_interval_from_list(fields)
    star.attrs['ID'] = star_name
    star.attrs['Derives_from'] = premiRNA_name
    return (premiRNA, mature, star)

candidates = parse_candidates(dataset)

filename = "%s.mirdeep2.candidates.gff" % dataset
print("Writing", filename)
handle = open(filename, 'w')
for candidate in candidates:
    premiRNA, mature, star = convert(candidate)
    for line in (premiRNA, mature, star):
        handle.write(str(line))
handle.close()
