# Supplementary material for: Comparative transcriptomics of primary cells in vertebrates
Source: Genome Res. 2020 Jul;30(7):951–61. doi: 10.1101/gr.255679.119 (PMC7397866; doi:10.1101/gr.255679.119)
Supplement: Supplemental Material [file supp_gr.255679.119_Supplemental_code.zip › Supplemental_code/Analysis/convert_osc_ctss.py]

import sys

try:
    filename = sys.argv[1]
except IndexError:
    filename = None

if filename is None:
    handle = sys.stdin
else:
    handle = open(filename)

for line in handle:
    if not line.startswith("##"):
        break
words = line.split()
assert words[:5]==['id', 'chrom', 'start.0base', 'end', 'strand']
ii = []
for i, word in enumerate(words[5:]):
    if word.startswith("raw."):
        ii.append(i+5)
for line in handle:
    words = line.split()
    chromosome = words[1]
    start = words[2]
    end = words[3]
    strand = words[4]
    count = 0
    for i in ii:
        word = words[i]
        value, zeros = word.split('.')
        assert zeros=='000000'
        value = int(value)
        count += value
    line = "%s\t%s\t%s\t%s:%s..%s,%s\t%s\t%s" % (chromosome,
                                                 start,
                                                 end,
                                                 chromosome,
                                                 start,
                                                 end,
                                                 strand,
                                                 count,
                                                 strand)
    print(line)

if filename is not None:
    handle.close()
