# Supplementary material for: Comparative transcriptomics of primary cells in vertebrates
Source: Genome Res. 2020 Jul;30(7):951–61. doi: 10.1101/gr.255679.119 (PMC7397866; doi:10.1101/gr.255679.119)
Supplement: Supplemental Material [file supp_gr.255679.119_Supplemental_code.zip › Supplemental_code/Analysis/count_mirbase_micrornas_in_mirdeep_predictions.py]

import os
import sys
from collections import defaultdict
import pybedtools

organism = sys.argv[1]
if len(sys.argv)==3 and sys.argv[2]=='randfold':
    filename = "%s.fantom.randfold.mirdeep2.candidates.gff" % organism
else:
    filename = "%s.fantom.mirdeep2.candidates.gff" % organism
    
directory = "/osc-fs_home/mdehoon/Data/Fantom5/sRNA/UPDATE_030/miRDeep"
path = os.path.join(directory, filename)
print("Reading", path)
handle = open(path)
lines = pybedtools.BedTool(handle)
loci = defaultdict(list)
for line in lines:
    if line.fields[2]=='premiRNA':
        name = line.attrs.get('Name')
        if name is not None:
            locus = (line.chrom, line.strand, line.start, line.end)
            loci[name].append(locus)
handle.close()
print(len(loci), "annotated miRNA precursor loci")
for name in sorted(loci):
    if len(loci[name])==1:
        continue
    print("Multiple pre-miRNAs for %s:" % name)
    for locus in loci[name]:
        print(locus)
