# Supplementary material for: Comparative transcriptomics of primary cells in vertebrates
Source: Genome Res. 2020 Jul;30(7):951–61. doi: 10.1101/gr.255679.119 (PMC7397866; doi:10.1101/gr.255679.119)
Supplement: Supplemental Material [file supp_gr.255679.119_Supplemental_code.zip › Supplemental_code/Analysis/count_paralogs_polycistrons.py]

import os
import sys
import pybedtools

organism = sys.argv[1]


premirnas = {}
directory = "/osc-fs_home/mdehoon/Data/Fantom5/sRNA/UPDATE_030"
for mirnaset in ('robust', 'permissive', 'novel'):
    keywords = ('CuratedPromoter','Promoter')
    filename = "%s.fantom.%s.gff" % (organism, mirnaset)
    path = os.path.join(directory, filename)
    print("Reading", path)
    handle = open(path)
    lines = pybedtools.BedTool(handle)
    for line in lines:
        field = line.fields[2]
        if field=='premiRNA':
            premirna = line.attrs['Name']
            if "-novelmir-" in premirna:
                continue
            for keyword in keywords:
                promoter = line.attrs.get(keyword)
                if promoter:
                    break
            else:
                continue
            if promoter not in premirnas:
                premirnas[promoter] = []
            premirnas[promoter].append(premirna)
    handle.close()

monocistronic = 0
polycistronic = 0
for promoter in premirnas:
    if len(premirnas[promoter]) > 1:
        polycistronic += 1
    else:
        monocistronic += 1

premirnas = {}

intronic = 0
intergenic = 0

if organism in ('human', 'mouse'):
    directory = "/osc-fs_home/mdehoon/Data/Fantom5/sRNA/UPDATE_024/miRBase/"
elif organism in ('rat', 'dog', 'chicken'):
    directory = "/osc-fs_home/mdehoon/Data/Fantom5/sRNA/UPDATE_030/miRBase/"
filename = "%s.fantom.mirbase.candidates.gff" % organism
path = os.path.join(directory, filename)
print("Reading", path)
handle = open(path)
lines = pybedtools.BedTool(handle)
for line in lines:
    field = line.fields[2]
    if field=='premiRNA':
        premirna = line.attrs['Name']
        alias = line.attrs['Alias']
        category = line.attrs['Category']
        if category in ('Intronic', 'Mirtron_3p', 'Mirtron_5p', 'Mirtron_3p_5p'):
            intronic += 1
        elif category=='Intergenic':
            intergenic += 1
        else:
            raise Exception("Unknown category %s" % category)
    else:
        assert field=='miRNA'
        assert line.attrs['Derives_from']==alias
        arm = line.attrs['Arm']
        if arm=='Passenger':
            continue
        assert arm=='Guide'
        mirna = line.attrs.get('Name')
        assert mirna is not None
        if mirna is None:
            mirna = line.attrs['Alias']
        if mirna not in premirnas:
            premirnas[mirna] = []
        premirnas[mirna].append(premirna)
handle.close()

total = len(premirnas)
paralogous = len([mirna for mirna in premirnas if len(premirnas[mirna]) > 1])
percentage = 100.0 * paralogous / total

print("Total number of mature miRNAs in miRBase: %d" % total)
print("Number of mature miRNAs in miRBase that have paralogs: %d (%f%%)" % (paralogous, percentage))

percentage = 100.0*monocistronic/float(monocistronic+polycistronic)
print("Monocistronic pri-miRNAs: %d (%f%%)" % (monocistronic, percentage))
percentage = 100.0*polycistronic/float(monocistronic+polycistronic)
print("Polycistronic pri-miRNAs: %d (%f%%)" % (polycistronic, percentage))

percentage = 100.0*intronic/float(intronic+intergenic)
print("Intronic: %d (%f%%)" % (intronic, percentage))
percentage = 100.0*intergenic/float(intronic+intergenic)
print("Intergenic: %d (%f%%)" % (intergenic, percentage))
