# Supplementary material for: Comparative transcriptomics of primary cells in vertebrates
Source: Genome Res. 2020 Jul;30(7):951–61. doi: 10.1101/gr.255679.119 (PMC7397866; doi:10.1101/gr.255679.119)
Supplement: Supplemental Material [file supp_gr.255679.119_Supplemental_code.zip › Supplemental_code/Analysis/create_fasta_files.py]

import os
import sys
import urllib.parse
import string
from numpy import mean
from collections import defaultdict
import pybedtools
from functools import cmp_to_key

from Bio import SeqIO
from Bio.Seq import reverse_complement
from Bio.Align import PairwiseAligner

organism = sys.argv[1]

def read_expression():
    directory = "/osc-fs_home/mdehoon/Data/Fantom5/sRNA"
    subdirectory = "UPDATE_024"
    filename = "human.fantom.expression.counts.txt"
    path = os.path.join(directory, subdirectory, filename)
    print("Reading", path)
    handle = open(path)
    line = next(handle)
    words = line.split()
    assert words[0] == 'miRNA'
    indices = []
    for index, word in enumerate(words[1:]):
        subdirectory, filename = os.path.split(word)
        if subdirectory != 'human.primary_cell.sRNA':
            continue
        name, library, sample, assembly, barcode, bam = filename.split(".")
        name = urllib.parse.unquote(name)
        assert library.startswith("SRhi")
        rnasample, location = sample.split('-')
        rnasample = int(rnasample)
        assert assembly == 'hg19'
        assert set(barcode).issubset('ACGT')
        assert bam == 'bam'
        celltype, donor = name.split(", ")
        assert donor in ('donor0', 'donor1', 'donor2', 'donor3', 'donor4', 'donor2 (GEA14)', 'donor3 (GEA15)')
        if celltype == 'Smooth Muscle Cells - Aortic':
            indices.append(index)
    assert len(indices) == 3
    expression = {}
    for line in handle:
        words = line.split()
        mirna = words[0].rstrip('*')
        words = words[1:]
        values = [float(words[index]) for index in indices]
        value = mean(values)
        expression[mirna] = value
    handle.close()
    total = sum(list(expression.values()))
    mirnas = []
    for mirna in expression:
        expression[mirna] = 1.e6 * expression[mirna] / total
    return expression

def read_genome(organism):
    if organism == 'human':
        assembly = 'hg19'
    elif organism == 'mouse':
        assembly = 'mm9'
    elif organism == 'rat':
        assembly = 'rn6'
    elif organism == 'dog':
        assembly = 'canFam3'
    elif organism == 'chicken':
        assembly = 'galGal5'
    else:
        raise Exception("Unknown organism '%s'" % organism)
    directory = "/analysisdata/genomes/"
    if organism=='chicken':
        gender = 'female'
    else:
        gender = 'male'
    filename = "%s_%s.fa" % (assembly, gender)
    path = os.path.join(directory, filename)
    print("Reading", path)
    handle = open(path)
    records = SeqIO.parse(handle, 'fasta')
    for record in records:
        yield record
    handle.close()

def read_mirnas(organism):
    loci = {}
    guides = defaultdict(list)
    matures = defaultdict(list)
    directory = "/osc-fs_home/mdehoon/Data/Fantom5/sRNA"
    if organism == 'human':
        datasets = ('robust', ) # 'permissive')
    else:
        datasets = ('robust', 'permissive', 'novel')
    if organism == 'human':
        subdirectory = 'UPDATE_024'
    elif organism in ('mouse', 'rat', 'dog', 'chicken'):
        subdirectory = 'UPDATE_030'
    else:
        raise Exception("Unknown organism %s" % organism)
    for dataset in datasets:
        filename = "%s.fantom.%s.gff" % (organism, dataset)
        path = os.path.join(directory, subdirectory, filename)
        print("Reading", path)
        handle = open(path)
        lines = pybedtools.BedTool(handle)
        for line in lines:
            category = line.fields[2]
            if category == 'premiRNA':
                premirna = line.attrs['Name']
                premirna_ID = line.attrs['ID']
                if premirna_ID.startswith("MI") and '_' in premirna_ID:
                    premirna_ID, instance = premirna_ID.split('_')
            elif category == 'miRNA':
                mature = line.attrs.get('Name')
                if mature is None:
                    mature = line.attrs.get('Alias')
                assert premirna_ID == line.attrs['Derives_from']
                matures[premirna].append(mature)
                arm = line.attrs['Arm']
                if arm == 'Guide':
                    guides[premirna].append(mature)
                else:
                    assert arm == 'Passenger'
                chromosome = line.chrom
                start = line.start
                end = line.end
                strand = line.strand
                locus = (chromosome, strand, start, end)
                key = (premirna, mature)
                if key not in loci:
                    loci[key] = []
                loci[key].append(locus)
        handle.close()
    if organism=='human':
        guides['hsa-let-7d'] = ['hsa-let-7d-5p']
        guides['hsa-mir-18b'] = ['hsa-miR-18b-5p']
        guides['hsa-mir-151a'] = ['hsa-miR-151a-5p']
        guides['hsa-mir-379'] = ['hsa-miR-379-3p']
        guides['hsa-mir-324'] = ['hsa-miR-324-3p']
        guides['hsa-mir-374a'] = ['hsa-miR-374a-3p']
        guides['hsa-mir-361'] = ['hsa-miR-361-5p']
        guides['hsa-mir-106b'] = ['hsa-miR-106b-5p']
        guides['hsa-mir-941-3'] = ['hsa-miR-941']
        guides['hsa-mir-129-2'] = ['hsa-miR-129-5p']
    return dict(matures), loci, guides

def compare(mirna1, mirna2):
    prefix = 'hsa-'
    if mirna1==mirna2:
        return 0
    assert mirna1.startswith(prefix)
    assert mirna2.startswith(prefix)
    mirna1 = mirna1[len(prefix):]
    mirna2 = mirna2[len(prefix):]
    if mirna1.startswith("novel") and mirna2.startswith("novel"):
        mirna1 = mirna1[5:]
        mirna2 = mirna2[5:]
    elif mirna1.startswith("novel"):
        return +1
    elif mirna2.startswith("novel"):
        return -1
    if mirna1.endswith('*'):
        mature1 = 'passenger'
        mirna1 = mirna1[:-1]
    else:
        mature1 = 'guide'
    if mirna2.endswith('*'):
        mature2 = 'passenger'
        mirna2 = mirna2[:-1]
    else:
        mature2 = 'guide'
    arm1 = None
    arm2 = None
    for arm in ("-5p", "-3p"):
        if mirna1.endswith(arm):
            arm1 = arm
            mirna1 = mirna1[:-3]
        if mirna2.endswith(arm):
            arm2 = arm
            mirna2 = mirna2[:-3]
    prefix1, number1 = mirna1.split("-", 1)
    prefix2, number2 = mirna2.split("-", 1)
    assert prefix1 in ('let', 'miR')
    assert prefix2 in ('let', 'miR')
    if prefix1=='let' and prefix2=='miR':
        return -1
    if prefix1=='miR' and prefix2=='let':
        return +1
    if '-' in number1:
        number1, paralog1 = number1.split('-')
    else:
        paralog1 = None
    if '-' in number2:
        number2, paralog2 = number2.split('-')
    else:
        paralog2 = None
    version1 = ''
    while number1[-1] in string.ascii_lowercase:
        version1 = number1[-1] + version1
        number1 = number1[:-1]
    version2 = ''
    while number2[-1] in string.ascii_lowercase:
        version2 = number2[-1] + version2
        number2 = number2[:-1]
    number1 = int(number1)
    number2 = int(number2)
    if number1 < number2:
        return -1
    if number1 > number2:
        return +1
    if version1!=version2:
        if version1 is None:
            return -1
        if version2 is None:
            return +1
        if version1 < version2:
            return -1
        if version1 > version2:
            return +1
        raise Exception("Should not get here")
    if paralog1 is None and paralog2 is None:
        if mature1=='guide' and mature2=='passenger':
            return -1
        elif mature1=='passenger' and mature2=='guide':
            return +1
        elif mature1=='guide' and mature2=='guide':
            if arm1 is None:
                assert arm2 is not None
                return -1
            if arm2 is None:
                assert arm1 is not None
                return +1
            if arm1=='-5p' and arm2=='-3p':
                return -1
            if arm1=='-3p' and arm2=='-5p':
                return +1
        elif mature1=='passenger' and mature2=='passenger':
            words1 = line1.split()
            words2 = line2.split()
            values1 = map(float, words1)
            values2 = map(float, words2)
            total1 = sum(values1)
            total2 = sum(values2)
            assert total1==0
            assert total2==0
            if arm1=='-5p' and arm2=='-3p':
                return -1
            elif arm1=='-3p' and arm2=='-5p':
                return +1
            else:
                raise Exception("Unexpected arms")
        else:
            raise Exception("Should not get here")
        raise Exception("Both strands are passenger")
    if paralog1 is None:
        return -1
    if paralog2 is None:
        return +1
    paralog1 = int(paralog1)
    paralog2 = int(paralog2)
    if paralog1 < paralog2:
        return -1
    if paralog1 > paralog2:
        return +1
    raise Exception("Should not get here")

expression = read_expression()

sequences = {}
matures, loci, guides = read_mirnas(organism)

if organism == 'human':
    threshold = 0
    for premirna in matures:
        maximum = 0
        for mature in matures[premirna]:
            value = expression.get(mature, 0)
            if value > maximum:
                maximum = value
                guide = mature
        if maximum < threshold:
            if premirna not in ('hsa-mir-593',
                                'hsa-mir-1273g',
                                'hsa-mir-7157',
                                'hsa-mir-7162'): # No annotated guide RNA
                del guides[premirna]
            continue
        assert len(guides[premirna])==1
        guides[premirna] = guides[premirna][0]
        continue
        if guide=='hsa-miR-455-3p' and guides[premirna]=='hsa-miR-455-5p':
            pass
        elif guide=='hsa-miR-199b-3p' and guides[premirna]=='hsa-miR-199b-5p':
            pass
        elif guide=='hsa-miR-493-3p' and guides[premirna]=='hsa-miR-493-5p':
            pass
        elif guide=='hsa-miR-7-1-3p' and guides[premirna]=='hsa-miR-7-5p':
            pass
        elif guide=='hsa-miR-541-5p' and guides[premirna]=='hsa-miR-541-3p':
            pass
        elif guide=='hsa-miR-500b-5p' and guides[premirna]=='hsa-miR-500b-3p':
            pass
        elif guide=='hsa-miR-3065-3p' and guides[premirna]=='hsa-miR-3065-5p':
            pass
        elif guide=='hsa-miR-1278' and guides[premirna]=='hsa-miR-1278-5p':
            pass
        elif guide=='hsa-miR-5001-3p' and guides[premirna]=='hsa-miR-5001-5p':
            pass
        elif guide=='hsa-miR-3138' and guides[premirna]=='hsa-miR-3138-5p':
            pass
        elif guide=='hsa-miR-580-3p' and guides[premirna]=='hsa-miR-580-5p':
            pass
        elif guide=='hsa-miR-491-3p' and guides[premirna]=='hsa-miR-491-5p':
            pass
        elif guide=='hsa-miR-219b-5p' and guides[premirna]=='hsa-miR-219b-3p':
            pass
        else:
            assert guide==guides[premirna]

sequences = {}
aligner = PairwiseAligner()
aligner.mismatch = -100000
aligner.gap_score = -100000
aligner.mode = 'local'

for key in loci:
    if len(loci[key]) > 1:
        premirna, mature = key
        print("Found more than once: %s, %s" % (premirna, mature))

records = read_genome(organism)
for record in records:
    chromosome = record.id
    genome = str(record.seq).upper()
    for key in loci:
        premirna, mature = key
        if organism=='human' and guides[premirna] != mature:
            continue
        for locus in loci[key]:
            if locus[0] != chromosome:
                continue
            chromosome, strand, start, end = locus
            sequence = genome[start:end]
            if strand == '-':
                sequence = reverse_complement(sequence)
            if mature not in sequences:
                sequences[mature] = []
            sequences[mature].append(sequence)

for mature in list(sequences.keys()):
    sequences[mature] = set(sequences[mature])
    if len(sequences[mature]) == 1:
        sequences[mature] = sequences[mature].pop()
    else:
        assert len(sequences[mature]) == 2
        s1, s2 = sequences[mature]
        print(mature)
        print("Sequence #1: %s" % s1)
        print("Sequence #2: %s" % s2)
        alignments = aligner.align(s1, s2)
        ss = []
        for alignment in alignments:
            path = alignment.path
            assert len(path) == 2
            i1, i2 = path[0]
            j1, j2 = path[1]
            s1 = s1[i1:j1]
            s2 = s2[i2:j2]
            assert s1 == s2
            if len(s1) > 16:
                ss.append(s1)
        if ss:
            assert len(ss) == 1
            sequence = ss.pop()
            print("Selected   : %s" % sequence)
            sequences[mature] = sequence
        else:
            # hopeless case
            print("***** No selection")
            del sequences[mature]
  
if organism=='human':
    matures = sorted(sequences.keys(), key=cmp_to_key(compare))
else:
    matures = sequences.keys()

filename = '%s.mature.fa' % organism
print("Writing sequences to %s" % filename)
handle = open(filename, 'wt')
for mature in matures:
    handle.write('>%s\n' % mature)
    handle.write('%s\n' % sequences[mature])
handle.close()
