# Supplementary material for: Comparative transcriptomics of primary cells in vertebrates
Source: Genome Res. 2020 Jul;30(7):951–61. doi: 10.1101/gr.255679.119 (PMC7397866; doi:10.1101/gr.255679.119)
Supplement: Supplemental Material [file supp_gr.255679.119_Supplemental_code.zip › Supplemental_code/Analysis/create_novel_set.py]

import sys
import os
import pybedtools
from numpy import *


organism = sys.argv[1]

minimum_mirbase_criteria_required = 4

def parse(organism):
    directory = "/osc-fs_home/mdehoon/Data/Fantom5/sRNA/UPDATE_030/miRDeep"
    filename = "%s.fantom.randfold.mirdeep2.candidates.gff" % organism
    path = os.path.join(directory, filename)
    print("Reading", path)
    lines = pybedtools.BedTool(path)
    candidate = None
    for line in lines:
        if line.fields[2]=='premiRNA':
            if candidate is not None:
                premirna, matures = candidate
                yield candidate
            premirna = line
            matures = []
            if premirna.attrs.get('Name') is not None:
                candidate = None
            else:
                candidate = (premirna, matures)
        elif line.fields[2]=='miRNA':
            mature = line
            matures.append(mature)
    if candidate is not None:
        yield candidate

def evaluate_mirbase_criteria(candidate):
    premirna, matures = candidate
    criteria_met = {}
    criteria_met['CriterionTotalCount'] = 0
    criteria_met['CriterionStartCount'] = 0
    criteria_met['CriterionOverhang'] = 0
    criteria_met['CriterionBasepaired'] = 0
    criteria_met['CriterionEnergy'] = 0
    assert len(matures)==2
    totalcounts = [int(mature.attrs['TotalCount']) for mature in matures]
    if min(totalcounts) >= 10:
        criteria_met['CriterionTotalCount'] = 1
    elif sum(totalcounts) >= 100 and min(totalcounts) >= 5:
        criteria_met['CriterionTotalCount'] = 1
    if criteria_met['CriterionTotalCount'] == 1:
        for mature in matures:
            if int(mature.attrs['TotalCount'])==0:
                break
            if int(mature.attrs['StartCount']) < 0.5*int(mature.attrs['TotalCount']):
                break
        else:
            criteria_met['CriterionStartCount'] = 1
        for mature in matures:
            overhang = mature.attrs['Overhang']
            if overhang=='None':
                break
            else:
                overhang = int(overhang)
                if overhang < 0 or overhang > 4:
                    break
        else:
            criteria_met['CriterionOverhang'] = 1
        for mature in matures:
            if int(mature.attrs['Basepaired']) < 0.6*(mature.end-mature.start):
                break
        else:
            criteria_met['CriterionBasepaired'] = 1
    if float(premirna.attrs['Energy']) < -0.2 * (premirna.end-premirna.start):
        criteria_met['CriterionEnergy'] = 1
    return criteria_met

def write_novel_mirnas(organism, candidates):
    criteria = ('CriterionTotalCount', 'CriterionStartCount', 'CriterionOverhang', 'CriterionBasepaired', 'CriterionEnergy')
    if organism=='human':
        threelettercode = 'hsa'
    elif organism=='mouse':
        threelettercode = 'mmu'
    elif organism=='rat':
        threelettercode = 'rno'
    elif organism=='dog':
        threelettercode = 'cfa'
    elif organism=='chicken':
        threelettercode = 'gga'
    else:
        raise Exception("Unknown organism %s" % organism)
    filename = "%s.fantom.novel.gff" % organism
    print("Writing novel set to %s" % filename)
    counter = 0
    robust_counter = 0
    handle = open(filename, 'w')
    for candidate in candidates:
        counter += 1
        criteria_met = evaluate_mirbase_criteria(candidate)
        premirna, matures = candidate
        assert 'Name' not in premirna.attrs
        name = '%s-novelmir-%d' % (threelettercode, counter)
        premirna.attrs['Name'] = name
        number_of_criteria_met = 0
        for criterion in criteria:
            criterion_met = criteria_met[criterion]
            if criterion_met:
                number_of_criteria_met += 1
            premirna.attrs[criterion] = str(criterion_met)
        if number_of_criteria_met >= minimum_mirbase_criteria_required:
            assert criteria_met['CriterionTotalCount']
            robust_counter += 1
        line = str(premirna)
        handle.write(line)
        for mature in matures:
            distance_left = mature.start - premirna.start
            distance_right = premirna.end - mature.end
            assert distance_left >= 0
            assert distance_right >= 0
            if distance_left < distance_right:
                if premirna.strand=='+':
                    arm = '5p'
                elif premirna.strand=='-':
                    arm = '3p'
            elif distance_left > distance_right:
                if premirna.strand=='+':
                    arm = '3p'
                elif premirna.strand=='-':
                    arm = '5p'
            else:
                raise Exception("distances inconsistent")
            name = '%s-novelmiR-%d-%s' % (threelettercode, counter, arm)
            assert 'Name' not in mature.attrs
            mature.attrs['Name'] = name
            line = str(mature)
            handle.write(line)
    handle.close()
    return counter, robust_counter

candidates = parse(organism)

counter, robust_counter = write_novel_mirnas(organism, candidates)

print("Total number of novel pre-miRNAs: %d" % counter)
print("Total number of novel pre-miRNAs that pass more than %d of the high-confidence criteria: %d" % (minimum_mirbase_criteria_required, robust_counter))
