# Supplementary material for: Comparative transcriptomics of primary cells in vertebrates
Source: Genome Res. 2020 Jul;30(7):951–61. doi: 10.1101/gr.255679.119 (PMC7397866; doi:10.1101/gr.255679.119)
Supplement: Supplemental Material [file supp_gr.255679.119_Supplemental_code.zip › Supplemental_code/Analysis/create_predicted_mirna_table.py]

import os
import sys
import string
import pybedtools
from openpyxl import Workbook
from openpyxl.styles import Font, Alignment


organisms = ('human', 'mouse', 'rat', 'dog', 'chicken')

def parse(organism):
    directory = "/osc-fs_home/mdehoon/Data/Fantom5/sRNA"
    if organism == 'human':
        subdirectory = "UPDATE_024"
    elif organism in ('mouse', 'rat', 'dog', 'chicken'):
        subdirectory = "UPDATE_024"
    else:
        raise Exception("Unknown organism %s" % organism) 
    filename = "%s.fantom.novel.gff" % organism
    path = os.path.join(directory, subdirectory, filename)
    candidates = []
    print("Reading", path)
    lines = pybedtools.BedTool(path)
    for line in lines:
        if line.fields[2]=='premiRNA':
            premirna = line
            matures = []
            candidate = (premirna, matures)
            candidates.append(candidate)
        elif line.fields[2]=='miRNA':
            mature = line
            matures.append(mature)
    for counter, candidate in enumerate(candidates):
        premirna, matures = candidate
        assert matures[0].start < matures[0].end
        assert matures[1].start < matures[1].end
        if premirna.strand=='+' and matures[0].start > matures[1].start:
            matures = matures[::-1]
        if premirna.strand=='-' and matures[0].start < matures[1].start:
            matures = matures[::-1]
    return candidates

workbook = Workbook()
boldfont = Font(bold=True)
right_alignment = Alignment(horizontal='right')


for i, organism in enumerate(organisms):
    if organism == 'human':
        assembly = 'hg19'
    elif organism == 'mouse':
        assembly = 'mm9'
    elif organism == 'rat':
        assembly = 'rn6'
    elif organism == 'dog':
        assembly = 'canFam3'
    elif organism == 'chicken':
        assembly = 'galGal5'
    else:
        raise Exception("Unkown organism %s" % organism)
    candidates = parse(organism)
    title = "TableS10%c" % string.ascii_lowercase[i]
    if i == 0:
        worksheet = workbook.active
        worksheet.title = title
    else:
        worksheet = workbook.create_sheet(title)
    words = ("Type",
             "Name",
             "Chromosome (%s)" % assembly,
             "Start (%s)" % assembly,
             "End (%s)" % assembly,
             "Strand (%s)" % assembly,
            )
    worksheet['A1'] = "Candidate novel miRNAs in %s" % organism
    worksheet['A1'].font = boldfont
    for letter, word in zip(string.ascii_uppercase, words):
        key = letter + '2'
        worksheet[key] = word
        worksheet[key].font = boldfont
    totalcount_criterion_counter = 0
    all_criteria_counter = 0
    row = 3
    for candidate in candidates:
        premirna, matures = candidate
        CriterionTotalCount = int(premirna.attrs['CriterionTotalCount'])
        CriterionStartCount = int(premirna.attrs['CriterionStartCount'])
        CriterionOverhang = int(premirna.attrs['CriterionOverhang'])
        CriterionBasepaired = int(premirna.attrs['CriterionBasepaired'])
        CriterionEnergy = int(premirna.attrs['CriterionEnergy'])
        if CriterionTotalCount==1:
            totalcount_criterion_counter += 1
            number_of_criteria = CriterionTotalCount + CriterionStartCount + CriterionOverhang + CriterionBasepaired + CriterionEnergy
        else:
            assert CriterionTotalCount==0
            number_of_criteria = CriterionEnergy
        if number_of_criteria >= 4:
            all_criteria_counter += 1
        words = ['premiRNA',
                 premirna.attrs['Name'],
                 premirna.chrom,
                 premirna.start+1,
                 premirna.end,
                 premirna.strand]
        for letter, word in zip(string.ascii_uppercase, words):
            key = letter + str(row)
            worksheet[key] = word
            if letter in 'DE':
                worksheet[key].number_format = '0'
            elif letter == 'F':
                worksheet[key].alignment = right_alignment
        row += 1
        for mature in matures:
            words = ['miRNA',
                     mature.attrs['Name'],
                     mature.chrom,
                     mature.start+1,
                     mature.end,
                     mature.strand]
            for letter, word in zip(string.ascii_uppercase, words):
                key = letter + str(row)
                worksheet[key] = word
                if letter in 'DE':
                    worksheet[key].number_format = '0'
                elif letter == 'F':
                    worksheet[key].alignment = right_alignment
            row += 1
    letters = "ABCDEF"
    for letter, column in zip(letters, worksheet.columns):
        length = max(len(str(cell.value)) for cell in column)
        if letter in 'DE':
            length *= 1.2
        worksheet.column_dimensions[letter].width = length
    print("Total number of novel miRNAs: %d" % len(candidates))
    print("Total number of novel miRNAs with sufficient tag counts on both arms: %d" % totalcount_criterion_counter)
    print("Total number of novel miRNAs passing the miRBase criteria: %d" % all_criteria_counter)


filename = "TableS10.xlsx"
print("Writing miRNA predictions to %s" % filename)
workbook.save(filename)
