# Supplementary material for: Comparative transcriptomics of primary cells in vertebrates
Source: Genome Res. 2020 Jul;30(7):951–61. doi: 10.1101/gr.255679.119 (PMC7397866; doi:10.1101/gr.255679.119)
Supplement: Supplemental Material [file supp_gr.255679.119_Supplemental_code.zip › Supplemental_code/Analysis/create_premirna_table.py]

import os
import sys
import string
import functools
import pybedtools

from openpyxl import Workbook
from openpyxl.styles import Font, Alignment


def parse(organism):
    directory = "/osc-fs_home/mdehoon/Data/Fantom5/sRNA/UPDATE_030"
    premirnas = []
    mirnasets = ('robust', 'permissive', 'novel')
    for mirnaset in mirnasets:
        filename = "%s.fantom.%s.gff" % (organism, mirnaset)
        path = os.path.join(directory, filename)
        print("Reading", path)
        lines = pybedtools.BedTool(path)
        for line in lines:
            category = line.fields[2]
            if category=='miRNA':
                continue
            assert category=='premiRNA'
            premirna = line
            premirna.attrs['miRNASet'] = mirnaset
            premirnas.append(premirna)
    return premirnas

def compare(premirna1, premirna2):
    if premirna1==premirna2:
        return 0
    premirna1 = premirna1.attrs['Name']
    premirna2 = premirna2.attrs['Name']
    assert premirna1 is not None
    assert premirna2 is not None
    assert premirna1.startswith(prefix)
    assert premirna2.startswith(prefix)
    premirna1 = premirna1[len(prefix):]
    premirna2 = premirna2[len(prefix):]
    if premirna1.startswith("novel") and premirna2.startswith("novel"):
        premirna1 = premirna1[5:]
        premirna2 = premirna2[5:]
    elif premirna1.startswith("novel"):
        return +1
    elif premirna2.startswith("novel"):
        return -1
    prefix1, number1 = premirna1.split("-", 1)
    prefix2, number2 = premirna2.split("-", 1)
    assert prefix1 in ('let', 'mir')
    assert prefix2 in ('let', 'mir')
    if prefix1=='let' and prefix2=='mir':
        return -1
    if prefix1=='mir' and prefix2=='let':
        return +1
    if '-' in number1:
        number1, paralog1 = number1.split('-')
    else:
        paralog1 = None
    if '-' in number2:
        number2, paralog2 = number2.split('-')
    else:
        paralog2 = None
    version1 = ''
    while number1[-1] in string.ascii_lowercase:
        version1 = number1[-1] + version1
        number1 = number1[:-1]
    version2 = ''
    while number2[-1] in string.ascii_lowercase:
        version2 = number2[-1] + version2
        number2 = number2[:-1]
    number1 = int(number1)
    number2 = int(number2)
    if number1 < number2:
        return -1
    if number1 > number2:
        return +1
    if version1!=version2:
        if version1 is None:
            return -1
        if version2 is None:
            return +1
        if version1 < version2:
            return -1
        if version1 > version2:
            return +1
        raise Exception("Should not get here")
    if paralog1 is None:
        return -1
    if paralog2 is None:
        return +1
    if paralog1 is None and paralog2 is None:
        raise Exception("Should not get here")
    paralog1 = int(paralog1)
    paralog2 = int(paralog2)
    if paralog1 < paralog2:
        return -1
    if paralog1 > paralog2:
        return +1
    raise Exception("Should not get here")

workbook = Workbook()
boldfont = Font(bold=True)
right_alignment = Alignment(horizontal='right')


organisms = ("rat", "dog", "chicken")
for i, organism in enumerate(organisms):
    title = "TableS9%c" % string.ascii_lowercase[i]
    if i == 0:
        worksheet = workbook.active
        worksheet.title = title
    else:
        worksheet = workbook.create_sheet(title)
    if organism=='rat':
        prefix = 'rno-'
    elif organism=='dog':
        prefix = 'cfa-'
    elif organism=='chicken':
        prefix = 'gga-'
    else:
        raise Exception("Unknown organism %s" % organism)
    premirnas = parse(organism)
    premirnas.sort(key=functools.cmp_to_key(compare))
    words = ("Name",
             "Set",
             "Sufficient tags?",
             "5' end consistent?",
             "3' end overhang?",
             "Suffient basepairing nucleotides?",
             "Suffient basepairing energy?",
            )
    worksheet['A1'] = "Pre-miRNAs in %s" % organism
    worksheet['A1'].font = boldfont
    for letter, word in zip(string.ascii_uppercase, words):
        key = letter + '2'
        worksheet[key] = word
        worksheet[key].font = boldfont
    row = 3
    for premirna in premirnas:
        name = premirna.attrs["Name"]
        mirnaset = premirna.attrs["miRNASet"]
        words = [name, mirnaset]
        CriterionTotalCount = int(premirna.attrs['CriterionTotalCount'])
        CriterionStartCount = int(premirna.attrs['CriterionStartCount'])
        CriterionOverhang = int(premirna.attrs['CriterionOverhang'])
        CriterionBasepaired = int(premirna.attrs['CriterionBasepaired'])
        CriterionEnergy = int(premirna.attrs['CriterionEnergy'])
        number_of_criteria = 0
        if CriterionTotalCount==1:
            number_of_criteria += 1
            words.append("yes")
            if CriterionStartCount==1:
                number_of_criteria += 1
                words.append("yes")
            else:
                assert CriterionStartCount==0
                words.append("no")
            if CriterionOverhang==1:
                number_of_criteria += 1
                words.append("yes")
            else:
                assert CriterionOverhang==0
                words.append("no")
            if CriterionBasepaired==1:
                number_of_criteria += 1
                words.append("yes")
            else:
                assert CriterionBasepaired==0
                words.append("no")
        else:
            assert CriterionTotalCount==0
            words.append("no")
            assert CriterionStartCount==0
            words.append("NA")
            assert CriterionOverhang==0
            words.append("NA")
            assert CriterionBasepaired==0
            words.append("NA")
        if CriterionEnergy==1:
            number_of_criteria += 1
            words.append("yes")
        else:
            assert CriterionEnergy==0
            words.append("no")
        if number_of_criteria >= 4:
            if mirnaset=='novel':
                mirnaset = 'novel,robust'
            else:
                assert mirnaset=='robust'
        else:
            if mirnaset=='novel':
                mirnaset = 'novel,permissive'
            else:
                assert mirnaset=='permissive'
        for letter, word in zip(string.ascii_uppercase, words):
            key = letter + str(row)
            worksheet[key] = word
        row += 1
    letters = "ABCDEFG"
    for letter, column in zip(letters, worksheet.columns):
        length = max(len(str(cell.value)) for cell in column)
        worksheet.column_dimensions[letter].width = length

filename = "TableS9.xlsx"
print("Writing pre-miRNA evaluations to %s" % filename)
workbook.save(filename)
