# Supplementary material for: Comparative transcriptomics of primary cells in vertebrates
Source: Genome Res. 2020 Jul;30(7):951–61. doi: 10.1101/gr.255679.119 (PMC7397866; doi:10.1101/gr.255679.119)
Supplement: Supplemental Material [file supp_gr.255679.119_Supplemental_code.zip › Supplemental_code/Analysis/create_robust_permissive_set.py]

import sys
import os
from collections import Counter
import pybedtools
from numpy import *


organism = sys.argv[1]

minimum_mirbase_criteria_required = 4

def parse(organism):
    directory = "/osc-fs_home/mdehoon/Data/Fantom5/sRNA/UPDATE_030/miRBase"
    filename = "%s.fantom.mirbase.candidates.gff" % organism
    path = os.path.join(directory, filename)
    print("Reading", path)
    lines = pybedtools.BedTool(path)
    candidate = None
    for line in lines:
        if line.fields[2]=='premiRNA':
            if candidate is not None:
                yield candidate
            premirna = line
            matures = []
            candidate = (premirna, matures)
        elif line.fields[2]=='miRNA':
            mature = line
            matures.append(mature)
    if candidate is not None:
        yield candidate

def evaluate_mirbase_criteria(candidate):
    premirna, matures = candidate
    criteria_met = zeros(5,int)
    premirna.attrs['CriterionTotalCount'] = "0"
    premirna.attrs['CriterionStartCount'] = "0"
    premirna.attrs['CriterionOverhang'] = "0"
    premirna.attrs['CriterionBasepaired'] = "0"
    premirna.attrs['CriterionEnergy'] = "0"
    if len(matures)==2:
        # Fail these criteria automatically if no passenger strand was found
        totalcounts = [int(mature.attrs['TotalCount']) for mature in matures]
        if min(totalcounts) >= 10:
            premirna.attrs['CriterionTotalCount'] = "1"
        elif sum(totalcounts) >= 100 and min(totalcounts) >= 5:
            premirna.attrs['CriterionTotalCount'] = "1"
        if premirna.attrs['CriterionTotalCount'] == "1":
            for mature in matures:
                if int(mature.attrs['TotalCount'])==0:
                    break
                if int(mature.attrs['StartCount']) < 0.5*int(mature.attrs['TotalCount']):
                    break
            else:
                premirna.attrs['CriterionStartCount'] = "1"
            for mature in matures:
                overhang = mature.attrs['Overhang']
                if overhang=='None':
                    break
                else:
                    overhang = int(overhang)
                    if overhang < 0 or overhang > 4:
                        break
            else:
                premirna.attrs['CriterionOverhang'] = "1"
            for mature in matures:
                if int(mature.attrs['Basepaired']) < 0.6*(mature.end-mature.start):
                    break
            else:
                premirna.attrs['CriterionBasepaired'] = "1"
    if float(premirna.attrs['Energy']) < -0.2 * (premirna.end-premirna.start):
        premirna.attrs['CriterionEnergy'] = "1"
    criteria = ('CriterionTotalCount',
                'CriterionStartCount',
                'CriterionOverhang',
                'CriterionBasepaired',
                'CriterionEnergy')
    mirbase_criteria_met = 0
    for criterion in criteria:
        if premirna.attrs[criterion]=="0":
            continue
        assert premirna.attrs[criterion]=="1"
        mirbase_criteria_met += 1
    return mirbase_criteria_met

candidates = parse(organism)
premirna_names = []
mature_names = []

handles = {}
for setname in ('robust', 'permissive'):
    filename = "%s.fantom.%s.gff" % (organism, setname)
    print("Writing %s set to %s" % (setname, filename))
    handles[setname] = open(filename, 'w')
for candidate in candidates:
    premirna, matures = candidate
    mirbase_criteria_met = evaluate_mirbase_criteria(candidate)
    mirbase_criteria_met = sum(mirbase_criteria_met)
    if mirbase_criteria_met >= minimum_mirbase_criteria_required:
        setname = 'robust'
        premirna_names.append(premirna.attrs['Name'])
        for mature in matures:
            arm = mature.attrs['Arm']
            if arm=='Guide':
                name = mature.attrs.get("Name")
                assert name is not None
                mature_names.append(name)
            else:
                assert arm=='Passenger'
    else:
        setname = 'permissive'
    handle = handles[setname]
    line = str(premirna)
    handle.write(line)
    for mature in matures:
        line = str(mature)
        handle.write(line)
for setname in ('robust', 'permissive'):
    handles[setname].close()

assert len(set(premirna_names))==len(premirna_names)
print("Number of robust pre-miRNAs: %d" % len(premirna_names))
print("Number of robust mature miRNAs: %d" % len(set(mature_names)))
