# Supplementary material for: Comparative transcriptomics of primary cells in vertebrates
Source: Genome Res. 2020 Jul;30(7):951–61. doi: 10.1101/gr.255679.119 (PMC7397866; doi:10.1101/gr.255679.119)
Supplement: Supplemental Material [file supp_gr.255679.119_Supplemental_code.zip › Supplemental_code/Analysis/dog.mirna.jamboree.gff]

# transcript: pri-microRNA transcript candidates beyond Entrez genes and Gencode v19
# score: 1: additional candidate; 0: additional candidate, but low confidence; -1: existing candidate to avoid
chr1	jamboree	transcript	17593858	17598593	1	-	.	PremiRNAs=cfa-mir-122;Promoter=chr1:17598590..17598593,-;Category=Intergenic
chr1	jamboree	transcript	97902012	97912939	1	-	.	PremiRNAs=cfa-let-7f,cfa-let-7d;Promoter=chr1:97912929..97912939,-;Category=Intergenic
chr3	jamboree	transcript	19991405	19997756	1	+	.	PremiRNAs=cfa-mir-9-2;Promoter=chr3:19991404..19991405,+;Category=Intergenic
chr3	jamboree	transcript	89044709	89312896	1	-	.	PremiRNAs=cfa-mir-218-1;Promoter=chr3:89312890..89312896,-;Category=Intronic
chr4	jamboree	transcript	8702063	8735958	1	-	.	PremiRNAs=cfa-mir-1841;Transcript=ENSCAFT00000019196;Promoter=chr4:8729488..8729494,-;Category=Intronic
chr4	jamboree	transcript	59533128	59553300	1	-	.	PremiRNAs=cfa-mir-143,cfa-mir-145;Promoter=chr4:59553292..59553300,-;Category=Intergenic
chr5	jamboree	promoter	32047499	32047513	1	-	.	PremiRNAs=cfa-mir-497,cfa-mir-195;Promoter=chr5:32047498-32047513,-;PromoterPosition=32047509;Category=Intergenic
chr5	jamboree	transcript	32045450	32047513	1	-	.	PremiRNAs=cfa-mir-497,cfa-mir-195;Promoter=chr5:32047498-32047513,-;Category=Intergenic
chr5	jamboree	transcript	32192273	32202137	1	-	.	PremiRNAs=cfa-mir-324;Promoter=chr5:32202124..32202137,-;Category=Intronic
chr5	jamboree	promoter	58135045	58135046	-1	-	.	PremiRNAs=cfa-mir-551a;Promoter=chr5:58135044..58135046,-;PromoterPosition=58135044;Category=Intronic
chr5	jamboree	transcript	62485832	62508257	1	-	.	PremiRNAs=cfa-mir-34a;Promoter=chr5:62508243..62508257,-;Category=Intergenic
chr6	jamboree	promoter	74870251	74870258	1	+	.	PremiRNAs=cfa-mir-186;Promoter=chr6:74870250..74870258,+;PromoterPosition=74870254;Category=Intronic
chr6	jamboree	transcript	74870251	74881675	1	+	.	PremiRNAs=cfa-mir-186;Promoter=chr6:74870250..74870258,+;Category=Intronic
chr7	jamboree	transcript	3980346	4055711	1	+	.	PremiRNAs=cfa-mir-181a-1,cfa-mir-181b-1;Promoter=chr7:3980345..3980359,+;Category=Intergenic
chr7	jamboree	promoter	22454132	22454132	1	+	.	PremiRNAs=cfa-mir-488;Promoter=chr7:22454131..22454132,+;PromoterPosition=22454131;Category=Intergenic
chr7	jamboree	transcript	22454132	22597988	1	+	.	PremiRNAs=cfa-mir-488;Promoter=chr7:22454131..22454132,+;Category=Intronic
chr7	jamboree	transcript	26812583	26818668	1	+	.	PremiRNAs=cfa-mir-199-2,cfa-mir-214;Promoter=chr7:26812582..26812591,+;Category=Intergenic
chr7	jamboree	transcript	41508167	41509465	1	+	.	PremiRNAs=cfa-mir-9-1;Promoter=chr7:41508166..41508167,+;Category=Intergenic
chr7	jamboree	transcript	66212034	66217521	1	+	.	PremiRNAs=cfa-mir-1-2,cfa-mir-133a;Promoter=chr7:66212033..66212056,+;Category=Intergenic
chr8	jamboree	transcript	69053008	69294432	1	+	.	PremiRNAs=cfa-mir-493,cfa-mir-665,cfa-mir-433,cfa-mir-127,cfa-mir-432,cfa-mir-136,cfa-mir-370,cfa-mir-379,cfa-mir-411,cfa-mir-299,cfa-mir-380,cfa-mir-323,cfa-mir-758,cfa-mir-329b,cfa-mir-329a,cfa-mir-494,cfa-mir-543,cfa-mir-495,cfa-mir-3958,cfa-mir-376a-3,cfa-mir-376c,cfa-mir-376a-2,cfa-mir-376b,cfa-mir-376a-1,cfa-mir-300,cfa-mir-1185,cfa-mir-381,cfa-mir-487b,cfa-mir-539,cfa-mir-889,cfa-mir-544,c…
chr8	jamboree	promoter	71773816	71773817	1	+	.	PremiRNAs=cfa-mir-203;Promoter=chr8:71773815-71773817,+;PromoterPosition=71773816;Category=Intergenic
chr8	jamboree	transcript	71773821	71775126	1	+	.	PremiRNAs=cfa-mir-203;Transcript=ENSCAFT00000045020;Promoter=chr8:71773815-71773817,+;Category=Intergenic
chr9	jamboree	promoter	3777129	3777246	1	-	.	PremiRNAs=cfa-mir-6516;Promoter=chr9:3777128..3777246,-;PromoterPosition=3777229;Category=Intergenic
chr9	jamboree	transcript	3773575	3777193	1	-	.	PremiRNAs=cfa-mir-6516;Transcript=XR_293085;Promoter=chr9:3777128..3777246,-;Category=Intergenic
chr9	jamboree	promoter	24335285	24335330	1	-	.	PremiRNAs=cfa-mir-152;Promoter=chr9:24335284..24335330,-;PromoterPosition=24335298;Category=Intronic
chr9	jamboree	transcript	24335161	24335330	1	-	.	PremiRNAs=cfa-mir-152;Promoter=chr9:24335284..24335330,-;;Category=Intronic
chr9	jamboree	transcript	32977393	32977455	1	-	.	PremiRNAs=cfa-mir-142;Promoter=chr9:32978398..32978408,-;Category=Intergenic
chr9	jamboree	transcript	34337384	34340608	1	+	.	PremiRNAs=cfa-mir-21;Promoter=chr9:34337383..34337403,+;Category=Intergenic
chr9	jamboree	transcript	45852535	45854756	1	-	.	PremiRNAs=cfa-mir-22;Promoter=chr9:45854743..45854756,-;Category=Intergenic
chr9	jamboree	promoter	55136798	55136843	1	+	.	PremiRNAs=cfa-mir-219-2;Promoter=chr9:55136797-55136843,+;PromoterPosition=55136822;Category=Intergenic
chr9	jamboree	transcript	55136798	55139171	1	+	.	PremiRNAs=cfa-mir-219-2;Promoter=chr9:55136797-55136843,+;Category=Intergenic
chr9	jamboree	transcript	55234886	55267567	1	+	.	PremiRNAs=cfa-mir-219-2;Transcript=ENSCAFT00000031945;Promoter=chr9:55234854..55234887,+;Category=Intronic
chr10	jamboree	transcript	20033388	20065464	1	-	.	PremiRNAs=cfa-let-7a-1,cfa-let-7b;Promoter=chr10:20065457..20065464,-;Category=Intergenic
chr12	jamboree	transcript	33698660	33801453	1	-	.	PremiRNAs=cfa-mir-30a,cfa-mir-30c-2;Promoter=chr12:33800672..33800706,-;Category=Intergenic
chr14	jamboree	transcript	7063608	7079029	1	+	.	PremiRNAs=cfa-mir-183,cfa-mir-96,cfa-mir-182;Transcript=XR_293960;Promoter=chr14:7064154..7064208,+;Category=Intergenic
chr14	jamboree	promoter	7064153	7064208	1	+	.	PremiRNAs=cfa-mir-183,cfa-mir-96,cfa-mir-182;;Promoter=chr14:7064154..7064208,+;PromoterPosition=7064170;Category=Intergenic
chr15	jamboree	transcript	35162786	35234839	1	+	.	PremiRNAs=cfa-mir-331;Promoter=chr15:35162785..35162821,+;Category=Intronic
chr16	jamboree	transcript	15273359	15278855	1	+	.	PremiRNAs=cfa-mir-671;Promoter=chr16:15273358..15273407,+;Category=Intronic
chr20	jamboree	transcript	48615116	48615118	1	+	.	PremiRNAs=cfa-mir-23a,cfa-mir-27a,cfa-mir-24-2;Promoter=chr20:48615115..48615118,+;Category=Intergenic
chr20	jamboree	transcript	50410790	50410984	1	+	.	PremiRNAs=cfa-mir-199-1;Promoter=chr20:50410789..50410790,+;Category=Intergenic
chr22	jamboree	promoter	42476684	42476761	1	+	.	PremiRNAs=mir-17,mir-18a,mir-19a,mir-20a,mir-19b-1,mir-92a-1;Promoter=chr22:42476683..42476761,+;PromoterPosition=42477693;Category=Intergenic
chr22	jamboree	transcript	42476684	42478772	1	+	.	PremiRNAs=mir-17,mir-18a,mir-19a,mir-20a,mir-19b-1,mir-92a-1;Promoter=chr22:42476683..42476761,+;Category=Intergenic
chr24	jamboree	transcript	46477554	46490586	1	+	.	PremiRNAs=cfa-mir-1-1,cfa-mir-133c;Promoter=chr24:46477553..46477558,+;Category=Intergenic
chr26	jamboree	transcript	29255669	29255728	1	-	.	PremiRNAs=cfa-mir-1306;Promoter=chr26:29260970..29260983,-;Category=Intronic
chr27	jamboree	transcript	38081668	38081753	1	-	.	PremiRNAs=cfa-mir-200c,cfa-mir-141;Promoter=chr27:38082605..38082613,-;Category=Intergenic
chr31	jamboree	transcript	31003665	31005289	1	+	.	PremiRNAs=cfa-mir-802;Promoter=chr31:31003664..31003665,+;Category=Intergenic
chr36	jamboree	transcript	19945749	19959013	1	+	.	PremiRNAs=cfa-mir-10b;Promoter=chr36:19945749..19945756,+;Category=Intergenic
chr38	jamboree	transcript	14895108	14896572	1	-	.	PremiRNAs=cfa-mir-194,cfa-mir-215;Promoter=chr38:14896551..14896572,-;Category=Intergenic
chrX	jamboree	transcript	39523890	39547390	1	-	.	PremiRNAs=cfa-mir-222,cfa-mir-221;Promoter=chrX:39547386..39547390,-;Category=Intergenic
chrX	jamboree	transcript	42704901	42853812	1	+	.	PremiRNAs=cfa-mir-532,cfa-mir-188,cfa-mir-500,cfa-mir-362,cfa-mir-500b,cfa-mir-660,cfa-mir-502;Transcript=ENSCAFT00000025340;Promoter=chrX:42705027..42705037,+;Category=Intronic
chrX	jamboree	promoter	105186398	105186435	1	-	.	PremiRNAs=cfa-mir-424,cfa-mir-503,cfa-mir-542,cfa-mir-450a,cfa-mir-450b;Promoter=chrX:105186397..105186435,-;PromoterPosition=105186414;Category=Intergenic
chrX	jamboree	transcript	105177286	105186435	1	-	.	PremiRNAs=cfa-mir-424,cfa-mir-503,cfa-mir-542,cfa-mir-450a,cfa-mir-450b;Promoter=chrX:105186397..105186435,-;Category=Intergenic
