# Supplementary material for: Comparative transcriptomics of primary cells in vertebrates
Source: Genome Res. 2020 Jul;30(7):951–61. doi: 10.1101/gr.255679.119 (PMC7397866; doi:10.1101/gr.255679.119)
Supplement: Supplemental Material [file supp_gr.255679.119_Supplemental_code.zip › Supplemental_code/Analysis/evaluate_microrna_promoter_identification.py]

import os
import sys
import string
import functools
import pybedtools

from openpyxl import Workbook
from openpyxl.styles import Font

from numpy import *

directory = "/osc-fs_home/mdehoon/Data/Fantom5/sRNA/"

def read_mature_micrornas(organism):
    matures = set()
    filename = "%s.fantom.expression.counts.txt" % organism
    if organism in ('human', 'mouse'):
        subdirectory = 'UPDATE_024'
    elif organism in ('rat', 'dog', 'chicken'):
        subdirectory = 'UPDATE_030'
    path = os.path.join(directory, subdirectory, filename)
    print("Reading mature miRNAs from", path)
    handle = open(path)
    line = next(handle)
    words = line.split()
    assert words[0]=='miRNA'
    for line in handle:
        words = line.split()
        mature = words[0]
        if mature.endswith('*'):
            continue
        matures.add(mature)
    handle.close()
    return matures

def analyze_predictions(organism, mirnaset, approach='automatic'):
    if approach=='automatic':
        keywords = ('Promoter',)
    elif approach=='curated':
        if mirnaset=='robust':
            keywords = ('CuratedPromoter',)
        elif mirnaset in ('permissive', 'novel'):
            keywords = ('CuratedPromoter','Promoter')
    else:
        raise Exception("Unknown approach %s" % approach)
    matures = set()
    premirnas = {'Intergenic': [], 'Intronic': []}
    filename = "%s.fantom.%s.gff" % (organism, mirnaset)
    if organism == 'human':
        subdirectory = 'UPDATE_024'
    else:
        subdirectory = 'UPDATE_030'
    path = os.path.join(directory, subdirectory, filename)
    print("Reading", path)
    lines = pybedtools.BedTool(path)
    for line in lines:
        if line.fields[2]=='premiRNA':
            category = line.attrs['Category']
            assert category in ('Intergenic', 'Intronic', 'Mirtron_3p', 'Mirtron_3p_5p', 'Mirtron_5p')
            if category in ('Mirtron_3p', 'Mirtron_3p_5p', 'Mirtron_5p'):
                category = 'Intronic'
            for promoter_keyword in keywords:
                if promoter_keyword in line.attrs:
                    premirna = line.attrs['Name']
                    if '-novelmir-' in premirna:
                        continue
                    premirnas[category].append(premirna)
                    break
            else:
                premirna = None
        if line.fields[2]=='miRNA':
            mature = line.attrs.get('Name')
            if mature is None:
                continue
            if '-novelmiR-' in mature:
                continue
            if premirna is not None:
                matures.add(mature)
    return premirnas, matures

def analyze_prediction_differences(organism):
    if organism == 'human':
        subdirectory = 'UPDATE_024'
    else:
        subdirectory = 'UPDATE_030'
    for mirnaset in ('robust', 'permissive', 'novel'):
        filename = "%s.fantom.%s.gff" % (organism, mirnaset)
        path = os.path.join(directory, subdirectory, filename)
        print("Reading", path)
        lines = pybedtools.BedTool(path)
        same = 0
        additional = 0
        dropped = 0
        changed = 0
        for line in lines:
            if line.fields[2]=='premiRNA':
                category = line.attrs['Category']
                assert category in ('Intergenic', 'Intronic', 'Mirtron_3p', 'Mirtron_3p_5p', 'Mirtron_5p')
                if category in ('Mirtron_3p', 'Mirtron_3p_5p', 'Mirtron_5p'):
                    category = 'Intronic'
                name = line.attrs['Name']
                if '-novelmir-' in name:
                    continue
                pipeline_promoter = line.attrs.get("Promoter")
                curated_promoter = line.attrs.get("CuratedPromoter")
                if pipeline_promoter is None and curated_promoter is None:
                    continue
                if pipeline_promoter==curated_promoter:
                    same += 1
                elif pipeline_promoter is None:
                    additional += 1
                elif curated_promoter is None:
                    dropped += 1
                else:
                    changed += 1
        print("Manual curation, %s set:" % mirnaset)
        print("    promoter did not change for %d premiRNAs" % same)
        print("    promoter for an additional %d premiRNAs" % additional)
        print("    promoter prediction dropped for %d premiRNAs" % dropped)
        print("    promoter prediction changed for %d premiRNAs" % changed)

def read_primirna_properties(organism, approach):
    if organism == 'human':
        directory = '/home/mdehoon/Analysis/FANTOM5/sRNA'
    else:
        directory = '/home/mdehoon/Analysis/FANTOM5/FANTOM5_zoo'
    primirna_properties = {}
    mirnasets = ['robust', 'permissive', 'novel']
    for mirnaset in mirnasets:
        if organism == 'human' and mirnaset == 'novel' and approach == 'curated':
            filename = "%s.fantom.mirna.%s.promoters.candidates.txt" % (organism, mirnaset)
        elif approach == 'curated':
            filename = "%s.fantom.mirna.%s.promoters.curated.candidates.txt" % (organism, mirnaset)
        else:
            filename = "%s.fantom.mirna.%s.promoters.candidates.txt" % (organism, mirnaset)
        path = os.path.join(directory, filename)
        print("Reading primiRNA properties from", path)
        handle = open(path)
        line = next(handle)
        assert line.startswith('#')
        words = line[1:].split()
        assert len(words)==14
        assert words[0] == "premirna_id"
        assert words[1] == "premirna_name"
        assert words[2] == "promoter_name"
        assert words[3] == "chromosome"
        assert words[4] == "strand"
        assert words[5] == "promoter_start"
        assert words[6] == "promoter_end"
        assert words[7] == "promoter_position"
        assert words[8] == "primirna_start"
        assert words[9] == "primirna_end"
        assert words[10] == "primirna_name"
        assert words[11] == "primirna_genetype"
        assert words[12] == "primirna_transcripttype"
        assert words[13] == "primirna_transcriptset"
        for line in handle:
            words = line.split()
            name = words[10]
            genetype = words[11]
            tss = int(words[7])
            strand = words[4]
            if strand=='+':
                end = int(words[9])
                length = end - tss
            elif strand=='-':
                start = int(words[8])
                length = tss - start
            primirna_properties[name] = (length, genetype)
        handle.close()
    return primirna_properties

def select_primirna(primirnas, primirna_properties):
    maxlength = 0
    for primirna in primirnas:
        length, genetype = primirna_properties[primirna]
        if length > maxlength:
            longest = primirna
            maxlength = length
    return longest

def make_table(workbook, index, approach='automatic'):
    title = "TableS12%c" % string.ascii_lowercase[index]
    if index == 0:
        worksheet = workbook.active
        worksheet.title = title
    else:
        worksheet = workbook.create_sheet(title)
    organism = organisms[index]
    if organism == 'human':
        subdirectory = 'UPDATE_024'
    else:
        subdirectory = 'UPDATE_030'
    primirna_properties = read_primirna_properties(organism, approach)
    mirnasets = ['robust', 'permissive', 'novel']
    pipeline_promoter_keywords = ('Promoter',
                                  'PromoterPosition',
                                  'PrimiRNA',
                                  'PrimiRNAType')
    curated_promoter_keywords = ('CuratedPromoter',
                                 'CuratedPromoterPosition',
                                 'CuratedPrimiRNA',
                                 'CuratedPrimiRNAType')
    primirnas = {}
    for mirnaset in mirnasets:
        if approach=='automatic':
            keywords = (pipeline_promoter_keywords,)
        elif approach=='curated':
            if mirnaset=='robust':
                keywords = (curated_promoter_keywords,)
            elif mirnaset in ('permissive', 'novel'):
                keywords = (curated_promoter_keywords,
                            pipeline_promoter_keywords)
        else:
            raise Exception("Unknown approach %s" % approach)
        filename = "%s.fantom.%s.gff" % (organism, mirnaset)
        path = os.path.join(directory, subdirectory, filename)
        print("Reading", path)
        lines = pybedtools.BedTool(path)
        for line in lines:
            if line.fields[2]=='premiRNA':
                chromosome = line.chrom
                strand = line.strand
                promoter_name = None
                for promoter_keywords in keywords:
                    promoter_keyword, promoter_position_keyword, primirna_keyword, primirna_type_keyword = promoter_keywords
                    promoter_name = line.attrs.get(promoter_keyword)
                    if promoter_name is not None:
                        break
                else:
                    continue
                promoter_position = int(line.attrs[promoter_position_keyword])
                primirna = line.attrs[primirna_keyword]
                primirna_type = line.attrs[primirna_type_keyword]
                if not promoter_name in primirnas:
                    premirnas = []
                    primirnas[promoter_name] = [chromosome, strand, promoter_position, [], [], premirnas]
                assert primirnas[promoter_name][0]==chromosome
                assert primirnas[promoter_name][1]==strand
                assert primirnas[promoter_name][2]==promoter_position
                primirnas[promoter_name][3].append(primirna)
                primirnas[promoter_name][4].append(primirna_type)
                premirnas = primirnas[promoter_name][5]
                premirna = line.attrs['Name']
                premirnas.append(premirna)
    promoter_names = list(primirnas.keys())
    def chromosome_compare(chromosome1, chromosome2):
        if chromosome1==chromosome2:
            return 0
        for chromosome in ('chrY', 'chrX', 'chrZ', 'chrW'):
            if chromosome1==chromosome:
                return +1
            if chromosome2==chromosome:
                return -1
        chromosome1 = int(chromosome1[3:])
        chromosome2 = int(chromosome2[3:])
        if chromosome1 < chromosome2:
            return -1
        if chromosome1 > chromosome2:
            return +1
        raise Exception("Should not get here")
    def compare(promoter_name1, promoter_name2):
        if promoter_name1==promoter_name2:
            return 0
        chromosome1, strand1, promoter_position1, primirna1, primirnatype1, premirnas1 = primirnas[promoter_name1]
        chromosome2, strand2, promoter_position2, primirna2, primirnatype2, premirnas2 = primirnas[promoter_name2]
        flag = chromosome_compare(chromosome1, chromosome2)
        if flag!=0:
            return flag
        if promoter_position1 < promoter_position2:
            return -1
        if promoter_position1 > promoter_position2:
            return +1
        raise Exception("Should not get here")
    promoter_names.sort(key=functools.cmp_to_key(compare))
    if approach == 'automatic':
        worksheet['A1'] = "Primary miRNAs, %s, identified by the automatic pipeline" % organism
    elif approach == 'curated':
        worksheet['A1'] = "Primary miRNAs, %s, after manual curation" % organism
    else:
        raise Exception("Unknown approach %s" % approach)
    worksheet['A1'].font = boldfont
    words = ['Chromosome', 'Strand', 'TSS', 'Promoter name', 'Primary microRNA', 'Intronic/intergenic', 'Pre-microRNAs']
    for letter, word in zip(string.ascii_uppercase, words):
        key = letter + '2'
        worksheet[key] = word
        worksheet[key].font = boldfont
    index = 3
    for promoter_name in promoter_names:
        chromosome, strand, tss, primirna_candidates, primirnatype, premirnas = primirnas[promoter_name]
        if strand=='-':
            premirnas = premirnas[::-1]
        premirnas = ",".join(premirnas)
        primirna_candidates = set(primirna_candidates)
        if len(primirna_candidates)==1:
            primirna = primirna_candidates.pop()
            primirnatype = primirnatype.pop()
        else:
            primirna = select_primirna(primirna_candidates, primirna_properties)
            primirna_length, primirnatype = primirna_properties[primirna]
        if approach=='curated':
            if primirna=='jamboree':
                primirna = 'curation'
        if primirnatype == 'protein_coding':
            category = 'intronic'
        elif primirnatype == 'non_coding':
            category = 'intergenic'
        else:
            raise Exception("Unknown primiRNA type %s" % primirnatype)
        words = (chromosome, strand, tss+1, promoter_name, primirna, category, premirnas)
        for letter, word in zip(string.ascii_uppercase, words):
            key = letter + str(index)
            worksheet[key] = word
            if letter == 'C':  # tss+1
                worksheet[key].number_format = '0'
        index += 1
    n = string.ascii_uppercase.index(letter) + 1
    letters = string.ascii_uppercase[:n]
    for letter, column in zip(letters, worksheet.columns):
        length = max(len(str(cell.value)) for cell in column)
        if letter == 'C':  # tss+1
            length *= 1.2
        worksheet.column_dimensions[letter].width = length


workbook = Workbook()
boldfont = Font(bold=True)

organisms = ('human', 'mouse', 'rat', 'dog', 'chicken')
for i, organism in enumerate(organisms):
    matures = read_mature_micrornas(organism)
    for mirnaset in ('robust', 'permissive', 'novel'):
        premirnas_identified, matures_identified = analyze_predictions(organism, mirnaset, 'automatic')
        print("%s, %s set, computationally predicted promoters:" % (organism, mirnaset))
        print("    number of intronic pre-microRNAs with associated promoter: %d" % len(premirnas_identified['Intronic']))
        print("    number of intergenic pre-microRNAs with associated promoter: %d" % len(premirnas_identified['Intergenic']))
        print("    number of mature microRNAs with associated promoter: %d" % len(matures.intersection(matures_identified)))
    for mirnaset in ('robust', 'permissive', 'novel'):
        premirnas_identified, matures_identified = analyze_predictions(organism, mirnaset, 'curated')
        print("%s, %s set, curated promoters:" % (organism, mirnaset))
        print("    number of intronic pre-microRNAs with associated promoter: %d" % len(premirnas_identified['Intronic']))
        print("    number of intergenic pre-microRNAs with associated promoter: %d" % len(premirnas_identified['Intergenic']))
        print("    number of mature microRNAs with associated promoter: %d" % len(matures.intersection(matures_identified)))
    analyze_prediction_differences(organism)
    # make_table(workbook, i, 'automatic')
    make_table(workbook, i, 'curated')

filename = "TableS12.xlsx"
print("Writing pri-miRNA table to %s" % filename)
workbook.save(filename)
