# Supplementary material for: Comparative transcriptomics of primary cells in vertebrates
Source: Genome Res. 2020 Jul;30(7):951–61. doi: 10.1101/gr.255679.119 (PMC7397866; doi:10.1101/gr.255679.119)
Supplement: Supplemental Material [file supp_gr.255679.119_Supplemental_code.zip › Supplemental_code/Analysis/evaluate_novel_mirna_names.py]

import os
import sys
import gzip
import urllib.parse
from collections import Counter
from numpy import *
import pybedtools
from Bio import SeqIO
from Bio import Align


organism = sys.argv[1]

aligner = Align.PairwiseAligner()
aligner.internal_gap_score = -100
aligner.left_gap_score = -1


directory = "/osc-fs_home/mdehoon/Data/Fantom5/sRNA/"

assemblies = {'human': 'hg19',
              'mouse': 'mm9',
              'rat': 'rn6',
              'dog': 'canFam3',
              'chicken': 'galGal5',
             }


def read_mirbase_sequences(organism):
    # Using Release22
    directory = "/osc-fs_home/mdehoon/Data/miRBase/Release22"
    if organism == 'human':
        prefix = 'hsa-miR-'
    elif organism == 'mouse':
        prefix = 'mmu-miR-'
    elif organism == 'rat':
        prefix = 'rno-miR-'
    elif organism == 'dog':
        prefix = 'cfa-miR-'
    elif organism == 'chicken':
        prefix = 'gga-miR-'
    elif organism == 'cow':
        prefix = 'bta-miR-'
    elif organism == 'zebrafinch':
        prefix = 'tgu-miR-'
    else:
        raise Exception("Unknown organism")
    sequences = {}
    filename = "mature.fa.gz"
    path = os.path.join(directory, filename)
    print("Reading miRBase release 22 for %s from %s" % (organism, path))
    handle = gzip.open(path, 'rt')
    records = SeqIO.parse(handle, 'fasta')
    for record in records:
        name = record.id
        if name.startswith(prefix):
            sequence = str(record.seq).replace('U','T')
            assert name not in sequences
            sequences[name] = sequence
    handle.close()
    return sequences

def read_sequences(organism):
    if organism == 'human':
        prefix = 'hsa-novelmiR-'
    elif organism == 'mouse':
        prefix = 'mmu-novelmiR-'
    elif organism == 'rat':
        prefix = 'rno-novelmiR-'
    elif organism == 'dog':
        prefix = 'cfa-novelmiR-'
    elif organism == 'chicken':
        prefix = 'gga-novelmiR-'
    else:
        raise Exception("Unknown organism")
    sequences = {}
    filename = "%s.mature.fa" % organism
    print("Reading", filename)
    handle = open(filename)
    records = SeqIO.parse(handle, 'fasta')
    for record in records:
        name = record.id
        if not name.startswith(prefix):
            continue
        sequence = str(record.seq)
        assert name not in sequences
        sequences[name] = sequence
    handle.close()
    return sequences

sequences = read_sequences(organism)

mirbase_sequences = read_mirbase_sequences(organism)

print("Searching for paralogs")
for mirna1 in sequences:
    sequence1 = sequences[mirna1]
    for mirna2 in sequences:
        if 'novel' in mirna2:
            continue
        sequence2 = sequences[mirna2]
        score = aligner.score(sequence1, sequence2)
        if score > 18:
            alignments = aligner.align(sequence1, sequence2)
            assert len(alignments) == 1
            print("Paralogs: %s and %s with score %f" % (mirna1, mirna2, alignments.score))
            print(alignments[0])

print("Checking in miRBase release 22")
for mirna1 in sequences:
    sequence1 = sequences[mirna1]
    for mirna2 in mirbase_sequences:
        sequence2 = mirbase_sequences[mirna2]
        score = aligner.score(sequence1, sequence2)
        if score > 18:
            alignments = aligner.align(sequence1, sequence2)
            assert len(alignments) == 1
            print("Found in miRBase release 22: %s and %s with score %f" % (mirna1, mirna2, alignments.score))
            print(alignments[0])

if organism in ('rat', 'dog'):
    mirbase_sequences = read_mirbase_sequences('human')
    for mirna1 in sequences:
        sequence1 = sequences[mirna1]
        for mirna2 in mirbase_sequences:
            sequence2 = mirbase_sequences[mirna2]
            score = aligner.score(sequence1, sequence2)
            if score > 15:
                alignments = aligner.align(sequence1, sequence2)
                assert len(alignments) == 1
                print("Found in miRBase release 22: %s and %s with score %f" % (mirna1, mirna2, alignments.score))
                print(alignments[0])

if organism == 'dog':
    mirbase_sequences = read_mirbase_sequences('cow')
    for mirna1 in sequences:
        sequence1 = sequences[mirna1]
        for mirna2 in mirbase_sequences:
            sequence2 = mirbase_sequences[mirna2]
            score = aligner.score(sequence1, sequence2)
            if score > 18:
                alignments = aligner.align(sequence1, sequence2)
                assert len(alignments) == 1
                print("Found in miRBase release 22: %s and %s with score %f" % (mirna1, mirna2, alignments.score))
                print(alignments[0])

if organism == 'dog':
    mirbase_sequences = read_mirbase_sequences('chicken')
    for mirna1 in sequences:
        sequence1 = sequences[mirna1]
        for mirna2 in mirbase_sequences:
            sequence2 = mirbase_sequences[mirna2]
            score = aligner.score(sequence1, sequence2)
            if score > 18:
                alignments = aligner.align(sequence1, sequence2)
                assert len(alignments) == 1
                print("Found in miRBase release 22: %s and %s with score %f" % (mirna1, mirna2, alignments.score))
                print(alignments[0])

if organism == 'chicken':
    mirbase_sequences = read_mirbase_sequences('zebrafinch')
    for mirna1 in sequences:
        sequence1 = sequences[mirna1]
        for mirna2 in mirbase_sequences:
            sequence2 = mirbase_sequences[mirna2]
            score = aligner.score(sequence1, sequence2)
            if score > 18:
                alignments = aligner.align(sequence1, sequence2)
                assert len(alignments) == 1
                print("Found in miRBase release 22: %s and %s with score %f" % (mirna1, mirna2, alignments.score))
                print(alignments[0])
