# Supplementary material for: Comparative transcriptomics of primary cells in vertebrates
Source: Genome Res. 2020 Jul;30(7):951–61. doi: 10.1101/gr.255679.119 (PMC7397866; doi:10.1101/gr.255679.119)
Supplement: Supplemental Material [file supp_gr.255679.119_Supplemental_code.zip › Supplemental_code/Analysis/filter_known_rnas.py]

import sys
import os
import pysam
from Bio import SeqIO
from Bio import Align

aligner = Align.PairwiseAligner()
aligner.gap_score = -1
aligner.target_end_gap_score = -1
aligner.query_end_gap_score = 0
aligner.match = 0
aligner.mismatch = -1

path = sys.argv[1]
directory, filename = os.path.split(path)
assert filename.endswith(".bam")

rnas = []
rna_paths = sys.argv[2:]
for rna_path in rna_paths:
    handle = open(rna_path)
    records = SeqIO.parse(handle, 'fasta')
    for record in records:
        sequence = str(record.seq)
        rnas.append(sequence)
    handle.close()

total = 0
counter = 0
filtered_filename = filename.replace(".bam", ".filtered.bam")
removed_filename = filename.replace(".bam", ".removed.bam")
handle = pysam.Samfile(path, 'rb')
output = pysam.Samfile(filtered_filename, 'wb', header=handle.header)
trash = pysam.Samfile(removed_filename, 'wb', header=handle.header)
for line in handle:
    sequence = line.qname
    total += 1
    for rna in rnas:
        score = aligner.score(rna, sequence)
        distance = -score
        if distance < len(sequence) * 0.1:
            counter += 1
            trash.write(line)
            break
    else:
        output.write(line)
handle.close()
output.close()
trash.close()
os.rename(filtered_filename, path)
path = os.path.join("Removed", directory, removed_filename)
os.rename(removed_filename, path)
print(counter, "out of", total, "filtered")
print("Finished")
