# Supplementary material for: Comparative transcriptomics of primary cells in vertebrates
Source: Genome Res. 2020 Jul;30(7):951–61. doi: 10.1101/gr.255679.119 (PMC7397866; doi:10.1101/gr.255679.119)
Supplement: Supplemental Material [file supp_gr.255679.119_Supplemental_code.zip › Supplemental_code/Analysis/find_gene_orthologs.py]

import os
import sys
import gzip
from xml.parsers import expat
import pybedtools

release = 85 # Ensembl release number

organisms = tuple(sys.argv[1:])

assert len(organisms) == len(set(organisms)) > 1
for organism in organisms:
    assert organism in ('human', 'mouse', 'rat', 'dog', 'chicken')


def read_ensembl_genes(organism, release=release):
    names = {'human':   'Homo sapiens',
             'mouse':   'Mus musculus',
             'rat':     'Rattus norvegicus',
             'dog':     'Canis familiaris',
             'chicken': 'Gallus gallus',
            }
    name = names[organism].replace(" ", "_")
    directory = "/osc-fs_home/scratch/mdehoon/Data/Ensembl"
    filenames = os.listdir(directory)
    for filename in filenames:
        basename, extension = os.path.splitext(filename)
        if extension != ".gz":
            continue
        basename, extension = os.path.splitext(basename)
        if extension != ".gtf":
            continue
        basename, extension = basename.rsplit(".", 1)
        if extension != str(release):
            continue
        term, assembly = basename.split(".", 1)
        if term == name:
            break
    else:
        raise Exception("Failed to find Ensembl file")
    path = os.path.join(directory, filename)
    print("Reading %s" % path)
    handle = gzip.open(path, 'rt')
    lines = pybedtools.BedTool(handle)
    transcript_genes = {}
    protein_genes = {}
    for line in lines:
        gene = line.attrs['gene_id']
        transcript = line.attrs.get('transcript_id')
        if transcript is not None:
            transcript_genes[transcript] = gene
        protein = line.attrs.get('protein_id')
        if protein is not None:
            protein_genes[protein] = gene
    handle.close()
    return transcript_genes, protein_genes


class Species:
    def __init__(self, name, taxid):
        self.name = name
        self.taxid = taxid

class Gene:
    def __init__(self):
        self.transcriptId = None
        self.protId = None

class Group:
    def __init__(self, group_id):
        self.id = group_id
        self.name = None
        self.value = None
        self.geneids = []


class DataHandler:

    names = {'human': "homo_sapiens",
             'mouse': "mus_musculus",
             'rat': "rattus_norvegicus",
             'dog': "canis_familiaris",
             'chicken': "gallus_gallus",
            }

    def __init__(self):
        self.parser = expat.ParserCreate(namespace_separator=" ")
        self.parser.XmlDeclHandler = self.xmlDeclHandler
        self.proteins = {}
        self.transcripts = {}
        self.protein_pairs = {}
        self.transcript_pairs = {}
        for i1, organism1 in enumerate(organisms):
            for i2, organism2 in enumerate(organisms):
                if i1 < i2:
                    organism_pair = (organism1, organism2)
                    self.protein_pairs[organism_pair] = []
                    self.transcript_pairs[organism_pair] = []

    def xmlDeclHandler(self, version, encoding, standalone):
        """Set XML handlers when an XML declaration is found."""
        self.parser.StartElementHandler = self.startElementHandler
        self.parser.EndElementHandler = self.endElementHandler
        self.parser.CharacterDataHandler = self.characterDataHandler
        self.parser.StartNamespaceDeclHandler = self.startNamespaceDeclHandler
        self.parser.EndNamespaceDeclHandler = self.endNamespaceDeclHandler

    def startNamespaceDeclHandler(self, prefix, uri):
        """Handle start of an XML namespace declaration."""
        assert prefix is None
        self.uri = uri

    def endNamespaceDeclHandler(self, prefix):
        """Handle end of an XML namespace declaration."""
        assert prefix is None

    def startElementHandler(self, tag, attrs):
        """Handle start of an XML element."""
        uri, tag = tag.split()
        assert uri == self.uri
        if tag == 'orthoXML':
            assert attrs['origin'] == "Ensembl Compara"
            self.version = attrs['version']
            self.originVersion = attrs['originVersion']
            self.species = None
        elif tag == 'species':
            assert self.species is None
            assert len(attrs) == 2
            name = attrs['name']
            taxid = attrs['NCBITaxId']
            self.species = Species(name, taxid)
        elif tag == 'database':
            assert len(attrs) == 2
            name = attrs['name']
            version = attrs['version']
            self.species.database = {'name': name, 'version': version}
        elif tag == 'genes':
            self.species.genes = {}
        elif tag == 'gene':
            assert len(attrs) == 2
            geneid = int(attrs['id'])
            self.geneid = geneid
            gene = self.species.genes.get(geneid)
            if gene is None:
                gene = Gene()
                self.species.genes[geneid] = gene
            protId = attrs.get('protId')
            if protId is not None:
                assert gene.protId is None
                gene.protId = protId
            else:
                transcriptId = attrs.get('transcriptId')
                assert transcriptId is not None
                assert gene.transcriptId is None
                gene.transcriptId = transcriptId
        elif tag == "groups":
            self.group = None
            for organism in organisms:
                assert organism in self.proteins
        elif tag == "orthologGroup":
            assert self.group is None
            group_id = int(attrs['id'])
            self.group = Group(group_id)
        elif tag == "property":
            assert self.group.name is None
            assert self.group.value is None
            assert len(attrs) == 2
            name = attrs['name']
            assert name == "homology_description"
            self.group.name = attrs['name']
            value = attrs['value']
            assert value in ("ortholog_one2one",
                             "ortholog_one2many",
                             "ortholog_many2many")
            self.group.value = attrs['value']
        elif tag == "geneRef":
            assert self.group.name is not None
            assert self.group.value is not None
            assert len(attrs) == 1
            geneid = int(attrs['id'])
            self.group.geneids.append(geneid)

    def endElementHandler(self, tag):
        """Handle end of an XML element."""
        uri, tag = tag.split()
        assert uri == self.uri
        if tag == 'species':
            name = self.species.name
            for organism in self.names:
                if self.names[organism] == name:
                    genes = self.species.genes
                    proteins = {}
                    for geneid in genes:
                        protein = genes[geneid].protId
                        if protein is not None:
                            proteins[geneid] = protein
                    assert name not in self.proteins
                    self.proteins[organism] = proteins
                    transcripts = {}
                    for geneid in genes:
                        transcript = genes[geneid].transcriptId
                        if transcript is not None:
                            transcripts[geneid] = transcript
                    assert name not in self.transcripts
                    self.transcripts[organism] = transcripts
            self.species = None
        elif tag == "orthologGroup":
            value = self.group.value
            geneid1, geneid2 = self.group.geneids
            self.group = None
            if value != "ortholog_one2one":
                return
            for organism in organisms:
                protein1 = self.proteins[organism].get(geneid1)
                if protein1 is not None:
                    organism1 = organism
                    break
            for organism in organisms:
                protein2 = self.proteins[organism].get(geneid2)
                if protein2 is not None:
                    organism2 = organism
                    break
            if (protein1 is not None) and (protein2 is not None):
                if protein1 == "ENSP00000400175" or protein2 == "ENSP00000400175":
                    if "ENSMUSP" in protein1 or "ENSMUSP" in protein2:
                        print(geneid1, geneid2)
                if organisms.index(organism1) < organisms.index(organism2):
                    protein_pair = (protein1, protein2)
                    organism_pair = (organism1, organism2)
                elif organisms.index(organism1) > organisms.index(organism2):
                    protein_pair = (protein2, protein1)
                    organism_pair = (organism2, organism1)
                else:
                    raise Exception("Should not get here")
                self.protein_pairs[organism_pair].append(protein_pair)
                return
            for organism in organisms:
                transcript1 = self.transcripts[organism].get(geneid1)
                if transcript1 is not None:
                    organism1 = organism
                    break
            for organism in organisms:
                transcript2 = self.transcripts[organism].get(geneid2)
                if transcript2 is not None:
                    organism2 = organism
                    break
            if (transcript1 is not None) and (transcript2 is not None):
                if organisms.index(organism1) < organisms.index(organism2):
                    transcript_pair = (transcript1, transcript2)
                    organism_pair = (organism1, organism2)
                elif organisms.index(organism1) > organisms.index(organism2):
                    transcript_pair = (transcript2, transcript1)
                    organism_pair = (organism2, organism1)
                else:
                    raise Exception("Should not get here")
                self.transcript_pairs[organism_pair].append(transcript_pair)
                return

    def characterDataHandler(self, content):
        """Handle character data as-is (raw)."""
        pass

    def parse(self, handle):
        """Parse the XML in the given file handle."""
        BLOCK = 1024
        while True:
            # Read in another block of the file...
            text = handle.read(BLOCK)
            if not text:
                break
            self.parser.Parse(text, False)

transcript_genes = {}
protein_genes = {}
for organism in organisms:
    transcript_genes[organism], protein_genes[organism] = read_ensembl_genes(organism)


directory = "/osc-fs_home/scratch/mdehoon/Data/Ensembl/Compara"
filename = "Compara.85.protein.allhomologies.orthoxml.xml.gz"
path = os.path.join(directory, filename)
print("Reading %s" % path)
handle = gzip.open(path)

handler = DataHandler()
handler.parse(handle)

pairs = {}

for index1, organism1 in enumerate(organisms):
    for index2, organism2 in enumerate(organisms):
        if index1 < index2:
            organism_pair = (organism1, organism2)
            pairs[organism_pair] = []
            for transcript_pair in handler.transcript_pairs[organism_pair]:
                transcript1, transcript2 = transcript_pair
                gene1 = transcript_genes[organism1][transcript1]
                gene2 = transcript_genes[organism2][transcript2]
                pair = (gene1, gene2)
                pairs[organism_pair].append(pair)
            for protein_pair in handler.protein_pairs[organism_pair]:
                protein1, protein2 = protein_pair
                gene1 = protein_genes[organism1][protein1]
                gene2 = protein_genes[organism2][protein2]
                pair = (gene1, gene2)
                pairs[organism_pair].append(pair)

# Merge the pairs into groups
for index1, organism1 in enumerate(organisms):
    for index2, organism2 in enumerate(organisms):
        if index1 < index2:
            organism_pair = (organism1, organism2)
            if index1 == 0 and index2 == 1:
                groups = [list(pair) for pair in pairs[organism_pair]]
            else:
                pairs[organism_pair].sort(key = lambda pair: pair[0])
                groups.sort(key = lambda group: group[index1])
                group_index = 0
                pair_index = 0
                index = 0
                while True:
                    try:
                        group = groups[group_index]
                    except IndexError:
                        break
                    try:
                        pair = pairs[organism_pair][pair_index]
                    except IndexError:
                        break
                    group_key = group[index1]
                    pair_key = pair[0]
                    if group_key < pair_key:
                        group_index += 1
                    elif group_key > pair_key:
                        pair_index += 1
                    else:
                        if index1 == 0:
                            group.append(pair[1])
                            groups[index] = group
                            index += 1
                        elif group[index2] == pair[1]:
                            groups[index] = group
                            index += 1
                        group_index += 1
                        pair_index += 1
                groups = groups[:index]

groups.sort(key = lambda group: group[0])

term = ".".join(organisms)
filename = 'orthologs.%s.ensembl.release-%d.txt' % (term, release)

print("Writing %s" % filename)
handle = open(filename, 'w')
line = "\t".join(organisms) + "\n"
handle.write(line)

for group in groups:
    line = "\t".join(group) + "\n"
    handle.write(line)

handle.close()

print("Written homologs for %d genes" % len(groups))
