# Supplementary material for: Comparative transcriptomics of primary cells in vertebrates
Source: Genome Res. 2020 Jul;30(7):951–61. doi: 10.1101/gr.255679.119 (PMC7397866; doi:10.1101/gr.255679.119)
Supplement: Supplemental Material [file supp_gr.255679.119_Supplemental_code.zip › Supplemental_code/Analysis/find_maxcpm.py]

import os
import sys
from collections import defaultdict, Counter
import urllib.parse
from math import *
import pybedtools
import pysam

organism, dataset = sys.argv[1:3]
if len(sys.argv)==4 and sys.argv[3]=='randfold':
    use_randfold = True
else:
    use_randfold = False


def read_candidates(organism, dataset, mirnaset, loci):
    matures = defaultdict(list)
    if mirnaset=='mirdeep2' and use_randfold is True:
        filename = "%s.%s.randfold.%s.candidates.gff" % (organism, dataset, mirnaset)
    else:
        filename = "%s.%s.%s.candidates.gff" % (organism, dataset, mirnaset)
    directory = '/osc-fs_home/mdehoon/Data/Fantom5/sRNA/UPDATE_030'
    if mirnaset=='mirbase':
        subdirectory = 'miRBase'
    elif mirnaset.endswith('mirdeep2'):
        subdirectory = 'miRDeep'
    path = os.path.join(directory, subdirectory, filename)
    print("Reading", path)
    handle = open(path)
    lines = pybedtools.BedTool(handle)
    for line in lines:
        assert line.fields[1].lower()==mirnaset
        if line.fields[2]=='premiRNA':
            premirna = line
            chromosome = premirna.chrom
            strand = premirna.strand
            premirna_id = premirna.attrs.get('Alias')
            if premirna_id is None:
                premirna_id = premirna.attrs['ID']
        else:
            assert line.fields[2]=='miRNA'
            assert line.chrom==chromosome
            assert line.strand==strand
            assert line.attrs['Derives_from']==premirna_id
            mature_id = line.attrs['ID']
            matures[premirna_id].append(line.attrs['ID'])
            locus = (line.start, line.end, line.attrs['ID'])
            loci[chromosome][strand].append(locus)
    handle.close()
    return matures

def write_candidates(organism, dataset, mirnaset, matures, maxcpm):
    if mirnaset=='mirdeep2' and use_randfold is True:
        filename = "%s.%s.randfold.%s.candidates.gff" % (organism, dataset, mirnaset)
    else:
        filename = "%s.%s.%s.candidates.gff" % (organism, dataset, mirnaset)
    directory = '/osc-fs_home/mdehoon/Data/Fantom5/sRNA/UPDATE_030'
    if mirnaset=='mirbase':
        subdirectory = 'miRBase'
    elif mirnaset=='mirdeep2':
        subdirectory = 'miRDeep'
    path = os.path.join(directory, subdirectory, filename)
    print("Reading", path)
    print("Writing", filename)
    output = open(filename, 'w')
    lines = pybedtools.BedTool(path)
    for line in lines:
        assert line.fields[1].lower()==mirnaset
        if line.fields[2]=='premiRNA':
            premirna = line.attrs.get('Alias')
            if premirna is None:
                premirna = line.attrs['ID']
            cpm = max([maxcpm[mature] for mature in matures[premirna]])
        elif line.fields[2]=='miRNA':
            mature = line.attrs['ID']
            cpm = maxcpm[mature]
        else:
            raise Exception("Failed to understand line")
        line.attrs['MaxCPM'] = "%g" % cpm
        line = str(line)
        output.write(line)
    output.close()

def read_raw_counts(loci, path):
    counts = Counter()
    bamfile = pysam.Samfile(path)
    current = None
    for line in bamfile:
        if line.flag & 4:
            continue
        chromosome = bamfile.getrname(line.tid)
        if chromosome!=current:
            current = chromosome
            istart = {'+': 0, '-': 0}
            n = {strand: len(loci[chromosome][strand]) for strand in '+-'}
            start = 0
        if line.flag & 16:
            strand = '-'
        else:
            strand = '+'
        assert line.pos >= start
        start = line.pos
        end = line.aend
        length = end - start
        if length < 18:
            continue
        if length > 25:
            continue
        if line.cigar!=[(0, length)]:
            continue
        mature_ids = []
        for i in range(istart[strand], n[strand]):
            mature_start, mature_end, mature_id = loci[chromosome][strand][i]
            if mature_end > start:
                break
        istart[strand] = i
        for i in range(istart[strand], n[strand]):
            mature_start, mature_end, mature_id = loci[chromosome][strand][i]
            if mature_start >= end:
                break
            if mature_end > start: # This is not guaranteed, as mature_end is not necessarily ordered
                mature_ids.append(mature_id)
        if not mature_ids:
            continue
        count = None
        weight = None
        for tag in line.tags:
            key, value = tag
            if key=='XC':
                count = value
            elif key=='XW':
                weight = value
        count *= weight
        for mature_id in mature_ids:
            counts[mature_id] += count
    return counts

loci = defaultdict(lambda: {'+': [], '-': []})
known_matures = read_candidates(organism, dataset, 'mirbase', loci)
novel_matures = read_candidates(organism, dataset, 'mirdeep2', loci)
for chromosome in loci:
    for strand in '+-':
        loci[chromosome][strand].sort()

maxcpm = {}
directory = "/osc-fs_home/mdehoon/Data/Fantom5/sRNA/UPDATE_030"
subdirectories = os.listdir(directory)
for subdirectory in subdirectories:
    terms = subdirectory.split(".")
    if len(terms)!=3:
        continue
    if terms[0]!=organism:
        continue
    if terms[1] in ('encode', 'landgraf'):
        continue
    if terms[2]!='sRNA':
        continue
    subdirectory = os.path.join(directory, subdirectory)
    filenames = os.listdir(subdirectory)
    for filename in filenames:
        basename, extension = os.path.splitext(filename)
        if extension!='.bam':
            continue
        basename = urllib.parse.unquote(basename)
        if 'long fragment' in basename:
            continue
        path = os.path.join(subdirectory, filename)
        counts = read_raw_counts(loci, path)
        total = 0.0
        for premirna in known_matures:
            for mature in known_matures[premirna]:
                total += counts[mature]
        print(filename, total)
        for premirna in novel_matures:
            for mature in novel_matures[premirna]:
                cpm = 1.e6 * counts[mature] / total
                maxcpm[mature] = max(maxcpm.get(mature, 0), cpm)
        for premirna in known_matures:
            for mature in known_matures[premirna]:
                cpm = 1.e6 * counts[mature] / total
                maxcpm[mature] = max(maxcpm.get(mature, 0), cpm)

write_candidates(organism, dataset, 'mirbase', known_matures, maxcpm)
write_candidates(organism, dataset, 'mirdeep2', novel_matures, maxcpm)
