# Supplementary material for: Comparative transcriptomics of primary cells in vertebrates
Source: Genome Res. 2020 Jul;30(7):951–61. doi: 10.1101/gr.255679.119 (PMC7397866; doi:10.1101/gr.255679.119)
Supplement: Supplemental Material [file supp_gr.255679.119_Supplemental_code.zip › Supplemental_code/Analysis/find_mirbase_fantom_locations.py]

import sys
import os
import gzip
import collections
import pybedtools
import functools
from numpy import *
from Bio import SeqIO

organism, dataset = sys.argv[1:3]

minimum_overlap = 10
check_structure = True

def read_chromosomes(organism):
    chromosomes = []
    directory = "/analysisdata/genomes/"
    if organism=='human':
        assembly = 'hg19'
        gender = 'male'
    elif organism=='mouse':
        assembly = 'mm9'
        gender = 'male'
    elif organism=='rat':
        assembly = 'rn6'
        gender = 'male'
    elif organism=='dog':
        assembly = 'canFam3'
        gender = 'male'
    elif organism=='chicken':
        assembly = 'galGal5'
        gender = 'female'
    else:
        raise Exception("Unknown organism %s" % organism)
    filename = "%s_%s.fa" % (assembly, gender)
    path = os.path.join(directory, filename)
    print("Reading", path)
    handle = open(path)
    records = SeqIO.parse(handle, 'fasta')
    for record in records:
        chromosome = record.id
        chromosomes.append(chromosome)
    handle.close()
    return chromosomes


def read_mirbase_structures(organism, version="Release21"):
    if organism=='human':
        threelettercode = 'hsa'
    elif organism=='mouse':
        threelettercode = 'mmu'
    elif organism=='rat':
        threelettercode = 'rno'
    elif organism=='dog':
        threelettercode = 'cfa'
    elif organism=='chicken':
        threelettercode = 'gga'
    else:
        raise Exception("Unknown organism %s" % organism)
    structures = {}
    filename = "%s.fantom.mirbase.structures.fa" % organism
    print("Reading", filename)
    handle = open(filename)
    for line in handle:
        line1 = line.strip()
        line2 = next(handle)
        line3 = next(handle)
        assert line1.startswith(">")
        name, description = line1[1:].split(None, 1)
        sequence = line2.strip()
        structure, energy = line3.split(None, 1)
        energy = energy.strip()
        assert energy.startswith('(')
        assert energy.endswith(')')
        energy = float(energy[1:-1])
        assert len(sequence)==len(structure)
        structures[name] = (sequence, structure, energy)
    handle.close()
    return structures

def parse_mirbase(organism, version="Release21"):
    if organism=='human':
        filename = "hsa.hg19.gff3"
    elif organism=='mouse':
        filename = "mmu.mm9.gff3"
    elif organism=='rat':
        filename = "rno.rn6.gff3"
    elif organism=='dog':
        filename = "cfa.gff3"
    elif organism=='chicken':
        filename = "gga.galGal5.gff3"
    else:
        raise Exception("Unknown organism %s" % organism)
    directory = "/osc-fs_home/mdehoon/Data/miRBase/"
    path = os.path.join(directory, version, filename)
    print("Reading", path)
    mirbase = pybedtools.BedTool(path)
    return mirbase

def select_mature(premirna, mature, tags, structure):
    threshold = 5
    start = mature.start
    end = mature.end
    strand = mature.strand
    ID = mature.attrs['ID']
    def compare(tag1, tag2):
        start1, end1, count1 = tag1
        start2, end2, count2 = tag2
        if count1 > count2:
            return -1
        if count1 < count2:
            return +1
        if strand=='+':
            distance1 = abs(start1-start)
            distance2 = abs(start2-start)
        elif strand=='-':
            distance1 = abs(end1-end)
            distance2 = abs(end2-end)
        if distance1 < distance2:
            return -1
        if distance1 > distance2:
            return +1
        if strand=='+':
            distance1 = abs(end1-end)
            distance2 = abs(end2-end)
        elif strand=='-':
            distance1 = abs(start1-start)
            distance2 = abs(start2-start)
        if distance1 < distance2:
            return -1
        if distance1 > distance2:
            return +1
        return 0
    if tags[ID]:
        tags[ID].sort(key=functools.cmp_to_key(compare))
        premirna_start = premirna.start
        premirna_end = premirna.end
        for tag in tags[ID]:
            tag_start, tag_end, tag_count = tag
            if tag_count < threshold:
                break
            overlap = min(tag_end, end) - max(tag_start, start)
            if overlap < minimum_overlap:
                continue
            if check_structure:
                if tag_start!=mature.start or tag_end!=mature.end:
                    if strand=='+':
                        start = tag_start - premirna_start
                    elif strand=='-':
                        start = premirna_end - tag_end
                    end = start + tag_end - tag_start
                    start = max(start, 0)
                    end = min(end, len(structure))
                    basepaired = structure[start:end]
                    basepaired_forward = basepaired.count('(')
                    basepaired_reverse = basepaired.count(')')
                    if basepaired_forward > 0 and basepaired_reverse==0:
                        if basepaired_forward < 0.6 * (end - start):
                            continue
                    elif basepaired_reverse > 0 and basepaired_forward==0:
                        if basepaired_reverse < 0.6 * (end - start):
                            continue
                    else:
                        continue
            mature.start = tag_start
            mature.end = tag_end
            break

def select_star(premirna, mature, tags, structure):
    threshold = 0
    minimum_loopsize = 2
    maximum_loopsize = 32
    name = premirna.attrs['Name']
    ID = premirna.attrs['ID']
    premirna_start = premirna.start
    premirna_end = premirna.end
    mature_start = mature.start
    mature_end = mature.end
    premirna_length = premirna_end - premirna_start
    strand = premirna.strand
    if strand=='+':
        mature_start = mature_start - premirna_start
        mature_end   = mature_end   - premirna_start
    elif strand=='-':
        mature_start, mature_end = premirna_end - mature_end, premirna_end - mature_start
    if mature_start < 0:
        mature_start = 0
    if mature_end > premirna_end:
        mature_end = premirna_end
    if '(' in structure[mature_start:mature_end] or mature_end <= structure.find('('):
        try:
            assert not ')' in structure[mature_start:mature_end]
        except AssertionError:
            print(name)
            print(structure)
            print("." * mature_start + "M" * (mature_end-mature_start) + "." * (premirna_length-mature_end))
        minimum_star_start = mature_end + minimum_loopsize
        maximum_star_start = mature_end + maximum_loopsize
        minimum_star_end = minimum_star_start
        maximum_star_end = None
    elif ')' in structure[mature_start:mature_end] or mature_start > structure.rfind(')'):
        assert not '(' in structure[mature_start:mature_end]
        minimum_star_end = mature_start - maximum_loopsize
        maximum_star_end = mature_start - minimum_loopsize
        minimum_star_start = None
        maximum_star_start = maximum_star_end
    else:
        print(name)
        print(structure)
        print("." * mature_start + "M" * (mature_end-mature_start) + "." * (premirna_length-mature_end))
        print(mature_start, mature_end)
        print("Mature is in a region without base-pairing")
        x = input()
    max_count = 0
    for tag in tags[ID]:
        start, end, count = tag
        if count < max_count:
            continue
        if count < threshold:
            continue
        if strand=='+':
            start = start - premirna_start
            end   = end   - premirna_start
        if strand=='-':
            start, end = premirna_end - end, premirna_end - start
        if minimum_star_start is not None and start < minimum_star_start:
            continue
        if start > maximum_star_start:
            continue
        if end < minimum_star_end:
            continue
        if maximum_star_end is not None and end > maximum_star_end:
            continue
        star_start = start
        star_end = end
        max_count = count
    if max_count==0:
        return None
    if strand=='+':
        star_start = star_start + premirna_start
        star_end = star_end + premirna_start
    elif strand=='-':
        star_start, star_end = premirna_end - star_end, premirna_end - star_start
    chrom = premirna.chrom
    star = pybedtools.create_interval_from_list(mature.fields)
    star.start = star_start
    star.end = star_end
    del star.attrs['Name']
    if '_' in star.attrs['ID']:
        accession, number = star.attrs['ID'].split("_")
        assert accession==star.attrs['Alias']
        number = int(number)
        assert number in (1, 2, 3, 4)
        star.attrs['ID'] = "%sF_%d" % (accession, number)
    else:
        assert star.attrs['ID']==star.attrs['Alias']
        star.attrs['ID'] += 'F'
    star.attrs['Alias'] += 'F'
    return star

chromosomes = read_chromosomes(organism)
structures = read_mirbase_structures(organism, version="Release21")
mirbase = parse_mirbase(organism, version="Release21")
directory = "/osc-fs_home/mdehoon/Data/Fantom5/sRNA/UPDATE_030/"
filename = "%s.%s.tags.bed" % (organism, dataset)
path = os.path.join(directory, filename)
print("Reading", path)
tags = pybedtools.BedTool(path)
intersection = mirbase.intersect(tags, s=True, wb=True)
tags = collections.defaultdict(list)
for line in intersection:
    ID = line.attrs['ID']
    start = int(line.fields[10])
    end = int(line.fields[11])
    annotations = line.fields[12] # CHECK
    count = int(line.fields[13])
    tag = (start, end, count)
    tags[ID].append(tag)

def generate(mirbase):
    premirna = None
    for line in mirbase:
        if line.chrom not in chromosomes:
            print("Skipping miRNA %s located on chromosome %s" % (line.attrs['Name'], line.chrom))
            continue
        if line.fields[2]=='miRNA_primary_transcript':
            if premirna:
                yield premirna, matures
            fields = line.fields
            fields[1] = 'miRBase'
            fields[2] = 'premiRNA'
            premirna = pybedtools.create_interval_from_list(fields)
            matures = []
            parent_id = premirna['ID']
            if '_' in parent_id:
                parent_id, instance = parent_id.split('_')
        else:
            assert line.attrs['Derives_from']==parent_id
            fields = line.fields
            fields[1] = 'miRBase'
            mature = pybedtools.create_interval_from_list(fields)
            matures.append(mature)
    if premirna:
        yield premirna, matures

def compare(mature1, mature2):
    assert mature1.chrom==chromosome
    assert mature2.chrom==chromosome
    assert mature1.strand==strand
    assert mature2.strand==strand
    if mature1.start < mature2.start:
        assert mature1.end < mature2.end
        return -1
    if mature1.start > mature2.start:
        assert mature1.end > mature2.end
        return +1
    return 0

candidates = []
for premirna, matures in generate(mirbase):
    sequence, structure, energy = structures[premirna.attrs['Name']]
    assert len(structure)==premirna.end-premirna.start
    if len(matures)>=2:
        if len(matures) > 2:
            # Some premiRNAs have more than 2 mature microRNAs annotated in miRBase
            print("premirna %s has %d matures" % (premirna.attrs['Name'], len(matures)))
        for mature in matures:
            select_mature(premirna, mature, tags, structure)
    elif len(matures)==1:
        mature = matures[0]
        select_mature(premirna, mature, tags, structure)
        star = select_star(premirna, mature, tags, structure)
        if star is not None:
            matures.append(star)
    else:
        raise Exception("No matures found for premirna %s" % premirna.attrs['Name'])
    strand = premirna.strand
    chromosome = premirna.chrom
    matures.sort(key=functools.cmp_to_key(compare))
    if strand=='-':
        matures.reverse()
    start = min([mature.start for mature in matures])
    end = max([mature.end for mature in matures])
    if start < premirna.start:
        premirna.start = start
    if end > premirna.end:
        premirna.end = end
    candidate = (premirna, matures)
    candidates.append(candidate)

def compare(candidate1, candidate2):
    premirna1, matures1 = candidate1
    premirna2, matures2 = candidate2
    chromosome1 = premirna1.chrom
    chromosome2 = premirna2.chrom
    if chromosome1!=chromosome2:
        for chromosome in ("chrY", "chrX", "chrZ", "chrW", "chrM"):
            if chromosome1==chromosome:
                return +1
            if chromosome2==chromosome:
                return -1
        chromosome1 = int(chromosome1[3:])
        chromosome2 = int(chromosome2[3:])
        if chromosome1 < chromosome2:
            return -1
        if chromosome1 > chromosome2:
            return +1
        raise Exception("Should not get here")
    start1 = premirna1.start
    start2 = premirna2.start
    if start1 < start2:
        return -1
    if start1 > start2:
        return +1
    end1 = premirna1.end
    end2 = premirna2.end
    if end1 < end2:
        return -1
    if end1 > end2:
        return +1
    strand1 = premirna1.strand
    strand2 = premirna2.strand
    if strand1!=strand2:
        if strand1=='+':
            return -1
        if strand2=='+':
            return +1
        raise Exception("Should not get here")
    return 0

candidates.sort(key=functools.cmp_to_key(compare))

filename = "%s.fantom.mirbase.candidates.gff" % organism
print("Writing", filename)
handle = open(filename, 'w')
for candidate in candidates:
    premirna, matures = candidate
    line = str(premirna)
    handle.write(line)
    for mature in matures:
        line = str(mature)
        handle.write(line)
handle.close()
