# Supplementary material for: Comparative transcriptomics of primary cells in vertebrates
Source: Genome Res. 2020 Jul;30(7):951–61. doi: 10.1101/gr.255679.119 (PMC7397866; doi:10.1101/gr.255679.119)
Supplement: Supplemental Material [file supp_gr.255679.119_Supplemental_code.zip › Supplemental_code/Analysis/find_mirna_orthologs.py]

import os
import sys
import urllib.parse
from numpy import *
from Bio import SeqIO
from Bio import Align


organism = sys.argv[1]


aligner = Align.PairwiseAligner()
aligner.target_gap_score = -100
aligner.query_gap_score = -100
aligner.target_left_gap_score = -5
aligner.query_left_gap_score = -5
aligner.target_right_gap_score = 0
aligner.query_right_gap_score = 0


directory = "/osc-fs_home/mdehoon/Data/Fantom5/sRNA/"

assemblies = {'human': 'hg19',
              'mouse': 'mm9',
              'rat': 'rn6',
              'dog': 'canFam3',
              'chicken': 'galGal5',
             }

def read_expression(organism='human'):
    filename = "%s.fantom.expression.counts.txt" % organism
    if organism in ('human', 'mouse'):
        subdirectory = "UPDATE_024"
    elif organism in ('rat', 'dog', 'chicken'):
        subdirectory = "UPDATE_029"
    else:
        raise Exception('Unknown organism %s' % organism)
    path = os.path.join(directory, subdirectory, filename)
    print("Reading", path)
    handle = open(path)
    line = next(handle)
    words = line.split()
    assert words[0] == 'miRNA'
    indices = []
    for index, word in enumerate(words[1:]):
        subdirectory, filename = os.path.split(word)
        if subdirectory != '%s.primary_cell.sRNA' % organism:
            continue
        name, library, sample, assembly, barcode, bam = filename.split(".")
        name = urllib.parse.unquote(name)
        assert library.startswith("SRhi")
        rnasample, location = sample.split('-')
        rnasample = int(rnasample)
        assert assembly == assemblies[organism]
        assert set(barcode).issubset('ACGT')
        assert bam == 'bam'
        celltype, donor = name.split(", ")
        assert donor in ('donor0', 'donor1', 'donor2', 'donor3', 'donor4', 'donor2 (GEA14)', 'donor3 (GEA15)')
        if celltype in ('Smooth Muscle Cells - Aortic',
                        'Mouse Aortic Smooth Muscle cells',
                        'Rat Aortic Smooth Muscle cells',
                        'Canine Aortic Smooth Muscle cells',
                        'Chicken Aortic Smooth Muscle cells',
                       ):
            indices.append(index)
            print(celltype)
    if organism == 'human':
        assert len(indices) == 3
    expression = {}
    for line in handle:
        words = line.split()
        mirna = words[0].rstrip('*')
        words = words[1:]
        values = [float(words[index]) for index in indices]
        value = mean(values)
        expression[mirna] = value
    handle.close()
    total = sum(list(expression.values()))
    cpm = {}
    for mirna in expression:
        cpm[mirna] = 1.e6 * expression[mirna] / total
    return cpm

def read_sequences(organism):
    sequences = {}
    filename = "%s.mature.fa" % organism
    print("Reading", filename)
    handle = open(filename)
    records = SeqIO.parse(handle, 'fasta')
    for record in records:
        name = record.id
        sequence = str(record.seq)
        assert name not in sequences
        sequences[name] = sequence
    handle.close()
    return sequences

cpm = read_expression()

human_sequences = read_sequences('human')

other_sequences = read_sequences(organism)

scores = {}
for human_mirna in human_sequences:
    scores[human_mirna] = {}
for other_mirna in other_sequences:
    scores[other_mirna] = {}

for human_mirna in human_sequences:
    human_sequence = human_sequences[human_mirna]
    for other_mirna in other_sequences:
        other_sequence = other_sequences[other_mirna]
        score = aligner.score(human_sequence, other_sequence)
        scores[human_mirna][other_mirna] = score
        scores[other_mirna][human_mirna] = score

mapped = {}

for human_mirna in human_sequences:
    other_mirnas = sorted(other_sequences.keys(), key = scores[human_mirna].get, reverse=True)
    score = scores[human_mirna][other_mirnas[0]]
    if score < 15:
        continue
    for other_mirna in other_mirnas:
        if scores[human_mirna][other_mirna] < score:
            break
        human_mirnas = sorted(human_sequences.keys(), key = scores[other_mirna].get, reverse=True)
        if human_mirnas[0]==human_mirna:
            bidirectional = True
        else:
            bidirectional = False
        key = (human_mirna, other_mirna)
        value = (score, bidirectional)
        mapped[key] = value

for other_mirna in other_sequences:
    human_mirnas = sorted(human_sequences.keys(), key = scores[other_mirna].get, reverse=True)
    score = scores[other_mirna][human_mirnas[0]]
    if score < 15:
        continue
    for human_mirna in human_mirnas:
        if scores[other_mirna][human_mirna] < score:
            break
        other_mirnas = sorted(other_sequences.keys(), key = scores[human_mirna].get, reverse=True)
        if other_mirnas[0]==other_mirna:
            bidirectional = True
        else:
            bidirectional = False
        key = (human_mirna, other_mirna)
        value = (score, bidirectional)
        mapped[key] = value

keys = list(mapped.keys())
keys.sort()

filename = "human.%s.mirna.alignment.fa" % organism
handle = open(filename, 'wt')
for key in keys:
    human_mirna, other_mirna = key
    value = mapped[key]
    score, bidirectional = value
    print("Mapping %s to %s with score %f; bidirectional hit = %s" % (human_mirna, other_mirna, score, bidirectional))
    human_sequence = human_sequences[human_mirna]
    other_sequence = other_sequences[other_mirna]
    alignments = aligner.align(human_sequence, other_sequence)
    alignments = list(alignments)
    assert len(alignments)==1
    alignment = alignments[0]
    handle.write(">%s %s score = %f bidirectional hit = %s\n" % (human_mirna, other_mirna, score, bidirectional))
    handle.write("%s\n" % str(alignment))

handle.close()
