# Supplementary material for: Comparative transcriptomics of primary cells in vertebrates
Source: Genome Res. 2020 Jul;30(7):951–61. doi: 10.1101/gr.255679.119 (PMC7397866; doi:10.1101/gr.255679.119)
Supplement: Supplemental Material [file supp_gr.255679.119_Supplemental_code.zip › Supplemental_code/Analysis/fix_mirbase_structures.py]

import sys
import os
import collections
import shutil
import tempfile
import pybedtools
import RNA
from Bio.Seq import reverse_complement
from Bio import SeqIO

organism, dataset = sys.argv[1:3]

RNA.cvar.fold_constrained = 1


def parse_mirbase(organism, version='Release21'):
    if organism=='human':
        filename = "hsa.hg19.gff3"
    elif organism=='mouse':
        filename = "mmu.mm9.gff3"
    elif organism=='rat':
        filename = "rno.rn6.gff3"
    elif organism=='dog':
        filename = "cfa.gff3"
    elif organism=='chicken':
        filename = "gga.galGal5.gff3"
    else:
        raise Exception("Unknown organism %s" % organism)
    directory = "/osc-fs_home/mdehoon/Data/miRBase/"
    path = os.path.join(directory, version, filename)
    print("Reading", path)
    handle = pybedtools.BedTool(path)
    lines = {}
    for line in handle:
        if line.fields[2]=='miRNA_primary_transcript':
            ID = line.attrs['ID']
            assert ID not in lines
            lines[ID] = line
    return lines

def parse_fantom_mirbase(organism, dataset):
    filename = "%s.%s.mirbase.candidates.gff" % (organism, dataset)
    print("Reading", filename)
    lines = pybedtools.BedTool(filename)
    for line in lines:
        if line.fields[2]=='premiRNA':
            yield line

def find_changed_premirnas(organism, dataset):
    mirbase_lines = parse_mirbase(organism)
    fantom_lines = parse_fantom_mirbase(organism, dataset)
    changed = collections.defaultdict(list)
    for fantom_line in fantom_lines:
        ID = fantom_line.attrs['ID']
        mirbase_line = mirbase_lines[ID]
        assert mirbase_line.chrom==fantom_line.chrom
        assert mirbase_line.strand==fantom_line.strand
        assert mirbase_line.start >= fantom_line.start
        assert mirbase_line.end <= fantom_line.end
        if fantom_line.start < mirbase_line.start or fantom_line.end > mirbase_line.end:
            chromosome = fantom_line.chrom
            changed[chromosome].append(fantom_line)
    return changed

changed = find_changed_premirnas(organism, dataset)

directory = "/analysisdata/genomes/"
if organism=='human':
    gender = 'male'
    assembly = 'hg19'
elif organism=='mouse':
    gender = 'male'
    assembly = 'mm9'
elif organism=='rat':
    gender = 'male'
    assembly = 'rn6'
elif organism=='dog':
    gender = 'male'
    assembly = 'canFam3'
elif organism=='chicken':
    gender = 'female'
    assembly = 'galGal5'
else:
    print("Unknown organism %s" % organism)

filename = "%s_%s.fa" % (assembly, gender)
path = os.path.join(directory, filename)
handle = open(path)
print("Reading genome file", path)

sequences = {}
records = SeqIO.parse(handle, 'fasta')
for record in records:
    chromosome = record.id
    print("Reading", chromosome)
    genome = str(record.seq).upper()
    for precursor in changed[chromosome]:
        ID = precursor.attrs['ID']
        start = precursor.start
        end = precursor.end
        sequence = genome[start:end]
        if precursor.strand=='-':
            sequence = reverse_complement(sequence)
        sequences[ID] = sequence
handle.close()

filename = "%s.%s.mirbase.structures.fa" % (organism, dataset)
handle = open(filename)
print("Reading", filename)
output = tempfile.NamedTemporaryFile(mode='wt', delete=False)
for line in handle:
    name, ID, description = line.strip().split(None, 2)
    sequence = next(handle)
    sequence = sequence.strip()
    structure_energy = next(handle)
    constraint, energy = structure_energy.split(None, 1)
    constraint = constraint.strip()
    energy = energy.strip()
    assert energy.startswith('(')
    assert energy.endswith(')')
    energy = float(energy[1:-1])
    expanded_sequence = sequences.get(ID)
    output.write(line)
    if expanded_sequence is not None:
        i = expanded_sequence.index(sequence)
        assert i>=0
        constraint = "."* i + constraint
        constraint = constraint + (len(expanded_sequence)-len(constraint)) * "."
        sequence = expanded_sequence
    structure, energy = RNA.fold(sequence, constraint)
    output.write("%s\n" % sequence)
    output.write("%s (%6.2f)\n" % (structure, energy))
handle.close()
output.close()
shutil.move(output.name, filename)
print("Copying to", filename)
