# Supplementary material for: Comparative transcriptomics of primary cells in vertebrates
Source: Genome Res. 2020 Jul;30(7):951–61. doi: 10.1101/gr.255679.119 (PMC7397866; doi:10.1101/gr.255679.119)
Supplement: Supplemental Material [file supp_gr.255679.119_Supplemental_code.zip › Supplemental_code/Analysis/fix_mirdeep2_structures.py]

import os
import sys
import csv
import pybedtools
import RNA

organism, dataset = sys.argv[1:]

RNA.cvar.fold_constrained = 1


def parse_candidates(organism, dataset):
    IDs = []
    directory = "/osc-fs_home/mdehoon/Data/Fantom5/sRNA/UPDATE_030/miRDeep"
    filename = "%s.%s.mirdeep2.candidates.gff" % (organism, dataset)
    path = os.path.join(directory, filename)
    print("Reading", path)
    lines = pybedtools.BedTool(path)
    for line in lines:
        if line.fields[2]=='premiRNA':
            ID, premirna = line.attrs['ID'].rsplit("_", 1)
            assert premirna== "premiRNA"
            IDs.append(ID)
    return IDs

def parse_sequences(organism, dataset, IDs):
    sequences = {}
    IDs = set(IDs)
    directory = "/osc-fs_home/mdehoon/Data/Fantom5/sRNA/UPDATE_030/miRDeep"
    filename = "result_%s.%s.csv" % (organism, dataset)
    path = os.path.join(directory, filename)
    print("Reading", path)
    handle = open(path)
    for line in handle:
        if line.strip()=="novel miRNAs predicted by miRDeep2":
            break
    lines = csv.DictReader(handle, delimiter='\t')
    keys = ('consensus precursor sequence', 'consensus mature sequence', 'consensus star sequence')
    for line in lines:
        ID = line['provisional id']
        if not ID in IDs:
            continue
        sequences[ID] = []
        for key in keys:
            sequence = line[key]
            sequence = sequence.upper().replace("U","T")
            sequences[ID].append(sequence)
    handle.close()
    return sequences

def write_structures(organism, dataset, IDs, sequences):
    filename = "%s.%s.mirdeep2.structures.fa" % (organism, dataset)
    print("Writing", filename)
    handle = open(filename, 'w')
    for ID in IDs:
        precursor, mature1, mature2 = sequences[ID]
        i1 = precursor.index(mature1)
        i2 = precursor.index(mature2)
        if i1 < i2:
            assert i1==0
            i1 = len(mature1)
        else:
            assert i2==0
            i2 = len(mature2)
        m = (i1+i2)//2
        constraint = '<' * m + '>' * (len(precursor)-m)
        structure, energy = RNA.fold(precursor, constraint)
        line = ">%s_premiRNA\n" % ID
        handle.write(line)
        line = "%s\n" % precursor
        handle.write(line)
        line = "%s (%6.2f)\n" % (structure, energy)
        handle.write(line)
    handle.close()


IDs = parse_candidates(organism, dataset)
sequences = parse_sequences(organism, dataset, IDs)

write_structures(organism, dataset, IDs, sequences)
