# Supplementary material for: Comparative transcriptomics of primary cells in vertebrates
Source: Genome Res. 2020 Jul;30(7):951–61. doi: 10.1101/gr.255679.119 (PMC7397866; doi:10.1101/gr.255679.119)
Supplement: Supplemental Material [file supp_gr.255679.119_Supplemental_code.zip › Supplemental_code/Analysis/human.chicken.mirna.alignment.curated.fa]

>hsa-let-7a-5p gga-let-7a-5p score = 22.000000 bidirectional hit = True
TGAGGTAGTAGGTTGTATAGTT
||||||||||||||||||||||
TGAGGTAGTAGGTTGTATAGTT

>hsa-let-7a-5p gga-let-7j-5p score = 22.000000 bidirectional hit = False
TGAGGTAGTAGGTTGTATAGTT
||||||||||||||||||||||
TGAGGTAGTAGGTTGTATAGTT

>hsa-let-7b-5p gga-let-7b score = 22.000000 bidirectional hit = True
TGAGGTAGTAGGTTGTGTGGTT
||||||||||||||||||||||
TGAGGTAGTAGGTTGTGTGGTT

>hsa-let-7c-5p gga-let-7c-5p score = 22.000000 bidirectional hit = True
TGAGGTAGTAGGTTGTATGGTT
||||||||||||||||||||||
TGAGGTAGTAGGTTGTATGGTT

>hsa-let-7d-5p gga-let-7d score = 21.000000 bidirectional hit = True
AGAGGTAGTAGGTTGCATAGTT
|||||||||X||||||||||||
AGAGGTAGTGGGTTGCATAGTT

>hsa-let-7f-5p gga-let-7f-5p score = 22.000000 bidirectional hit = True
TGAGGTAGTAGATTGTATAGTT
||||||||||||||||||||||
TGAGGTAGTAGATTGTATAGTT

>hsa-let-7g-5p gga-let-7g-5p score = 22.000000 bidirectional hit = True
TGAGGTAGTAGTTTGTACAGTT
||||||||||||||||||||||
TGAGGTAGTAGTTTGTACAGTT

>hsa-let-7i-5p gga-let-7i score = 22.000000 bidirectional hit = True
TGAGGTAGTAGTTTGTGCTGTT
||||||||||||||||||||||
TGAGGTAGTAGTTTGTGCTGTT

>hsa-miR-1-3p gga-miR-1a-3p score = 22.000000 bidirectional hit = True
TGGAATGTAAAGAAGTATGTAT
||||||||||||||||||||||
TGGAATGTAAAGAAGTATGTAT

>hsa-miR-100-5p gga-miR-100-5p score = 22.000000 bidirectional hit = True
AACCCGTAGATCCGAACTTGTG
||||||||||||||||||||||
AACCCGTAGATCCGAACTTGTG

>hsa-miR-101-3p gga-miR-101-3p score = 22.000000 bidirectional hit = True
GTACAGTACTGTGATAACTGAA
||||||||||||||||||||||
GTACAGTACTGTGATAACTGAA

>hsa-miR-103a-3p gga-miR-103-3p score = 23.000000 bidirectional hit = True
AGCAGCATTGTACAGGGCTATGA
|||||||||||||||||||||||
AGCAGCATTGTACAGGGCTATGA

>hsa-miR-107 gga-miR-107-3p score = 22.000000 bidirectional hit = True
AGCAGCATTGTACAGGGCTATC
||||||||||||||||||||||
AGCAGCATTGTACAGGGCTATC

>hsa-miR-10a-5p gga-miR-10a-5p score = 22.000000 bidirectional hit = True
TACCCTGTAGATCCGAATTTGT
||||||||||||||||||||||
TACCCTGTAGATCCGAATTTGT

>hsa-miR-10b-5p gga-miR-10b-5p score = 22.000000 bidirectional hit = True
TACCCTGTAGAACCGAATTTGT
||||||||||||||||||||||
TACCCTGTAGAACCGAATTTGT

>hsa-miR-122-5p gga-miR-122-5p score = 22.000000 bidirectional hit = True
TGGAGTGTGACAATGGTGTTTG
||||||||||||||||||||||
TGGAGTGTGACAATGGTGTTTG

>hsa-miR-124-3p gga-miR-124a-3p score = 19.000000 bidirectional hit = True
TAAGGCACGCGGTGAATGC--
|||||||||||||||||||--
TAAGGCACGCGGTGAATGCCA

>hsa-miR-125b-5p gga-miR-125b-5p score = 22.000000 bidirectional hit = True
TCCCTGAGACCCTAACTTGTGA
||||||||||||||||||||||
TCCCTGAGACCCTAACTTGTGA

>hsa-miR-126-5p gga-miR-126-5p score = 21.000000 bidirectional hit = True
CATTATTACTTTTGGTACGCG
|||||||||||||||||||||
CATTATTACTTTTGGTACGCG

>hsa-miR-128-3p gga-miR-128-3p score = 21.000000 bidirectional hit = True
TCACAGTGAACCGGTCTCTTT
|||||||||||||||||||||
TCACAGTGAACCGGTCTCTTT

>hsa-miR-1306-5p gga-miR-1306-5p score = 21.000000 bidirectional hit = True
CCACCTCCCCTGCAAACGTCCA
|||||||||||||||||||||-
CCACCTCCCCTGCAAACGTCC-

>hsa-miR-130a-3p gga-miR-130c-3p score = 22.000000 bidirectional hit = True
CAGTGCAATGTTAAAAGGGCAT
||||||||||||||||||||||
CAGTGCAATGTTAAAAGGGCAT

>hsa-miR-130b-3p gga-miR-130b-3p score = 20.000000 bidirectional hit = True
CAGTGCAATGATGAAAGGGCAT
|||||||||X||||||||||X|
CAGTGCAATAATGAAAGGGCGT

>hsa-miR-133a-3p gga-miR-133a-3p score = 23.000000 bidirectional hit = True
TTTGGTCCCCTTCAACCAGCTGT
|||||||||||||||||||||||
TTTGGTCCCCTTCAACCAGCTGT

>hsa-miR-133a-3p gga-miR-133c-3p score = 22.000000 bidirectional hit = False
TTTGGTCCCCTTCAACCAGCTGT
||||||||||||||||||||||-
TTTGGTCCCCTTCAACCAGCTG-

>hsa-miR-133b gga-miR-133b score = 22.000000 bidirectional hit = True
TTTGGTCCCCTTCAACCAGCTA-
||||||||||||||||||||||-
TTTGGTCCCCTTCAACCAGCTAT

>hsa-miR-135a-5p gga-miR-135a-5p score = 23.000000 bidirectional hit = True
TATGGCTTTTTATTCCTATGTGA
|||||||||||||||||||||||
TATGGCTTTTTATTCCTATGTGA

>hsa-miR-137 gga-miR-137-3p score = 23.000000 bidirectional hit = True
TTATTGCTTAAGAATACGCGTAG
|||||||||||||||||||||||
TTATTGCTTAAGAATACGCGTAG

>hsa-miR-138-5p gga-miR-138-5p score = 23.000000 bidirectional hit = True
AGCTGGTGTTGTGAATCAGGCCG
|||||||||||||||||||||||
AGCTGGTGTTGTGAATCAGGCCG

>hsa-miR-140-3p gga-miR-140-3p score = 22.000000 bidirectional hit = True
ACCACAGGGTAGAACCACGGAC
||||||||||||||||||||||
ACCACAGGGTAGAACCACGGAC

>hsa-miR-142-5p gga-miR-142-5p score = 21.000000 bidirectional hit = True
CATAAAGTAGAAAGCACTACT
|||||||||||||||||||||
CATAAAGTAGAAAGCACTACT

>hsa-miR-143-3p gga-miR-143-3p score = 20.000000 bidirectional hit = True
TGAGATGAAGCACTGTAGCT-
||||||||||||||||||||-
TGAGATGAAGCACTGTAGCTC

>hsa-miR-144-5p gga-miR-144-5p score = 23.000000 bidirectional hit = True
GGATATCATCATATACTGTAAGT
|||||||||||||||||||||||
GGATATCATCATATACTGTAAGT

>hsa-miR-145-5p gga-miR-145-5p score = 23.000000 bidirectional hit = True
GTCCAGTTTTCCCAGGAATCCCT
|||||||||||||||||||||||
GTCCAGTTTTCCCAGGAATCCCT

>hsa-miR-146a-5p gga-miR-146a-5p score = 22.000000 bidirectional hit = True
TGAGAACTGAATTCCATGGGTT-
||||||||||||||||||||||-
TGAGAACTGAATTCCATGGGTTG

>hsa-miR-146b-5p gga-miR-146b-5p score = 22.000000 bidirectional hit = True
TGAGAACTGAATTCCATAGGCTGT
|||||||||||||||||||||XX|
TGAGAACTGAATTCCATAGGCGTT

>hsa-miR-147b gga-miR-147 score = 16.000000 bidirectional hit = True
AGTGTGCGGAAATGCTTCTGCT-
-|||||||||||||||||||||-
-GTGTGCGGAAATGCTTCTGCTA

>hsa-miR-148a-3p gga-miR-148a-3p score = 22.000000 bidirectional hit = True
TCAGTGCACTACAGAACTTTGT
||||||||||||||||||||||
TCAGTGCACTACAGAACTTTGT

>hsa-miR-148b-3p gga-miR-148b-3p score = 21.000000 bidirectional hit = True
TCAGTGCATCACAGAACTTTGT
|||||||||||||||||||X||
TCAGTGCATCACAGAACTTGGT

>hsa-miR-153-3p gga-miR-153-3p score = 22.000000 bidirectional hit = True
TTGCATAGTCACAAAAGTGATC
||||||||||||||||||||||
TTGCATAGTCACAAAAGTGATC

>hsa-miR-155-5p gga-miR-155 score = 22.000000 bidirectional hit = True
TTAATGCTAATCGTGATAGGGGTT
||||||||||||||||||||||--
TTAATGCTAATCGTGATAGGGG--

>hsa-miR-15a-5p gga-miR-15a score = 21.000000 bidirectional hit = True
TAGCAGCACATAATGGTTTGT
|||||||||||||||||||||
TAGCAGCACATAATGGTTTGT

>hsa-miR-15b-5p gga-miR-15b-5p score = 20.000000 bidirectional hit = False
TAGCAGCACATCATGGTTTACA
|||||||||||||||||||X|-
TAGCAGCACATCATGGTTTGC-

>hsa-miR-16-5p gga-miR-16-5p score = 21.000000 bidirectional hit = True
TAGCAGCACGTAAATATTGGCG
||||||||||||||||||||X|
TAGCAGCACGTAAATATTGGTG

>hsa-miR-17-5p gga-miR-17-5p score = 23.000000 bidirectional hit = True
CAAAGTGCTTACAGTGCAGGTAG
|||||||||||||||||||||||
CAAAGTGCTTACAGTGCAGGTAG

>hsa-miR-181a-5p gga-miR-181a-5p score = 23.000000 bidirectional hit = True
AACATTCAACGCTGTCGGTGAGT
|||||||||||||||||||||||
AACATTCAACGCTGTCGGTGAGT

>hsa-miR-181b-5p gga-miR-181b-5p score = 24.000000 bidirectional hit = True
AACATTCATTGCTGTCGGTGGGTT
||||||||||||||||||||||||
AACATTCATTGCTGTCGGTGGGTT

>hsa-miR-182-5p gga-miR-182-5p score = 24.000000 bidirectional hit = True
TTTGGCAATGGTAGAACTCACACT
||||||||||||||||||||||||
TTTGGCAATGGTAGAACTCACACT

>hsa-miR-183-5p gga-miR-183 score = 23.000000 bidirectional hit = True
TATGGCACTGGTAGAATTCACTG
|||||||||||||||||||||||
TATGGCACTGGTAGAATTCACTG

>hsa-miR-184 gga-miR-184-3p score = 22.000000 bidirectional hit = True
TGGACGGAGAACTGATAAGGGT
||||||||||||||||||||||
TGGACGGAGAACTGATAAGGGT

>hsa-miR-187-3p gga-miR-187-3p score = 20.000000 bidirectional hit = True
TCGTGTCTTGTGTTGCAGCCGG
||||||||||||||||||||X-
TCGTGTCTTGTGTTGCAGCCA-

>hsa-miR-18a-5p gga-miR-18a-5p score = 23.000000 bidirectional hit = True
TAAGGTGCATCTAGTGCAGATAG
|||||||||||||||||||||||
TAAGGTGCATCTAGTGCAGATAG

>hsa-miR-18b-5p gga-miR-18b-5p score = 20.000000 bidirectional hit = True
TAAGGTGCATCTAGTGCAGT
||||||||||||||||||||
TAAGGTGCATCTAGTGCAGT

>hsa-miR-190a-5p gga-miR-190a-5p score = 23.000000 bidirectional hit = True
TGATATGTTTGATATATTAGGTTG
|||||||||||||||||||||||-
TGATATGTTTGATATATTAGGTT-

>hsa-miR-191-5p gga-miR-191-5p score = 23.000000 bidirectional hit = True
CAACGGAATCCCAAAAGCAGCTG
|||||||||||||||||||||||
CAACGGAATCCCAAAAGCAGCTG

>hsa-miR-193a-3p gga-miR-193a-3p score = 22.000000 bidirectional hit = True
AACTGGCCTACAAAGTCCCAGT
||||||||||||||||||||||
AACTGGCCTACAAAGTCCCAGT

>hsa-miR-193b-3p gga-miR-193b-3p score = 21.000000 bidirectional hit = True
AACTGGCCCTCAAAGTCCCGCT
|||||||||X||||||||||||
AACTGGCCCACAAAGTCCCGCT

>hsa-miR-194-5p gga-miR-194 score = 22.000000 bidirectional hit = True
TGTAACAGCAACTCCATGTGGA-
||||||||||||||||||||||-
TGTAACAGCAACTCCATGTGGAC

>hsa-miR-196a-5p gga-miR-196-5p score = 22.000000 bidirectional hit = True
TAGGTAGTTTCATGTTGTTGGG
||||||||||||||||||||||
TAGGTAGTTTCATGTTGTTGGG

>hsa-miR-199a-3p gga-miR-199-3p score = 21.000000 bidirectional hit = True
ACAGTAGTCTGCACATTGGTT
|||||||||||||||||||||
ACAGTAGTCTGCACATTGGTT

>hsa-miR-19a-3p gga-miR-19a-3p score = 23.000000 bidirectional hit = True
TGTGCAAATCTATGCAAAACTGA
|||||||||||||||||||||||
TGTGCAAATCTATGCAAAACTGA

>hsa-miR-19b-3p gga-miR-19b-3p score = 22.000000 bidirectional hit = True
TGTGCAAATCCATGCAAAACTG-
||||||||||||||||||||||-
TGTGCAAATCCATGCAAAACTGA

>hsa-miR-200a-3p gga-miR-200a-3p score = 21.000000 bidirectional hit = True
TAACACTGTCTGGTAACGATG--
|||||||||||||||||||||--
TAACACTGTCTGGTAACGATGTT

>hsa-miR-200b-3p gga-miR-200b-3p score = 22.000000 bidirectional hit = True
TAATACTGCCTGGTAATGATGAC
||||||||||||||||||||||X
TAATACTGCCTGGTAATGATGAT

>hsa-miR-203a-3p gga-miR-203a score = 20.000000 bidirectional hit = True
GTGAAATGTTTAGGACCACT--
||||||||||||||||||||--
GTGAAATGTTTAGGACCACTTG

>hsa-miR-204-5p gga-miR-204 score = 22.000000 bidirectional hit = True
TTCCCTTTGTCATCCTATGCCTG
||||||||||||||||||||||-
TTCCCTTTGTCATCCTATGCCT-

>hsa-miR-205-5p gga-miR-205a score = 22.000000 bidirectional hit = True
TCCTTCATTCCACCGGAGTCTG
||||||||||||||||||||||
TCCTTCATTCCACCGGAGTCTG

>hsa-miR-206 gga-miR-206 score = 22.000000 bidirectional hit = True
TGGAATGTAAGGAAGTGTGTGG
||||||||||||||||||||||
TGGAATGTAAGGAAGTGTGTGG

>hsa-miR-20a-5p gga-miR-20a-5p score = 23.000000 bidirectional hit = True
TAAAGTGCTTATAGTGCAGGTAG
|||||||||||||||||||||||
TAAAGTGCTTATAGTGCAGGTAG

>hsa-miR-20b-5p gga-miR-20b-5p score = 23.000000 bidirectional hit = True
CAAAGTGCTCATAGTGCAGGTAG
|||||||||||||||||||||||
CAAAGTGCTCATAGTGCAGGTAG

>hsa-miR-21-5p gga-miR-21-5p score = 22.000000 bidirectional hit = True
TAGCTTATCAGACTGATGTTGA-
||||||||||||||||||||||-
TAGCTTATCAGACTGATGTTGAC

>hsa-miR-211-5p gga-miR-211 score = 20.000000 bidirectional hit = False
TTCCCTTTGTCATCCTTCGCCT
||||||||||||||||XX||||
TTCCCTTTGTCATCCTATGCCT

>hsa-miR-212-5p gga-miR-212-5p score = 23.000000 bidirectional hit = True
ACCTTGGCTCTAGACTGCTTACT
|||||||||||||||||||||||
ACCTTGGCTCTAGACTGCTTACT

>hsa-miR-214-3p gga-miR-214 score = 22.000000 bidirectional hit = True
ACAGCAGGCACAGACAGGCAGT
||||||||||||||||||||||
ACAGCAGGCACAGACAGGCAGT

>hsa-miR-215-5p gga-miR-215-5p score = 21.000000 bidirectional hit = True
ATGACCTATGAATTGACAGACA
|||||||||||||||||||||X
ATGACCTATGAATTGACAGACT

>hsa-miR-216a-3p MIMAT0001131F score = 21.000000 bidirectional hit = True
CACAGTGGTCTCTGGGATTATG
|||||||||X||||||||||||
CACAGTGGTATCTGGGATTATG

>hsa-miR-216b-5p gga-miR-216b score = 22.000000 bidirectional hit = True
AAATCTCTGCAGGCAAATGTGA
||||||||||||||||||||||
AAATCTCTGCAGGCAAATGTGA

>hsa-miR-217 gga-miR-217-5p score = 22.000000 bidirectional hit = True
ATACTGCATCAGGAACTGATTG
||||||||||||||||||||||
ATACTGCATCAGGAACTGATTG

>hsa-miR-218-5p gga-miR-218-5p score = 21.000000 bidirectional hit = True
TTGTGCTTGATCTAACCATGT
|||||||||||||||||||||
TTGTGCTTGATCTAACCATGT

>hsa-miR-219a-2-3p gga-miR-219a-3p score = 21.000000 bidirectional hit = True
AGAATTGTGGCTGGACATCTGT
|||||||||X||||||||||||
AGAATTGTGTCTGGACATCTGT

>hsa-miR-22-3p gga-miR-22-3p score = 22.000000 bidirectional hit = True
AAGCTGCCAGTTGAAGAACTGT
||||||||||||||||||||||
AAGCTGCCAGTTGAAGAACTGT

>hsa-miR-221-3p gga-miR-221-3p score = 22.000000 bidirectional hit = True
AGCTACATTGTCTGCTGGGTTT-
||||||||||||||||||||||-
AGCTACATTGTCTGCTGGGTTTC

>hsa-miR-222-3p gga-miR-222a score = 24.000000 bidirectional hit = True
AGCTACATCTGGCTACTGGGTCTC
||||||||||||||||||||||||
AGCTACATCTGGCTACTGGGTCTC

>hsa-miR-223-3p gga-miR-223 score = 22.000000 bidirectional hit = True
TGTCAGTTTGTCAAATACCCCA
||||||||||||||||||||||
TGTCAGTTTGTCAAATACCCCA

>hsa-miR-23b-3p gga-miR-23b-3p score = 21.000000 bidirectional hit = True
ATCACATTGCCAGGGATTACC--
|||||||||||||||||||||--
ATCACATTGCCAGGGATTACCAC

>hsa-miR-24-3p gga-miR-24-3p score = 20.000000 bidirectional hit = True
TGGCTCAGTTCAGCAGGAAC-
||||||||||||||||||||-
TGGCTCAGTTCAGCAGGAACA

>hsa-miR-26a-5p gga-miR-26a-5p score = 22.000000 bidirectional hit = True
TTCAAGTAATCCAGGATAGGCT
||||||||||||||||||||||
TTCAAGTAATCCAGGATAGGCT

>hsa-miR-27b-3p gga-miR-27b-3p score = 20.000000 bidirectional hit = True
TTCACAGTGGCTAAGTTCTG-
||||||||||||||||||||-
TTCACAGTGGCTAAGTTCTGC

>hsa-miR-29b-3p gga-miR-29b-3p score = 20.000000 bidirectional hit = True
TAGCACCATTTGAAATCAGTGTT
||||||||||||||||||||---
TAGCACCATTTGAAATCAGT---

>hsa-miR-29c-3p gga-miR-29a-3p score = 22.000000 bidirectional hit = True
TAGCACCATTTGAAATCGGTTA
||||||||||||||||||||||
TAGCACCATTTGAAATCGGTTA

>hsa-miR-29c-3p gga-miR-29c-3p score = 22.000000 bidirectional hit = False
TAGCACCATTTGAAATCGGTTA
||||||||||||||||||||||
TAGCACCATTTGAAATCGGTTA

>hsa-miR-301a-3p gga-miR-301b-3p score = 23.000000 bidirectional hit = True
CAGTGCAATAGTATTGTCAAAGC
|||||||||||||||||||||||
CAGTGCAATAGTATTGTCAAAGC

>hsa-miR-301b-3p gga-miR-301a-3p score = 22.000000 bidirectional hit = True
CAGTGCAATGATATTGTCAAAGC
|||||||||X|||||||||||||
CAGTGCAATAATATTGTCAAAGC

>hsa-miR-302b-3p gga-miR-302b-3p score = 23.000000 bidirectional hit = True
TAAGTGCTTCCATGTTTTAGTAG
|||||||||||||||||||||||
TAAGTGCTTCCATGTTTTAGTAG

>hsa-miR-302c-3p gga-miR-302c-3p score = 21.000000 bidirectional hit = True
TAAGTGCTTCCATGTTTCAGT--
|||||||||||||||||||||--
TAAGTGCTTCCATGTTTCAGTGG

>hsa-miR-30a-5p gga-miR-30a-5p score = 24.000000 bidirectional hit = True
TGTAAACATCCTCGACTGGAAGCT
||||||||||||||||||||||||
TGTAAACATCCTCGACTGGAAGCT

>hsa-miR-30b-5p gga-miR-30b-5p score = 22.000000 bidirectional hit = True
TGTAAACATCCTACACTCAGCT
||||||||||||||||||||||
TGTAAACATCCTACACTCAGCT

>hsa-miR-30c-5p gga-miR-30c-5p score = 24.000000 bidirectional hit = True
TGTAAACATCCTACACTCTCAGCT
||||||||||||||||||||||||
TGTAAACATCCTACACTCTCAGCT

>hsa-miR-30d-5p gga-miR-30d score = 24.000000 bidirectional hit = True
TGTAAACATCCCCGACTGGAAGCT
||||||||||||||||||||||||
TGTAAACATCCCCGACTGGAAGCT

>hsa-miR-30e-5p gga-miR-30e-5p score = 24.000000 bidirectional hit = True
TGTAAACATCCTTGACTGGAAGCT
||||||||||||||||||||||||
TGTAAACATCCTTGACTGGAAGCT

>hsa-miR-31-5p gga-miR-31-5p score = 21.000000 bidirectional hit = True
AGGCAAGATGCTGGCATAGCTG
||||||||||X|||||||||||
AGGCAAGATGTTGGCATAGCTG

>hsa-miR-32-5p gga-miR-32-5p score = 20.000000 bidirectional hit = True
TATTGCACATTACTAAGTTG-
||||||||||||||||||||-
TATTGCACATTACTAAGTTGC

>hsa-miR-338-3p gga-miR-338-3p score = 21.000000 bidirectional hit = True
TCCAGCATCAGTGATTTTGTT
|||||||||||||||||||||
TCCAGCATCAGTGATTTTGTT

>hsa-miR-33a-5p gga-miR-33-5p score = 18.000000 bidirectional hit = True
GTGCATTGTAGTTGCATTGCA
||||||||||||||||||---
GTGCATTGTAGTTGCATT---

>hsa-miR-34a-5p gga-miR-34a-5p score = 22.000000 bidirectional hit = True
TGGCAGTGTCTTAGCTGGTTGT
||||||||||||||||||||||
TGGCAGTGTCTTAGCTGGTTGT

>hsa-miR-34b-5p gga-miR-34b-5p score = 21.000000 bidirectional hit = False
AGGCAGTGTCATTAGCTGATTGT
|||||||||XX||||||||||||
AGGCAGTGTAGTTAGCTGATTGT

>hsa-miR-34c-5p gga-miR-34c-5p score = 23.000000 bidirectional hit = True
AGGCAGTGTAGTTAGCTGATTGC
|||||||||||||||||||||||
AGGCAGTGTAGTTAGCTGATTGC

>hsa-miR-365a-3p gga-miR-365-3p score = 22.000000 bidirectional hit = True
TAATGCCCCTAAAAATCCTTAT
||||||||||||||||||||||
TAATGCCCCTAAAAATCCTTAT

>hsa-miR-365b-3p gga-miR-365-3p score = 22.000000 bidirectional hit = True
TAATGCCCCTAAAAATCCTTAT
||||||||||||||||||||||
TAATGCCCCTAAAAATCCTTAT

>hsa-miR-367-3p gga-miR-367 score = 15.000000 bidirectional hit = True
-ATTGCACTTTAGCAATGGTGA
-||||||||||||||||||||-
AATTGCACTTTAGCAATGGTG-

>hsa-miR-375 gga-miR-375 score = 21.000000 bidirectional hit = True
TTTGTTCGTTCGGCTCGCGTGA
||||||||||||||||||||X|
TTTGTTCGTTCGGCTCGCGTTA

>hsa-miR-383-5p gga-miR-383-5p score = 17.000000 bidirectional hit = True
-AGATCAGAAGGTGATTGTGGCT
-||||||||||||||||||||||
CAGATCAGAAGGTGATTGTGGCT

>hsa-miR-425-5p gga-miR-425-5p score = 21.000000 bidirectional hit = True
AATGACACGATCACTCCCGTTG---
|||||||||||||||||||X||---
AATGACACGATCACTCCCGCTGAGC

>hsa-miR-429 gga-miR-429-3p score = 19.000000 bidirectional hit = True
TAATACTGTCTGGTAAAACCG-
||||||||||||||||XX|||-
TAATACTGTCTGGTAATGCCGT

>hsa-miR-449b-5p gga-miR-449d-5p score = 18.000000 bidirectional hit = True
AGGCAGTGTATTGTTAGCTG----
|||||||||||||||||X|X----
AGGCAGTGTATTGTTAGTTAGCTG

>hsa-miR-449c-5p gga-miR-449b-5p score = 19.000000 bidirectional hit = True
AGGCAGTGTATTGCTAGCGGCT-
|||||||||XX||X||||||||-
AGGCAGTGTGCTGTTAGCGGCTG

>hsa-miR-454-3p gga-miR-454-3p score = 23.000000 bidirectional hit = True
TAGTGCAATATTGCTTATAGGGT--
|||||||||||||||||||||||--
TAGTGCAATATTGCTTATAGGGTCT

>hsa-miR-455-5p gga-miR-455-5p score = 21.000000 bidirectional hit = True
TATGTGCCTTTGGACTACATCG
||||||||X|||||||||||||
TATGTGCCCTTGGACTACATCG

>hsa-miR-490-3p gga-miR-490-3p score = 23.000000 bidirectional hit = True
CAACCTGGAGGACTCCATGCTGT
|||||||||||||||||||||||
CAACCTGGAGGACTCCATGCTGT

>hsa-miR-551b-3p gga-miR-551-3p score = 21.000000 bidirectional hit = True
GCGACCCATACTTGGTTTCAG
|||||||||||||||||||||
GCGACCCATACTTGGTTTCAG

>hsa-miR-7-5p gga-miR-7 score = 24.000000 bidirectional hit = True
TGGAAGACTAGTGATTTTGTTGTT
||||||||||||||||||||||||
TGGAAGACTAGTGATTTTGTTGTT

>hsa-miR-9-5p gga-miR-9-5p score = 23.000000 bidirectional hit = True
TCTTTGGTTATCTAGCTGTATGA
|||||||||||||||||||||||
TCTTTGGTTATCTAGCTGTATGA

>hsa-miR-92a-3p gga-miR-92-3p score = 22.000000 bidirectional hit = True
TATTGCACTTGTCCCGGCCTGT
||||||||||||||||||||||
TATTGCACTTGTCCCGGCCTGT

>hsa-miR-96-5p gga-miR-96-5p score = 23.000000 bidirectional hit = True
TTTGGCACTAGCACATTTTTGCT
|||||||||||||||||||||||
TTTGGCACTAGCACATTTTTGCT

>hsa-miR-99a-5p gga-miR-99a-5p score = 21.000000 bidirectional hit = True
AACCCGTAGATCCGATCTTGT
|||||||||||||||||||||
AACCCGTAGATCCGATCTTGT
