# Supplementary material for: Comparative transcriptomics of primary cells in vertebrates
Source: Genome Res. 2020 Jul;30(7):951–61. doi: 10.1101/gr.255679.119 (PMC7397866; doi:10.1101/gr.255679.119)
Supplement: Supplemental Material [file supp_gr.255679.119_Supplemental_code.zip › Supplemental_code/Analysis/human.dog.mirna.alignment.curated.fa]

>hsa-let-7a-5p cfa-let-7a score = 22.000000 bidirectional hit = True
TGAGGTAGTAGGTTGTATAGTT
||||||||||||||||||||||
TGAGGTAGTAGGTTGTATAGTT

>hsa-let-7b-5p cfa-let-7b score = 22.000000 bidirectional hit = True
TGAGGTAGTAGGTTGTGTGGTT
||||||||||||||||||||||
TGAGGTAGTAGGTTGTGTGGTT

>hsa-let-7c-5p cfa-let-7c score = 22.000000 bidirectional hit = True
TGAGGTAGTAGGTTGTATGGTT
||||||||||||||||||||||
TGAGGTAGTAGGTTGTATGGTT

>hsa-let-7d-5p cfa-let-7d-5p score = 22.000000 bidirectional hit = True
AGAGGTAGTAGGTTGCATAGTT
||||||||||||||||||||||
AGAGGTAGTAGGTTGCATAGTT

>hsa-let-7e-5p cfa-let-7e score = 22.000000 bidirectional hit = True
TGAGGTAGGAGGTTGTATAGTT
||||||||||||||||||||||
TGAGGTAGGAGGTTGTATAGTT

>hsa-let-7f-5p cfa-let-7f score = 22.000000 bidirectional hit = True
TGAGGTAGTAGATTGTATAGTT
||||||||||||||||||||||
TGAGGTAGTAGATTGTATAGTT

>hsa-let-7g-5p cfa-let-7g score = 22.000000 bidirectional hit = True
TGAGGTAGTAGTTTGTACAGTT
||||||||||||||||||||||
TGAGGTAGTAGTTTGTACAGTT

>hsa-miR-1-3p cfa-miR-1 score = 22.000000 bidirectional hit = True
TGGAATGTAAAGAAGTATGTAT
||||||||||||||||||||||
TGGAATGTAAAGAAGTATGTAT

>hsa-miR-101-3p cfa-miR-101 score = 21.000000 bidirectional hit = True
GTACAGTACTGTGATAACTGAA
|||||||||||||||||||||-
GTACAGTACTGTGATAACTGA-

>hsa-miR-103a-3p cfa-miR-103 score = 23.000000 bidirectional hit = True
AGCAGCATTGTACAGGGCTATGA
|||||||||||||||||||||||
AGCAGCATTGTACAGGGCTATGA

>hsa-miR-105-5p cfa-miR-105a score = 23.000000 bidirectional hit = True
TCAAATGCTCAGACTCCTGTGGT
|||||||||||||||||||||||
TCAAATGCTCAGACTCCTGTGGT

>hsa-miR-107 cfa-miR-107 score = 22.000000 bidirectional hit = True
AGCAGCATTGTACAGGGCTATC
||||||||||||||||||||||
AGCAGCATTGTACAGGGCTATC

>hsa-miR-10a-5p cfa-miR-10a score = 22.000000 bidirectional hit = True
TACCCTGTAGATCCGAATTTGT
||||||||||||||||||||||
TACCCTGTAGATCCGAATTTGT

>hsa-miR-10b-5p cfa-miR-10b score = 22.000000 bidirectional hit = True
TACCCTGTAGAACCGAATTTGT
||||||||||||||||||||||
TACCCTGTAGAACCGAATTTGT

>hsa-miR-1185-1-3p cfa-miR-1185 score = 22.000000 bidirectional hit = True
ATATACAGGGGGAGACTCTTAT
||||||||||||||||||||||
ATATACAGGGGGAGACTCTTAT

>hsa-miR-122-5p cfa-miR-122 score = 22.000000 bidirectional hit = True
TGGAGTGTGACAATGGTGTTTG
||||||||||||||||||||||
TGGAGTGTGACAATGGTGTTTG

>hsa-miR-124-3p cfa-miR-124 score = 19.000000 bidirectional hit = True
TAAGGCACGCGGTGAATGC--
|||||||||||||||||||--
TAAGGCACGCGGTGAATGCCA

>hsa-miR-1249-3p cfa-miR-1249 score = 22.000000 bidirectional hit = True
ACGCCCTTCCCCCCCTTCTTCA
||||||||||||||||||||||
ACGCCCTTCCCCCCCTTCTTCA

>hsa-miR-1251-5p cfa-miR-1251-5p score = 21.000000 bidirectional hit = True
ACTCTAGCTGCCAAAGGCGCT
|||||||||||||||||||||
ACTCTAGCTGCCAAAGGCGCT

>hsa-miR-125a-5p cfa-miR-125a score = 22.000000 bidirectional hit = True
TCCCTGAGACCCTTTAACCTGT
||||||||||||||||||||||
TCCCTGAGACCCTTTAACCTGT

>hsa-miR-125b-5p cfa-miR-125b score = 22.000000 bidirectional hit = True
TCCCTGAGACCCTAACTTGTGA
||||||||||||||||||||||
TCCCTGAGACCCTAACTTGTGA

>hsa-miR-126-5p cfa-miR-126 score = 21.000000 bidirectional hit = True
CATTATTACTTTTGGTACGCG
|||||||||||||||||||||
CATTATTACTTTTGGTACGCG

>hsa-miR-127-3p cfa-miR-127 score = 22.000000 bidirectional hit = True
TCGGATCCGTCTGAGCTTGGCT
||||||||||||||||||||||
TCGGATCCGTCTGAGCTTGGCT

>hsa-miR-1271-5p cfa-miR-1271 score = 20.000000 bidirectional hit = True
CTTGGCACCTAGCAAGCACTC-
||||||||||||X||||||||-
CTTGGCACCTAGTAAGCACTCA

>hsa-miR-1277-5p cfa-miR-1277-5p score = 22.000000 bidirectional hit = True
TATATATATATATGTACGTATG
||||||||||||||||||||||
TATATATATATATGTACGTATG

>hsa-miR-128-3p cfa-miR-128 score = 21.000000 bidirectional hit = True
TCACAGTGAACCGGTCTCTTT
|||||||||||||||||||||
TCACAGTGAACCGGTCTCTTT

>hsa-miR-129-5p cfa-miR-129 score = 21.000000 bidirectional hit = True
CTTTTTGCGGTCTGGGCTTGC
|||||||||||||||||||||
CTTTTTGCGGTCTGGGCTTGC

>hsa-miR-1296-5p cfa-miR-1296 score = 22.000000 bidirectional hit = True
TTAGGGCCCTGGCTCCATCTCC-
||||||||||||||||||||||-
TTAGGGCCCTGGCTCCATCTCCT

>hsa-miR-1298-5p cfa-miR-1298-5p score = 22.000000 bidirectional hit = True
TTCATTCGGCTGTCCAGATGTA
||||||||||||||||||||||
TTCATTCGGCTGTCCAGATGTA

>hsa-miR-1301-3p cfa-miR-1301 score = 24.000000 bidirectional hit = True
TTGCAGCTGCCTGGGAGTGACTTC
||||||||||||||||||||||||
TTGCAGCTGCCTGGGAGTGACTTC

>hsa-miR-1306-5p cfa-miR-1306 score = 22.000000 bidirectional hit = True
CCACCTCCCCTGCAAACGTCCA
||||||||||||||||||||||
CCACCTCCCCTGCAAACGTCCA

>hsa-miR-1307-5p cfa-miR-1307-5p score = 21.000000 bidirectional hit = True
TCGACCGGACCTCGACCGGCT
|||||||||||||||||||||
TCGACCGGACCTCGACCGGCT

>hsa-miR-130a-3p cfa-miR-130a score = 22.000000 bidirectional hit = True
CAGTGCAATGTTAAAAGGGCAT
||||||||||||||||||||||
CAGTGCAATGTTAAAAGGGCAT

>hsa-miR-130b-3p cfa-miR-130b score = 21.000000 bidirectional hit = True
CAGTGCAATGATGAAAGGGCAT
|||||||||||||||||||||-
CAGTGCAATGATGAAAGGGCA-

>hsa-miR-132-3p cfa-miR-132 score = 22.000000 bidirectional hit = True
TAACAGTCTACAGCCATGGTCG
||||||||||||||||||||||
TAACAGTCTACAGCCATGGTCG

>hsa-miR-133a-3p cfa-miR-133a score = 23.000000 bidirectional hit = False
TTTGGTCCCCTTCAACCAGCTGT
|||||||||||||||||||||||
TTTGGTCCCCTTCAACCAGCTGT

>hsa-miR-133a-3p cfa-miR-133c score = 23.000000 bidirectional hit = True
TTTGGTCCCCTTCAACCAGCTGT
|||||||||||||||||||||||
TTTGGTCCCCTTCAACCAGCTGT

>hsa-miR-134-5p cfa-miR-134 score = 22.000000 bidirectional hit = True
TGTGACTGGTTGACCAGAGGGG
||||||||||||||||||||||
TGTGACTGGTTGACCAGAGGGG

>hsa-miR-1343-3p cfa-miR-1343 score = 22.000000 bidirectional hit = True
CTCCTGGGGCCCGCACTCTCGC
||||||||||||||||||||||
CTCCTGGGGCCCGCACTCTCGC

>hsa-miR-135a-5p cfa-miR-135a-5p score = 23.000000 bidirectional hit = True
TATGGCTTTTTATTCCTATGTGA
|||||||||||||||||||||||
TATGGCTTTTTATTCCTATGTGA

>hsa-miR-135b-5p cfa-miR-135b score = 23.000000 bidirectional hit = True
TATGGCTTTTCATTCCTATGTGA
|||||||||||||||||||||||
TATGGCTTTTCATTCCTATGTGA

>hsa-miR-136-3p cfa-miR-136-3p score = 22.000000 bidirectional hit = True
CATCATCGTCTCAAATGAGTCT
||||||||||||||||||||||
CATCATCGTCTCAAATGAGTCT

>hsa-miR-137 cfa-miR-137 score = 21.000000 bidirectional hit = True
TTATTGCTTAAGAATACGCGTAG
|||||||||||||||||||||--
TTATTGCTTAAGAATACGCGT--

>hsa-miR-138-5p cfa-miR-138a score = 23.000000 bidirectional hit = True
AGCTGGTGTTGTGAATCAGGCCG
|||||||||||||||||||||||
AGCTGGTGTTGTGAATCAGGCCG

>hsa-miR-139-5p cfa-miR-139-5p score = 23.000000 bidirectional hit = True
TCTACAGTGCACGTGTCTCCAGT
|||||||||||||||||||||||
TCTACAGTGCACGTGTCTCCAGT

>hsa-miR-140-3p cfa-miR-140 score = 22.000000 bidirectional hit = True
ACCACAGGGTAGAACCACGGAC
||||||||||||||||||||||
ACCACAGGGTAGAACCACGGAC

>hsa-miR-141-3p cfa-miR-141 score = 21.000000 bidirectional hit = True
TAACACTGTCTGGTAAAGATG
|||||||||||||||||||||
TAACACTGTCTGGTAAAGATG

>hsa-miR-143-3p cfa-miR-143 score = 20.000000 bidirectional hit = True
TGAGATGAAGCACTGTAGCT-
||||||||||||||||||||-
TGAGATGAAGCACTGTAGCTC

>hsa-miR-144-5p MIMAT0006734F score = 23.000000 bidirectional hit = True
GGATATCATCATATACTGTAAGT
|||||||||||||||||||||||
GGATATCATCATATACTGTAAGT

>hsa-miR-145-5p cfa-miR-145 score = 23.000000 bidirectional hit = True
GTCCAGTTTTCCCAGGAATCCCT
|||||||||||||||||||||||
GTCCAGTTTTCCCAGGAATCCCT

>hsa-miR-146a-5p cfa-miR-146a score = 22.000000 bidirectional hit = True
TGAGAACTGAATTCCATGGGTT
||||||||||||||||||||||
TGAGAACTGAATTCCATGGGTT

>hsa-miR-146b-5p cfa-miR-146b score = 24.000000 bidirectional hit = True
TGAGAACTGAATTCCATAGGCTGT
||||||||||||||||||||||||
TGAGAACTGAATTCCATAGGCTGT

>hsa-miR-147b cfa-miR-147 score = 22.000000 bidirectional hit = True
AGTGTGCGGAAATGCTTCTGCT
||||||||||||||||||||||
AGTGTGCGGAAATGCTTCTGCT

>hsa-miR-148a-3p cfa-miR-148a score = 22.000000 bidirectional hit = True
TCAGTGCACTACAGAACTTTGT
||||||||||||||||||||||
TCAGTGCACTACAGAACTTTGT

>hsa-miR-148b-3p cfa-miR-148b score = 22.000000 bidirectional hit = True
TCAGTGCATCACAGAACTTTGT
||||||||||||||||||||||
TCAGTGCATCACAGAACTTTGT

>hsa-miR-149-5p cfa-miR-149 score = 23.000000 bidirectional hit = True
TCTGGCTCCGTGTCTTCACTCCC
|||||||||||||||||||||||
TCTGGCTCCGTGTCTTCACTCCC

>hsa-miR-150-5p cfa-miR-150 score = 22.000000 bidirectional hit = True
TCTCCCAACCCTTGTACCAGTG
||||||||||||||||||||||
TCTCCCAACCCTTGTACCAGTG

>hsa-miR-151a-5p cfa-miR-151 score = 21.000000 bidirectional hit = True
TCGAGGAGCTCACAGTCTAGT
|||||||||||||||||||||
TCGAGGAGCTCACAGTCTAGT

>hsa-miR-152-3p cfa-miR-152 score = 21.000000 bidirectional hit = True
TCAGTGCATGACAGAACTTGGG
|||||||||||||||||||||-
TCAGTGCATGACAGAACTTGG-

>hsa-miR-153-3p cfa-miR-153 score = 22.000000 bidirectional hit = True
TTGCATAGTCACAAAAGTGATC
||||||||||||||||||||||
TTGCATAGTCACAAAAGTGATC

>hsa-miR-155-5p cfa-miR-155 score = 24.000000 bidirectional hit = True
TTAATGCTAATCGTGATAGGGGTT
||||||||||||||||||||||||
TTAATGCTAATCGTGATAGGGGTT

>hsa-miR-15a-5p cfa-miR-15a score = 21.000000 bidirectional hit = True
TAGCAGCACATAATGGTTTGT
|||||||||||||||||||||
TAGCAGCACATAATGGTTTGT

>hsa-miR-15b-5p cfa-miR-15b score = 22.000000 bidirectional hit = True
TAGCAGCACATCATGGTTTACA
||||||||||||||||||||||
TAGCAGCACATCATGGTTTACA

>hsa-miR-16-5p cfa-miR-16 score = 22.000000 bidirectional hit = True
TAGCAGCACGTAAATATTGGCG
||||||||||||||||||||||
TAGCAGCACGTAAATATTGGCG

>hsa-miR-17-5p cfa-miR-17-5p score = 23.000000 bidirectional hit = True
CAAAGTGCTTACAGTGCAGGTAG
|||||||||||||||||||||||
CAAAGTGCTTACAGTGCAGGTAG

>hsa-miR-181a-5p cfa-miR-181a score = 23.000000 bidirectional hit = True
AACATTCAACGCTGTCGGTGAGT
|||||||||||||||||||||||
AACATTCAACGCTGTCGGTGAGT

>hsa-miR-181b-5p cfa-miR-181b score = 23.000000 bidirectional hit = False
AACATTCATTGCTGTCGGTGGGTT
|||||||||||||||||||||||-
AACATTCATTGCTGTCGGTGGGT-

>hsa-miR-181c-5p cfa-miR-181c score = 23.000000 bidirectional hit = True
AACATTCAACCTGTCGGTGAGTT
|||||||||||||||||||||||
AACATTCAACCTGTCGGTGAGTT

>hsa-miR-181d-5p cfa-miR-181d score = 24.000000 bidirectional hit = True
AACATTCATTGTTGTCGGTGGGTT
||||||||||||||||||||||||
AACATTCATTGTTGTCGGTGGGTT

>hsa-miR-182-5p cfa-miR-182 score = 24.000000 bidirectional hit = True
TTTGGCAATGGTAGAACTCACACT
||||||||||||||||||||||||
TTTGGCAATGGTAGAACTCACACT

>hsa-miR-183-5p cfa-miR-183 score = 23.000000 bidirectional hit = True
TATGGCACTGGTAGAATTCACTG
|||||||||||||||||||||||
TATGGCACTGGTAGAATTCACTG

>hsa-miR-184 cfa-miR-184 score = 22.000000 bidirectional hit = True
TGGACGGAGAACTGATAAGGGT
||||||||||||||||||||||
TGGACGGAGAACTGATAAGGGT

>hsa-miR-185-5p cfa-miR-185 score = 22.000000 bidirectional hit = True
TGGAGAGAAAGGCAGTTCCTGA
||||||||||||||||||||||
TGGAGAGAAAGGCAGTTCCTGA

>hsa-miR-186-5p cfa-miR-186 score = 22.000000 bidirectional hit = True
CAAAGAATTCTCCTTTTGGGCT
||||||||||||||||||||||
CAAAGAATTCTCCTTTTGGGCT

>hsa-miR-187-3p cfa-miR-187 score = 22.000000 bidirectional hit = True
TCGTGTCTTGTGTTGCAGCCGG
||||||||||||||||||||||
TCGTGTCTTGTGTTGCAGCCGG

>hsa-miR-188-5p cfa-miR-188 score = 22.000000 bidirectional hit = True
CATCCCTTGCATGGTGGAGGGT
||||||||||||||||||||||
CATCCCTTGCATGGTGGAGGGT

>hsa-miR-18a-5p cfa-miR-18a score = 21.000000 bidirectional hit = True
TAAGGTGCATCTAGTGCAGATAG
|||||||||||||||||||||--
TAAGGTGCATCTAGTGCAGAT--

>hsa-miR-18b-5p cfa-miR-18b score = 20.000000 bidirectional hit = False
TAAGGTGCATCTAGTGCAGT--
||||||||||||||||||||--
TAAGGTGCATCTAGTGCAGTTA

>hsa-miR-190a-5p cfa-miR-190a score = 23.000000 bidirectional hit = True
TGATATGTTTGATATATTAGGTTG
|||||||||||||||||||||||-
TGATATGTTTGATATATTAGGTT-

>hsa-miR-191-5p cfa-miR-191 score = 23.000000 bidirectional hit = True
CAACGGAATCCCAAAAGCAGCTG
|||||||||||||||||||||||
CAACGGAATCCCAAAAGCAGCTG

>hsa-miR-192-5p cfa-miR-192 score = 21.000000 bidirectional hit = True
CTGACCTATGAATTGACAGCC
|||||||||||||||||||||
CTGACCTATGAATTGACAGCC

>hsa-miR-193a-3p cfa-miR-193a-3p score = 22.000000 bidirectional hit = True
AACTGGCCTACAAAGTCCCAGT
||||||||||||||||||||||
AACTGGCCTACAAAGTCCCAGT

>hsa-miR-193b-3p cfa-miR-193b-3p score = 21.000000 bidirectional hit = True
AACTGGCCCTCAAAGTCCCGCT
|||||||||X||||||||||||
AACTGGCCCACAAAGTCCCGCT

>hsa-miR-194-5p cfa-miR-194 score = 22.000000 bidirectional hit = True
TGTAACAGCAACTCCATGTGGA
||||||||||||||||||||||
TGTAACAGCAACTCCATGTGGA

>hsa-miR-195-5p cfa-miR-195 score = 22.000000 bidirectional hit = True
TAGCAGCACAGAAATATTGGCA
||||||||||||||||||||||
TAGCAGCACAGAAATATTGGCA

>hsa-miR-196a-5p cfa-miR-196a score = 22.000000 bidirectional hit = True
TAGGTAGTTTCATGTTGTTGGG
||||||||||||||||||||||
TAGGTAGTTTCATGTTGTTGGG

>hsa-miR-196b-5p cfa-miR-196b score = 22.000000 bidirectional hit = True
TAGGTAGTTTCCTGTTGTTGGG-
||||||||||||||||||||||-
TAGGTAGTTTCCTGTTGTTGGGA

>hsa-miR-197-3p cfa-miR-197 score = 22.000000 bidirectional hit = True
TTCACCACCTTCTCCACCCAGC
||||||||||||||||||||||
TTCACCACCTTCTCCACCCAGC

>hsa-miR-199a-3p cfa-miR-199 score = 21.000000 bidirectional hit = True
ACAGTAGTCTGCACATTGGTT
|||||||||||||||||||||
ACAGTAGTCTGCACATTGGTT

>hsa-miR-19a-3p cfa-miR-19a score = 23.000000 bidirectional hit = True
TGTGCAAATCTATGCAAAACTGA
|||||||||||||||||||||||
TGTGCAAATCTATGCAAAACTGA

>hsa-miR-19b-3p cfa-miR-19b score = 22.000000 bidirectional hit = True
TGTGCAAATCCATGCAAAACTG
||||||||||||||||||||||
TGTGCAAATCCATGCAAAACTG

>hsa-miR-200a-3p cfa-miR-200a-3p score = 21.000000 bidirectional hit = True
TAACACTGTCTGGTAACGATG--
|||||||||||||||||||||--
TAACACTGTCTGGTAACGATGTT

>hsa-miR-200b-3p cfa-miR-200b-3p score = 23.000000 bidirectional hit = True
TAATACTGCCTGGTAATGATGAC
|||||||||||||||||||||||
TAATACTGCCTGGTAATGATGAC

>hsa-miR-200c-3p cfa-miR-200c score = 23.000000 bidirectional hit = True
TAATACTGCCGGGTAATGATGGA
|||||||||||||||||||||||
TAATACTGCCGGGTAATGATGGA

>hsa-miR-203a-3p cfa-miR-203 score = 20.000000 bidirectional hit = True
GTGAAATGTTTAGGACCACT--
||||||||||||||||||||--
GTGAAATGTTTAGGACCACTAG

>hsa-miR-204-5p cfa-miR-204 score = 22.000000 bidirectional hit = True
TTCCCTTTGTCATCCTATGCCTG
||||||||||||||||||||||-
TTCCCTTTGTCATCCTATGCCT-

>hsa-miR-205-5p cfa-miR-205 score = 22.000000 bidirectional hit = True
TCCTTCATTCCACCGGAGTCTG-
||||||||||||||||||||||-
TCCTTCATTCCACCGGAGTCTGT

>hsa-miR-206 cfa-miR-206 score = 22.000000 bidirectional hit = True
TGGAATGTAAGGAAGTGTGTGG
||||||||||||||||||||||
TGGAATGTAAGGAAGTGTGTGG

>hsa-miR-20a-5p cfa-miR-20a score = 23.000000 bidirectional hit = True
TAAAGTGCTTATAGTGCAGGTAG
|||||||||||||||||||||||
TAAAGTGCTTATAGTGCAGGTAG

>hsa-miR-20b-5p cfa-miR-20b score = 22.000000 bidirectional hit = True
CAAAGTGCTCATAGTGCAGGTAG
|||||||||||X|||||||||||
CAAAGTGCTCACAGTGCAGGTAG

>hsa-miR-21-5p cfa-miR-21 score = 22.000000 bidirectional hit = True
TAGCTTATCAGACTGATGTTGA-
||||||||||||||||||||||-
TAGCTTATCAGACTGATGTTGAC

>hsa-miR-210-3p cfa-miR-210 score = 22.000000 bidirectional hit = True
CTGTGCGTGTGACAGCGGCTGA
||||||||||||||||||||||
CTGTGCGTGTGACAGCGGCTGA

>hsa-miR-211-5p cfa-miR-211 score = 21.000000 bidirectional hit = True
TTCCCTTTGTCATCCTTCGCCT
|||||||||||||||||X||||
TTCCCTTTGTCATCCTTTGCCT

>hsa-miR-2114-5p cfa-miR-2114 score = 17.000000 bidirectional hit = True
TAGTCCCTTCCTTGAAGCGGTC--
|||||||||||||||||XXXXX--
TAGTCCCTTCCTTGAAGGATCGGC

>hsa-miR-212-5p cfa-miR-212 score = 23.000000 bidirectional hit = True
ACCTTGGCTCTAGACTGCTTACT
|||||||||||||||||||||||
ACCTTGGCTCTAGACTGCTTACT

>hsa-miR-214-3p cfa-miR-214 score = 22.000000 bidirectional hit = True
ACAGCAGGCACAGACAGGCAGT
||||||||||||||||||||||
ACAGCAGGCACAGACAGGCAGT

>hsa-miR-215-5p cfa-miR-215 score = 20.000000 bidirectional hit = True
ATGACCTATGAATTGACAGACA
||||||||X|||||||X|||||
ATGACCTACGAATTGATAGACA

>hsa-miR-216a-3p MIMAT0009849F score = 21.000000 bidirectional hit = True
CACAGTGGTCTCTGGGATTATG
|||||||||||||||||||||-
CACAGTGGTCTCTGGGATTAT-

>hsa-miR-216b-5p cfa-miR-216b score = 22.000000 bidirectional hit = True
AAATCTCTGCAGGCAAATGTGA
||||||||||||||||||||||
AAATCTCTGCAGGCAAATGTGA

>hsa-miR-217 cfa-miR-217 score = 16.000000 bidirectional hit = True
ATACTGCATCAGGAACTGATTG-
-|||||||||||||||||||||-
-TACTGCATCAGGAACTGATTGG

>hsa-miR-218-5p cfa-miR-218 score = 21.000000 bidirectional hit = True
TTGTGCTTGATCTAACCATGT
|||||||||||||||||||||
TTGTGCTTGATCTAACCATGT

>hsa-miR-219a-1-3p cfa-miR-219-1-3p score = 22.000000 bidirectional hit = True
AGAGTTGAGTCTGGACGTCCCG-
||||||||||||||||||||||-
AGAGTTGAGTCTGGACGTCCCGA

>hsa-miR-219a-2-3p cfa-miR-219-3p score = 22.000000 bidirectional hit = True
AGAATTGTGGCTGGACATCTGT
||||||||||||||||||||||
AGAATTGTGGCTGGACATCTGT

>hsa-miR-22-3p cfa-miR-22 score = 22.000000 bidirectional hit = True
AAGCTGCCAGTTGAAGAACTGT
||||||||||||||||||||||
AAGCTGCCAGTTGAAGAACTGT

>hsa-miR-221-3p cfa-miR-221 score = 22.000000 bidirectional hit = True
AGCTACATTGTCTGCTGGGTTT
||||||||||||||||||||||
AGCTACATTGTCTGCTGGGTTT

>hsa-miR-222-3p cfa-miR-222 score = 24.000000 bidirectional hit = True
AGCTACATCTGGCTACTGGGTCTC
||||||||||||||||||||||||
AGCTACATCTGGCTACTGGGTCTC

>hsa-miR-223-3p cfa-miR-223 score = 19.000000 bidirectional hit = True
TGTCAGTTTGTCAAATACCCCA
|||||||||||||||||||---
TGTCAGTTTGTCAAATACC---

>hsa-miR-224-5p cfa-miR-224 score = 22.000000 bidirectional hit = True
CAAGTCACTAGTGGTTCCGTTTAG
||||||||||||||||||||||--
CAAGTCACTAGTGGTTCCGTTT--

>hsa-miR-2355-5p cfa-miR-2355-5p score = 21.000000 bidirectional hit = True
ATCCCCAGATACAATGGACAAT
|||||||||||||||||||||-
ATCCCCAGATACAATGGACAA-

>hsa-miR-23a-3p cfa-miR-23a score = 21.000000 bidirectional hit = True
ATCACATTGCCAGGGATTTCC
|||||||||||||||||||||
ATCACATTGCCAGGGATTTCC

>hsa-miR-23b-3p cfa-miR-23b score = 21.000000 bidirectional hit = True
ATCACATTGCCAGGGATTACC
|||||||||||||||||||||
ATCACATTGCCAGGGATTACC

>hsa-miR-24-3p cfa-miR-24 score = 20.000000 bidirectional hit = True
TGGCTCAGTTCAGCAGGAAC
||||||||||||||||||||
TGGCTCAGTTCAGCAGGAAC

>hsa-miR-25-3p cfa-miR-25 score = 22.000000 bidirectional hit = True
CATTGCACTTGTCTCGGTCTGA
||||||||||||||||||||||
CATTGCACTTGTCTCGGTCTGA

>hsa-miR-26a-5p cfa-miR-26a score = 22.000000 bidirectional hit = True
TTCAAGTAATCCAGGATAGGCT
||||||||||||||||||||||
TTCAAGTAATCCAGGATAGGCT

>hsa-miR-26b-5p cfa-miR-26b score = 22.000000 bidirectional hit = True
TTCAAGTAATTCAGGATAGGTT
||||||||||||||||||||||
TTCAAGTAATTCAGGATAGGTT

>hsa-miR-27a-3p cfa-miR-27a score = 20.000000 bidirectional hit = True
TTCACAGTGGCTAAGTTCCG
||||||||||||||||||||
TTCACAGTGGCTAAGTTCCG

>hsa-miR-27b-3p cfa-miR-27b score = 20.000000 bidirectional hit = True
TTCACAGTGGCTAAGTTCTG-
||||||||||||||||||||-
TTCACAGTGGCTAAGTTCTGC

>hsa-miR-28-3p cfa-miR-28 score = 22.000000 bidirectional hit = True
CACTAGATTGTGAGCTCCTGGA
||||||||||||||||||||||
CACTAGATTGTGAGCTCCTGGA

>hsa-miR-299-3p cfa-miR-299-3p score = 21.000000 bidirectional hit = True
TATGTGGGATGGTAAACCGCTT
|||||||||X||||||||||||
TATGTGGGACGGTAAACCGCTT

>hsa-miR-29a-3p cfa-miR-29a score = 22.000000 bidirectional hit = True
TAGCACCATCTGAAATCGGTTA
||||||||||||||||||||||
TAGCACCATCTGAAATCGGTTA

>hsa-miR-29b-3p cfa-miR-29b score = 23.000000 bidirectional hit = True
TAGCACCATTTGAAATCAGTGTT
|||||||||||||||||||||||
TAGCACCATTTGAAATCAGTGTT

>hsa-miR-29c-3p cfa-miR-29c score = 22.000000 bidirectional hit = True
TAGCACCATTTGAAATCGGTTA
||||||||||||||||||||||
TAGCACCATTTGAAATCGGTTA

>hsa-miR-301a-3p cfa-miR-301a score = 23.000000 bidirectional hit = True
CAGTGCAATAGTATTGTCAAAGC
|||||||||||||||||||||||
CAGTGCAATAGTATTGTCAAAGC

>hsa-miR-301b-3p cfa-miR-301b score = 23.000000 bidirectional hit = True
CAGTGCAATGATATTGTCAAAGC
|||||||||||||||||||||||
CAGTGCAATGATATTGTCAAAGC

>hsa-miR-30a-5p cfa-miR-30a score = 24.000000 bidirectional hit = True
TGTAAACATCCTCGACTGGAAGCT
||||||||||||||||||||||||
TGTAAACATCCTCGACTGGAAGCT

>hsa-miR-30b-5p cfa-miR-30b score = 22.000000 bidirectional hit = True
TGTAAACATCCTACACTCAGCT
||||||||||||||||||||||
TGTAAACATCCTACACTCAGCT

>hsa-miR-30c-5p cfa-miR-30c score = 24.000000 bidirectional hit = True
TGTAAACATCCTACACTCTCAGCT
||||||||||||||||||||||||
TGTAAACATCCTACACTCTCAGCT

>hsa-miR-30d-5p cfa-miR-30d score = 24.000000 bidirectional hit = True
TGTAAACATCCCCGACTGGAAGCT
||||||||||||||||||||||||
TGTAAACATCCCCGACTGGAAGCT

>hsa-miR-30e-5p cfa-miR-30e-5p score = 24.000000 bidirectional hit = True
TGTAAACATCCTTGACTGGAAGCT
||||||||||||||||||||||||
TGTAAACATCCTTGACTGGAAGCT

>hsa-miR-31-5p cfa-miR-31 score = 22.000000 bidirectional hit = True
AGGCAAGATGCTGGCATAGCTG
||||||||||||||||||||||
AGGCAAGATGCTGGCATAGCTG

>hsa-miR-32-5p cfa-miR-32 score = 20.000000 bidirectional hit = True
TATTGCACATTACTAAGTTG-
||||||||||||||||||||-
TATTGCACATTACTAAGTTGC

>hsa-miR-320a cfa-miR-320 score = 22.000000 bidirectional hit = True
AAAAGCTGGGTTGAGAGGGCGA
||||||||||||||||||||||
AAAAGCTGGGTTGAGAGGGCGA

>hsa-miR-323a-3p cfa-miR-323 score = 21.000000 bidirectional hit = True
CACATTACACGGTCGACCTCT
|||||||||||||||||||||
CACATTACACGGTCGACCTCT

>hsa-miR-324-3p cfa-miR-324-3p score = 22.000000 bidirectional hit = True
CCACTGCCCCAGGTGCTGCTGG
||||||||||||||||||||||
CCACTGCCCCAGGTGCTGCTGG

>hsa-miR-326 cfa-miR-326 score = 20.000000 bidirectional hit = True
CCTCTGGGCCCTTCCTCCAG
||||||||||||||||||||
CCTCTGGGCCCTTCCTCCAG

>hsa-miR-328-3p cfa-miR-328 score = 22.000000 bidirectional hit = True
CTGGCCCTCTCTGCCCTTCCGT
||||||||||||||||||||||
CTGGCCCTCTCTGCCCTTCCGT

>hsa-miR-329-3p cfa-miR-329b score = 22.000000 bidirectional hit = True
AACACACCTGGTTAACCTCTTT
||||||||||||||||||||||
AACACACCTGGTTAACCTCTTT

>hsa-miR-330-5p cfa-miR-330 score = 23.000000 bidirectional hit = True
TCTCTGGGCCTGTGTCTTAGGCT
|||||||||||||||||||||||
TCTCTGGGCCTGTGTCTTAGGCT

>hsa-miR-331-3p cfa-miR-331 score = 21.000000 bidirectional hit = True
GCCCCTGGGCCTATCCTAGAA
|||||||||||||||||||||
GCCCCTGGGCCTATCCTAGAA

>hsa-miR-335-3p MIMAT0006624F score = 22.000000 bidirectional hit = True
TTTTTCATTATTGCTCCTGACC
||||||||||||||||||||||
TTTTTCATTATTGCTCCTGACC

>hsa-miR-338-3p cfa-miR-338 score = 21.000000 bidirectional hit = True
TCCAGCATCAGTGATTTTGTT
|||||||||||||||||||||
TCCAGCATCAGTGATTTTGTT

>hsa-miR-33a-5p cfa-miR-33a score = 20.000000 bidirectional hit = True
GTGCATTGTAGTTGCATTGCA
||||||||||||||||||||-
GTGCATTGTAGTTGCATTGC-

>hsa-miR-33b-5p cfa-miR-33b score = 19.000000 bidirectional hit = True
GTGCATTGCTGTTGCATTG
|||||||||||||||||||
GTGCATTGCTGTTGCATTG

>hsa-miR-340-5p cfa-miR-340 score = 22.000000 bidirectional hit = True
TTATAAAGCAATGAGACTGATT
||||||||||||||||||||||
TTATAAAGCAATGAGACTGATT

>hsa-miR-342-3p cfa-miR-342 score = 23.000000 bidirectional hit = True
TCTCACACAGAAATCGCACCCGT
|||||||||||||||||||||||
TCTCACACAGAAATCGCACCCGT

>hsa-miR-345-5p cfa-miR-345-5p score = 19.000000 bidirectional hit = True
GCTGACTCCTAGTCCAGGGCT-
||||||||X||||||||X|||-
GCTGACTCTTAGTCCAGTGCTC

>hsa-miR-34a-5p cfa-miR-34a score = 22.000000 bidirectional hit = True
TGGCAGTGTCTTAGCTGGTTGT
||||||||||||||||||||||
TGGCAGTGTCTTAGCTGGTTGT

>hsa-miR-34b-5p cfa-miR-34b score = 22.000000 bidirectional hit = True
AGGCAGTGTCATTAGCTGATTGT
|||||||||X|||||||||||||
AGGCAGTGTAATTAGCTGATTGT

>hsa-miR-34c-5p cfa-miR-34c score = 23.000000 bidirectional hit = True
AGGCAGTGTAGTTAGCTGATTGC
|||||||||||||||||||||||
AGGCAGTGTAGTTAGCTGATTGC

>hsa-miR-361-5p cfa-miR-361 score = 22.000000 bidirectional hit = True
TTATCAGAATCTCCAGGGGTAC
||||||||||||||||||||||
TTATCAGAATCTCCAGGGGTAC

>hsa-miR-362-5p cfa-miR-362 score = 24.000000 bidirectional hit = True
AATCCTTGGAACCTAGGTGTGAGT
||||||||||||||||||||||||
AATCCTTGGAACCTAGGTGTGAGT

>hsa-miR-363-3p cfa-miR-363 score = 21.000000 bidirectional hit = True
AATTGCACGGTATCCATCTGT
|||||||||||||||||||||
AATTGCACGGTATCCATCTGT

>hsa-miR-365a-3p cfa-miR-365 score = 22.000000 bidirectional hit = True
TAATGCCCCTAAAAATCCTTAT
||||||||||||||||||||||
TAATGCCCCTAAAAATCCTTAT

>hsa-miR-365b-3p cfa-miR-365 score = 22.000000 bidirectional hit = True
TAATGCCCCTAAAAATCCTTAT
||||||||||||||||||||||
TAATGCCCCTAAAAATCCTTAT

>hsa-miR-369-3p cfa-miR-369 score = 20.000000 bidirectional hit = True
AATAATACATGGTTGATCTTT
|||||||||||||||X|||||
AATAATACATGGTTGGTCTTT

>hsa-miR-370-3p cfa-miR-370 score = 22.000000 bidirectional hit = True
GCCTGCTGGGGTGGAACCTGGT
||||||||||||||||||||||
GCCTGCTGGGGTGGAACCTGGT

>hsa-miR-371b-5p cfa-miR-371 score = 21.000000 bidirectional hit = True
ACTCAAAAGATGGCGGCACTTT
||||||||X|||||||||||||
ACTCAAAAAATGGCGGCACTTT

>hsa-miR-374b-5p cfa-miR-374b score = 21.000000 bidirectional hit = True
ATATAATACAACCTGCTAAGT
|||||||||||||||||||||
ATATAATACAACCTGCTAAGT

>hsa-miR-375 cfa-miR-375 score = 22.000000 bidirectional hit = True
TTTGTTCGTTCGGCTCGCGTGA
||||||||||||||||||||||
TTTGTTCGTTCGGCTCGCGTGA

>hsa-miR-376a-3p cfa-miR-376a score = 21.000000 bidirectional hit = True
ATCATAGAGGAAAATCCACGT
|||||||||||||||||||||
ATCATAGAGGAAAATCCACGT

>hsa-miR-376a-5p cfa-miR-376a-1-5p score = 21.000000 bidirectional hit = True
GTAGATTCTCCTTCTATGAGT
|||||||||||||||||||||
GTAGATTCTCCTTCTATGAGT

>hsa-miR-376b-3p cfa-miR-376b score = 22.000000 bidirectional hit = True
ATCATAGAGGAAAATCCATGTT
||||||||||||||||||||||
ATCATAGAGGAAAATCCATGTT

>hsa-miR-376c-3p cfa-miR-376c-3p score = 21.000000 bidirectional hit = True
AACATAGAGGAAATTCCACGT
|||||||||||||||||||||
AACATAGAGGAAATTCCACGT

>hsa-miR-377-5p cfa-miR-377 score = 22.000000 bidirectional hit = True
AGAGGTTGCCCTTGGTGAATTC
||||||||||||||||||||||
AGAGGTTGCCCTTGGTGAATTC

>hsa-miR-378a-3p cfa-miR-378 score = 22.000000 bidirectional hit = True
ACTGGACTTGGAGTCAGAAGGC
||||||||||||||||||||||
ACTGGACTTGGAGTCAGAAGGC

>hsa-miR-379-3p MIMAT0006715F score = 21.000000 bidirectional hit = True
TATGTAACATGGTCCACTAAC
|||||||||||||||||||||
TATGTAACATGGTCCACTAAC

>hsa-miR-380-3p cfa-miR-380 score = 20.000000 bidirectional hit = True
TATGTAATATGGTCCACATCT
|||||||||||||||||X|||
TATGTAATATGGTCCACGTCT

>hsa-miR-381-3p cfa-miR-381 score = 22.000000 bidirectional hit = True
TATACAAGGGCAAGCTCTCTGT
||||||||||||||||||||||
TATACAAGGGCAAGCTCTCTGT

>hsa-miR-382-5p cfa-miR-382-5p score = 22.000000 bidirectional hit = True
GAAGTTGTTCGTGGTGGATTCG
||||||||||||||||||||||
GAAGTTGTTCGTGGTGGATTCG

>hsa-miR-383-5p cfa-miR-383 score = 22.000000 bidirectional hit = True
AGATCAGAAGGTGATTGTGGCT
||||||||||||||||||||||
AGATCAGAAGGTGATTGTGGCT

>hsa-miR-409-3p cfa-miR-409 score = 15.000000 bidirectional hit = True
GAATGTTGCTCGGTGAACCCCT
-|||||||||||X|||||||||
-AATGTTGCTCGTTGAACCCCT

>hsa-miR-410-3p cfa-miR-410 score = 21.000000 bidirectional hit = True
AATATAACACAGATGGCCTGT
|||||||||||||||||||||
AATATAACACAGATGGCCTGT

>hsa-miR-411-5p cfa-miR-411 score = 16.000000 bidirectional hit = True
-TAGTAGACCGTATAGCGTACG
-|||||||||||||||||||||
ATAGTAGACCGTATAGCGTACG

>hsa-miR-421 cfa-miR-421 score = 23.000000 bidirectional hit = True
ATCAACAGACATTAATTGGGCGC
|||||||||||||||||||||||
ATCAACAGACATTAATTGGGCGC

>hsa-miR-423-3p cfa-miR-423a-3p score = 23.000000 bidirectional hit = True
AGCTCGGTCTGAGGCCCCTCAGT
|||||||||||||||||||||||
AGCTCGGTCTGAGGCCCCTCAGT

>hsa-miR-424-5p cfa-miR-424-5p score = 21.000000 bidirectional hit = True
CAGCAGCAATTCATGTTTTGAA
|||||||||||||||||||||-
CAGCAGCAATTCATGTTTTGA-

>hsa-miR-425-5p cfa-miR-425 score = 22.000000 bidirectional hit = True
AATGACACGATCACTCCCGTTG
||||||||||||||||||||||
AATGACACGATCACTCCCGTTG

>hsa-miR-429 cfa-miR-429 score = 19.000000 bidirectional hit = True
TAATACTGTCTGGTAAAACCG
||||||||||||||||XX|||
TAATACTGTCTGGTAATGCCG

>hsa-miR-432-5p cfa-miR-432 score = 21.000000 bidirectional hit = True
TCTTGGAGTAGGTCATTGGGTGG
|||||||||||||||||||||--
TCTTGGAGTAGGTCATTGGGT--

>hsa-miR-433-3p cfa-miR-433 score = 22.000000 bidirectional hit = True
ATCATGATGGGCTCCTCGGTGT
||||||||||||||||||||||
ATCATGATGGGCTCCTCGGTGT

>hsa-miR-449a cfa-miR-449a score = 22.000000 bidirectional hit = True
TGGCAGTGTATTGTTAGCTGGT
||||||||||||||||||||||
TGGCAGTGTATTGTTAGCTGGT

>hsa-miR-449b-5p cfa-miR-449b-5p score = 20.000000 bidirectional hit = True
AGGCAGTGTATTGTTAGCTG--
||||||||||||||||||||--
AGGCAGTGTATTGTTAGCTGGC

>hsa-miR-450a-5p cfa-miR-450a score = 20.000000 bidirectional hit = True
TTTTGCGATGTGTTCCTAATAT
||||||||||||||||||||--
TTTTGCGATGTGTTCCTAAT--

>hsa-miR-454-3p cfa-miR-454 score = 23.000000 bidirectional hit = True
TAGTGCAATATTGCTTATAGGGT
|||||||||||||||||||||||
TAGTGCAATATTGCTTATAGGGT

>hsa-miR-455-5p cfa-miR-455 score = 22.000000 bidirectional hit = True
TATGTGCCTTTGGACTACATCG
||||||||||||||||||||||
TATGTGCCTTTGGACTACATCG

>hsa-miR-483-3p cfa-miR-483 score = 15.000000 bidirectional hit = True
-CACTCCTCTCCTCCCGTCTTCT
-||||||||X||||||||||||X
TCACTCCTCCCCTCCCGTCTTCC

>hsa-miR-485-3p MIMAT0006725F score = 22.000000 bidirectional hit = True
GTCATACACGGCTCTCCTCTCT
||||||||||||||||||||||
GTCATACACGGCTCTCCTCTCT

>hsa-miR-486-5p cfa-miR-486 score = 21.000000 bidirectional hit = True
TCCTGTACTGAGCTGCCCCGAG
|||||||||||||||||||||-
TCCTGTACTGAGCTGCCCCGA-

>hsa-miR-487a-3p cfa-miR-487a score = 22.000000 bidirectional hit = True
AATCATACAGGGACATCCAGTT
||||||||||||||||||||||
AATCATACAGGGACATCCAGTT

>hsa-miR-487b-3p cfa-miR-487b score = 22.000000 bidirectional hit = True
AATCGTACAGGGTCATCCACTT
||||||||||||||||||||||
AATCGTACAGGGTCATCCACTT

>hsa-miR-488-5p cfa-miR-488 score = 23.000000 bidirectional hit = True
CCCAGATAATGGCACTCTCAAAC
|||||||||||||||||||||||
CCCAGATAATGGCACTCTCAAAC

>hsa-miR-489-3p cfa-miR-489 score = 21.000000 bidirectional hit = True
GTGACATCACATATACGGCAGC
|||||||||||||||||||X||
GTGACATCACATATACGGCGGC

>hsa-miR-490-3p cfa-miR-490 score = 23.000000 bidirectional hit = True
CAACCTGGAGGACTCCATGCTGT
|||||||||||||||||||||||
CAACCTGGAGGACTCCATGCTGT

>hsa-miR-491-5p MIMAT0006601F score = 22.000000 bidirectional hit = True
AGTGGGGAACCCTTCCATGAGG
||||||||||||||||||||||
AGTGGGGAACCCTTCCATGAGG

>hsa-miR-493-5p MIMAT0006711F score = 22.000000 bidirectional hit = True
TTGTACATGGTAGGCTTTCATT
||||||||||||||||||||||
TTGTACATGGTAGGCTTTCATT

>hsa-miR-494-3p cfa-miR-494 score = 23.000000 bidirectional hit = True
TGAAACATACACGGGAAACCTCT
|||||||||||||||||||||||
TGAAACATACACGGGAAACCTCT

>hsa-miR-495-3p cfa-miR-495 score = 22.000000 bidirectional hit = True
AAACAAACATGGTGCACTTCTT
||||||||||||||||||||||
AAACAAACATGGTGCACTTCTT

>hsa-miR-497-5p cfa-miR-497 score = 21.000000 bidirectional hit = True
CAGCAGCACACTGTGGTTTGTA
|||||||||||||||||||||-
CAGCAGCACACTGTGGTTTGT-

>hsa-miR-500a-3p cfa-miR-500 score = 23.000000 bidirectional hit = True
ATGCACCTGGGCAAGGATTCTGA
|||||||||||||||||||||||
ATGCACCTGGGCAAGGATTCTGA

>hsa-miR-502-3p cfa-miR-502 score = 21.000000 bidirectional hit = True
AATGCACCTGGGCAAGGATTCA
|||||||||||||||||||||-
AATGCACCTGGGCAAGGATTC-

>hsa-miR-503-5p cfa-miR-503 score = 19.000000 bidirectional hit = True
TAGCAGCGGGAACAGTTCTG
||||||||||||||||X|||
TAGCAGCGGGAACAGTACTG

>hsa-miR-504-5p cfa-miR-504 score = 16.000000 bidirectional hit = True
-GACCCTGGTCTGCACTCTATC
-|||||||||||||||||||||
AGACCCTGGTCTGCACTCTATC

>hsa-miR-505-3p cfa-miR-505-3p score = 23.000000 bidirectional hit = True
GTCAACACTTGCTGGTTTCCTCT
|||||||||||||||||||||||
GTCAACACTTGCTGGTTTCCTCT

>hsa-miR-514a-3p cfa-miR-514 score = 19.000000 bidirectional hit = True
ATTGACACTTCTGTGAGTAGA
||||||||X|||||||||X||
ATTGACACCTCTGTGAGTGGA

>hsa-miR-532-5p cfa-miR-532 score = 22.000000 bidirectional hit = True
CATGCCTTGAGTGTAGGACCGT
||||||||||||||||||||||
CATGCCTTGAGTGTAGGACCGT

>hsa-miR-542-3p cfa-miR-542 score = 22.000000 bidirectional hit = True
TGTGACAGATTGATAACTGAAA
||||||||||||||||||||||
TGTGACAGATTGATAACTGAAA

>hsa-miR-543 cfa-miR-543 score = 22.000000 bidirectional hit = True
AAACATTCGCGGTGCACTTCTT
||||||||||||||||||||||
AAACATTCGCGGTGCACTTCTT

>hsa-miR-551a cfa-miR-551a score = 20.000000 bidirectional hit = True
GCGACCCACTCTTGGTTTCCA
||||||||||||||||||||-
GCGACCCACTCTTGGTTTCC-

>hsa-miR-551b-3p cfa-miR-551b score = 21.000000 bidirectional hit = True
GCGACCCATACTTGGTTTCAG
|||||||||||||||||||||
GCGACCCATACTTGGTTTCAG

>hsa-miR-589-5p cfa-miR-589 score = 18.000000 bidirectional hit = True
TGAGAACCACGTCTGCTCTGA-
|||||||||X|||||X||X||-
TGAGAACCATGTCTGATCAGAG

>hsa-miR-590-3p cfa-miR-590 score = 21.000000 bidirectional hit = True
TAATTTTATGTATAAGCTAGT
|||||||||||||||||||||
TAATTTTATGTATAAGCTAGT

>hsa-miR-615-3p cfa-miR-615-3p score = 20.000000 bidirectional hit = True
TCCGAGCCTGGGTCTCCCTCT
||||||||X||||||||||||
TCCGAGCCCGGGTCTCCCTCT

>hsa-miR-628-5p cfa-miR-628 score = 22.000000 bidirectional hit = True
ATGCTGACATATTTACTAGAGG
||||||||||||||||||||||
ATGCTGACATATTTACTAGAGG

>hsa-miR-6516-3p cfa-miR-6516-3p score = 22.000000 bidirectional hit = True
ATCATGTATGATACTGCAAACAGGA
||||||||||||||||||||||---
ATCATGTATGATACTGCAAACA---

>hsa-miR-652-3p cfa-miR-652 score = 19.000000 bidirectional hit = True
AATGGCGCCACTAGGGTTG---
|||||||||||||||||||---
AATGGCGCCACTAGGGTTGTGC

>hsa-miR-660-5p cfa-miR-660 score = 22.000000 bidirectional hit = True
TACCCATTGCATATCGGAGTTG
||||||||||||||||||||||
TACCCATTGCATATCGGAGTTG

>hsa-miR-664a-3p cfa-miR-664-3p score = 15.000000 bidirectional hit = True
TATTCATTTATCCCCAGCCTACA-
||||||||||||X||XXX|XXXX-
TATTCATTTATCTCCCAGCCTACA

>hsa-miR-665 cfa-miR-665 score = 17.000000 bidirectional hit = True
ACCAGGAGGCTGAGGCCC--
|||||||||||X||||||--
ACCAGGAGGCTAAGGCCCCT

>hsa-miR-671-3p cfa-miR-671 score = 21.000000 bidirectional hit = True
TCCGGTTCTCAGGGCTCCACC
|||||||||||||||||||||
TCCGGTTCTCAGGGCTCCACC

>hsa-miR-7-5p cfa-miR-7 score = 24.000000 bidirectional hit = True
TGGAAGACTAGTGATTTTGTTGTT
||||||||||||||||||||||||
TGGAAGACTAGTGATTTTGTTGTT

>hsa-miR-708-5p cfa-miR-708 score = 23.000000 bidirectional hit = True
AAGGAGCTTACAATCTAGCTGGG
|||||||||||||||||||||||
AAGGAGCTTACAATCTAGCTGGG

>hsa-miR-758-3p cfa-miR-758 score = 21.000000 bidirectional hit = True
TTTGTGACCTGGTCCACTAACC
|||||||||||||||||||||-
TTTGTGACCTGGTCCACTAAC-

>hsa-miR-769-5p cfa-miR-769-5p score = 22.000000 bidirectional hit = True
TGAGACCTCTGGGTTCTGAGCT
||||||||||||||||||||||
TGAGACCTCTGGGTTCTGAGCT

>hsa-miR-873-5p cfa-miR-873-5p score = 21.000000 bidirectional hit = True
GCAGGAACTTGTGAGTCTCCT
|||||||||||||||||||||
GCAGGAACTTGTGAGTCTCCT

>hsa-miR-874-3p cfa-miR-874 score = 23.000000 bidirectional hit = True
CTGCCCTGGCCCGAGGGACCGAC
|||||||||||||||||||||||
CTGCCCTGGCCCGAGGGACCGAC

>hsa-miR-876-5p cfa-miR-876 score = 21.000000 bidirectional hit = True
TGGATTTCTTTGTGAATCACC-
|||||||||||||||||||||-
TGGATTTCTTTGTGAATCACCA

>hsa-miR-885-5p cfa-miR-885 score = 22.000000 bidirectional hit = True
TCCATTACACTACCCTGCCTCT
||||||||||||||||||||||
TCCATTACACTACCCTGCCTCT

>hsa-miR-889-3p cfa-miR-889 score = 21.000000 bidirectional hit = True
TTAATATCGGACAACCATTGT
|||||||||||||||||||||
TTAATATCGGACAACCATTGT

>hsa-miR-9-5p cfa-miR-9 score = 23.000000 bidirectional hit = True
TCTTTGGTTATCTAGCTGTATGA
|||||||||||||||||||||||
TCTTTGGTTATCTAGCTGTATGA

>hsa-miR-92a-3p cfa-miR-92a score = 22.000000 bidirectional hit = True
TATTGCACTTGTCCCGGCCTGT
||||||||||||||||||||||
TATTGCACTTGTCCCGGCCTGT

>hsa-miR-92b-3p cfa-miR-92b score = 22.000000 bidirectional hit = True
TATTGCACTCGTCCCGGCCTCC
||||||||||||||||||||||
TATTGCACTCGTCCCGGCCTCC

>hsa-miR-93-5p cfa-miR-93 score = 21.000000 bidirectional hit = True
CAAAGTGCTGTTCGTGCAGGTAG
|||||||||||||||||||||--
CAAAGTGCTGTTCGTGCAGGT--

>hsa-miR-95-3p cfa-miR-95 score = 21.000000 bidirectional hit = True
TTCAACGGGTATTTATTGAGC
|||||||||||||||||||||
TTCAACGGGTATTTATTGAGC

>hsa-miR-96-5p cfa-miR-96 score = 23.000000 bidirectional hit = True
TTTGGCACTAGCACATTTTTGCT
|||||||||||||||||||||||
TTTGGCACTAGCACATTTTTGCT

>hsa-miR-98-5p cfa-miR-98 score = 22.000000 bidirectional hit = True
TGAGGTAGTAAGTTGTATTGTT
||||||||||||||||||||||
TGAGGTAGTAAGTTGTATTGTT

>hsa-miR-99a-5p cfa-miR-99a score = 21.000000 bidirectional hit = True
AACCCGTAGATCCGATCTTGT
|||||||||||||||||||||
AACCCGTAGATCCGATCTTGT

>hsa-miR-99b-5p cfa-miR-99b score = 22.000000 bidirectional hit = True
CACCCGTAGAACCGACCTTGCG
||||||||||||||||||||||
CACCCGTAGAACCGACCTTGCG
