# Supplementary material for: Comparative transcriptomics of primary cells in vertebrates
Source: Genome Res. 2020 Jul;30(7):951–61. doi: 10.1101/gr.255679.119 (PMC7397866; doi:10.1101/gr.255679.119)
Supplement: Supplemental Material [file supp_gr.255679.119_Supplemental_code.zip › Supplemental_code/Analysis/human.rat.mirna.alignment.curated.fa]

>hsa-let-7a-5p rno-let-7a-5p score = 22.000000 bidirectional hit = True
TGAGGTAGTAGGTTGTATAGTT
||||||||||||||||||||||
TGAGGTAGTAGGTTGTATAGTT

>hsa-let-7b-5p rno-let-7b-5p score = 22.000000 bidirectional hit = True
TGAGGTAGTAGGTTGTGTGGTT
||||||||||||||||||||||
TGAGGTAGTAGGTTGTGTGGTT

>hsa-let-7c-5p rno-let-7c-5p score = 22.000000 bidirectional hit = True
TGAGGTAGTAGGTTGTATGGTT
||||||||||||||||||||||
TGAGGTAGTAGGTTGTATGGTT

>hsa-let-7d-5p rno-let-7d-5p score = 22.000000 bidirectional hit = True
AGAGGTAGTAGGTTGCATAGTT
||||||||||||||||||||||
AGAGGTAGTAGGTTGCATAGTT

>hsa-let-7e-5p rno-let-7e-5p score = 22.000000 bidirectional hit = True
TGAGGTAGGAGGTTGTATAGTT
||||||||||||||||||||||
TGAGGTAGGAGGTTGTATAGTT

>hsa-let-7f-5p rno-let-7f-5p score = 22.000000 bidirectional hit = True
TGAGGTAGTAGATTGTATAGTT
||||||||||||||||||||||
TGAGGTAGTAGATTGTATAGTT

>hsa-let-7g-5p rno-let-7g-5p score = 22.000000 bidirectional hit = True
TGAGGTAGTAGTTTGTACAGTT
||||||||||||||||||||||
TGAGGTAGTAGTTTGTACAGTT

>hsa-let-7i-5p rno-let-7i-5p score = 22.000000 bidirectional hit = True
TGAGGTAGTAGTTTGTGCTGTT
||||||||||||||||||||||
TGAGGTAGTAGTTTGTGCTGTT

>hsa-miR-1-3p rno-miR-1b score = 22.000000 bidirectional hit = True
TGGAATGTAAAGAAGTATGTAT
||||||||||||||||||||||
TGGAATGTAAAGAAGTATGTAT

>hsa-miR-100-5p rno-miR-100-5p score = 22.000000 bidirectional hit = True
AACCCGTAGATCCGAACTTGTG
||||||||||||||||||||||
AACCCGTAGATCCGAACTTGTG

>hsa-miR-101-3p rno-miR-101a-3p score = 22.000000 bidirectional hit = True
GTACAGTACTGTGATAACTGAA
||||||||||||||||||||||
GTACAGTACTGTGATAACTGAA

>hsa-miR-103a-3p rno-miR-103-3p score = 23.000000 bidirectional hit = True
AGCAGCATTGTACAGGGCTATGA
|||||||||||||||||||||||
AGCAGCATTGTACAGGGCTATGA

>hsa-miR-107 rno-miR-107-3p score = 22.000000 bidirectional hit = True
AGCAGCATTGTACAGGGCTATC
||||||||||||||||||||||
AGCAGCATTGTACAGGGCTATC

>hsa-miR-10a-5p rno-miR-10a-5p score = 22.000000 bidirectional hit = True
TACCCTGTAGATCCGAATTTGT
||||||||||||||||||||||
TACCCTGTAGATCCGAATTTGT

>hsa-miR-10b-5p rno-miR-10b-5p score = 22.000000 bidirectional hit = True
TACCCTGTAGAACCGAATTTGT
||||||||||||||||||||||
TACCCTGTAGAACCGAATTTGT

>hsa-miR-1193-3p rno-miR-1193-3p score = 21.000000 bidirectional hit = True
TAGGTCACCCGTTTGACTATCC
||||||||||||||X|||||||
TAGGTCACCCGTTTTACTATCC

>hsa-miR-122-5p rno-miR-122-5p score = 22.000000 bidirectional hit = True
TGGAGTGTGACAATGGTGTTTG-
||||||||||||||||||||||-
TGGAGTGTGACAATGGTGTTTGT

>hsa-miR-1224-5p rno-miR-1224 score = 20.000000 bidirectional hit = True
GTGAGGACTCGGGAGGTGGAGGGT
|||||||||X|||||||||||---
GTGAGGACTGGGGAGGTGGAG---

>hsa-miR-124-3p rno-miR-124-3p score = 19.000000 bidirectional hit = True
TAAGGCACGCGGTGAATGC-
|||||||||||||||||||-
TAAGGCACGCGGTGAATGCC

>hsa-miR-1247-5p rno-miR-1247-5p score = 20.000000 bidirectional hit = True
ACCCGTCCCGTTCGTCCCCG--
||||||||||||||||||||--
ACCCGTCCCGTTCGTCCCCGGA

>hsa-miR-1249-3p rno-miR-1249 score = 22.000000 bidirectional hit = True
ACGCCCTTCCCCCCCTTCTTCA
||||||||||||||||||||||
ACGCCCTTCCCCCCCTTCTTCA

>hsa-miR-125a-5p rno-miR-125a-5p score = 22.000000 bidirectional hit = True
TCCCTGAGACCCTTTAACCTGT
||||||||||||||||||||||
TCCCTGAGACCCTTTAACCTGT

>hsa-miR-125b-5p rno-miR-125b-5p score = 22.000000 bidirectional hit = True
TCCCTGAGACCCTAACTTGTGA
||||||||||||||||||||||
TCCCTGAGACCCTAACTTGTGA

>hsa-miR-126-5p rno-miR-126a-5p score = 21.000000 bidirectional hit = True
CATTATTACTTTTGGTACGCG
|||||||||||||||||||||
CATTATTACTTTTGGTACGCG

>hsa-miR-127-3p rno-miR-127-3p score = 22.000000 bidirectional hit = True
TCGGATCCGTCTGAGCTTGGCT
||||||||||||||||||||||
TCGGATCCGTCTGAGCTTGGCT

>hsa-miR-128-3p rno-miR-128-3p score = 21.000000 bidirectional hit = True
TCACAGTGAACCGGTCTCTTT
|||||||||||||||||||||
TCACAGTGAACCGGTCTCTTT

>hsa-miR-129-5p rno-miR-129-5p score = 21.000000 bidirectional hit = True
CTTTTTGCGGTCTGGGCTTGC
|||||||||||||||||||||
CTTTTTGCGGTCTGGGCTTGC

>hsa-miR-1298-5p rno-miR-1298 score = 22.000000 bidirectional hit = True
TTCATTCGGCTGTCCAGATGTA
||||||||||||||||||||||
TTCATTCGGCTGTCCAGATGTA

>hsa-miR-1306-5p rno-miR-1306-5p score = 22.000000 bidirectional hit = True
CCACCTCCCCTGCAAACGTCCA
||||||||||||||||||||||
CCACCTCCCCTGCAAACGTCCA

>hsa-miR-130a-3p rno-miR-130a-3p score = 22.000000 bidirectional hit = True
CAGTGCAATGTTAAAAGGGCAT
||||||||||||||||||||||
CAGTGCAATGTTAAAAGGGCAT

>hsa-miR-130b-3p rno-miR-130b-3p score = 22.000000 bidirectional hit = True
CAGTGCAATGATGAAAGGGCAT
||||||||||||||||||||||
CAGTGCAATGATGAAAGGGCAT

>hsa-miR-132-3p rno-miR-132-3p score = 22.000000 bidirectional hit = True
TAACAGTCTACAGCCATGGTCG
||||||||||||||||||||||
TAACAGTCTACAGCCATGGTCG

>hsa-miR-133a-3p rno-miR-133a-3p score = 17.000000 bidirectional hit = False
TTTGGTCCCCTTCAACCAGCTGT
-||||||||||||||||||||||
-TTGGTCCCCTTCAACCAGCTGT

>hsa-miR-133b rno-miR-133b-3p score = 21.000000 bidirectional hit = True
TTTGGTCCCCTTCAACCAGCTA
|||||||||||||||||||||-
TTTGGTCCCCTTCAACCAGCT-

>hsa-miR-134-5p rno-miR-134-5p score = 22.000000 bidirectional hit = True
TGTGACTGGTTGACCAGAGGGG
||||||||||||||||||||||
TGTGACTGGTTGACCAGAGGGG

>hsa-miR-135a-5p rno-miR-135a-5p score = 23.000000 bidirectional hit = True
TATGGCTTTTTATTCCTATGTGA
|||||||||||||||||||||||
TATGGCTTTTTATTCCTATGTGA

>hsa-miR-135b-5p rno-miR-135b-5p score = 23.000000 bidirectional hit = True
TATGGCTTTTCATTCCTATGTGA
|||||||||||||||||||||||
TATGGCTTTTCATTCCTATGTGA

>hsa-miR-136-3p rno-miR-136-3p score = 22.000000 bidirectional hit = True
CATCATCGTCTCAAATGAGTCT
||||||||||||||||||||||
CATCATCGTCTCAAATGAGTCT

>hsa-miR-137 rno-miR-137-3p score = 21.000000 bidirectional hit = True
TTATTGCTTAAGAATACGCGTAG
|||||||||||||||||||||--
TTATTGCTTAAGAATACGCGT--

>hsa-miR-138-5p rno-miR-138-5p score = 23.000000 bidirectional hit = True
AGCTGGTGTTGTGAATCAGGCCG
|||||||||||||||||||||||
AGCTGGTGTTGTGAATCAGGCCG

>hsa-miR-139-5p rno-miR-139-5p score = 23.000000 bidirectional hit = True
TCTACAGTGCACGTGTCTCCAGT
|||||||||||||||||||||||
TCTACAGTGCACGTGTCTCCAGT

>hsa-miR-140-3p rno-miR-140-3p score = 22.000000 bidirectional hit = True
ACCACAGGGTAGAACCACGGAC
||||||||||||||||||||||
ACCACAGGGTAGAACCACGGAC

>hsa-miR-141-3p rno-miR-141-3p score = 21.000000 bidirectional hit = True
TAACACTGTCTGGTAAAGATG
|||||||||||||||||||||
TAACACTGTCTGGTAAAGATG

>hsa-miR-143-3p rno-miR-143-3p score = 20.000000 bidirectional hit = True
TGAGATGAAGCACTGTAGCT-
||||||||||||||||||||-
TGAGATGAAGCACTGTAGCTC

>hsa-miR-144-5p rno-miR-144-5p score = 23.000000 bidirectional hit = True
GGATATCATCATATACTGTAAGT
|||||||||||||||||||||||
GGATATCATCATATACTGTAAGT

>hsa-miR-145-5p rno-miR-145-5p score = 23.000000 bidirectional hit = True
GTCCAGTTTTCCCAGGAATCCCT
|||||||||||||||||||||||
GTCCAGTTTTCCCAGGAATCCCT

>hsa-miR-146a-5p rno-miR-146a-5p score = 22.000000 bidirectional hit = True
TGAGAACTGAATTCCATGGGTT
||||||||||||||||||||||
TGAGAACTGAATTCCATGGGTT

>hsa-miR-146b-5p rno-miR-146b-5p score = 24.000000 bidirectional hit = True
TGAGAACTGAATTCCATAGGCTGT
||||||||||||||||||||||||
TGAGAACTGAATTCCATAGGCTGT

>hsa-miR-147b rno-miR-147 score = 16.000000 bidirectional hit = True
AGTGTGCGGAAATGCTTCTGCT-
-|||||||||||||||||||||-
-GTGTGCGGAAATGCTTCTGCTA

>hsa-miR-148a-3p rno-miR-148a-3p score = 22.000000 bidirectional hit = True
TCAGTGCACTACAGAACTTTGT
||||||||||||||||||||||
TCAGTGCACTACAGAACTTTGT

>hsa-miR-148b-3p rno-miR-148b-3p score = 22.000000 bidirectional hit = True
TCAGTGCATCACAGAACTTTGT
||||||||||||||||||||||
TCAGTGCATCACAGAACTTTGT

>hsa-miR-149-5p rno-miR-149-5p score = 23.000000 bidirectional hit = True
TCTGGCTCCGTGTCTTCACTCCC
|||||||||||||||||||||||
TCTGGCTCCGTGTCTTCACTCCC

>hsa-miR-150-5p rno-miR-150-5p score = 22.000000 bidirectional hit = True
TCTCCCAACCCTTGTACCAGTG
||||||||||||||||||||||
TCTCCCAACCCTTGTACCAGTG

>hsa-miR-151a-5p rno-miR-151-5p score = 21.000000 bidirectional hit = True
TCGAGGAGCTCACAGTCTAGT
|||||||||||||||||||||
TCGAGGAGCTCACAGTCTAGT

>hsa-miR-152-3p rno-miR-152-3p score = 21.000000 bidirectional hit = True
TCAGTGCATGACAGAACTTGGG
|||||||||||||||||||||-
TCAGTGCATGACAGAACTTGG-

>hsa-miR-153-3p rno-miR-153-3p score = 22.000000 bidirectional hit = True
TTGCATAGTCACAAAAGTGATC
||||||||||||||||||||||
TTGCATAGTCACAAAAGTGATC

>hsa-miR-154-5p rno-miR-154-5p score = 22.000000 bidirectional hit = True
TAGGTTATCCGTGTTGCCTTCG
||||||||||||||||||||||
TAGGTTATCCGTGTTGCCTTCG

>hsa-miR-155-5p rno-miR-155-5p score = 23.000000 bidirectional hit = True
TTAATGCTAATCGTGATAGGGGTT
|||||||||||X||||||||||||
TTAATGCTAATTGTGATAGGGGTT

>hsa-miR-15b-5p rno-miR-15b-5p score = 22.000000 bidirectional hit = True
TAGCAGCACATCATGGTTTACA
||||||||||||||||||||||
TAGCAGCACATCATGGTTTACA

>hsa-miR-16-5p rno-miR-16-5p score = 22.000000 bidirectional hit = True
TAGCAGCACGTAAATATTGGCG
||||||||||||||||||||||
TAGCAGCACGTAAATATTGGCG

>hsa-miR-17-5p rno-miR-17-5p score = 23.000000 bidirectional hit = True
CAAAGTGCTTACAGTGCAGGTAG
|||||||||||||||||||||||
CAAAGTGCTTACAGTGCAGGTAG

>hsa-miR-181a-5p rno-miR-181a-5p score = 23.000000 bidirectional hit = True
AACATTCAACGCTGTCGGTGAGT
|||||||||||||||||||||||
AACATTCAACGCTGTCGGTGAGT

>hsa-miR-181b-5p rno-miR-181b-5p score = 22.000000 bidirectional hit = True
AACATTCATTGCTGTCGGTGGGTT
||||||||||||||||||||||--
AACATTCATTGCTGTCGGTGGG--

>hsa-miR-181c-5p rno-miR-181c-5p score = 22.000000 bidirectional hit = True
AACATTCAACCTGTCGGTGAGTT
||||||||||||||||||||||-
AACATTCAACCTGTCGGTGAGT-

>hsa-miR-181d-5p rno-miR-181d-5p score = 23.000000 bidirectional hit = True
AACATTCATTGTTGTCGGTGGGTT
|||||||||||||||||||||||-
AACATTCATTGTTGTCGGTGGGT-

>hsa-miR-182-5p rno-miR-182 score = 23.000000 bidirectional hit = True
TTTGGCAATGGTAGAACTCACACT-
|||||||||||||||||||||||X-
TTTGGCAATGGTAGAACTCACACCG

>hsa-miR-183-5p rno-miR-183-5p score = 23.000000 bidirectional hit = True
TATGGCACTGGTAGAATTCACTG
|||||||||||||||||||||||
TATGGCACTGGTAGAATTCACTG

>hsa-miR-184 rno-miR-184 score = 22.000000 bidirectional hit = True
TGGACGGAGAACTGATAAGGGT
||||||||||||||||||||||
TGGACGGAGAACTGATAAGGGT

>hsa-miR-185-5p rno-miR-185-5p score = 22.000000 bidirectional hit = True
TGGAGAGAAAGGCAGTTCCTGA
||||||||||||||||||||||
TGGAGAGAAAGGCAGTTCCTGA

>hsa-miR-186-5p rno-miR-186-5p score = 22.000000 bidirectional hit = True
CAAAGAATTCTCCTTTTGGGCT
||||||||||||||||||||||
CAAAGAATTCTCCTTTTGGGCT

>hsa-miR-187-3p rno-miR-187-3p score = 21.000000 bidirectional hit = True
TCGTGTCTTGTGTTGCAGCCGG
|||||||||||||||||||||-
TCGTGTCTTGTGTTGCAGCCG-

>hsa-miR-188-5p rno-miR-188-5p score = 21.000000 bidirectional hit = True
CATCCCTTGCATGGTGGAGGGT
|||||||||||||||||||||X
CATCCCTTGCATGGTGGAGGGC

>hsa-miR-18a-5p rno-miR-18a-5p score = 23.000000 bidirectional hit = True
TAAGGTGCATCTAGTGCAGATAG
|||||||||||||||||||||||
TAAGGTGCATCTAGTGCAGATAG

>hsa-miR-190a-5p rno-miR-190a-5p score = 24.000000 bidirectional hit = True
TGATATGTTTGATATATTAGGTTG
||||||||||||||||||||||||
TGATATGTTTGATATATTAGGTTG

>hsa-miR-191-5p rno-miR-191a-5p score = 23.000000 bidirectional hit = True
CAACGGAATCCCAAAAGCAGCTG
|||||||||||||||||||||||
CAACGGAATCCCAAAAGCAGCTG

>hsa-miR-192-5p rno-miR-192-5p score = 21.000000 bidirectional hit = True
CTGACCTATGAATTGACAGCC
|||||||||||||||||||||
CTGACCTATGAATTGACAGCC

>hsa-miR-193a-3p rno-miR-193a-3p score = 22.000000 bidirectional hit = True
AACTGGCCTACAAAGTCCCAGT
||||||||||||||||||||||
AACTGGCCTACAAAGTCCCAGT

>hsa-miR-193b-3p rno-miR-193b-3p score = 21.000000 bidirectional hit = True
AACTGGCCCTCAAAGTCCCGCT
|||||||||X||||||||||||
AACTGGCCCACAAAGTCCCGCT

>hsa-miR-194-5p rno-miR-194-5p score = 22.000000 bidirectional hit = True
TGTAACAGCAACTCCATGTGGA
||||||||||||||||||||||
TGTAACAGCAACTCCATGTGGA

>hsa-miR-195-5p rno-miR-195-5p score = 22.000000 bidirectional hit = True
TAGCAGCACAGAAATATTGGCA
||||||||||||||||||||||
TAGCAGCACAGAAATATTGGCA

>hsa-miR-196a-5p rno-miR-196a-5p score = 22.000000 bidirectional hit = True
TAGGTAGTTTCATGTTGTTGGG
||||||||||||||||||||||
TAGGTAGTTTCATGTTGTTGGG

>hsa-miR-196b-5p rno-miR-196b-5p score = 22.000000 bidirectional hit = True
TAGGTAGTTTCCTGTTGTTGGG
||||||||||||||||||||||
TAGGTAGTTTCCTGTTGTTGGG

>hsa-miR-199a-3p rno-miR-199a-3p score = 21.000000 bidirectional hit = True
ACAGTAGTCTGCACATTGGTT
|||||||||||||||||||||
ACAGTAGTCTGCACATTGGTT

>hsa-miR-19a-3p rno-miR-19a-3p score = 23.000000 bidirectional hit = True
TGTGCAAATCTATGCAAAACTGA
|||||||||||||||||||||||
TGTGCAAATCTATGCAAAACTGA

>hsa-miR-19b-3p rno-miR-19b-3p score = 22.000000 bidirectional hit = True
TGTGCAAATCCATGCAAAACTG
||||||||||||||||||||||
TGTGCAAATCCATGCAAAACTG

>hsa-miR-200a-3p rno-miR-200a-3p score = 21.000000 bidirectional hit = True
TAACACTGTCTGGTAACGATG--
|||||||||||||||||||||--
TAACACTGTCTGGTAACGATGTT

>hsa-miR-200b-3p rno-miR-200b-3p score = 23.000000 bidirectional hit = True
TAATACTGCCTGGTAATGATGAC
|||||||||||||||||||||||
TAATACTGCCTGGTAATGATGAC

>hsa-miR-200c-3p rno-miR-200c-3p score = 23.000000 bidirectional hit = True
TAATACTGCCGGGTAATGATGGA
|||||||||||||||||||||||
TAATACTGCCGGGTAATGATGGA

>hsa-miR-202-3p rno-miR-202-3p score = 19.000000 bidirectional hit = True
AGAGGTATAGGGCATGGGAA
||||||||||X|||||||||
AGAGGTATAGCGCATGGGAA

>hsa-miR-203a-3p rno-miR-203a-3p score = 20.000000 bidirectional hit = True
GTGAAATGTTTAGGACCACT--
||||||||||||||||||||--
GTGAAATGTTTAGGACCACTAG

>hsa-miR-204-5p rno-miR-204-5p score = 22.000000 bidirectional hit = True
TTCCCTTTGTCATCCTATGCCTG
||||||||||||||||||||||-
TTCCCTTTGTCATCCTATGCCT-

>hsa-miR-205-5p rno-miR-205 score = 22.000000 bidirectional hit = True
TCCTTCATTCCACCGGAGTCTG
||||||||||||||||||||||
TCCTTCATTCCACCGGAGTCTG

>hsa-miR-206 rno-miR-206-3p score = 22.000000 bidirectional hit = True
TGGAATGTAAGGAAGTGTGTGG
||||||||||||||||||||||
TGGAATGTAAGGAAGTGTGTGG

>hsa-miR-20a-5p rno-miR-20a-5p score = 23.000000 bidirectional hit = True
TAAAGTGCTTATAGTGCAGGTAG
|||||||||||||||||||||||
TAAAGTGCTTATAGTGCAGGTAG

>hsa-miR-20b-5p rno-miR-20b-5p score = 23.000000 bidirectional hit = True
CAAAGTGCTCATAGTGCAGGTAG
|||||||||||||||||||||||
CAAAGTGCTCATAGTGCAGGTAG

>hsa-miR-21-5p rno-miR-21-5p score = 22.000000 bidirectional hit = True
TAGCTTATCAGACTGATGTTGA--
||||||||||||||||||||||--
TAGCTTATCAGACTGATGTTGACT

>hsa-miR-210-3p rno-miR-210-3p score = 22.000000 bidirectional hit = True
CTGTGCGTGTGACAGCGGCTGA
||||||||||||||||||||||
CTGTGCGTGTGACAGCGGCTGA

>hsa-miR-211-5p rno-miR-211-5p score = 21.000000 bidirectional hit = True
TTCCCTTTGTCATCCTTCGCCT
|||||||||||||||||X||||
TTCCCTTTGTCATCCTTTGCCT

>hsa-miR-212-5p rno-miR-212-5p score = 23.000000 bidirectional hit = True
ACCTTGGCTCTAGACTGCTTACT
|||||||||||||||||||||||
ACCTTGGCTCTAGACTGCTTACT

>hsa-miR-214-3p rno-miR-214-3p score = 22.000000 bidirectional hit = True
ACAGCAGGCACAGACAGGCAGT
||||||||||||||||||||||
ACAGCAGGCACAGACAGGCAGT

>hsa-miR-215-5p rno-miR-215 score = 21.000000 bidirectional hit = True
ATGACCTATGAATTGACAGACA
|||||||||||X||||||||||
ATGACCTATGATTTGACAGACA

>hsa-miR-216a-3p rno-miR-216a-3p score = 22.000000 bidirectional hit = True
CACAGTGGTCTCTGGGATTATG
||||||||||||||||||||||
CACAGTGGTCTCTGGGATTATG

>hsa-miR-216b-5p rno-miR-216b-5p score = 22.000000 bidirectional hit = True
AAATCTCTGCAGGCAAATGTGA
||||||||||||||||||||||
AAATCTCTGCAGGCAAATGTGA

>hsa-miR-217 rno-miR-217-5p score = 15.000000 bidirectional hit = True
ATACTGCATCAGGAACTGATTG--
-||||||||||||||||||X||--
-TACTGCATCAGGAACTGACTGGA

>hsa-miR-218-5p rno-miR-218a-5p score = 21.000000 bidirectional hit = True
TTGTGCTTGATCTAACCATGT
|||||||||||||||||||||
TTGTGCTTGATCTAACCATGT

>hsa-miR-219a-2-3p rno-miR-219a-2-3p score = 22.000000 bidirectional hit = True
AGAATTGTGGCTGGACATCTGT
||||||||||||||||||||||
AGAATTGTGGCTGGACATCTGT

>hsa-miR-219b-3p rno-miR-219b-3p score = 23.000000 bidirectional hit = True
AGAATTGCGTTTGGACAATCAGT
|||||||||||||||||||||||
AGAATTGCGTTTGGACAATCAGT

>hsa-miR-22-3p rno-miR-22-3p score = 22.000000 bidirectional hit = True
AAGCTGCCAGTTGAAGAACTGT
||||||||||||||||||||||
AAGCTGCCAGTTGAAGAACTGT

>hsa-miR-221-3p rno-miR-221-3p score = 22.000000 bidirectional hit = True
AGCTACATTGTCTGCTGGGTTT-
||||||||||||||||||||||-
AGCTACATTGTCTGCTGGGTTTC

>hsa-miR-222-3p rno-miR-222-3p score = 24.000000 bidirectional hit = True
AGCTACATCTGGCTACTGGGTCTC
||||||||||||||||||||||||
AGCTACATCTGGCTACTGGGTCTC

>hsa-miR-223-3p rno-miR-223-3p score = 22.000000 bidirectional hit = True
TGTCAGTTTGTCAAATACCCCA
||||||||||||||||||||||
TGTCAGTTTGTCAAATACCCCA

>hsa-miR-224-5p rno-miR-224-5p score = 22.000000 bidirectional hit = True
CAAGTCACTAGTGGTTCCGTTTAG
||||||||||||||||||||||--
CAAGTCACTAGTGGTTCCGTTT--

>hsa-miR-23a-3p rno-miR-23a-3p score = 21.000000 bidirectional hit = True
ATCACATTGCCAGGGATTTCC
|||||||||||||||||||||
ATCACATTGCCAGGGATTTCC

>hsa-miR-23b-3p rno-miR-23b-3p score = 21.000000 bidirectional hit = True
ATCACATTGCCAGGGATTACC--
|||||||||||||||||||||--
ATCACATTGCCAGGGATTACCAC

>hsa-miR-24-3p rno-miR-24-3p score = 20.000000 bidirectional hit = True
TGGCTCAGTTCAGCAGGAAC
||||||||||||||||||||
TGGCTCAGTTCAGCAGGAAC

>hsa-miR-25-3p rno-miR-25-3p score = 22.000000 bidirectional hit = True
CATTGCACTTGTCTCGGTCTGA
||||||||||||||||||||||
CATTGCACTTGTCTCGGTCTGA

>hsa-miR-26a-5p rno-miR-26a-5p score = 22.000000 bidirectional hit = True
TTCAAGTAATCCAGGATAGGCT
||||||||||||||||||||||
TTCAAGTAATCCAGGATAGGCT

>hsa-miR-26b-5p rno-miR-26b-5p score = 22.000000 bidirectional hit = True
TTCAAGTAATTCAGGATAGGTT
||||||||||||||||||||||
TTCAAGTAATTCAGGATAGGTT

>hsa-miR-27a-3p rno-miR-27a-3p score = 20.000000 bidirectional hit = True
TTCACAGTGGCTAAGTTCCG
||||||||||||||||||||
TTCACAGTGGCTAAGTTCCG

>hsa-miR-27b-3p rno-miR-27b-3p score = 20.000000 bidirectional hit = True
TTCACAGTGGCTAAGTTCTG-
||||||||||||||||||||-
TTCACAGTGGCTAAGTTCTGC

>hsa-miR-28-3p rno-miR-28-3p score = 22.000000 bidirectional hit = True
CACTAGATTGTGAGCTCCTGGA
||||||||||||||||||||||
CACTAGATTGTGAGCTCCTGGA

>hsa-miR-296-3p rno-miR-296-3p score = 16.000000 bidirectional hit = True
-AGGGTTGGGTGGAGGCTCTCCT
-|||||||||||||||||||||-
GAGGGTTGGGTGGAGGCTCTCC-

>hsa-miR-299-3p rno-miR-299a-3p score = 20.000000 bidirectional hit = True
TATGTGGGATGGTAAACCGCTT
|||||||||X|||||||||||-
TATGTGGGACGGTAAACCGCT-

>hsa-miR-299-3p rno-miR-299b-3p score = 16.000000 bidirectional hit = False
TATGTGGGATGGTAAACCGCTT
|||||||||X|||||||-----
TATGTGGGACGGTAAAC-----

>hsa-miR-29a-3p rno-miR-29a-3p score = 22.000000 bidirectional hit = True
TAGCACCATCTGAAATCGGTTA
||||||||||||||||||||||
TAGCACCATCTGAAATCGGTTA

>hsa-miR-29b-3p rno-miR-29b-3p score = 23.000000 bidirectional hit = True
TAGCACCATTTGAAATCAGTGTT
|||||||||||||||||||||||
TAGCACCATTTGAAATCAGTGTT

>hsa-miR-29c-3p rno-miR-29c-3p score = 22.000000 bidirectional hit = True
TAGCACCATTTGAAATCGGTTA
||||||||||||||||||||||
TAGCACCATTTGAAATCGGTTA

>hsa-miR-301a-3p rno-miR-301a-3p score = 23.000000 bidirectional hit = True
CAGTGCAATAGTATTGTCAAAGC
|||||||||||||||||||||||
CAGTGCAATAGTATTGTCAAAGC

>hsa-miR-301b-3p rno-miR-301b-3p score = 22.000000 bidirectional hit = True
CAGTGCAATGATATTGTCAAAGC
||||||||||X||||||||||||
CAGTGCAATGGTATTGTCAAAGC

>hsa-miR-3065-5p rno-miR-3065-5p score = 20.000000 bidirectional hit = True
TCAACAAAATCACTGATGCTGGAGT
||||||||||||||||||||-----
TCAACAAAATCACTGATGCT-----

>hsa-miR-3074-5p rno-miR-3074-5p score = 16.000000 bidirectional hit = True
-TTCCTGCTGAACTGAGCCAGT
-|||||||||||||||||||||
GTTCCTGCTGAACTGAGCCAGT

>hsa-miR-30a-5p rno-miR-30a-5p score = 24.000000 bidirectional hit = True
TGTAAACATCCTCGACTGGAAGCT
||||||||||||||||||||||||
TGTAAACATCCTCGACTGGAAGCT

>hsa-miR-30c-5p rno-miR-30c-5p score = 24.000000 bidirectional hit = True
TGTAAACATCCTACACTCTCAGCT
||||||||||||||||||||||||
TGTAAACATCCTACACTCTCAGCT

>hsa-miR-30d-5p rno-miR-30d-5p score = 24.000000 bidirectional hit = True
TGTAAACATCCCCGACTGGAAGCT
||||||||||||||||||||||||
TGTAAACATCCCCGACTGGAAGCT

>hsa-miR-30e-5p rno-miR-30e-5p score = 24.000000 bidirectional hit = True
TGTAAACATCCTTGACTGGAAGCT
||||||||||||||||||||||||
TGTAAACATCCTTGACTGGAAGCT

>hsa-miR-31-5p rno-miR-31a-5p score = 22.000000 bidirectional hit = True
AGGCAAGATGCTGGCATAGCTG
||||||||||||||||||||||
AGGCAAGATGCTGGCATAGCTG

>hsa-miR-3120-3p rno-miR-3120 score = 20.000000 bidirectional hit = True
CACAGCAAGTGTAGACAGGC-
||||||||||||||||||||-
CACAGCAAGTGTAGACAGGCA

>hsa-miR-32-5p rno-miR-32-5p score = 20.000000 bidirectional hit = True
TATTGCACATTACTAAGTTG-
||||||||||||||||||||-
TATTGCACATTACTAAGTTGC

>hsa-miR-320a rno-miR-320-3p score = 22.000000 bidirectional hit = True
AAAAGCTGGGTTGAGAGGGCGA
||||||||||||||||||||||
AAAAGCTGGGTTGAGAGGGCGA

>hsa-miR-323a-3p rno-miR-323-3p score = 21.000000 bidirectional hit = True
CACATTACACGGTCGACCTCT
|||||||||||||||||||||
CACATTACACGGTCGACCTCT

>hsa-miR-324-3p rno-miR-324-3p score = 22.000000 bidirectional hit = True
CCACTGCCCCAGGTGCTGCTGG
||||||||||||||||||||||
CCACTGCCCCAGGTGCTGCTGG

>hsa-miR-326 rno-miR-326-3p score = 20.000000 bidirectional hit = True
CCTCTGGGCCCTTCCTCCAG-
||||||||||||||||||||-
CCTCTGGGCCCTTCCTCCAGT

>hsa-miR-328-3p rno-miR-328a-3p score = 22.000000 bidirectional hit = True
CTGGCCCTCTCTGCCCTTCCGT
||||||||||||||||||||||
CTGGCCCTCTCTGCCCTTCCGT

>hsa-miR-329-3p rno-miR-329-3p score = 18.000000 bidirectional hit = True
AACACACCTGGTTAACCTCTTT
||||||||XX|X||||||X|||
AACACACCCAGCTAACCTTTTT

>hsa-miR-330-5p rno-miR-330-5p score = 23.000000 bidirectional hit = True
TCTCTGGGCCTGTGTCTTAGGCT
|||||||||||||||||||||||
TCTCTGGGCCTGTGTCTTAGGCT

>hsa-miR-331-3p rno-miR-331-3p score = 21.000000 bidirectional hit = True
GCCCCTGGGCCTATCCTAGAA
|||||||||||||||||||||
GCCCCTGGGCCTATCCTAGAA

>hsa-miR-338-3p rno-miR-338-3p score = 21.000000 bidirectional hit = True
TCCAGCATCAGTGATTTTGTT
|||||||||||||||||||||
TCCAGCATCAGTGATTTTGTT

>hsa-miR-339-3p rno-miR-339-3p score = 21.000000 bidirectional hit = True
TGAGCGCCTCGACGACAGAGCC
|||||||||||||||||||||-
TGAGCGCCTCGACGACAGAGC-

>hsa-miR-33a-5p rno-miR-33-5p score = 21.000000 bidirectional hit = True
GTGCATTGTAGTTGCATTGCA
|||||||||||||||||||||
GTGCATTGTAGTTGCATTGCA

>hsa-miR-340-5p rno-miR-340-5p score = 22.000000 bidirectional hit = True
TTATAAAGCAATGAGACTGATT
||||||||||||||||||||||
TTATAAAGCAATGAGACTGATT

>hsa-miR-342-3p rno-miR-342-3p score = 23.000000 bidirectional hit = True
TCTCACACAGAAATCGCACCCGT
|||||||||||||||||||||||
TCTCACACAGAAATCGCACCCGT

>hsa-miR-34a-5p rno-miR-34a-5p score = 22.000000 bidirectional hit = True
TGGCAGTGTCTTAGCTGGTTGT
||||||||||||||||||||||
TGGCAGTGTCTTAGCTGGTTGT

>hsa-miR-34b-5p rno-miR-34b-5p score = 22.000000 bidirectional hit = True
AGGCAGTGTCATTAGCTGATTGT
|||||||||X|||||||||||||
AGGCAGTGTAATTAGCTGATTGT

>hsa-miR-34c-5p rno-miR-34c-5p score = 23.000000 bidirectional hit = True
AGGCAGTGTAGTTAGCTGATTGC
|||||||||||||||||||||||
AGGCAGTGTAGTTAGCTGATTGC

>hsa-miR-361-5p rno-miR-361-5p score = 22.000000 bidirectional hit = True
TTATCAGAATCTCCAGGGGTAC
||||||||||||||||||||||
TTATCAGAATCTCCAGGGGTAC

>hsa-miR-362-5p rno-miR-362-5p score = 23.000000 bidirectional hit = True
AATCCTTGGAACCTAGGTGTGAGT
||||||||||||||||||||||X|
AATCCTTGGAACCTAGGTGTGAAT

>hsa-miR-363-3p rno-miR-363-3p score = 21.000000 bidirectional hit = True
AATTGCACGGTATCCATCTGT
|||||||||||||||||||||
AATTGCACGGTATCCATCTGT

>hsa-miR-365a-3p rno-miR-365-3p score = 22.000000 bidirectional hit = True
TAATGCCCCTAAAAATCCTTAT
||||||||||||||||||||||
TAATGCCCCTAAAAATCCTTAT

>hsa-miR-365b-3p rno-miR-365-3p score = 22.000000 bidirectional hit = True
TAATGCCCCTAAAAATCCTTAT
||||||||||||||||||||||
TAATGCCCCTAAAAATCCTTAT

>hsa-miR-369-3p rno-miR-369-3p score = 21.000000 bidirectional hit = True
AATAATACATGGTTGATCTTT
|||||||||||||||||||||
AATAATACATGGTTGATCTTT

>hsa-miR-370-3p rno-miR-370-3p score = 22.000000 bidirectional hit = True
GCCTGCTGGGGTGGAACCTGGT
||||||||||||||||||||||
GCCTGCTGGGGTGGAACCTGGT

>hsa-miR-374b-5p rno-miR-374-5p score = 21.000000 bidirectional hit = True
ATATAATACAACCTGCTAAGT
|||||||||||||||||||||
ATATAATACAACCTGCTAAGT

>hsa-miR-375 rno-miR-375-3p score = 22.000000 bidirectional hit = True
TTTGTTCGTTCGGCTCGCGTGA
||||||||||||||||||||||
TTTGTTCGTTCGGCTCGCGTGA

>hsa-miR-376a-5p rno-miR-376a-5p score = 21.000000 bidirectional hit = True
GTAGATTCTCCTTCTATGAGT
|||||||||||||||||||||
GTAGATTCTCCTTCTATGAGT

>hsa-miR-376c-3p rno-miR-376c-3p score = 20.000000 bidirectional hit = True
AACATAGAGGAAATTCCACGT
|||||||||||||||X|||||
AACATAGAGGAAATTTCACGT

>hsa-miR-377-5p rno-miR-377-5p score = 22.000000 bidirectional hit = True
AGAGGTTGCCCTTGGTGAATTC
||||||||||||||||||||||
AGAGGTTGCCCTTGGTGAATTC

>hsa-miR-378a-3p rno-miR-378a-3p score = 22.000000 bidirectional hit = True
ACTGGACTTGGAGTCAGAAGGC
||||||||||||||||||||||
ACTGGACTTGGAGTCAGAAGGC

>hsa-miR-379-3p rno-miR-379-3p score = 21.000000 bidirectional hit = True
TATGTAACATGGTCCACTAAC
|||||||||||||||||||||
TATGTAACATGGTCCACTAAC

>hsa-miR-381-3p rno-miR-381-3p score = 22.000000 bidirectional hit = True
TATACAAGGGCAAGCTCTCTGT
||||||||||||||||||||||
TATACAAGGGCAAGCTCTCTGT

>hsa-miR-382-5p rno-miR-382-5p score = 22.000000 bidirectional hit = True
GAAGTTGTTCGTGGTGGATTCG
||||||||||||||||||||||
GAAGTTGTTCGTGGTGGATTCG

>hsa-miR-383-5p rno-miR-383-5p score = 21.000000 bidirectional hit = True
AGATCAGAAGGTGATTGTGGCT
||||||||||||||X|||||||
AGATCAGAAGGTGACTGTGGCT

>hsa-miR-409-3p rno-miR-409a-3p score = 22.000000 bidirectional hit = True
GAATGTTGCTCGGTGAACCCCT
||||||||||||||||||||||
GAATGTTGCTCGGTGAACCCCT

>hsa-miR-410-3p rno-miR-410-3p score = 21.000000 bidirectional hit = True
AATATAACACAGATGGCCTGT
|||||||||||||||||||||
AATATAACACAGATGGCCTGT

>hsa-miR-411-5p rno-miR-411-5p score = 21.000000 bidirectional hit = True
TAGTAGACCGTATAGCGTACG
|||||||||||||||||||||
TAGTAGACCGTATAGCGTACG

>hsa-miR-412-5p rno-miR-412-5p score = 19.000000 bidirectional hit = True
TGGTCGACCAGTTGGAAAGTAAT
|||||||||||X||||||||---
TGGTCGACCAGCTGGAAAGT---

>hsa-miR-421 rno-miR-421-3p score = 23.000000 bidirectional hit = True
ATCAACAGACATTAATTGGGCGC
|||||||||||||||||||||||
ATCAACAGACATTAATTGGGCGC

>hsa-miR-423-3p rno-miR-423-3p score = 23.000000 bidirectional hit = True
AGCTCGGTCTGAGGCCCCTCAGT
|||||||||||||||||||||||
AGCTCGGTCTGAGGCCCCTCAGT

>hsa-miR-424-5p rno-miR-322-5p score = 21.000000 bidirectional hit = True
CAGCAGCAATTCATGTTTTGAA
||||||||||||||||||||X|
CAGCAGCAATTCATGTTTTGGA

>hsa-miR-425-5p rno-miR-425-5p score = 22.000000 bidirectional hit = True
AATGACACGATCACTCCCGTTG
||||||||||||||||||||||
AATGACACGATCACTCCCGTTG

>hsa-miR-429 rno-miR-429 score = 19.000000 bidirectional hit = True
TAATACTGTCTGGTAAAACCG
||||||||||||||||XX|||
TAATACTGTCTGGTAATGCCG

>hsa-miR-431-5p rno-miR-431 score = 20.000000 bidirectional hit = True
TGTCTTGCAGGCCGTCATGC-
||||||||||||||||||||-
TGTCTTGCAGGCCGTCATGCA

>hsa-miR-433-3p rno-miR-433-3p score = 22.000000 bidirectional hit = True
ATCATGATGGGCTCCTCGGTGT
||||||||||||||||||||||
ATCATGATGGGCTCCTCGGTGT

>hsa-miR-449a rno-miR-449a-5p score = 22.000000 bidirectional hit = True
TGGCAGTGTATTGTTAGCTGGT
||||||||||||||||||||||
TGGCAGTGTATTGTTAGCTGGT

>hsa-miR-449c-5p rno-miR-449c-5p score = 18.000000 bidirectional hit = True
AGGCAGTGTATTGCTAGCGGCT---
||||||||X|||||||||X|XX---
AGGCAGTGCATTGCTAGCTGGCTGT

>hsa-miR-450a-5p rno-miR-450b-5p score = 22.000000 bidirectional hit = True
TTTTGCGATGTGTTCCTAATAT
||||||||||||||||||||||
TTTTGCGATGTGTTCCTAATAT

>hsa-miR-455-5p rno-miR-455-5p score = 22.000000 bidirectional hit = True
TATGTGCCTTTGGACTACATCG
||||||||||||||||||||||
TATGTGCCTTTGGACTACATCG

>hsa-miR-483-3p rno-miR-483-3p score = 20.000000 bidirectional hit = True
CACTCCTCTCCTCCCGTCTTCT
||||||||X|||||||||||X|
CACTCCTCCCCTCCCGTCTTGT

>hsa-miR-487b-3p rno-miR-487b-3p score = 22.000000 bidirectional hit = True
AATCGTACAGGGTCATCCACTT
||||||||||||||||||||||
AATCGTACAGGGTCATCCACTT

>hsa-miR-488-5p rno-miR-488-5p score = 21.000000 bidirectional hit = True
CCCAGATAATGGCACTCTCAAAC
|||||||||||||||||||||--
CCCAGATAATGGCACTCTCAA--

>hsa-miR-489-3p rno-miR-489-3p score = 19.000000 bidirectional hit = True
GTGACATCACATATACGGCAGC
X||||||||||||||X|||||-
ATGACATCACATATATGGCAG-

>hsa-miR-490-3p rno-miR-490-3p score = 23.000000 bidirectional hit = True
CAACCTGGAGGACTCCATGCTGT
|||||||||||||||||||||||
CAACCTGGAGGACTCCATGCTGT

>hsa-miR-493-5p rno-miR-493-5p score = 22.000000 bidirectional hit = True
TTGTACATGGTAGGCTTTCATT
||||||||||||||||||||||
TTGTACATGGTAGGCTTTCATT

>hsa-miR-494-3p rno-miR-494-3p score = 23.000000 bidirectional hit = True
TGAAACATACACGGGAAACCTCT
|||||||||||||||||||||||
TGAAACATACACGGGAAACCTCT

>hsa-miR-495-3p rno-miR-495 score = 22.000000 bidirectional hit = True
AAACAAACATGGTGCACTTCTT
||||||||||||||||||||||
AAACAAACATGGTGCACTTCTT

>hsa-miR-496 rno-miR-496-3p score = 21.000000 bidirectional hit = True
AGTATTACATGGCCAATCTCC
|||||||||||||||||||||
AGTATTACATGGCCAATCTCC

>hsa-miR-497-5p rno-miR-497-5p score = 21.000000 bidirectional hit = True
CAGCAGCACACTGTGGTTTGTA
|||||||||||||||||||||-
CAGCAGCACACTGTGGTTTGT-

>hsa-miR-501-3p rno-miR-501-3p score = 20.000000 bidirectional hit = True
AATGCACCCGGGCAAGGATTCT
||||||||||||||||||||XX
AATGCACCCGGGCAAGGATTTG

>hsa-miR-502-3p rno-miR-500-3p score = 20.000000 bidirectional hit = True
AATGCACCTGGGCAAGGATTCA
|||||||||||||||||X|||-
AATGCACCTGGGCAAGGGTTC-

>hsa-miR-503-5p rno-miR-503-5p score = 19.000000 bidirectional hit = True
TAGCAGCGGGAACAGTTCTG---
||||||||||||||||X|||---
TAGCAGCGGGAACAGTACTGCAG

>hsa-miR-505-3p rno-miR-505-3p score = 23.000000 bidirectional hit = True
GTCAACACTTGCTGGTTTCCTCT
|||||||||||||||||||||||
GTCAACACTTGCTGGTTTCCTCT

>hsa-miR-532-5p rno-miR-532-5p score = 21.000000 bidirectional hit = True
CATGCCTTGAGTGTAGGACCGT
|||||||||||||||||||X||
CATGCCTTGAGTGTAGGACTGT

>hsa-miR-542-3p rno-miR-542-3p score = 22.000000 bidirectional hit = True
TGTGACAGATTGATAACTGAAA-
||||||||||||||||||||||-
TGTGACAGATTGATAACTGAAAG

>hsa-miR-543 rno-miR-543-3p score = 22.000000 bidirectional hit = True
AAACATTCGCGGTGCACTTCTT
||||||||||||||||||||||
AAACATTCGCGGTGCACTTCTT

>hsa-miR-544a-5p rno-miR-544-5p score = 15.000000 bidirectional hit = True
TCTTGTTAAAAAGCAGATTCT
-||||||||||||||||||||
-CTTGTTAAAAAGCAGATTCT

>hsa-miR-551b-3p rno-miR-551b-3p score = 21.000000 bidirectional hit = True
GCGACCCATACTTGGTTTCAG-
|||||||||||||||||||||-
GCGACCCATACTTGGTTTCAGT

>hsa-miR-598-3p rno-miR-598-3p score = 20.000000 bidirectional hit = True
TACGTCATCGTTGTCATCGTCA-
|||||||||||X||||||||X|-
TACGTCATCGTCGTCATCGTTAT

>hsa-miR-615-3p rno-miR-615-3p score = 21.000000 bidirectional hit = True
TCCGAGCCTGGGTCTCCCTCT
|||||||||||||||||||||
TCCGAGCCTGGGTCTCCCTCT

>hsa-miR-628-5p rno-miR-628 score = 21.000000 bidirectional hit = True
ATGCTGACATATTTACTAGAGG
||||||||||||||||X|||||
ATGCTGACATATTTACGAGAGG

>hsa-miR-652-3p rno-miR-652-3p score = 19.000000 bidirectional hit = True
AATGGCGCCACTAGGGTTG
|||||||||||||||||||
AATGGCGCCACTAGGGTTG

>hsa-miR-653-5p rno-miR-653-5p score = 21.000000 bidirectional hit = True
TTGAAACAATCTCTACTGAACC
||||||||X|||||||||||||
TTGAAACATTCTCTACTGAACC

>hsa-miR-665 rno-miR-665 score = 17.000000 bidirectional hit = True
ACCAGGAGGCTGAGGCCC----
|||||||||||||||X||----
ACCAGGAGGCTGAGGTCCCTTA

>hsa-miR-668-3p rno-miR-668 score = 21.000000 bidirectional hit = True
TGTCACTCGGCTCGGCCCACT
|||||||||||||||||||||
TGTCACTCGGCTCGGCCCACT

>hsa-miR-671-3p rno-miR-671 score = 21.000000 bidirectional hit = True
TCCGGTTCTCAGGGCTCCACC
|||||||||||||||||||||
TCCGGTTCTCAGGGCTCCACC

>hsa-miR-675-3p rno-miR-675-3p score = 20.000000 bidirectional hit = True
CTGTATGCCCTCACCGCTCAGC
|||||||||||X|||||||||X
CTGTATGCCCTAACCGCTCAGT

>hsa-miR-7-5p rno-miR-7a-5p score = 24.000000 bidirectional hit = True
TGGAAGACTAGTGATTTTGTTGTT
||||||||||||||||||||||||
TGGAAGACTAGTGATTTTGTTGTT

>hsa-miR-708-5p rno-miR-708-5p score = 23.000000 bidirectional hit = True
AAGGAGCTTACAATCTAGCTGGG
|||||||||||||||||||||||
AAGGAGCTTACAATCTAGCTGGG

>hsa-miR-744-5p rno-miR-744-5p score = 21.000000 bidirectional hit = True
TGCGGGGCTAGGGCTAACAGC
|||||||||||||||||||||
TGCGGGGCTAGGGCTAACAGC

>hsa-miR-758-3p rno-miR-758-3p score = 22.000000 bidirectional hit = True
TTTGTGACCTGGTCCACTAACC-
||||||||||||||||||||||-
TTTGTGACCTGGTCCACTAACCC

>hsa-miR-760 rno-miR-760-3p score = 20.000000 bidirectional hit = True
CGGCTCTGGGTCTGTGGGGAG
||||||||||||||||||||-
CGGCTCTGGGTCTGTGGGGA-

>hsa-miR-873-5p rno-miR-873-5p score = 21.000000 bidirectional hit = True
GCAGGAACTTGTGAGTCTCCT
|||||||||||||||||||||
GCAGGAACTTGTGAGTCTCCT

>hsa-miR-874-3p rno-miR-874-3p score = 23.000000 bidirectional hit = True
CTGCCCTGGCCCGAGGGACCGAC
|||||||||||||||||||||||
CTGCCCTGGCCCGAGGGACCGAC

>hsa-miR-876-5p rno-miR-876 score = 20.000000 bidirectional hit = True
TGGATTTCTTTGTGAATCACC-
|||||||||X|||||||||||-
TGGATTTCTCTGTGAATCACCA

>hsa-miR-877-5p rno-miR-877 score = 23.000000 bidirectional hit = True
GTAGAGGAGATGGCGCAGGGGAC-
|||||||||||||||||||||||-
GTAGAGGAGATGGCGCAGGGGACA

>hsa-miR-9-5p rno-miR-9a-5p score = 23.000000 bidirectional hit = True
TCTTTGGTTATCTAGCTGTATGA
|||||||||||||||||||||||
TCTTTGGTTATCTAGCTGTATGA

>hsa-miR-92a-3p rno-miR-92a-3p score = 21.000000 bidirectional hit = True
TATTGCACTTGTCCCGGCCTGT
|||||||||||||||||||||-
TATTGCACTTGTCCCGGCCTG-

>hsa-miR-92b-3p rno-miR-92b-3p score = 22.000000 bidirectional hit = True
TATTGCACTCGTCCCGGCCTCC
||||||||||||||||||||||
TATTGCACTCGTCCCGGCCTCC

>hsa-miR-93-5p rno-miR-93-5p score = 21.000000 bidirectional hit = True
CAAAGTGCTGTTCGTGCAGGTAG
|||||||||||||||||||||--
CAAAGTGCTGTTCGTGCAGGT--

>hsa-miR-96-5p rno-miR-96-5p score = 23.000000 bidirectional hit = True
TTTGGCACTAGCACATTTTTGCT
|||||||||||||||||||||||
TTTGGCACTAGCACATTTTTGCT

>hsa-miR-98-5p rno-miR-98-5p score = 22.000000 bidirectional hit = True
TGAGGTAGTAAGTTGTATTGTT
||||||||||||||||||||||
TGAGGTAGTAAGTTGTATTGTT

>hsa-miR-99a-5p rno-miR-99a-5p score = 21.000000 bidirectional hit = True
AACCCGTAGATCCGATCTTGT
|||||||||||||||||||||
AACCCGTAGATCCGATCTTGT

>hsa-miR-99b-5p rno-miR-99b-5p score = 22.000000 bidirectional hit = True
CACCCGTAGAACCGACCTTGCG
||||||||||||||||||||||
CACCCGTAGAACCGACCTTGCG
