# Supplementary material for: Comparative transcriptomics of primary cells in vertebrates
Source: Genome Res. 2020 Jul;30(7):951–61. doi: 10.1101/gr.255679.119 (PMC7397866; doi:10.1101/gr.255679.119)
Supplement: Supplemental Material [file supp_gr.255679.119_Supplemental_code.zip › Supplemental_code/Analysis/liftover_microrna_promoters.py]

import os
import openpyxl
from openpyxl.styles import Font
import tempfile
import pybedtools
from collections import Counter


organisms = ('human', 'mouse', 'rat', 'dog', 'chicken')

boldfont = Font(bold=True)

def liftover(organism, loci, old_assembly, new_assembly):
    new_assembly = new_assembly[0].upper() + new_assembly[1:]
    chainfile = "%sTo%s.over.chain.gz" % (old_assembly, new_assembly)
    paths = []
    for i in range(3):
        stream = tempfile.NamedTemporaryFile(delete=False)
        stream.close()
        paths.append(stream.name)
    handle = open(paths[0], 'w')
    for name in loci:
        chromosome, position, strand = loci[name]
        line = "%s\t%d\t%d\t%s\t.\t%s\n" % (chromosome, position, position+1, name, strand)
        handle.write(line)
    handle.close()
    command = "liftOver %s /osc-fs_home/mdehoon/Data/UCSC/%s %s %s" % (paths[0], chainfile, paths[1], paths[2])
    print("Executing '%s'" % command)
    os.system(command)
    os.remove(paths[0])
    handle = open(paths[2])
    for line in handle:
        raise Exception("Failed to lift over all loci")
    handle.close()
    os.remove(paths[2])
    lifted_loci = {}
    handle = open(paths[1])
    for line in handle:
        words = line.split()
        assert len(words) == 6
        chromosome = words[0]
        position = int(words[1])
        assert position + 1 == int(words[2])
        name = words[3]
        assert words[4] == "."
        strand = words[5]
        lifted_locus = (chromosome, position, strand)
        assert name not in lifted_loci
        lifted_loci[name] = lifted_locus
    handle.close()
    os.remove(paths[1])
    assert len(loci) == len(lifted_loci)
    for name, lifted_name in zip(loci, lifted_loci):
        locus = loci[name]
        lifted_locus = lifted_loci[lifted_name]
        chromosome, position, strand = locus
        lifted_chromosome, lifted_position, lifted_strand = lifted_locus
        assert name == lifted_name
    return lifted_loci

def read_premirnas(organism):
    directory = "/osc-fs_home/mdehoon/Data/Fantom5/sRNA"
    if organism == 'human':
        subdirectory = 'UPDATE_024'
    else:
        subdirectory = 'UPDATE_030'
    loci = {}
    matures = {}
    for mirnaset in ('robust', 'permissive', 'novel'):
        filename = "%s.fantom.%s.gff" % (organism, mirnaset)
        path = os.path.join(directory, subdirectory, filename)
        print("Reading premiRNAs from", path)
        lines = pybedtools.BedTool(path)
        for line in lines:
            if line.fields[2]=='premiRNA':
                premirna = line.attrs['Name']
                chromosome = line.chrom
                strand = line.strand
                if strand == '+':
                    position = line.start
                elif strand == '-':
                    position = line.end - 1
                else:
                    raise Exception("Unknown miRNA strand %s" % strand)
                locus = (chromosome, position, strand)
                assert premirna not in loci
                loci[premirna] = locus
            elif line.fields[2]=='miRNA':
                mature = line.attrs.get('Name')
                if mature is None:
                    continue
                if premirna not in matures:
                    matures[premirna] = []
                matures[premirna].append(mature)
    return loci, matures

def check_liftover(organism, promoter_loci, lifted_promoter_loci, premirnas, analyzed_mirnas):
    counts = Counter()
    premirna_loci, matures = read_premirnas(organism)
    if organism == 'human':
        old_assembly = 'hg19'
        new_assembly = 'hg38'
    elif organism == 'mouse':
        old_assembly = 'mm9'
        new_assembly = 'mm10'
    elif organism == 'chicken':
        old_assembly = 'galGal5'
        new_assembly = 'galGal6'
    lifted_premirna_loci = liftover(organism, premirna_loci, old_assembly, new_assembly)
    for promoter_name in promoter_loci:
        promoter_locus = promoter_loci[promoter_name]
        lifted_promoter_locus = lifted_promoter_loci[promoter_name]
        chromosome, tss, strand = promoter_locus
        lifted_chromosome, lifted_tss, lifted_strand = lifted_promoter_locus
        for premirna in premirnas[promoter_name]:
            locus = premirna_loci[premirna]
            assert locus[0] == chromosome
            assert locus[2] == strand
            if strand == '+':
                distance = locus[1] - tss
            elif strand == '-':
                distance = tss - locus[1]
            lifted_locus = lifted_premirna_loci[premirna]
            assert lifted_locus[0] == lifted_chromosome
            assert lifted_locus[2] == lifted_strand
            if lifted_strand == '+':
                lifted_distance = lifted_locus[1] - lifted_tss
            elif lifted_strand == '-':
                lifted_distance = lifted_tss - lifted_locus[1]
            difference = abs(lifted_distance - distance)
            if difference > 0.10 * distance:
                print(premirna, tss, locus, distance, lifted_tss, lifted_locus, lifted_distance)
                xx = input()
            for mature in matures[premirna]:
                if mature in analyzed_mirnas:
                    break
            else:
                continue
            difference = abs(distance - lifted_distance)
            counts[difference] += 1
    return counts

def convert_primirna_loci(organism, worksheet, analyzed_mirnas):
    line = "Primary miRNAs, %s, after manual curation" % organism
    assert worksheet['A1'].value == line
    assert worksheet['A2'].value == "Chromosome"
    assert worksheet['B2'].value == "Strand"
    assert worksheet['C2'].value == "TSS"
    assert worksheet['D2'].value == "Promoter name"
    assert worksheet['E2'].value == "Primary microRNA"
    assert worksheet['F2'].value == "Intronic/intergenic"
    assert worksheet['G2'].value == "Pre-microRNAs"
    assert worksheet['H2'].value is None
    row = 3
    promoter_loci = {}
    premirnas = {}
    while True:
        chromosome = worksheet['A' + str(row)].value
        strand = worksheet['B' + str(row)].value
        tss = worksheet['C' + str(row)].value
        promoter_name = worksheet['D' + str(row)].value
        primary_miRNA = worksheet['E' + str(row)].value
        intronic_intergenic = worksheet['F' + str(row)].value
        pre_miRNAs = worksheet['G' + str(row)].value
        if chromosome is None:
            assert strand is None
            assert tss is None
            assert promoter_name is None
            assert primary_miRNA is None
            assert intronic_intergenic is None
            assert pre_miRNAs is None
            break
        assert strand in "+-"
        assert promoter_name is not None
        assert primary_miRNA is not None
        assert intronic_intergenic in ("intronic", "intergenic")
        assert pre_miRNAs is not None
        locus = (chromosome, tss-1, strand)
        assert promoter_name not in promoter_loci
        promoter_loci[promoter_name] = locus
        premirnas[promoter_name] = pre_miRNAs.split(",")
        row += 1
    if organism == 'human':
        old_assembly = 'hg19'
        new_assembly = 'hg38'
    elif organism == 'mouse':
        old_assembly = 'mm9'
        new_assembly = 'mm10'
    elif organism == 'chicken':
        old_assembly = 'galGal5'
        new_assembly = 'galGal6'
    else:
        return
    lifted_promoter_loci = liftover(organism, promoter_loci, old_assembly, new_assembly)
    counts = check_liftover(organism, promoter_loci, lifted_promoter_loci, premirnas, analyzed_mirnas)
    worksheet['A2'].value = "Chromosome (%s)" % old_assembly
    worksheet['B2'].value = "Strand (%s)" % old_assembly
    worksheet['C2'].value = "TSS (%s)" % old_assembly
    worksheet['D2'].value = "Chromosome (%s)" % new_assembly
    worksheet['E2'].value = "Strand (%s)" % new_assembly
    worksheet['F2'].value = "TSS (%s)" % new_assembly
    worksheet['G2'].value = "Promoter name"
    worksheet['H2'].value = "Primary microRNA"
    worksheet['I2'].value = "Intronic/intergenic"
    worksheet['J2'].value = "Pre-microRNAs"
    worksheet['H2'].font = boldfont
    worksheet['I2'].font = boldfont
    worksheet['J2'].font = boldfont
    row = 3
    while True:
        chromosome = worksheet['A' + str(row)].value
        strand = worksheet['B' + str(row)].value
        tss = worksheet['C' + str(row)].value
        promoter_name = worksheet['D' + str(row)].value
        primary_miRNA = worksheet['E' + str(row)].value
        intronic_intergenic = worksheet['F' + str(row)].value
        pre_miRNAs = worksheet['G' + str(row)].value
        if chromosome is None:
            assert strand is None
            assert tss is None
            assert promoter_name is None
            assert primary_miRNA is None
            assert intronic_intergenic is None
            assert pre_miRNAs is None
            break
        assert strand in "+-"
        assert promoter_name is not None
        assert primary_miRNA is not None
        assert intronic_intergenic in ("intronic", "intergenic")
        assert pre_miRNAs is not None
        locus = lifted_promoter_loci[promoter_name]
        chromosome, tss, strand = locus
        worksheet['J' + str(row)].value = worksheet['G' + str(row)].value
        worksheet['I' + str(row)].value = worksheet['F' + str(row)].value
        worksheet['H' + str(row)].value = worksheet['E' + str(row)].value
        worksheet['G' + str(row)].value = worksheet['D' + str(row)].value
        worksheet['D' + str(row)].value = chromosome
        worksheet['E' + str(row)].value = strand
        worksheet['F' + str(row)].value = tss + 1
        worksheet['F' + str(row)].number_format = '0'
        row += 1
    letters = "ABCDEFGHIJ"
    for letter, column in zip(letters, worksheet.columns):
        length = max(len(str(cell.value)) for cell in column)
        if letter in ('C', 'F'):  # tss+1
            length *= 1.2
        worksheet.column_dimensions[letter].width = length
    return counts

def read_analyzed_mirnas():
    filename = "TableS13.xlsx"
    print("Reading", filename)
    wb = openpyxl.load_workbook(filename = filename)
    assert wb.sheetnames == ['TableS13a',
                             'TableS13b',
                             'TableS13c',
                             'TableS13d',
                             'TableS13e',
                             'TableS13f',
                             'TableS13g',
                             'TableS13h',
                             'TableS13i',
                             'TableS13j',
                             'TableS13k',
                             'TableS13l',
                             'TableS13m',
                             'TableS13n',
                             'TableS13o',
                             'TableS13p',
                             'TableS13q',
                             'TableS13r',
                             'TableS13s',
                             'TableS13t',
                             'TableS13u',
                             'TableS13v',
                             'TableS13w',
                             'TableS13x',
                            ]
    mirnas = {organism: [] for organism in organisms}
    for sheetname in wb.sheetnames:
        line = wb[sheetname]['A1'].value
        terms = line.split(", ")
        assert len(terms) == 4
        assert terms[0] == "Differential miRNA expression analysis"
        assert terms[1] == "CAGE sequencing data"
        celltype = terms[3]
        assert wb[sheetname]['A2'].value == "miRNA, human"
        if terms[2] == "mouse vs human":
            assert wb[sheetname]['B2'].value == "miRNA, mouse"
            organism = 'mouse'
        elif terms[2] == "rat vs human":
            assert wb[sheetname]['B2'].value == "miRNA, rat"
            organism = 'rat'
        elif terms[2] == "dog vs human":
            assert wb[sheetname]['B2'].value == "miRNA, dog"
            organism = 'dog'
        elif terms[2] == "chicken vs human":
            assert wb[sheetname]['B2'].value == "miRNA, chicken"
            organism = 'chicken'
        else:
            raise Exception("Cannot understand %s" % terms[2])
        for i, row in enumerate(wb[sheetname]):
            if i < 2:
                continue
            mirnas['human'].append(row[0].value)
            mirnas[organism].append(row[1].value)
    wb.close()
    for organism in organisms:
        mirnas[organism] = set(mirnas[organism])
    return mirnas

mirnas = read_analyzed_mirnas()

counts = {}

filename = "TableS12.xlsx"
print("Reading", filename)
wb = openpyxl.load_workbook(filename = filename)
assert wb.sheetnames == ['TableS12a',
                         'TableS12b',
                         'TableS12c',
                         'TableS12d',
                         'TableS12e']
for organism, worksheet in zip(organisms, wb.worksheets):
    counts[organism] = convert_primirna_loci(organism, worksheet, mirnas[organism])

print("Saving", filename)
wb.save(filename)

print("Evaluation of the difference in promoter to pre-miRNA distance:")
for organism in organisms:
    print(organism, counts[organism])
