# Supplementary material for: Comparative transcriptomics of primary cells in vertebrates
Source: Genome Res. 2020 Jul;30(7):951–61. doi: 10.1101/gr.255679.119 (PMC7397866; doi:10.1101/gr.255679.119)
Supplement: Supplemental Material [file supp_gr.255679.119_Supplemental_code.zip › Supplemental_code/Analysis/liftover_novel_micrornas.py]

import os
import openpyxl
from openpyxl.styles import Font
import tempfile
import pybedtools


organisms = ('human', 'mouse', 'rat', 'dog', 'chicken')

boldfont = Font(bold=True)

def liftover(organism, loci, old_assembly, new_assembly):
    new_assembly = new_assembly[0].upper() + new_assembly[1:]
    chainfile = "%sTo%s.over.chain.gz" % (old_assembly, new_assembly)
    paths = []
    for i in range(3):
        stream = tempfile.NamedTemporaryFile(delete=False)
        stream.close()
        paths.append(stream.name)
    handle = open(paths[0], 'w')
    for name in loci:
        chromosome, start, end, strand = loci[name]
        line = "%s\t%d\t%d\t%s\t.\t%s\n" % (chromosome, start, end, name, strand)
        handle.write(line)
    handle.close()
    command = "liftOver %s /osc-fs_home/mdehoon/Data/UCSC/%s %s %s" % (paths[0], chainfile, paths[1], paths[2])
    print("Executing '%s'" % command)
    os.system(command)
    os.remove(paths[0])
    missing = []
    handle = open(paths[2])
    for line in handle:
        if line.startswith("#"):
            continue
        words = line.split()
        assert len(words) == 6
        key = words[3]
        missing.append(key)
    handle.close()
    os.remove(paths[2])
    assert len(missing) == len(set(missing))
    print("Failed to lift over %d novel mRNAs in %s" % (len(missing), organism))
    lifted_loci = {}
    handle = open(paths[1])
    for line in handle:
        words = line.split()
        assert len(words) == 6
        chromosome = words[0]
        start = int(words[1])
        end = int(words[2])
        key = words[3]
        assert words[4] == "."
        strand = words[5]
        lifted_locus = (chromosome, start, end, strand)
        assert key not in lifted_loci
        lifted_loci[key] = lifted_locus
    handle.close()
    os.remove(paths[1])
    for key in loci:
        if key not in missing:
            assert key in lifted_loci
    return lifted_loci

def read_premirnas(organism):
    directory = "/osc-fs_home/mdehoon/Data/Fantom5/sRNA"
    if organism == 'human':
        subdirectory = 'UPDATE_024'
    else:
        subdirectory = 'UPDATE_030'
    loci = {}
    for mirnaset in ('robust', 'permissive', 'novel'):
        filename = "%s.fantom.%s.gff" % (organism, mirnaset)
        path = os.path.join(directory, subdirectory, filename)
        print("Reading premiRNAs from", path)
        lines = pybedtools.BedTool(path)
        for line in lines:
            if line.fields[2]!='premiRNA':
                continue
            premirna = line.attrs['Name']
            chromosome = line.chrom
            strand = line.strand
            if strand == '+':
                position = line.start
            elif strand == '-':
                position = line.end - 1
            else:
                raise Exception("Unknown miRNA strand %s" % strand)
            locus = (chromosome, position, strand)
            assert premirna not in loci
            loci[premirna] = locus
    return loci

def check_liftover(organism, loci, lifted_loci):
    premirna_loci = read_premirnas(organism)
    for key in loci:
        locus = loci[key]
        lifted_locus = lifted_loci.get(key)
        if lifted_locus is None:
            continue
        chromosome, start, end, strand = locus
        lifted_chromosome, lifted_start, lifted_end, lifted_strand = lifted_locus
        length = end - start
        lifted_length = lifted_end - lifted_start
        assert abs(length - lifted_length) <= 1  # allow 1 bp difference

def convert_mirna_loci(organism, worksheet):
    if organism == 'human':
        old_assembly = 'hg19'
        new_assembly = 'hg38'
    elif organism == 'mouse':
        old_assembly = 'mm9'
        new_assembly = 'mm10'
    elif organism == 'rat':
        old_assembly = 'rn6'
        new_assembly = None
    elif organism == 'dog':
        old_assembly = 'canFam3'
        new_assembly = None
    elif organism == 'chicken':
        old_assembly = 'galGal5'
        new_assembly = 'galGal6'
    else:
        raise Exception("Unknown organism %s" % organism)
    line = "Candidate novel miRNAs in %s" % organism
    assert worksheet['A1'].value == line
    assert worksheet['A2'].value == "Type"
    assert worksheet['B2'].value == "Name"
    assert worksheet['C2'].value == "Chromosome (%s)" % old_assembly
    assert worksheet['D2'].value == "Start (%s)" % old_assembly
    assert worksheet['E2'].value == "End (%s)" % old_assembly
    assert worksheet['F2'].value == "Strand (%s)" % old_assembly
    assert worksheet['G2'].value is None
    row = 3
    names = {}
    loci = {}
    while True:
        feature_type = worksheet['A' + str(row)].value
        name = worksheet['B' + str(row)].value
        chromosome = worksheet['C' + str(row)].value
        start = worksheet['D' + str(row)].value
        end = worksheet['E' + str(row)].value
        strand = worksheet['F' + str(row)].value
        if feature_type is None:
            assert name is None
            assert chromosome is None
            assert start is None
            assert end is None
            assert strand is None
            break
        assert strand in "+-"
        assert name is not None
        locus = (chromosome, start-1, end, strand)
        key = "row_%d" % row
        assert key not in loci
        loci[key] = locus
        names[key] = name
        row += 1
    if new_assembly is None:
        return
    lifted_loci = liftover(organism, loci, old_assembly, new_assembly)
    check_liftover(organism, loci, lifted_loci)
    worksheet['G2'].value = "Chromosome (%s)" % new_assembly
    worksheet['H2'].value = "Start (%s)" % new_assembly
    worksheet['I2'].value = "End (%s)" % new_assembly
    worksheet['J2'].value = "Strand (%s)" % new_assembly
    worksheet['G2'].font = boldfont
    worksheet['H2'].font = boldfont
    worksheet['I2'].font = boldfont
    worksheet['J2'].font = boldfont
    row = 3
    while True:
        feature_type = worksheet['A' + str(row)].value
        name = worksheet['B' + str(row)].value
        chromosome = worksheet['C' + str(row)].value
        start = worksheet['D' + str(row)].value
        end = worksheet['E' + str(row)].value
        strand = worksheet['F' + str(row)].value
        if feature_type is None:
            assert name is None
            assert chromosome is None
            assert start is None
            assert end is None
            assert strand is None
            break
        assert strand in "+-"
        assert name is not None
        key = "row_%d" % row
        assert name == names[key]
        locus = lifted_loci.get(key)
        if locus is None:
            worksheet['G' + str(row)].value = "Unmapped"
        else:
            chromosome, start, end, strand = locus
            worksheet['G' + str(row)].value = chromosome
            worksheet['H' + str(row)].value = strand
            worksheet['I' + str(row)].value = start + 1
            worksheet['J' + str(row)].value = end
            worksheet['I' + str(row)].number_format = '0'
            worksheet['J' + str(row)].number_format = '0'
        row += 1
    letters = "ABCDEFGHIJ"
    for letter, column in zip(letters, worksheet.columns):
        length = max(len(str(cell.value)) for cell in column)
        if letter in ('C', 'D', 'I', 'J'):  # start, end
            length *= 1.2
        worksheet.column_dimensions[letter].width = length


filename = "TableS10.xlsx"
print("Reading", filename)
wb = openpyxl.load_workbook(filename = filename)
assert wb.sheetnames == ['TableS10a',
                         'TableS10b',
                         'TableS10c',
                         'TableS10d',
                         'TableS10e']
for organism, worksheet in zip(organisms, wb.worksheets):
    convert_mirna_loci(organism, worksheet)

print("Saving", filename)
wb.save(filename)
