# Supplementary material for: Comparative transcriptomics of primary cells in vertebrates
Source: Genome Res. 2020 Jul;30(7):951–61. doi: 10.1101/gr.255679.119 (PMC7397866; doi:10.1101/gr.255679.119)
Supplement: Supplemental Material [file supp_gr.255679.119_Supplemental_code.zip › Supplemental_code/Analysis/make_cage_expression_table.py]

import os
import sys
import gzip
import urllib
from collections import defaultdict, Counter
import pybedtools
from numpy import *
import time

organism, sample, path = sys.argv[1:]

filename = "%s.fantom.promoters.bed.gz" % organism
print("Reading promoter locations from", filename)

names = []
indices = {}
promoter_handle = gzip.open(filename, 'rt')
promoters = pybedtools.BedTool(promoter_handle)
for index, promoter in enumerate(promoters):
    name = promoter.name
    names.append(name)
    indices[name] = index
promoter_handle.close()
m = len(names)
print("Number of promoters: %d" % m)

counts = zeros(m, int32)
total = 0

print("Reading CAGE data from", path)
cage_handle = gzip.open(path, 'rt')
cage_tags = pybedtools.BedTool(cage_handle)
promoter_handle = gzip.open(filename, 'rt')
promoters = pybedtools.BedTool(promoter_handle)
intersection = cage_tags.intersect(promoters, s=True, wb=True)
for line in intersection:
    cagetag = line.fields[:6]
    promoter = line.fields[6:]
    name = promoter[3]
    count = int(cagetag[4])
    i = indices[name]
    counts[i] += count
cage_handle.close()
promoter_handle.close()
total = 0
cage_handle = gzip.open(path, 'rt')
cage_tags = pybedtools.BedTool(cage_handle)
for cage_tag in cage_tags:
    total += int(cage_tag.score)
cage_handle.close()

filename = "%s.fantom.cage.%s.txt" % (organism, sample)
print("Writing expression table to %s" % filename)
handle = open(filename, 'w')
handle.write("Promoter\t%s\n" % sample)
handle.write("#total\t%d\n" % total)
for name, count in zip(names, counts):
    handle.write("%s\t%d\n" % (name, count))
handle.close()
