# Supplementary material for: Comparative transcriptomics of primary cells in vertebrates
Source: Genome Res. 2020 Jul;30(7):951–61. doi: 10.1101/gr.255679.119 (PMC7397866; doi:10.1101/gr.255679.119)
Supplement: Supplemental Material [file supp_gr.255679.119_Supplemental_code.zip › Supplemental_code/Analysis/make_cage_expression_table_enhancers_organism.py]

import os
import sys
import gzip
import urllib.parse
from collections import defaultdict
import pybedtools
from numpy import *

if len(sys.argv) > 1:
    conserved = sys.argv[1]
else:
    conserved = 'vertebrates'


assemblies = {'human': 'hg19',
              'mouse': 'mm9',
              'rat': 'rn6',
              'dog': 'canFam3',
              'chicken': 'galGal5',
             }

def read_organisms(conserved):
    filename = "orthologs.%s.ensembl.release-85.txt" % conserved.replace("_", ".")
    print("Reading", filename)
    handle = open(filename)
    line = next(handle)
    handle.close()
    organisms = line.split()
    return organisms

def extract_celltype(name, organism):
    name = urllib.parse.unquote(name)
    if organism == 'human':
        prefix = ''
    elif organism == 'mouse':
        prefix = 'Mouse '
    elif organism == 'rat':
        prefix = 'Rat '
    elif organism == 'dog':
        prefix = 'Canine '
    elif organism == 'chicken':
        prefix = 'Chicken '
    if prefix:
        if name.startswith(prefix):
            name = name[len(prefix):]
            name = name[0].upper() + name[1:]
    donors = ('donor0', 'donor1', 'donor2', 'donor3', 'donor4',
              'donor5', 'donor6', 'donor7', 'donor8',
              'biol_rep1', 'biol_rep2', 'biol_rep3')
    for donor in donors:
        terms = name.rsplit(", ", 1)
        if len(terms) == 2 and terms[1] == donor:
            name = terms[0]
    if name in ('granulocyte macrophage progenitor GMP',
                'granulocyte macrophage progenitor'):
        return 'Granulocyte Macrophage Progenitor'
    if name in ('Renal epithelial cells', 'Meningeal cells', 'hepatocytes'):
        return name.title()
    if name in ('Cardiac Myocyte', 'Hepatocyte'):
        return name + 's'
    if name == 'Schwann':
        return 'Schwann Cells'
    if name == 'Smooth Muscle Cells - Aortic':
        return 'Aortic Smooth Muscle Cells'
    if name == 'Aortic Smooth Muscle cells':
        return 'Aortic Smooth Muscle Cells'
    if name == 'Astrocytes - cerebellar':
        return 'Astrocyte - cerebellum'
    if name == 'Mesenchymal stem cells - bone marrow derived':
        return 'Mesenchymal Stem Cells'
    if name == 'Mesenchymal Stem Cells - bone marrow':
        return 'Mesenchymal Stem Cells'
    if name == 'common myeloid progenitor CMP':
        return "Common Myeloid Progenitor"
    return name

def find_paths(organism):
    assembly = assemblies[organism]
    libraries = defaultdict(list)
    paths = {}
    directory = "/analysisdata/mirrors/F5_file_current/UPDATE_030_release_candidate_in_working_area/f5pipeline"
    for method in ('hCAGE', 'LQhCAGE'):
        subdirectory = "%s.primary_cell.%s" % (organism, method)
        subdirectory = os.path.join(directory, subdirectory)
        try:
            filenames = os.listdir(subdirectory)
        except FileNotFoundError:
            continue
        for filename in filenames:
            terms = filename.rsplit(".", 6)
            if len(terms) != 7:
                continue
            if terms[6] != "gz":
                continue
            if terms[5] != "bed":
                continue
            if terms[4] != "ctss":
                continue
            assert terms[3] == assembly
            sample, location = terms[2].split('-')
            sample = int(sample)
            box, coordinates = location[:-2], location[-2:]
            box = int(box)
            assert coordinates[0] in "ABCDEFGHI"
            assert coordinates[1] in "123456789"
            library = terms[1]
            path = os.path.join(subdirectory, filename)
            paths[library] = path
            name = terms[0]
            celltype = extract_celltype(name, organism)
            libraries[celltype].append(library)
    return paths, libraries

def parse(path):
    print("Reading", path)
    handle = gzip.open(path, 'rt')
    lines = pybedtools.BedTool(handle)
    total = 0
    for line in lines:
        chromosome = line.chrom
        position = line.start
        count = int(line.score)
        assert line.end == position + 1
        if chromosome.startswith("chrUn_"):
            continue
        if chromosome.endswith("_random"):
            continue
        total += count
    handle.close()
    return total


organisms = read_organisms(conserved)

paths = {}
libraries = {}
for organism in organisms:
    paths[organism], libraries[organism] = find_paths(organism)

# Only keep common cell types
celltypes = set.intersection(*[set(libraries[organism].keys()) for organism in libraries])
celltypes = sorted(celltypes)
print("%d cell types in common:" % len(celltypes))
for celltype in celltypes:
    print(celltype)


for organism in organisms:
    totals = {}
    for celltype in celltypes:
        for library in libraries[organism][celltype]:
            path = paths[organism][library]
            totals[library] = parse(path)
    filename = "cage.%s.%s.enhancers.tpm.txt" % (organism, conserved)
    print("Writing enhancer expression table to %s" % filename)
    output = open(filename, 'w')
    if organism in ('human', 'mouse'):
        directory = "/osc-fs_home/mdehoon/Data/Fantom5/Enhancers"
        filename = "%s_permissive_enhancers_phase_1_and_2_expression_count_matrix.txt.gz" % organism
        path = os.path.join(directory, filename)
        print("Reading expression data from %s" % path)
        handle = gzip.open(path, 'rt')
        line = next(handle)
        words = line.split()
        assert words[0] == 'Id'
        indices = []
        factors = []
        header = ['Sample']
        for index, library in enumerate(words[1:]):
            for celltype in celltypes:
                if library in libraries[organism][celltype]:
                    break
            else:
                print("Skipping %s" % library)
                continue
            indices.append(index)
            factor = 1.e6 / totals[library]
            factors.append(factor)
            word = "%s.%s" % (celltype, library)
            header.append(word)
    else:
        directory = 'RobinAndersson/enhancers/%s/' % organism
        filename = 'pathlist'
        path = os.path.join(directory, filename)
        handle = open(path)
        header = ['Sample']
        indices = []
        factors = []
        for index, line in enumerate(handle):
            parts = line.split('/')
            words = parts[-1].split('.')
            library = words[1]
            assert library.startswith("CNhs")
            for celltype in celltypes:
                if library in libraries[organism][celltype]:
                    break
            else:
                print("Skipping %s" % library)
                continue
            word = "%s.%s" % (celltype, library)
            header.append(word)
            indices.append(index)
            factor = 1.e6 / totals[library]
            factors.append(factor)
        handle.close()
        filename = 'enhancer.expression.matrix'
        path = os.path.join(directory, filename)
        print("Reading expression data from %s" % path)
        handle = open(path, 'rt')
    for celltype in celltypes:
        for library in libraries[organism][celltype]:
            word = "%s.%s" % (celltype, library)
            assert word in header
    indices = array(indices, int)
    factors = array(factors, float)
    header = "\t".join(header) + "\n"
    output.write(header)
    for line in handle:
        words = line.split()
        counts = array(words[1:], float)
        counts = counts[indices]
        tpms = (counts + 0.5) * factors
        words[1:] = [str(tpm) for tpm in tpms]
        line = "\t".join(words) + "\n"
        output.write(line)
    output.close()
    handle.close()
