# Supplementary material for: Comparative transcriptomics of primary cells in vertebrates
Source: Genome Res. 2020 Jul;30(7):951–61. doi: 10.1101/gr.255679.119 (PMC7397866; doi:10.1101/gr.255679.119)
Supplement: Supplemental Material [file supp_gr.255679.119_Supplemental_code.zip › Supplemental_code/Analysis/make_cage_expression_table_organism.py]

import os
import sys
import gzip
import urllib.parse
from collections import defaultdict
import pybedtools
from Bio import SeqIO
from numpy import *

organisms = tuple(sys.argv[1:])

# cage expression table will be generated for genes common in these organisms

halfwindow = 500

names = {'human':   'Homo sapiens',
         'mouse':   'Mus musculus',
         'rat':     'Rattus norvegicus',
         'dog':     'Canis familiaris',
         'chicken': 'Gallus gallus',
        }

assemblies = {'human': 'hg19',
              'mouse': 'mm9',
              'rat': 'rn6',
              'dog': 'canFam3',
              'chicken': 'galGal5',
             }

def read_chromosome_sizes(organism):
    assembly = assemblies[organism]
    sizes = {}
    directory = "/osc-fs_home/scratch/mdehoon/Data/Genomes/"
    subdirectory = assembly
    filename = "%s.chrom.sizes" % assembly
    path = os.path.join(directory, subdirectory, filename)
    print("Reading", path)
    handle = open(path)
    for line in handle:
        words = line.split()
        chromosome = words[0]
        size = int(words[1])
        sizes[chromosome] = size
    handle.close()
    return sizes

def read_genome_sequence(organism):
    assembly = assemblies[organism]
    directory = "/analysisdata/genomes"
    if assembly == 'galGal5':
        gender = 'female'
    else:
        gender = 'male'
    filename = "%s_%s.fa" % (assembly, gender)
    path = os.path.join(directory, filename)
    print("Reading %s" % path)
    handle = open(path)
    records = SeqIO.parse(path, 'fasta')
    for record in records:
        chromosome = record.id
        sequence = str(record.seq).upper()
        yield (chromosome, sequence)
    handle.close()


def read_ensembl_genenames_biotypes(organism, release=75):
    name = names[organism].replace(" ", "_")
    directory = "/osc-fs_home/scratch/mdehoon/Data/Ensembl"
    filenames = os.listdir(directory)
    for filename in filenames:
        basename, extension = os.path.splitext(filename)
        if extension != ".gz":
            continue
        basename, extension = os.path.splitext(basename)
        if extension != ".gtf":
            continue
        basename, extension = basename.rsplit(".", 1)
        if extension != str(release):
            continue
        term, assembly = basename.split(".", 1)
        if term == name:
            break
    else:
        raise Exception("Failed to find Ensembl file")
    path = os.path.join(directory, filename)
    print("Reading %s" % path)
    handle = gzip.open(path, 'rt')
    lines = pybedtools.BedTool(handle)
    gene_names = {}
    gene_biotypes = {}
    for line in lines:
        fields = line.fields
        category = fields[2]
        if category == 'gene':
            gene_id = line.attrs['gene_id']
            gene_name = line.attrs['gene_name']
            gene_biotype = line.attrs['gene_biotype']
            gene_names[gene_id] = gene_name
            gene_biotypes[gene_id] = gene_biotype
    handle.close()
    return gene_names, gene_biotypes

def read_ensembl_promoters(organism, release, sizes):
    name = names[organism].replace(" ", "_")
    directory = "/osc-fs_home/scratch/mdehoon/Data/Ensembl"
    filenames = os.listdir(directory)
    for filename in filenames:
        basename, extension = os.path.splitext(filename)
        if extension != ".gz":
            continue
        basename, extension = os.path.splitext(basename)
        if extension != ".gtf":
            continue
        basename, extension = basename.rsplit(".", 1)
        if extension != str(release):
            continue
        term, assembly = basename.split(".", 1)
        if term == name:
            break
    else:
        raise Exception("Failed to find Ensembl file")
    path = os.path.join(directory, filename)
    print("Reading %s" % path)
    handle = gzip.open(path, 'rt')
    lines = pybedtools.BedTool(handle)
    transcripts = {}
    for line in lines:
        fields = line.fields
        category = fields[2]
        if organism == 'mouse':
            if category != 'exon':
                continue
            exon_number = int(line.attrs['exon_number'])
            if exon_number != 1:
                continue
        else:
            if category != 'transcript':
                continue
        gene = line.attrs['gene_id']
        chromosome = line.chrom
        assert not chromosome.startswith("chr")
        chromosome = 'chr' + chromosome
        strand = line.strand
        if strand == '+':
            tss = line.start
        elif strand == '-':
            tss = line.end - 1
        else:
            raise Exception("Unknown strand '%s'" % strand)
        if gene in transcripts:
            assert transcripts[gene][:2] == (chromosome, strand)
            tsss = transcripts[gene][2]
        else:
            tsss = []
            transcripts[gene] = (chromosome, strand, tsss)
        tsss.append(tss)
    handle.close()
    promoters = {}
    for gene in transcripts:
        chromosome, strand, tsss = transcripts[gene]
        size = sizes.get(chromosome)
        if size is None:
            continue
        region = [-sys.maxsize, -sys.maxsize]
        regions = []
        promoters[gene] = (chromosome, strand, regions)
        tsss.sort()
        for tss in tsss:
            start = max(tss - halfwindow, 0)
            end = min(tss + halfwindow, size)
            if start > region[1]:
                region = [start, end]
                regions.append(region)
            else:
                assert start >= region[0]
                if end > region[1]:
                    region[1] = end
    for gene in promoters:
        chromosome, strand, regions = promoters[gene]
        regions = tuple(tuple(region) for region in regions)
        promoters[gene] = (chromosome, strand, regions)
    return promoters

def extract_celltype(name, organism):
    name = urllib.parse.unquote(name)
    if organism == 'human':
        prefix = ''
    elif organism == 'mouse':
        prefix = 'Mouse '
    elif organism == 'rat':
        prefix = 'Rat '
    elif organism == 'dog':
        prefix = 'Canine '
    elif organism == 'chicken':
        prefix = 'Chicken '
    if prefix:
        if name.startswith(prefix):
            name = name[len(prefix):]
            name = name[0].upper() + name[1:]
    donors = ('donor0', 'donor1', 'donor2', 'donor3', 'donor4',
              'donor5', 'donor6', 'donor7', 'donor8',
              'biol_rep1', 'biol_rep2', 'biol_rep3')
    for donor in donors:
        terms = name.rsplit(", ", 1)
        if len(terms) == 2 and terms[1] == donor:
            name = terms[0]
    if name in ('granulocyte macrophage progenitor GMP',
                'granulocyte macrophage progenitor'):
        return 'Granulocyte Macrophage Progenitor'
    if name in ('Renal epithelial cells', 'Meningeal cells', 'hepatocytes'):
        return name.title()
    if name in ('Cardiac Myocyte', 'Hepatocyte'):
        return name + 's'
    if name == 'Schwann':
        return 'Schwann Cells'
    if name in ('Smooth Muscle Cells - Aortic',
                'Aortic Smooth Muscle cells'):
        return 'Aortic Smooth Muscle Cells'
    if name == 'Astrocytes - cerebellar':
        return 'Astrocyte - cerebellum'
    if name in ('Mesenchymal stem cells - bone marrow derived',
                'Mesenchymal Stem Cells - bone marrow'):
        return 'Mesenchymal Stem Cells'
    if name == 'common myeloid progenitor CMP':
        return 'Common Myeloid Progenitor'
    return name

def find_paths(organism):
    assembly = assemblies[organism]
    libraries = defaultdict(list)
    paths = {}
    directory = "/analysisdata/mirrors/F5_file_current/UPDATE_030_release_candidate_in_working_area/f5pipeline"
    for method in ('hCAGE', 'LQhCAGE'):
        subdirectory = "%s.primary_cell.%s" % (organism, method)
        subdirectory = os.path.join(directory, subdirectory)
        try:
            filenames = os.listdir(subdirectory)
        except FileNotFoundError:
            continue
        for filename in filenames:
            terms = filename.rsplit(".", 6)
            if len(terms) != 7:
                continue
            if terms[6] != "gz":
                continue
            if terms[5] != "bed":
                continue
            if terms[4] != "ctss":
                continue
            assert terms[3] == assembly
            sample, location = terms[2].split('-')
            sample = int(sample)
            box, coordinates = location[:-2], location[-2:]
            box = int(box)
            assert coordinates[0] in "ABCDEFGHI"
            assert coordinates[1] in "123456789"
            library = terms[1]
            path = os.path.join(subdirectory, filename)
            paths[library] = path
            name = terms[0]
            celltype = extract_celltype(name, organism)
            libraries[celltype].append(library)
    return paths, libraries

def parse(path, sizes):
    current = None
    print("Reading", path)
    handle = gzip.open(path, 'rt')
    lines = pybedtools.BedTool(handle)
    for line in lines:
        chromosome = line.chrom
        strand = line.strand
        position = line.start
        count = int(line.score)
        assert line.end == position + 1
        if chromosome.startswith("chrUn_"):
            continue
        if chromosome.endswith("_random"):
            continue
        key = (chromosome, strand)
        if key != current:
            if current is not None:
                yield current, counts
                if current[0] == 'chrX' and chromosome != 'chrY':
                    # Squeeze in chrY if it is not in the ctss file
                    size = sizes.get('chrY')
                    if size is not None:
                        current = ('chrY', current[1])
                        counts = zeros(size, int)
                        yield current, counts
            current = key
            size = sizes[chromosome]
            counts = zeros(size, int)
        counts[position] += count
    handle.close()
    if current is not None:
        yield current, counts
    if current[0] == 'chrX':
        # Squeeze in chrY if it is not in the ctss file
        size = sizes.get('chrY')
        if size is not None:
            current = ('chrY', current[1])
            counts = zeros(size, int)
            yield current, counts

def read_promoters_expression(organism, paths, libraries, celltypes):
    sizes = read_chromosome_sizes(organism)
    if organism == 'human':
        release = 75
    elif organism == 'mouse':
        release = 67
    elif organism == 'rat':
        release = 85
    elif organism == 'dog':
        release = 85
    elif organism == 'chicken':
        release = 92
    else:
        raise Exception("Unknown organism '%s'" % organism)
    promoters = read_ensembl_promoters(organism, release, sizes)
    data = {}
    for celltype in celltypes:
        for library in libraries[celltype]:
            path = paths[library]
            data[library] = parse(path, sizes)
    n = len(data)
    tsss = {}
    expression = {}
    dominant_promoters = {}
    available = {}
    for gene in promoters:
        expression[gene] = zeros(n, int)
        available[gene] = True
        tsss[gene] = []
    while True:
        current = None
        counts = {}
        finished = None
        for library in data:
            try:
                key, counts[library] = next(data[library])
            except StopIteration:
                if finished is False:
                    raise Exception("Inconsistent between libraries")
                finished = True
                continue
            if finished is True:
                raise Exception("Inconsistent between libraries")
            finished = False
            if current is None:
                current = key
            else:
                assert current == key
        if finished is True:
            break
        chromosome, strand = current
        print("Counting %s %s" % (chromosome, strand))
        for gene in promoters:
            chromosome, strand, regions = promoters[gene]
            key = (chromosome, strand)
            if key != current:
                continue
            maximum = 0
            for index, region in enumerate(regions):
                start, end = region
                length = end - start
                profile = zeros((n, length), int)
                i = 0
                for celltype in celltypes:
                    for library in libraries[celltype]:
                        profile[i,:] += counts[library][start:end]
                        i += 1
                expression[gene] += sum(profile, 1)
                total = sum(profile)
                if total == 0:
                    continue
                tss = argmax(sum(profile, 0)) + start
                tsss[gene].append(tss)
                if total > maximum:
                    maximum = total
                    dominant_tss = tss
            if maximum == 0:
                # Take the center of the longest region
                maximum = 0
                for region in regions:
                    start, end = region
                    length = end - start
                    if length < maximum:
                        continue
                    if length > maximum:
                        maximum = length
                        longest_regions = []
                    longest_regions.append(region)
                region = longest_regions[len(longest_regions)//2]
                start, end = region
                dominant_tss = (start + end) // 2
                tsss[gene].append(dominant_tss)
            dominant_promoters[gene] = (chromosome, strand, dominant_tss)
    genome = read_genome_sequence(organism)
    for chromosome, sequence in genome:
        for gene in promoters:
            chrom, strand, regions = promoters[gene]
            if chromosome != chrom:
                continue
            for region in regions:
                start, end = region
                count = sequence[start:end].count('N')
                if count > 0.10 * (end - start): # More than 10% is N
                    available[gene] = False
                    break
    genes = list(promoters.keys())
    for gene in genes:
        chrom, strand, regions = promoters[gene]
        promoters[gene] = chrom, strand, tsss[gene]
    return promoters, dominant_promoters, expression, available

def read_orthologs(organisms):
    orthologs = {}
    term = ".".join(organisms)
    filename = "orthologs.%s.ensembl.release-85.txt" % term
    reference = organisms[0]
    genenames, biotypes = read_ensembl_genenames_biotypes(reference, release=85)
    print("Reading", filename)
    handle = open(filename)
    line = next(handle)
    words = line.split()
    assert organisms == tuple(words)
    n = len(organisms)
    k = 0
    for line in handle:
        k += 1
        words = line.split()
        assert len(words) == n
        gene_id = words[0]
        gene_name = genenames[gene_id]
        biotype = biotypes[gene_id]
        if biotype != 'protein_coding':
            continue
        orthologs[gene_name] = words
    handle.close()
    print("Found %s ortholog pairs in total, and %d ortholog pairs for protein-coding genes" % (k, len(orthologs)))
    return orthologs

orthologs = read_orthologs(organisms)

paths = {}
libraries = {}
promoters = {}
all_promoters = {}
expression = {}
available = {}

for organism in organisms:
    paths[organism], libraries[organism] = find_paths(organism)

# Only keep cell types found in all organisms
celltypes = []

organism1 = organisms[0]
for celltype in libraries[organism1]:
    # Ignore differentiated Aortic Smooth Muscle cells
    # (these are available for mouse, rat, dog but not for human or chicken).
    if celltype == "Aortic Smooth Muscle cells - differentiated":
        continue
    for organism2 in organisms:
        if organism1 == organism2:
            continue
        if celltype not in libraries[organism2]:
            break
    else:
        celltypes.append(celltype)

celltypes = sorted(set(celltypes))


print("%d cell types in common:" % len(celltypes))
celltypes = sorted(celltypes)
for celltype in ('Aortic Smooth Muscle Cells',
                 'Mesenchymal Stem Cells',
                 'Hepatocytes'):
    celltypes.remove(celltype)
    celltypes.append(celltype)

for celltype in celltypes:
    print(celltype)

for organism in organisms:
    all_promoters[organism], promoters[organism], expression[organism], available[organism] = read_promoters_expression(organism, paths[organism], libraries[organism], celltypes)

genes = []
for gene in orthologs:
    geneids = orthologs[gene]
    for geneid, organism in zip(geneids, organisms):
        promoter = promoters[organism].get(geneid)
        if promoter is None:
            assert geneid not in expression[organism]
            assert geneid not in available[organism]
            break
        if available[organism][geneid] is False:
            break
        assert available[organism][geneid] is True
    else: # no break
        genes.append(gene)

genes.sort()
print("Number of protein-coding genes with orthologs with a defined promoter: %d" % len(genes))


term = "_".join(organisms)

for i, organism in enumerate(organisms):
    filename = "cage.%s.%s.txt" % (organism, term)
    print("Writing expression table to '%s'" % filename)
    table_handle = open(filename, 'w')
    words = ['Sample']
    for celltype in celltypes:
        for library in libraries[organism][celltype]:
            word = '%s.%s' % (celltype, library)
            words.append(word)
    line = "\t".join(words) + "\n"
    table_handle.write(line)
    filename = "cage.%s.%s.bed" % (organism, term)
    print("Writing dominant promoter locations to '%s'" % filename)
    bed_handle = open(filename, 'w')
    for gene in genes:
        geneid = orthologs[gene][i]
        chromosome, strand, tss = promoters[organism][geneid]
        start = int(tss) # convert from numpy int64
        end = start + 1
        score = "."
        fields = [chromosome, start, end, gene, score, strand]
        interval = pybedtools.create_interval_from_list(fields)
        line = str(interval)
        bed_handle.write(line)
        words = [gene]
        for value in expression[organism][geneid]:
            words.append(str(value))
        line = "\t".join(words) + "\n"
        table_handle.write(line)
    bed_handle.close()
    table_handle.close()
    filename = "cage.%s.%s.all.bed" % (organism, term)
    print("Writing all promoter locations to '%s'" % filename)
    bed_handle = open(filename, 'w')
    for gene in genes:
        geneid = orthologs[gene][i]
        chromosome, strand, dominant_tss = promoters[organism][geneid]
        chromosome, strand, tsss = all_promoters[organism][geneid]
        for tss in tsss:
            start = int(tss) # convert from numpy int64
            end = start + 1
            if tss == dominant_tss:
                score = "1"
            else:
                score = "0"
            fields = [chromosome, start, end, gene, score, strand]
            interval = pybedtools.create_interval_from_list(fields)
            line = str(interval)
            bed_handle.write(line)
    bed_handle.close()
