# Supplementary material for: Comparative transcriptomics of primary cells in vertebrates
Source: Genome Res. 2020 Jul;30(7):951–61. doi: 10.1101/gr.255679.119 (PMC7397866; doi:10.1101/gr.255679.119)
Supplement: Supplemental Material [file supp_gr.255679.119_Supplemental_code.zip › Supplemental_code/Analysis/make_clean_mirnaset.py]

import os
import sys
import pybedtools

organism = sys.argv[1]

mirnasets = ('robust', 'permissive', 'novel')

keywords = ('PrimiRNA',
            'PrimiRNAStart',
            'PrimiRNAEnd',
            'PrimiRNAType',
            'Promoter',
            'PromoterPosition',
           )

keywords += tuple('Curated' + keyword for keyword in keywords)

directory = "/osc-fs_home/mdehoon/Data/Fantom5/sRNA"
if organism == 'mouse':
    subdirectory = "UPDATE_024"
elif organism in ('rat', 'dog', 'chicken'):
    subdirectory = "UPDATE_030"
for mirnaset in mirnasets:
    filename = "%s.fantom.%s.gff" % (organism, mirnaset)
    path = os.path.join(directory, subdirectory, filename)
    print("Reading", path)
    handle = open(path)
    print("Writing", filename)
    output = open(filename, 'w')
    lines = pybedtools.BedTool(handle)
    for line in lines:
        field = line.fields[2]
        if field == 'premiRNA':
            for keyword in keywords:
                if keyword in line.attrs:
                    del line.attrs[keyword]
            arm5p = False
            arm3p = False
            names = []
        else:
            assert field == 'miRNA'
            name = line.attrs.get('Name')
            if name is None:
                continue
            if name in names:
                print("duplicated name %s" % name)
            else:
                names.append(name)
                if name.endswith("-5p"):
                    if arm5p:
                        print("premiRNA with two 5' arms: %s" % name)
                    else:
                        arm5p = True
                elif name.endswith("-3p"):
                    if arm3p:
                        print("premiRNA with two 3' arms: %s" % name)
                    else:
                        arm3p = True
        output.write(str(line))
    handle.close()
