# Supplementary material for: Comparative transcriptomics of primary cells in vertebrates
Source: Genome Res. 2020 Jul;30(7):951–61. doi: 10.1101/gr.255679.119 (PMC7397866; doi:10.1101/gr.255679.119)
Supplement: Supplemental Material [file supp_gr.255679.119_Supplemental_code.zip › Supplemental_code/Analysis/make_correlation_heatmap.py]

import sys
import os
import itertools
from matplotlib import cm
from pylab import *
from scipy.stats import pearsonr
from Bio.Cluster import treecluster

from rpy2 import robjects
import rpy2.robjects.numpy2ri
robjects.numpy2ri.activate()
from rpy2.robjects.packages import importr
deseq = importr('DESeq2')


import warnings
warnings.filterwarnings('error')

organisms = sys.argv[1:]


if organisms == ['human', 'mouse']:
    left = 0.08
    bottom = 0.34
elif organisms == ['human', 'mouse', 'rat', 'dog', 'chicken']:
    left = 0.12
    bottom = 0.30
else:
    raise Exception("Unexpected organism set %s" % organisms)

tpm_threshold = 10.0

def estimate_dispersion(counts):
    n, m = shape(counts)
    metadata = {'condition': robjects.StrVector(['same']*m)}
    dataframe = robjects.DataFrame(metadata)
    design = robjects.Formula("~ 1")
    data = array(counts.round(), int)
    dds = deseq.DESeqDataSetFromMatrix(countData=data,
                                       colData=dataframe,
                                       design=design)
    estimateSizeFactors = robjects.r['estimateSizeFactors']
    dds = estimateSizeFactors(dds)
    estimateDispersions = robjects.r['estimateDispersions']
    dds = estimateDispersions(dds)
    dispersionFunction = robjects.r['dispersionFunction']
    function = dispersionFunction(dds)
    coefficients = function.do_slot('coefficients')
    assert len(coefficients) == 2
    assert coefficients.names[0] == 'asymptDisp'
    assert coefficients.names[1] == 'extraPois'
    dispersion = coefficients[0]
    return dispersion


def read_expression(organisms):
    genes = {}
    counts = {}
    for organism in organisms:
        filename = "cage.%s.%s.txt" % (organism, "_".join(organisms))
        print("Reading", filename)
        handle = open(filename)
        line = next(handle)
        words = line.strip().split('\t')
        assert words[0] == 'Sample'
        indices = {}
        for index, word in enumerate(words[1:]):
            celltype, library = word.rsplit('.', 1)
            assert library.startswith("CNhs")
            if celltype not in indices:
                indices[celltype] = []
                if organism == 'human':
                    counts[celltype] = {}
                counts[celltype][organism] = []
            indices[celltype].append(index)
        rows = []
        genes[organism] = []
        for line in handle:
            words = line.split()
            gene = words[0]
            genes[organism].append(gene)
            row = array(words[1:], float)
            rows.append(row)
        handle.close()
        rows = array(rows)
        for celltype in indices:
            counts[celltype][organism] = rows[:,indices[celltype]]
    celltypes = counts.keys()
    for organism in organisms[1:]:
        assert genes[organism] == genes['human']
        for celltype in celltypes:
            assert organism in counts[celltype]
    genes = genes['human']
    return genes, counts

def select_genes(genes, counts):
    n = len(genes)
    flags = zeros(n, bool)
    totals = []
    for celltype in counts:
        for organism in counts[celltype]:
            data = counts[celltype][organism]
            total = sum(data, 0)
            totals.extend(total)
            tpm = 1.e6 * data / total
            tpm = mean(tpm, 1)
            flags |= (tpm > tpm_threshold)
    total = median(totals)
    return total, flags

def calculate_correlations(genes, counts):
    total, flags = select_genes(genes, counts)
    n = len(genes)
    correlations = {}
    for celltype1 in counts:
        for celltype2 in counts:
            for organism1 in counts[celltype1]:
                for organism2 in counts[celltype2]:
                    data1 = counts[celltype1][organism1]
                    data2 = counts[celltype2][organism2]
                    n1, m1 = shape(data1)
                    n2, m2 = shape(data2)
                    assert n1 == len(genes)
                    assert n2 == len(genes)
                    total1 = sum(data1, 0)
                    total2 = sum(data2, 0)
                    total1 /= total
                    total2 /= total
                    data1 = data1[flags, :] / total1
                    data2 = data2[flags, :] / total2
                    data1 = (2 * arcsinh(sqrt(dispersion*data1)) - log(dispersion) - log(4)) / log(2)
                    data2 = (2 * arcsinh(sqrt(dispersion*data2)) - log(dispersion) - log(4)) / log(2)
                    key = (organism1, organism2, celltype1, celltype2)
                    assert key not in correlations
                    rs = zeros((m1, m2))
                    correlations[key] = rs
                    for i1 in range(m1):
                        for i2 in range(m2):
                            column1 = data1[:,i1]
                            column2 = data2[:,i2]
                            r, p = pearsonr(column1, column2)
                            rs[i1, i2] = r
    n = sum(flags)
    return n, correlations


genes, counts = read_expression(organisms)

dispersions = []
for celltype in counts:
    for organism in counts[celltype]:
        n, m = shape(counts[celltype][organism])
        if m > 1:
            dispersion = estimate_dispersion(counts[celltype][organism])
            print("%s, %s: dispersion = %f" % (organism, celltype, dispersion))
            dispersions.append(dispersion)

dispersion = mean(dispersions)

print("dispersion", dispersion)


celltypes = ('Aortic Smooth Muscle Cells',
             'Mesenchymal Stem Cells',
             'Hepatocytes',
            )

celltypes = list(counts.keys())

distances = zeros((len(celltypes), len(celltypes)))
n, correlations = calculate_correlations(genes, counts)
for i1, celltype1 in enumerate(celltypes):
    for i2, celltype2 in enumerate(celltypes):
        rs = []
        for organism1 in organisms:
            for organism2 in organisms:
                key = (organism1, organism2, celltype1, celltype2)
                r = median(correlations[key])
                rs.append(r)
        r = median(rs)
        distances[i1, i2] = 1.0 - r

tree = treecluster(data=None, distancematrix=distances) 
order = zeros(len(celltypes))
celltypes_alphabetical = sorted(celltypes)
for i, celltype in enumerate(celltypes):
    if celltype == 'Hepatocytes':
        order[i] = 100
    else:
        order[i] = celltypes_alphabetical.index(celltype)

indices = tree.sort(order=order)
celltypes = [celltypes[index] for index in indices]


fig = figure(figsize=(6.4, 6.4))

m = sum([shape(counts[celltype][organism])[1] for celltype in celltypes for organism in organisms])
data = zeros((m, m))
positions = []
colors = []
i1 = 0
colors = itertools.cycle(['black','grey'])
for celltype1 in celltypes:
    celltype_start = i1 - 0.5
    for k1, organism1 in enumerate(organisms):
        i2 = 0
        for celltype2 in celltypes:
            for k2, organism2 in enumerate(organisms):
                key = (organism1, organism2, celltype1, celltype2)
                rs = correlations[key]
                m1, m2 = shape(rs)
                data[i1:i1+m1, i2:i2+m2] = rs
                i2 += m2
        start = i1 - 0.5
        end = i1 + m1 - 0.5
        position = 0.5 * (start + end)
        color = cm.Set1(k1)
        plot([-1,-1], [start, end],color=color, clip_on=False, linewidth=2)
        text(-2, position, organism1, color=color, clip_on=False, fontsize=8,
             horizontalalignment='right', verticalalignment='center')
        plot([start, end], [-1, -1], color=color, clip_on=False, linewidth=2)
        text(position, -2, organism1, color=color, clip_on=False, fontsize=8,
             horizontalalignment='center', verticalalignment='bottom', rotation=90)
        i1 += m1
    celltype_end = i1 - 0.5
    position = 0.5 * (celltype_start + celltype_end)
    color = next(colors)
    celltype = celltype1
    celltype = celltype.replace('CD4+', '${\\rm CD4^+}$')
    celltype = celltype.replace('CD8+', '${\\rm CD8^+}$')
    celltype = celltype.replace('CD19+', '${\\rm CD19^+}$')
    text(m+2, position, celltype, clip_on=False, fontsize=8,
         horizontalalignment='left', verticalalignment='center', color=color)
    text(position, m+2, celltype, clip_on=False, fontsize=8, rotation=90,
         horizontalalignment='center', verticalalignment='top', color=color)
    plot([m+1, m+1], [celltype_start, celltype_end], color=color, clip_on=False, linewidth=2)
    plot([celltype_start, celltype_end], [m+1, m+1], color=color, clip_on=False, linewidth=2)

heatmap = imshow(data, vmin=-1, vmax=+1, cmap=cm.PiYG)
axis('off')
size = 0.58
subplots_adjust(left=left, bottom=bottom, right=left+size, top=bottom+size)


cbaxes=axes((0.63,0.1,0.35,0.03))
cb = colorbar(heatmap, cax=cbaxes, orientation='horizontal')

cb.set_label("Pearson's correlation $r$\nacross genes ($N = %d$)" % n, fontsize=8)
cb.ax.tick_params(labelsize=8)

for extension in ("svg", "png"):
    filename = "figure_heatmap_%s.%s" % ("_".join(organisms), extension)
    print("Saving figure as", filename)
    savefig(filename)
