# Supplementary material for: Comparative transcriptomics of primary cells in vertebrates
Source: Genome Res. 2020 Jul;30(7):951–61. doi: 10.1101/gr.255679.119 (PMC7397866; doi:10.1101/gr.255679.119)
Supplement: Supplemental Material [file supp_gr.255679.119_Supplemental_code.zip › Supplemental_code/Analysis/make_enhancer_supplementary_table.py]

import os
import string
from functools import cmp_to_key
import pybedtools

from openpyxl import Workbook
from openpyxl.styles import Font, Alignment

organisms = ('rat', 'dog', 'chicken')

directory = "RobinAndersson/enhancers"
filename = "enhancers.bed"

def compare(chromosome1, chromosome2):
    if chromosome1==chromosome2:
        return 0
    for chromosome in ('chrY', 'chrX', 'chrLGE64', 'chrLGE22C19W28_E50C23', 'chrZ', 'chrW', 'chrM'):
        if chromosome1==chromosome:
            return +1
        if chromosome2==chromosome:
            return -1
    chromosome1 = int(chromosome1[3:])
    chromosome2 = int(chromosome2[3:])
    if chromosome1 < chromosome2:
        return -1
    if chromosome1 > chromosome2:
        return +1
    raise Exception("Should not get here")

workbook = Workbook()
boldfont = Font(bold=True)
for i, organism in enumerate(organisms):
    if organism == 'rat':
        assembly = 'rn6'
    elif organism == 'dog':
        assembly = 'canFam3'
    elif organism == 'chicken':
        assembly = 'galGal5'
    else:
        raise Exception("Unknown organism %s" % organism)
    title = "TableS7%c" % string.ascii_lowercase[i]
    if i == 0:
        worksheet = workbook.active
        worksheet.title = title
    else:
        worksheet = workbook.create_sheet(title)
    worksheet['A1'] = "Genomic locations of predicted enhancers in %s (genome assembly %s)" % (organism, assembly)
    worksheet['A1'].font = boldfont
    path = os.path.join(directory, organism, filename)
    print("Reading %s" % path)
    lines = pybedtools.BedTool(path)
    lines.sort()
    chromosomes = list(set(line.chrom for line in lines))
    chromosomes.sort(key=cmp_to_key(compare))
    words = ("chrom",
             "chromStart",
             "chromEnd",
             "name",
             "score",
             "strand",
             "thickStart",
             "thickEnd",
             "itemRgb",
             "blockCount",
             "blockSizes",
             "blockStarts")
    for letter, word in zip(string.ascii_uppercase, words):
        key = letter + "2"
        worksheet[key] = word
        worksheet[key].font = boldfont
    row = 3
    for chromosome in chromosomes:
        if chromosome == 'chrM':
            continue
        print(organism, chromosome)
        for line in lines:
            if line.chrom != chromosome:
                continue
            start = line.start  # B
            end = line.end  # C
            name = line.name  # D
            score = int(line.score)  # E
            strand = line.strand  # F
            assert strand == '.'
            position = int(line.fields[6])   # G
            assert int(line.fields[7]) == position + 1  # H
            itemRgb = line.fields[8]  # I
            blockCount = int(line.fields[9])  # J
            blockSizes = line.fields[10]  # K
            blockStarts = line.fields[11]  # L
            words = (chromosome,
                     start,
                     end,
                     name,
                     score,
                     strand,
                     position,
                     position+1,
                     itemRgb,
                     blockCount,
                     blockSizes,
                     blockStarts)
            for letter, word in zip(string.ascii_uppercase, words):
                key = letter + str(row)
                worksheet[key] = word
                if isinstance(word, int):
                    worksheet[key].number_format = "0"
            row += 1
    letters = string.ascii_uppercase[:12]
    for letter, column in zip(letters, worksheet.columns):
        length = max(len(str(cell.value)) for cell in column)
        if letter in "BCGH":
            length *= 1.2
        worksheet.column_dimensions[letter].width = length

filename = "TableS7.xlsx"
print("Writing enhancer locations to %s" % filename)
workbook.save(filename)
