# Supplementary material for: Comparative transcriptomics of primary cells in vertebrates
Source: Genome Res. 2020 Jul;30(7):951–61. doi: 10.1101/gr.255679.119 (PMC7397866; doi:10.1101/gr.255679.119)
Supplement: Supplemental Material [file supp_gr.255679.119_Supplemental_code.zip › Supplemental_code/Analysis/make_expression_table.py]

import os
import sys
import string
from collections import defaultdict
import pybedtools
import pysam
from numpy import *

organism = sys.argv[1]

def read_mirnas(organism):
    directory = "/osc-fs_home/mdehoon/Data/Fantom5/sRNA/UPDATE_030"
    mirnasets = ('robust', 'permissive', 'novel')
    mirnas = []
    for mirnaset in mirnasets:
        filename = "%s.fantom.%s.gff" % (organism, mirnaset)
        path = os.path.join(directory, filename)
        print("Reading", path)
        candidates = pybedtools.BedTool(path)
        for line in candidates:
            if line.fields[2]=='miRNA':
                name = line.attrs.get('Name')
                if mirnaset in ('robust', 'permissive'):
                    ID = line.attrs['ID']
                    if "_" in ID:
                        alias, number = ID.split('_')
                        for digit in number:
                            assert digit in string.digits
                    else:
                        alias = ID
                    assert line.attrs['Alias']==alias
                    assert alias is not None
                    assert alias.startswith("MIMAT")
                    if name is None:
                        assert alias.endswith("F")
                        assert line.attrs['Arm']=='Passenger'
                        continue
                else:
                    assert name is not None
                mirnas.append(line)
    return mirnas

def parse(path):
    handle = pysam.Samfile(path, "rb")
    for line in handle:
        if line.flag & 4:
            continue
        sequence = line.qname
        length = len(sequence)
        if length < 18:
            continue
        if length > 25:
            continue
        chromosome = handle.getrname(line.tid)
        start = str(line.pos)
        end = str(line.aend)
        name = "."
        count = None
        weight = None
        for tag in line.tags:
            key, value = tag
            if key=='XC':
                count = value
            if key=='XW':
                weight = value
        assert count is not None
        assert weight is not None
        score = str(count * weight)
        if line.flag & 16:
            strand = '-'
        else:
            strand = '+'
        fields = [chromosome, start, end, name, score, strand]
        yield pybedtools.create_interval_from_list(fields)
    handle.close()
        
paths = []
directory = "/osc-fs_home/mdehoon/Data/Fantom5/sRNA/UPDATE_030"
subdirectories = os.listdir(directory)
for subdirectory in subdirectories:
    terms = subdirectory.split(".")
    if len(terms)!=3:
        continue
    if terms[0]!=organism:
        continue
    if terms[2]!='sRNA':
        continue
    if terms[1]=='landgraf':
        continue
    subdirectory = os.path.join(directory, subdirectory)
    filenames = os.listdir(subdirectory)
    for filename in filenames:
        rootname, extension = os.path.splitext(filename)
        if extension!='.bam':
            continue
        path = os.path.join(subdirectory, filename)
        paths.append(path)

paths.sort()

mirnas = read_mirnas(organism)
guides = []
names = []
for mirna in mirnas:
    name = mirna.attrs.get('Name')
    assert name is not None
    names.append(name)
    if mirna.attrs['Arm']=='Guide':
        guides.append(name)
guides = set(guides)
names.sort()

n = len(names)
m = len(paths)
counts = zeros((n,m))
for j, path in enumerate(paths):
    print("Parsing", path)
    tags = parse(path)
    candidates = pybedtools.BedTool(mirnas)
    intersection = candidates.intersect(tags, s=True, wb=True)
    for line in intersection:
        assert len(line.fields)==15 # 9 for gff, and 6 for bed
        tag = pybedtools.create_interval_from_list(line.fields[9:])
        count = float(tag.score)
        name = line.attrs.get('Name')
        if name is None:
            name = line.attrs['Alias']
            assert name is not None
        i = names.index(name)
        counts[i,j] += count

filename = "%s.fantom.expression.counts.txt" % organism
print("Writing", filename)
handle = open(filename, 'w')
handle.write("miRNA")
for path in paths:
    subdirectory, filename = os.path.split(path)
    parent_directory, subdirectory = os.path.split(subdirectory)
    assert parent_directory==directory
    terms = subdirectory.split(".")
    assert len(terms)==3
    assert terms[0]==organism
    assert terms[2]=='sRNA'
    header = os.path.join(subdirectory, filename)
    handle.write("\t%s" % header)
handle.write("\n")
for name, row in zip(names, counts):
    if sum(row)==0:
        continue
    if name not in guides:
        name += '*' # passenger strand
    handle.write(name)
    for value in row:
        handle.write("\t%g" % value)
    handle.write("\n")
handle.close()
