# Supplementary material for: Comparative transcriptomics of primary cells in vertebrates
Source: Genome Res. 2020 Jul;30(7):951–61. doi: 10.1101/gr.255679.119 (PMC7397866; doi:10.1101/gr.255679.119)
Supplement: Supplemental Material [file supp_gr.255679.119_Supplemental_code.zip › Supplemental_code/Analysis/make_figure_chipseq_tfbs_analysis.py]

import os
import pybedtools
from numpy import *
from scipy.stats import mannwhitneyu
from matplotlib import cm
from matplotlib.legend_handler import HandlerTuple
from pylab import *


directory = "/osc-fs_home/mdehoon/Data/Fantom5/Zoo/Tanvir/"
subdirectory1 = "TFBS_Chip_Overlap"
subdirectory2 = "TFBS_Chip_Overlap_BgRandom"

foreground = {}
background = {}

def read_scores(filename, randomized=False):
    if randomized:
        path = os.path.join(directory, organism, subdirectory2, filename)
    else:
        path = os.path.join(directory, organism, subdirectory1, filename)
    current = None
    scores = {}
    print("Reading %s" % path)
    handle = open(path)
    for line in handle:
        words = line.split()
        assert len(words) == 12
        words1 = words[:6]
        words2 = words[6:]
        region = pybedtools.create_interval_from_list(words1)
        key = region.name
        assert key.startswith("chip")
        number = int(key[4:])
        if not randomized:
            if current is None:
                current = number
            elif current == number:
                pass
            else:
                assert number == current + 1
                current = number
        chromosome2 = words2[0]
        if chromosome2 == '.':
            score = 0.0
        else:
            tfbs = pybedtools.create_interval_from_list(words2)
            score = float(tfbs.score)
        value = scores.get(key, 0.0)
        scores[key] = max(score, value)
    scores = array(list(scores.values()))
    scores.sort()
    return scores


fig = figure(figsize=(6,9))
offset = 0
labels = []
positions = []
colors = []
keys = []
organisms = ('human', 'mouse', 'rat', 'dog', 'chicken')
for k, organism in enumerate(organisms):
    if organism == 'mouse':
        continue
    filenames = os.listdir(os.path.join(directory, organism, subdirectory1))
    n = len(filenames)
    ratios = zeros((n, 2))
    errors = zeros((n, 2))
    significant = zeros(n, bool)
    motifs = []
    ms = zeros(n, int)
    suffix = ".overlap.txt"
    for i, filename in enumerate(filenames):
        assert filename.endswith(suffix)
        basename = filename[:-len(suffix)]
        if organism == 'human':
            motif, version = basename.rsplit('.', 1)
        else:
            motif, version, bed = basename.rsplit('.', 2)
            assert bed == 'bed'
        assert version.startswith("p")
        motifs.append(motif)   
        foreground = read_scores(filename, False)
        background = read_scores(filename, True)
        m = len(foreground)
        assert m == len(background)
        ms[i] = m
        ratios[i,0] = mean(foreground)
        ratios[i,1] = mean(background)
        errors[i,0] = std(foreground) / sqrt(m)
        errors[i,1] = std(background) / sqrt(m)
        print(motif, ratios[i,0], ratios[i,1])
        u, p = mannwhitneyu(foreground, background)
        if ratios[i,0] > ratios[i,1] and p < 0.05:
            significant[i] = True
        else:
            significant[i] = False
    indices = argsort(ratios[:,0])
    ratios = ratios[indices, :]
    errors = errors[indices, :]
    motifs = [motifs[index] for index in indices]
    significant = [significant[index] for index in indices]
    ms = [ms[index] for index in indices]
    y = arange(n) + offset
    offset += n
    color = cm.Set1(k)
    positions.extend(y)
    s1 = scatter(ratios[:,1], y, color=color, alpha=0.3)
    s2 = scatter(ratios[:,0], y, color=color, alpha=1.0)
    key = (s1, s2)
    keys.append(key)
    for i, motif in enumerate(motifs):
        m = ms[i]
        label = "%s ($N = %d$)" % (motif, m)
        if significant[i]:
            label += " *" 
        labels.append(label)
        colors.append(color)
    print("%s: %d out of %d motifs are significant" % (organism, sum(significant), len(significant)))

ticks, labels = yticks(positions, labels, fontsize=8)
for label, color in zip(labels, colors):
    label.set_color(color)

xlabel("Mean value of the maximum motif score across regions", fontsize=8)
xticks(fontsize=8)
xlim(0, 0.4)
n = len(labels)
ylim(offset, -1)
subplots_adjust(bottom=0.05, top=0.99, left=0.55)

y = 1.0
dy = 1.6
scatter([0.22]*4,y+arange(4)*dy,color=[cm.Set1(ii) for ii in [0,2,3,4]], alpha=0.3)
scatter([0.26]*4,y+arange(4)*dy,color=[cm.Set1(ii) for ii in [0,2,3,4]])
x = 0.3
for i, organism in enumerate(organisms):
    if organism == 'mouse':
        continue
    text(x, y, organism, color=cm.Set1(i), verticalalignment='center', fontsize=8)
    y += dy

text(0.22, y, 'Random regions', rotation=90, fontsize=8, verticalalignment='top', horizontalalignment='center')
text(0.26, y, 'ChIP-seq regions', rotation=90, fontsize=8, verticalalignment='top', horizontalalignment='center')

filename = "motif_chipseq_analysis.png"
print("Saving figure to", filename)
savefig(filename)

filename = "motif_chipseq_analysis.svg"
print("Saving figure to", filename)
savefig(filename)
