# Supplementary material for: Comparative transcriptomics of primary cells in vertebrates
Source: Genome Res. 2020 Jul;30(7):951–61. doi: 10.1101/gr.255679.119 (PMC7397866; doi:10.1101/gr.255679.119)
Supplement: Supplemental Material [file supp_gr.255679.119_Supplemental_code.zip › Supplemental_code/Analysis/make_figure_motif_activity.py]

import sys
import string
from collections import defaultdict

from openpyxl import Workbook
from openpyxl.styles import Font, Alignment

from pylab import *
from scipy.stats import pearsonr, mannwhitneyu


organisms = ('human', 'mouse', 'rat', 'dog', 'chicken')

sources = ('promoters', 'enhancers')

def read_activities(pair, organism, source='promoters'):
    filename = "cage.%s.%s.%s.activities.txt" % (organism, pair, source)
    print("Reading", filename)
    handle = open(filename)
    line = next(handle)
    words = line.rstrip().split('\t')
    assert words[0] == ''
    assert words[-1] == 'zvalue'
    n = len(words[1:-1]) // 2
    for word1, word2 in zip(words[1:n+1],words[n+1:2*n+1]):
        assert word2 == word1 + ".stddev"
    samples = words[1:n+1]
    activities = {}
    for line in handle:
        words = line.split()
        motif = words[0]
        activities[motif] = array(words[1:n+1], float)
    handle.close()
    return samples, activities

def make_pvalue_text(pvalue):
    if pvalue < 1.e-100:
        pvalue_text = "p < 1 \\times 10^{-100}"
    else:
        pvalue_text = "%.2g" % pvalue
        try:
            mantissa, exponent = pvalue_text.split('e')
        except ValueError:
            return "p = %s" % pvalue_text
        assert exponent.startswith('-')
        exponent = exponent[1:].lstrip('0')
        mantissa = float(mantissa)
        pvalue_text = "p = %.1f \\times 10^{-%s}" % (mantissa, exponent)
    return pvalue_text

def find_average_activity(organism1, source1, organism2, source2):
    if organism1 == organism2:
        if organism1 == 'human':
            pair = 'human_mouse'
        else:
            pair = 'human_%s' % organism1
    else:
        pair = '%s_%s' % (organism1, organism2)
    samples1, activities1 = read_activities(pair, organism1, source1)
    samples2, activities2 = read_activities(pair, organism2, source2)
    motifs = sorted(activities1.keys())
    assert motifs == sorted(activities2.keys())
    data1 = defaultdict(list)
    data2 = defaultdict(list)
    for index1, sample1 in enumerate(samples1):
        celltype1, library1 = sample1.split(".")
        row = array([activities1[motif][index1] for motif in motifs])
        data1[celltype1].append(row)
    for index2, sample2 in enumerate(samples2):
        celltype2, library2 = sample2.split(".")
        row = array([activities2[motif][index2] for motif in motifs])
        data2[celltype2].append(row)
    for celltype in data1:
        data1[celltype] = array(data1[celltype])
        data1[celltype] = mean(data1[celltype], 0)
    for celltype in data2:
        data2[celltype] = array(data2[celltype])
        data2[celltype] = mean(data2[celltype], 0)
    return motifs, data1, data2

def make_figure_examples():
    organism = 'mouse'
    categories = {"Aortic Smooth Muscle Cells": "muscle",
                  "Astrocyte - cerebellum": "other",
                  "CD19+ B Cells": "blood",
                  "CD4+ T Cells": "blood",
                  "CD8+ T Cells": "blood",
                  "Common Myeloid Progenitor": "blood",
                  "Cardiac Myocytes": "muscle",
                  "Granulocyte Macrophage Progenitor": "blood",
                  "Hepatic Sinusoidal Endothelial Cells": "liver",
                  "Hepatic Stellate Cells (lipocyte)": "liver",
                  "Hepatocytes": "liver",
                  "Meningeal Cells": "other",
                  "Mesenchymal Stem Cells": "other",
                  "Renal Epithelial Cells": "other",
                  "Schwann Cells": "other",
                 }
    motifs, human_activities, other_activities = find_average_activity("human", "promoters", organism, "promoters")
    celltypes = sorted(human_activities.keys())
    assert celltypes == sorted(other_activities.keys())
    width = 6.4
    height = 2.4
    size = 1.3
    gap = 0.15
    left = 0.1
    bottom = 0.2
    offset = (size+gap)/width
    fig = figure(figsize=(width, height))
    selected_motifs = ('TP53', 'RUNX1..3', 'HNF4A_NR2F1,2', 'SPZ1')
    selected_categories = (None, 'blood', 'liver', None)
    colors = {'blood': 'darkred',
              'liver': 'limegreen',
             }
    minimum = -0.5
    maximum = +1.1
    for i, motif in enumerate(selected_motifs):
        category = selected_categories[i]
        ax = axes((left+i*offset, bottom, size/width, size/height))
        ax.xaxis.major.locator.set_params(nbins=3)
        ax.yaxis.major.locator.set_params(nbins=3)
        index = motifs.index(motif)
        x = array([human_activities[celltype][index] for celltype in celltypes])
        y = array([other_activities[celltype][index] for celltype in celltypes])
        r, p = pearsonr(x,y)
        if category:
            color = colors[category]
            x = array([human_activities[celltype][index] for celltype in celltypes if categories[celltype]==category])
            y = array([other_activities[celltype][index] for celltype in celltypes if categories[celltype]==category])
            scatter(x, y, color=color, alpha=0.5, label=category, s=15)
            x = array([human_activities[celltype][index] for celltype in celltypes if categories[celltype]!=category])
            y = array([other_activities[celltype][index] for celltype in celltypes if categories[celltype]!=category])
            scatter(x, y, color='black', alpha=0.5, label='other', s=15)
            legend(fontsize=8, handletextpad=-0.3, borderpad=0.2, loc='lower right')
        else:
            scatter(x, y, color='black', alpha=0.5, s=15)
        title("%s; $r = %.2f$" % (motif, r), fontsize=8)
        xlim(minimum, maximum)
        ylim(minimum, maximum)
        xticks(fontsize=8)
        if i==0:
            yticks(fontsize=8)
            ylabel('Motif activity, mouse', color=cm.Set1(1))
        else:
            yticks([])
    text(0.5, 0.02, 'Motif activity, human', horizontalalignment='center', verticalalignment='bottom', transform=fig.transFigure, color=cm.Set1(0))
    for extension in ("png", "svg"):
        filename = 'figure_examples_motif_activity.%s' % extension
        print("Saving file as %s" % filename)
        savefig(filename)

def make_promoter_enhancer_panel(rs_matched, rs_mismatched):
    fraction = 1.2
    fig = figure(figsize=(6.4, 6.4 * fraction))
    ax = fig.add_subplot(111)
    ax.spines['top'].set_color('none')
    ax.spines['bottom'].set_color('none')
    ax.spines['left'].set_color('none')
    ax.spines['right'].set_color('none')
    ax.tick_params(labelcolor='w', top=False, bottom=False, left=False, right=False)
    ylabel("Cumulative distribution", fontsize=8, labelpad=24)
    xlabel("Pearson's correlation between motif activities for promoters\nand enhancers in matching cell types in each organism", fontsize=8)
    subplots_adjust(left=0.13, right=0.40, bottom=0.10/fraction, top=1.13/fraction)
    title("Motif activity comparison, promoters vs enhancers", fontsize=8, pad=24)
    organisms = rs_matched.keys()
    for k, organism in enumerate(organisms):
        x_matched = sorted(rs_matched[organism])
        x_mismatched = sorted(rs_mismatched[organism])
        y_matched = linspace(0, 1, len(x_matched))
        y_mismatched = linspace(0, 1, len(x_mismatched))
        ax = fig.add_axes([0.13, 0.10/fraction+0.22*(4-k)/fraction, 0.27, 0.15/fraction])
        plot([-1, 1], [0.5, 0.5], color='lightgray')
        index = y_matched.searchsorted(0.5)
        weight1 = (0.5 - y_matched[index-1]) / (y_matched[index] - y_matched[index-1])
        weight2 = (y_matched[index] - 0.5) / (y_matched[index] - y_matched[index-1])
        r = weight1 * x_matched[index-1] + weight2 * x_matched[index]
        plot([r, r], [0, 0.5], color=cm.Set1(k), linewidth=0.5)
        if organism == 'chicken':
            annotate('$r = %.2f$' % r, (r,+0.02), annotation_clip=False, horizontalalignment='right', verticalalignment='bottom', fontsize=8, color=cm.Set1(k))
        else:
            annotate('$r = %.2f$' % r, (r,-0.02), annotation_clip=False, horizontalalignment='center', verticalalignment='top', fontsize=8, color=cm.Set1(k))
        index = y_mismatched.searchsorted(0.5)
        weight1 = (0.5 - y_mismatched[index-1]) / (y_mismatched[index] - y_mismatched[index-1])
        weight2 = (y_mismatched[index] - 0.5) / (y_mismatched[index] - y_mismatched[index-1])
        r = weight1 * x_mismatched[index-1] + weight2 * x_mismatched[index]
        plot([r, r], [0, 0.5], color='gray', linewidth=0.5)
        label = 'same motif\n($N = %d$ pairs)' % len(x_matched)
        plot(x_matched, y_matched, color=cm.Set1(k), label=label)
        label = 'different motif\n($N = %d$ pairs)' % len(x_mismatched)
        plot(x_mismatched, y_mismatched, color='gray', label=label)
        xlim(-1, 1)
        ylim(0, 1)
        u, p = mannwhitneyu(x_matched, x_mismatched)
        pvalue_text = make_pvalue_text(p)
        label = '$%s$, Mann-Whitney $U$ test' % pvalue_text
        title(label, fontsize=8)
        ylabel(organism, color=cm.Set1(k), fontsize=8)
        if organism == 'chicken':
            xticks(fontsize=8)
        else:
            xticks([])
        yticks(fontsize=8)
        legend(fontsize=8, bbox_to_anchor=(1.0,0.5), frameon=False, loc='center left', labelspacing=1.5)

def make_comparative_panel(rs_matched, rs_mismatched, fig, source):
    if source == 'promoters':
        column = 0
    elif source == 'enhancers':
        column = 1
    else:
        raise Exception("Unexpected source %s" % source)
    ax = fig.add_axes([0.13 + column * 0.38, 0.10, 0.27, 0.80])
    ax.spines['top'].set_color('none')
    ax.spines['bottom'].set_color('none')
    ax.spines['left'].set_color('none')
    ax.spines['right'].set_color('none')
    ax.tick_params(labelcolor='w', top=False, bottom=False, left=False, right=False)
    title(source, fontsize = 8, pad=24)
    for k, organism in enumerate(organisms):
        if organism == 'human':
            continue
        x_matched = sorted(rs_matched[organism])
        x_mismatched = sorted(rs_mismatched[organism])
        y_matched = linspace(0, 1, len(x_matched))
        y_mismatched = linspace(0, 1, len(x_mismatched))
        ax = fig.add_axes([0.13 + column * 0.38, 0.10+0.22*(4-k), 0.27, 0.15])
        plot([-1, 1], [0.5, 0.5], color='lightgray')
        index = y_matched.searchsorted(0.5)
        weight1 = (0.5 - y_matched[index-1]) / (y_matched[index] - y_matched[index-1])
        weight2 = (y_matched[index] - 0.5) / (y_matched[index] - y_matched[index-1])
        r = weight1 * x_matched[index-1] + weight2 * x_matched[index]
        plot([r, r], [0, 0.5], color=cm.Set1(k), linewidth=0.5)
        if organism == 'chicken':
            annotate('$r = %.2f$' % r, (r,+0.02), annotation_clip=False, horizontalalignment='right', verticalalignment='bottom', fontsize=8, color=cm.Set1(k))
        else:
            annotate('$r = %.2f$' % r, (r,-0.02), annotation_clip=False, horizontalalignment='center', verticalalignment='top', fontsize=8, color=cm.Set1(k))
        index = y_mismatched.searchsorted(0.5)
        weight1 = (0.5 - y_mismatched[index-1]) / (y_mismatched[index] - y_mismatched[index-1])
        weight2 = (y_mismatched[index] - 0.5) / (y_mismatched[index] - y_mismatched[index-1])
        r = weight1 * x_mismatched[index-1] + weight2 * x_mismatched[index]
        plot([r, r], [0, 0.5], color='gray', linewidth=0.5)
        label = 'same motif\n($N = %d$ pairs)' % len(x_matched)
        plot(x_matched, y_matched, color=cm.Set1(k), label=label)
        label = 'different motif\n($N = %d$ pairs)' % len(x_mismatched)
        plot(x_mismatched, y_mismatched, color='gray', label=label)
        xlim(-1, 1)
        ylim(0, 1)
        u, p = mannwhitneyu(x_matched, x_mismatched)
        pvalue_text = make_pvalue_text(p)
        label = '$%s$, Mann-Whitney $U$ test' % pvalue_text
        title(label, fontsize=8)
        ylabel(organism, color=cm.Set1(k), fontsize=8)
        if organism == 'chicken':
            xticks(fontsize=8)
        else:
            xticks([])
        yticks(fontsize=8)
        if column == 1:
            legend(fontsize=8, bbox_to_anchor=(1.0,0.5), frameon=False, loc='center left', labelspacing=1.5)

def make_figure_motifs_per_organism():
    correlations = {}
    rs_matched = {}
    rs_mismatched = {}
    for organism in organisms:
        correlations[organism] = {}
        motifs, promoter_activities, enhancer_activities = find_average_activity(organism, "promoters", organism, "enhancers")
        celltypes = sorted(promoter_activities.keys())
        assert celltypes == sorted(enhancer_activities.keys())
        rs_matched[organism] = []
        rs_mismatched[organism] = []
        for index1, motif1 in enumerate(motifs):
            for index2, motif2 in enumerate(motifs):
                x = array([promoter_activities[celltype][index1] for celltype in celltypes])
                y = array([enhancer_activities[celltype][index2] for celltype in celltypes])
                r, p = pearsonr(x, y)
                if motif1 == motif2:
                    rs_matched[organism].append(r)
                    correlations[organism][motif1] = r
                else:
                    rs_mismatched[organism].append(r)
        rs_matched[organism] = array(rs_matched[organism])
        rs_mismatched[organism] = array(rs_mismatched[organism])
        print("%s: median r = %f, n = %d" % (organism, median(rs_matched[organism]), len(rs_matched[organism])))
    make_promoter_enhancer_panel(rs_matched, rs_mismatched)
    for extension in ("png", "svg"):
        filename = 'figure_motif_activity_promoter_enhancer.%s' % extension
        print("Saving file as %s" % filename)
        savefig(filename)
    return correlations

def make_figure_motifs_comparative():
    fraction = 1.2
    fig = figure(figsize=(6.4, 6.4))
    ax = fig.add_axes([0.13, 0.10, 0.65, 0.80])
    ax.spines['top'].set_color('none')
    ax.spines['bottom'].set_color('none')
    ax.spines['left'].set_color('none')
    ax.spines['right'].set_color('none')
    ax.tick_params(labelcolor='w', top=False, bottom=False, left=False, right=False)
    ylabel("Cumulative distribution", fontsize=8, labelpad=24)
    xlabel("Pearson's correlation between activities for the same motif or for different motifs\nin human compared to other organisms in matching cell types", fontsize=8)
    correlations = {}
    for source in sources:
        rs_matched = {}
        rs_mismatched = {}
        correlations[source] = {}
        for organism in organisms:
            if organism == 'human':
                continue
            correlations[source][organism] = {}
            motifs, human_activities, other_activities = find_average_activity("human", source, organism, source)
            celltypes = sorted(human_activities.keys())
            assert celltypes == sorted(other_activities.keys())
            rs_matched[organism] = []
            rs_mismatched[organism] = []
            for index1, motif1 in enumerate(motifs):
                for index2, motif2 in enumerate(motifs):
                    x = array([human_activities[celltype][index1] for celltype in celltypes])
                    y = array([other_activities[celltype][index2] for celltype in celltypes])
                    r, p = pearsonr(x, y)
                    if motif1 == motif2:
                        rs_matched[organism].append(r)
                        correlations[source][organism][motif1] = r
                    else:
                        rs_mismatched[organism].append(r)
            rs_matched[organism] = array(rs_matched[organism])
            rs_mismatched[organism] = array(rs_mismatched[organism])
            print("%s: median r = %f, n = %d" % (organism, median(rs_matched[organism]), len(rs_matched[organism])))
        make_comparative_panel(rs_matched, rs_mismatched, fig, source)
    subplots_adjust(left=0.13, right=0.78, bottom=0.10, top=0.90, wspace=0.40, hspace=0.4)
    for extension in ("png", "svg"):
        filename = 'figure_motif_activity_comparative.%s' % extension
        print("Saving file as %s" % filename)
        savefig(filename)
    return correlations

def make_supplementary_table(promoter_enhancer_correlations, comparative_correlations):
    workbook = Workbook()
    boldfont = Font(bold=True)
    for i, organism in enumerate(organisms):
        title = "TableS6%c" % string.ascii_lowercase[i]
        if i == 0:
            worksheet = workbook.active
            worksheet.title = title
        else:
            worksheet = workbook.create_sheet(title)
        worksheet['A1'] = "Motif activity correlations, %s" % organism
        worksheet['A1'].font = boldfont
        words = ["Motif",
                 "Pearson's correlation, %s, promoters vs enhancers" % organism,
                ]
        if organism != 'human':
            word = "Pearson's correlation, human vs %s, promoters" % organism
            words.append(word)
            word = "Pearson's correlation, human vs %s, enhancers" % organism
            words.append(word)
        for letter, word in zip(string.ascii_uppercase, words):
            key = letter + "2"
            worksheet[key] = word
            worksheet[key].font = boldfont
        motifs = sorted(promoter_enhancer_correlations[organism])
        j = 3
        for motif in motifs:
            worksheet['A%d' % j] = motif
            worksheet['B%d' % j] = float(promoter_enhancer_correlations[organism][motif])  # convert from numpy float
            worksheet['B%d' % j].number_format = '0.00'
            if organism != 'human':
                worksheet['C%d' % j] = float(comparative_correlations['promoters'][organism][motif])  # convert from numpy float
                worksheet['C%d' % j].number_format = '0.00'
                worksheet['D%d' % j] = float(comparative_correlations['enhancers'][organism][motif])  # convert from numpy float
                worksheet['D%d' % j].number_format = '0.00'
            j += 1
        if organism == 'human':
            letters = "ABC"
        else:
            letters = "ABCDE"
        for letter, column in zip(letters, worksheet.columns):
            length = max(len(str(cell.value)) for cell in column)
            worksheet.column_dimensions[letter].width = length
    filename = "TableS6.xlsx"
    print("Writing motif activity correlations to %s" % filename)
    workbook.save(filename)


make_figure_examples()

promoter_enhancer_correlations = make_figure_motifs_per_organism()

comparative_correlations = make_figure_motifs_comparative()

make_supplementary_table(promoter_enhancer_correlations, comparative_correlations)
