# Supplementary material for: Comparative transcriptomics of primary cells in vertebrates
Source: Genome Res. 2020 Jul;30(7):951–61. doi: 10.1101/gr.255679.119 (PMC7397866; doi:10.1101/gr.255679.119)
Supplement: Supplemental Material [file supp_gr.255679.119_Supplemental_code.zip › Supplemental_code/Analysis/make_gene_comparison.py]

import os
import sys
import gzip
import string
from collections import defaultdict
import obonet
from numpy import *
from pylab import *
from openpyxl import Workbook
from openpyxl.styles import Font, Alignment
import pybedtools
from matplotlib import cm

from scipy.stats import fisher_exact, mannwhitneyu, ttest_ind, spearmanr, binom_test, rankdata, pearsonr
from scipy.special import chdtrc, hyp2f1, beta, ndtr, gammaln

from numpy import random
random.seed(12345)

reference = sys.argv[1]

organisms = ("human", "mouse", "rat", "dog", "chicken")
ppvalue_threshold = -log10(0.10)
tpm_threshold = 10.0

from rpy2 import robjects
import rpy2.robjects.numpy2ri
robjects.numpy2ri.activate()
from rpy2.robjects.packages import importr
deseq = importr('DESeq2')
print("Using DESeq2 version %s" % deseq.__version__)


import warnings
warnings.filterwarnings('error')

def likelihood_ratio_test_poisson_regression(k, n):
    if len(n) == 2:
        assert len(k) == 2
        k1, k2 = k
        n1, n2 = n
        L0 = (k1+k2) * log(k1+k2) - (k1+k2) * log(n1+n2) - (k1+k2)
        L = k1*log(k1) + k2*log(k2) - k1*log(n1) - k2*log(n2) - k1 - k2
        slope = (k2/n2) - (k1/n1)
    elif len(n) == 3:
        assert len(k) == 3
        k1, k2, k3 = k
        n1, n2, n3 = n
        A = pow(n1+n2+n3, 2) - pow(n1-n3, 2)
        B = (k1-k3) * (n1-n3) - (k1+2*k2+k3) * (n1+n2+n3)
        C = k2 * (k1 + k2 + k3)
        D = B*B-4*A*C
        a1 = (-B + sqrt(D)) / (2*A)
        a2 = (-B - sqrt(D)) / (2*A)
        b1 = a1 * (2*k1 + k2 - 2*n1*a1 - n2*a1) / (k2 - 2*n1*a1 - n2*a1)
        b2 = a2 * (2*k1 + k2 - 2*n1*a2 - n2*a2) / (k2 - 2*n1*a2 - n2*a2)
        dLda1 = k2/a1 + 2*k3/(a1+b1) -n2 - 2*n3
        dLdb1 = 2*k1/(a1-b1) + k2/a1 -2*n1- n2
        dLda2 = k2/a2 + 2*k3/(a2+b2) -n2 - 2*n3
        dLdb2 = 2*k1/(a2-b2) + k2/a2 -2*n1- n2
        assert abs(dLda1) < 1e-9
        assert abs(dLdb1) < 1e-9
        assert abs(dLda2) < 1e-9
        assert abs(dLdb2) < 1e-9
        if a1-b1 <= 0 or a1 <= 0 or a1+b1 <=0:
            assert a2-b2 > 0 and a2 > 0 and a2+b2 > 0
            a, b = a2, b2
        elif a2-b2 <= 0 or a2 <= 0 or a2+b2 <=0:
            assert a1-b1 > 0 and a1 > 0 and a1+b1 > 0
            a, b = a1, b1
        else:
            raise Exception
        L = k1*log(a-b) +k2*log(a) + k3*log(a+b)
        a0 = (k1+k2+k3) / (n1+n2+n3)
        L0 = (k1+k2+k3)*log(a0)
        slope = b
    else:
        raise ValueEror
    v = 1
    D = 2 * (L - L0)
    p = chdtrc(v, D)
    p *= 0.5 # one-sided test
    if slope < 0:
        p = 1 - p
    return p

def make_pvalue_text(pvalue, short=False):
    if pvalue < 1.e-100:
        pvalue_text = "< 1 \\times 10^{-100}"
        if not short:
            pvalue_text = "p %s" % pvalue_text
    else:
        pvalue_text = "%.2g" % pvalue
        try:
            mantissa, exponent = pvalue_text.split('e')
        except ValueError:
            if not short:
                pvalue_text = "p = %s" % pvalue_text
            return pvalue_text
        assert exponent.startswith('-')
        exponent = exponent[1:].lstrip('0')
        mantissa = float(mantissa)
        pvalue_text = "%.1f \\times 10^{-%s}" % (mantissa, exponent)
        if not short:
            pvalue_text = "p = %s" % pvalue_text
    return pvalue_text

def read_geneontology_genes():
    go_genes = {}
    directory = "/osc-fs_home/mdehoon/Data/GeneOntology"
    filename = "goa_%s.gaf.gz" % reference
    path = os.path.join(directory, filename)
    print("Reading", path)
    handle = gzip.open(path, 'rt')
    for line in handle:
        if line.startswith("!"):
            continue
        words = line.strip().split("\t")
        assert len(words) in (15, 16, 17)
        gene = words[2]
        goid = words[4]
        assert goid.startswith("GO:")
        genelist = go_genes.get(goid)
        if genelist is None:
            genelist = []
            go_genes[goid] = genelist
        genelist.append(gene)
    handle.close()
    for goid in go_genes:
        go_genes[goid] = set(go_genes[goid])
    return go_genes

def read_geneontology_terms():
    go_terms = {}
    directory = "/osc-fs_home/mdehoon/Data/GeneOntology"
    filename = "go-basic.obo"
    path = os.path.join(directory, filename)
    print("Reading", path)
    graph = obonet.read_obo(path)
    for goid in graph.nodes:
        node = graph.nodes[goid]
        term = node['name']
        go_terms[goid] = term
    return go_terms

def read_expression(organism1, organism2, randomized=False):
    if organism1 is None:
        filename = "cage.%s.human_mouse_rat_dog_chicken.txt" % organism2
    else:
        filename = "cage.%s.%s_%s.txt" % (organism2, reference, organism1)
    print("Reading", filename)
    handle = open(filename)
    line = next(handle)
    words = line.strip().split('\t')
    assert words[0] == 'Sample'
    counts = {}
    indices = defaultdict(list)
    celltypes = []
    samples = words[1:]
    n = 0
    for index, sample in enumerate(samples):
        celltype, library = sample.split('.')
        assert library.startswith("CNhs")
        library_number = int(library[4:])
        indices[celltype].append(index)
        n += 1
    for celltype in indices:
        indices[celltype] = array(indices[celltype], int)
        counts[celltype] = []
    genes = []
    for line in handle:
        words = line.split()
        gene = words[0]
        genes.append(gene)
        row = array(words[1:], int)
        assert len(row) == n
        if randomized:
            row = permutation(row)
        for celltype in indices:
            counts[celltype].append(row[indices[celltype]])
    handle.close()
    for celltype in counts:
        counts[celltype] = array(counts[celltype])
    return genes, counts

def select_comparison(celltype, counts, organism):
    categories = []
    data1 = counts[reference][celltype]
    data2 = counts[organism][celltype]
    n1, m1 = shape(data1)
    n2, m2 = shape(data2)
    assert n1 == n2
    categories = (reference,) * m1 + (organism,) * m2
    data = concatenate((data1, data2), axis=1)
    return categories, data

def run_deseq(organism, categories, counts):
    metadata = {'condition': robjects.StrVector(categories)}
    dataframe = robjects.DataFrame(metadata)
    design = robjects.Formula("~ condition")
    dds = deseq.DESeqDataSetFromMatrix(countData=counts,
                                       colData=dataframe,
                                       design=design)
    estimateSizeFactors = robjects.r['estimateSizeFactors']
    dds = estimateSizeFactors(dds)
    dds = deseq.DESeq(dds)
    resultsNames = robjects.r['resultsNames']
    rn = resultsNames(dds)
    assert len(rn) == 2
    assert rn[0] == 'Intercept'
    if rn[1] == 'condition_%s_vs_%s' % (reference, organism):
        sign = +1
    elif rn[1] == 'condition_%s_vs_%s' % (organism, reference):
        sign = -1
    else:
        raise Exception("Unexpected result names")
    results = robjects.r['results']
    res = results(dds)
    output= res.do_slot('listData')
    names = output.names
    assert len(names)==6
    assert names[0]=='baseMean'
    assert names[1]=='log2FoldChange'
    assert names[2]=='lfcSE'
    assert names[3]=='stat'
    assert names[4]=='pvalue'
    assert names[5]=='padj'
    basemean = array(output[0])
    log2fc = sign * array(output[1])
    pvalues = array(output[4])
    padjs = array(output[5])
    return basemean, log2fc, pvalues, padjs

def read_gene_conservation(organism):
    directory = "/osc-fs_home/scratch/mdehoon/Data/NCBI/HomoloGene"
    clades = {'3702': "Eukaryota", # Arabidopsis thaliana
              '4530': "Eukaryota", # Oryza sativa
              '4896': "Eukaryota", # Schizosaccharomyces pombe
              '4932': "Eukaryota", # Saccharomyces cerevisiae
              '5141': "Eukaryota", # Neurospora crassa
              '6239': "Bilateria", # Caenorhabditis elegans
              '7165': "Bilateria", # Anopheles gambiae
              '7227': "Bilateria", # Drosophila melanogaster
              '7955': "Vertebrata", # Danio rerio
              '8364': "Vertebrata", # Xenopus tropicalis
              '9031': "Vertebrata", # Gallus gallus
              '9544': "Mammalia", # Macaca mulatta
              '9598': "Mammalia", # Pan troglodytes
              '9606': "Mammalia", # Homo sapiens
              '9615': "Mammalia", # Canis lupus familiaris
              '9913': "Mammalia", # Bos taurus
              '10090': "Mammalia", # Mus musculus
              '10116': "Mammalia", # Rattus norvegicus
              '28985': "Eukaryota", # Kluyveromyces lactis
              '33169': "Eukaryota", # Eremothecium gossypii
              '318829': "Eukaryota", # Magnaporthe oryzae
             }
    if organism == 'human':
        reference_taxid = '9606'
    elif organism == 'mouse':
        reference_taxid = '10090'
    else:
        raise Exception("Unexpected reference organism %s" % organism)
    filename = "homologene.data"
    path = os.path.join(directory, filename)
    print("Reading", path)
    current = None
    conservation = {}
    handle = open(path)
    for line in handle:
        words = line.split()
        geneid = words[0]
        if geneid != current:
            found = set()
            current = words[0]
        taxid = words[1]
        if taxid == reference_taxid:
            gene = words[3]
            conservation[gene] = found
        clade = clades[taxid]
        assert clade in ("Eukaryota", "Bilateria", "Vertebrata", "Mammalia")
        found.add(clade)
    handle.close()
    for gene in conservation:
        found = conservation[gene]
        if "Eukaryota" in found:
            conservation[gene] = "Bilateria"
        elif "Bilateria" in found:
            conservation[gene] = "Bilateria"
        elif "Vertebrata" in found:
            conservation[gene] = "Vertebrata"
        else:
            conservation[gene] = "Mammalia"
    return conservation

def make_figure_differentially_expressed_genes(ppvalues):
    y = []
    colors = []
    labels = []
    extents = {}
    end = 0
    des = []
    percentages = []
    celltypes = list(ppvalues['mouse'].keys())
    for k, organism in enumerate(organisms):
        if organism == reference:
            continue
        start = end
        for celltype in celltypes:
            if celltype not in ppvalues[organism]:
                continue
            up, same, down = 0, 0, 0
            for gene in ppvalues[organism][celltype]:
                ppvalue = ppvalues[organism][celltype][gene]
                if ppvalue > ppvalue_threshold:
                    up += 1 # UP in organism compared to reference
                elif ppvalue < -ppvalue_threshold:
                    down += 1 # DOWN in organism compared to reference
                else:
                    same += 1
            values = (up, same, down)
            total = up + same + down
            de = up + down
            des.append(de)
            percentage = 100.0 * de / total
            percentages.append(percentage)
            y.append(values)
            colors.append(cm.Set1(k))
            end += 1
            celltype = celltype.replace('CD4+', '${\\rm CD4^+}$')
            celltype = celltype.replace('CD8+', '${\\rm CD8^+}$')
            celltype = celltype.replace('CD19+', '${\\rm CD19^+}$')
            labels.append(celltype)
        extents[organism] = (start, end)
    print("Lowest number of differentially expressed genes: %d" % min(des))
    print("Highest number of differentially expressed genes: %d" % max(des))
    print("Mean number of differentially expressed genes: %d" % mean(des))
    print("Lowest percentage of differentially expressed genes: %.2f" % min(percentages))
    print("Highest percentage of differentially expressed genes: %.2f" % max(percentages))
    print("Mean percentage of differentially expressed genes: %.2f" % mean(percentages))
    figure(figsize=(7.5,4.8))
    y = array(y)
    ns = sum(y, 1)
    y = 100.0 * y / ns[:,None]
    x = arange(len(y),0,-1)
    for k, organism in enumerate(organisms):
        if organism not in extents:
            continue
        start, end = extents[organism]
        start = x[start]
        end = x[end-1]
        color = cm.Set1(k)
        lines = plot([-75,-75], [start+0.4,end-0.4], color=color, solid_capstyle='butt', clip_on=False)
        text(-77,(start+end)/2, organism, verticalalignment='center', horizontalalignment='right', color=color, fontsize=8)
    barh(x, y[:,0], color='brown', label = 'higher expression in %s' % reference)
    barh(x, y[:,1], left=y[:,0], color='grey', label = 'not differentially expressed')
    barh(x, y[:,2], left=y[:,0]+y[:,1], color='darkblue', label = 'lower expression in %s' % reference)
    xlim(0,100)
    xticks(fontsize=8)
    ticks, labels = yticks(x, labels, fontsize=8)
    for label, color in zip(labels, colors):
        label.set_color(color)
    ylim(0, len(y)+1)
    xlabel("Percentage of genes differentially\nexpressed compared to %s (CAGE)" % reference, fontsize=8)
    legend(bbox_to_anchor=(-0.08,-0.02), fontsize=8)
    twinx()
    labels = ['$N = %d$' % n for n in ns]
    ticks, labels = yticks(x, labels, fontsize=8)
    for label, color in zip(labels, colors):
        label.set_color(color)
    ylim(0, len(y)+1)
    subplots_adjust(bottom=0.15, top=0.90, left=0.45, right=0.85)
    if reference == 'human':
        rootname = "figure_differential_expression_gene"
        if not math.isclose(ppvalue_threshold, 1):
            rootname += "_pvalue_threshold_%.2f" % pow(10, -ppvalue_threshold)
        for extension in ("svg", "png"):
            filename = "%s.%s" % (rootname, extension)
            print("Saving figure as %s" % filename)
            savefig(filename)

def make_panel_example(ppvalues, gene, showlabels=False):
    sorted_organisms = list(organisms)
    sorted_organisms.remove(reference)
    sorted_organisms.insert(0, reference)
    for k, organism in enumerate(sorted_organisms):
        if organism == reference:
            genes, counts = read_expression(sorted_organisms[1], organism)
            all_celltypes = list(counts.keys())
        else:
            genes, counts = read_expression(organism, organism)
            some_celltypes = list(counts.keys())
        x = []
        y = []
        x_de = []
        y_de = []
        x_conserved = []
        y_conserved = []
        index = genes.index(gene)
        for i, celltype in enumerate(all_celltypes):
            if celltype not in counts:
                continue
            total = sum(counts[celltype], 0)
            tpms = 1.e6 * counts[celltype] / total
            tpms = mean(tpms, 1)
            tpm = tpms[index] + 1.0
            x.append(i)
            y.append(tpm)
            if organism == reference:
                x_conserved.append(i)
                y_conserved.append(tpm)
            else:
                ppvalue = ppvalues[organism][celltype].get(gene, 1)
                if abs(ppvalue) > ppvalue_threshold:
                    x_de.append(i)
                    y_de.append(tpm)
                else:
                    x_conserved.append(i)
                    y_conserved.append(tpm)
        color = cm.Set1(k)
        semilogy(x, y, color=color, alpha=0.5)
        semilogy(x_conserved, y_conserved, color=color, alpha=0.5,
                 marker='o', linestyle='none', fillstyle='full',
                 markerfacecolor='white', markersize=5)
        if organism != reference:
            semilogy(x_de, y_de, color=color, alpha=0.5,
                     marker='o', linestyle='none', fillstyle='full',
                     markerfacecolor=color, markersize=5)
    if showlabels:
        positions = arange(len(all_celltypes))
        labels = []
        for celltype in all_celltypes:
            celltype = celltype.replace('CD4+', '${\\rm CD4^+}$')
            celltype = celltype.replace('CD8+', '${\\rm CD8^+}$')
            celltype = celltype.replace('CD19+', '${\\rm CD19^+}$')
            labels.append(celltype)
        xticks(positions, labels, fontsize=8, rotation=90)
    else:
        xticks([])
    ymin, ymax = ylim()
    yticks(pow(10.0, arange(-3,6)), fontsize=8)
    ylim(ymin, ymax)
    title(gene, fontsize=8)

def make_figure_correlations(dispersions, ppvalues):
    fig = figure(figsize=(6.4, 6.4))
    ax = fig.add_axes([0.56, 0.08, 0.46, 0.88])
    ax.spines['top'].set_color('none')
    ax.spines['bottom'].set_color('none')
    ax.spines['left'].set_color('none')
    ax.spines['right'].set_color('none')
    ax.tick_params(labelcolor='w', top=False, bottom=False, left=False, right=False)
    ylabel("Cumulative distribution", fontsize=8, labelpad=24)
    k = 0
    for organism in organisms:
        if organism == reference:
            continue
        k += 1
        genes = {}
        counts = {}
        celltypes = {}
        counts_randomized = {}
        genes[reference], counts[reference] = read_expression(organism, reference)
        genes[organism], counts[organism] = read_expression(organism, organism)
        assert genes[reference] == genes[organism]
        genes = genes[reference]
        n = len(genes)
        celltypes = list(counts[reference].keys())
        genes_randomized, counts_randomized[reference] = read_expression(organism, reference, randomized=True)
        assert genes == genes_randomized
        genes_randomized, counts_randomized[organism] = read_expression(organism, organism, randomized=True)
        assert genes == genes_randomized
        flags = zeros(n, bool)
        flags_randomized = zeros(n, bool)
        totals = []
        totals_randomized = []
        for celltype in celltypes:
            total1 = sum(counts[reference][celltype], 0)
            total2 = sum(counts[organism][celltype], 0)
            tpm1 = mean(1.e6 * counts[reference][celltype] / total1, 1)
            tpm2 = mean(1.e6 * counts[organism][celltype] / total2, 1)
            flags[(tpm1 > tpm_threshold) | (tpm2 > tpm_threshold)] = True
            totals.extend(total1)
            totals.extend(total2)
            total1 = sum(counts_randomized[reference][celltype], 0)
            total2 = sum(counts_randomized[organism][celltype], 0)
            tpm1 = mean(1.e6 * counts_randomized[reference][celltype] / total1, 1)
            tpm2 = mean(1.e6 * counts_randomized[organism][celltype] / total2, 1)
            flags_randomized[(tpm1 > tpm_threshold) | (tpm2 > tpm_threshold)] = True
            totals_randomized.extend(total1)
            totals_randomized.extend(total2)
        total = median(totals)
        total_randomized = median(totals_randomized)
        m = len(celltypes)
        n = sum(flags)
        data1 = zeros((n, m))
        data2 = zeros((n, m))
        dispersion = mean([dispersions[organism][celltype] for celltype in celltypes])
        for j, celltype in enumerate(celltypes):
            total1 = sum(counts[reference][celltype], 0)
            total2 = sum(counts[organism][celltype], 0)
            total1 = total1 / total
            total2 = total2 / total
            column1 = counts[reference][celltype][flags] / total1
            column2 = counts[organism][celltype][flags] / total2
            column1 = (2 * arcsinh(sqrt(dispersion*column1)) - log(dispersion) - log(4)) / log(2)
            column2 = (2 * arcsinh(sqrt(dispersion*column2)) - log(dispersion) - log(4)) / log(2)
            data1[:, j] = mean(column1, 1)
            data2[:, j] = mean(column2, 1)
        n = sum(flags_randomized)
        data1_randomized = zeros((n, m))
        data2_randomized = zeros((n, m))
        for j, celltype in enumerate(celltypes):
            total1 = sum(counts_randomized[reference][celltype], 0)
            total2 = sum(counts_randomized[organism][celltype], 0)
            total1 = total1 / total_randomized
            total2 = total2 / total_randomized
            column1 = counts_randomized[reference][celltype][flags_randomized] / total1
            column2 = counts_randomized[organism][celltype][flags_randomized] / total2
            column1 = (2 * arcsinh(sqrt(dispersion*column1)) - log(dispersion) - log(4)) / log(2)
            column2 = (2 * arcsinh(sqrt(dispersion*column2)) - log(dispersion) - log(4)) / log(2)
            data1_randomized[:, j] = mean(column1, 1)
            data2_randomized[:, j] = mean(column2, 1)
        rows1 = []
        rows2 = []
        for row1, row2 in zip(data1, data2):
            m1 = mean(row1)
            m2 = mean(row2)
            s1 = std(row1)
            s2 = std(row2)
            if abs(s1) < 1.e-10:
                continue
            if abs(s2) < 1.e-10:
                continue
            row1 = (row1 - m1) / s1
            row2 = (row2 - m2) / s2
            rows1.append(row1)
            rows2.append(row2)
        data1 = array(rows1)
        data2 = array(rows2)
        rows1 = []
        rows2 = []
        for row1, row2 in zip(data1_randomized, data2_randomized):
            m1 = mean(row1)
            m2 = mean(row2)
            s1 = std(row1)
            s2 = std(row2)
            if abs(s1) < 1.e-10:
                continue
            if abs(s2) < 1.e-10:
                continue
            row1 = (row1 - m1) / s1
            row2 = (row2 - m2) / s2
            rows1.append(row1)
            rows2.append(row2)
        data1_randomized = array(rows1)
        data2_randomized = array(rows2)
        rs_foreground = mean(data1*data2, 1)
        print("%s: median correlation is %f (n = %d)" % (organism, median(rs_foreground), len(rs_foreground)))
        rs_foreground.sort()
        rs_background = mean(data1*permutation(data2), 1)
        rs_background.sort()
        rs_randomized = mean(data1_randomized*data2_randomized, 1)
        rs_randomized.sort()
        ax = fig.add_axes([0.56, 1.04-k*0.24, 0.25, 0.16])
        plot([-1, 1], [0.5, 0.5], color='lightgray')
        rs = linspace(-1, 1, 10000)
        y = 0.5 + rs * hyp2f1(0.5, -(m-4)/2, 1.5, rs*rs) / beta(0.5, (m-2)/2)
        plot(rs, y, color='gray', linestyle=':', label='theoretical\nbackground')
        plot([0, 0], [0, 0.5], color='gray', linestyle=':', linewidth=0.5)
        n = len(rs_randomized)
        r = median(rs_randomized)
        plot([r, r], [0, 0.5], color='gray', linestyle='--', linewidth=0.5)
        y = linspace(0, 1, n)
        plot(rs_randomized, y, color='gray', linestyle='--', label='randomized\nsamples')
        n = len(rs_foreground)
        r = median(rs_background)
        plot([r, r], [0, 0.5], color='gray', linewidth=0.5)
        y = linspace(0, 1, n)
        plot(rs_background, y, color='gray', label='randomized\ngenes')
        r = median(rs_foreground)
        plot([r, r], [0, 0.5], color=cm.Set1(k), linewidth=0.5)
        annotate('$r = %.2f$' % r, (r,-0.02), annotation_clip=False, horizontalalignment='center', verticalalignment='top', fontsize=8, color=cm.Set1(k))
        plot(rs_foreground, y, color=cm.Set1(k), label='orthologs')
        xlim(-1, 1)
        ylim(0, 1)
        u, p = mannwhitneyu(rs_background, rs_randomized, alternative='greater')
        print("Gene-randomized background: median = %f; sample-randomized background: median = %f; p-value = %g" % (median(rs_background), median(rs_randomized), p))
        u, p = mannwhitneyu(rs_foreground, rs_background, alternative='greater')
        pvalue_text = make_pvalue_text(p)
        label = '$%s$ vs randomized genes, Mann-Whitney $U$ test' % pvalue_text
        title(label, fontsize=8)
        label = '%s\n($N = %d$)' % (organism, n)
        ylabel(label, color=cm.Set1(k), fontsize=8)
        if organism == 'chicken':
            xticks(fontsize=8)
            xlabel("Pearson's correlation $r$", fontsize=8)
        else:
            xticks([])
        yticks(fontsize=8)
        handles, labels = ax.get_legend_handles_labels()
        legend(handles[::-1], labels[::-1], fontsize=8, frameon=False, labelspacing=1.2, bbox_to_anchor=(1,1))
    if reference == 'human':
        genes = ('HNF4A', 'ELF2', 'FOXO1')
    elif reference == 'mouse':
        genes = ('Hnf4a', 'Elf2', 'Foxo1')
    fig.add_axes([0.08, 0.84, 0.31, 0.12])
    make_panel_example(ppvalues, genes[0])
    fig.add_axes([0.08, 0.67, 0.31, 0.12])
    make_panel_example(ppvalues, genes[1])
    ylabel("CAGE expression level [tpm]", fontsize=8)
    fig.add_axes([0.08, 0.50, 0.31, 0.12])
    make_panel_example(ppvalues, genes[2], True)
    subplots_adjust(left=0.08, right=0.84, bottom=0.04, top=0.96, wspace=0.5, hspace=0.4)
    axes([0.03, 0.01, 0.36, 0.15])
    for k, organism in enumerate(organisms):
        color = cm.Set1(k)
        plot([1.0,2.0],[k,k], color=color, alpha=0.5)
        plot([1.5,],[k,],'o',color=color, markerfacecolor='white', alpha=0.5)
        if organism != reference:
            plot([2.5,3.5],[k,k], color=color, alpha=0.5)
            plot([3.0,],[k,],'o',color=color, alpha=0.5)
        text(4, k, organism, fontsize=8, verticalalignment='center', color=color)
    text(1.5, 5.5, 'conserved\nexpression', horizontalalignment='center', verticalalignment='top', fontsize=8)
    text(3.0, 5.5, 'differentially\nexpressed', horizontalalignment='center', verticalalignment='top', fontsize=8)
    text(4, 5.5, "(compared\nto %s)" % reference, fontsize=8, horizontalalignment='left', verticalalignment='top')
    xticks([])
    yticks([])
    xlim(0.6, 5.5)
    ylim(8,-1)
    if reference == 'human':
        for extension in ("svg", "png"):
            filename = "figure_correlations.%s" % extension
            print("Saving figure as %s" % filename)
            savefig(filename)

def make_figure_go_analysis(go_terms, go_ppvalues, go_ppvalues_combined, source, threshold=12):
    all_celltypes = list(go_ppvalues['mouse'].keys())
    celltypes = []
    colors = []
    extents = {}
    end = 0
    n = 0
    for k, organism in enumerate(organisms):
        if organism == reference:
            continue
        start = end
        for celltype in all_celltypes:
            if celltype in go_ppvalues[organism]:
                celltypes.append(celltype)
                end += 1
                colors.append(cm.Set1(k))
                n += 1
        extents[organism] = (start, end-1)
    goids = [goid for goid in go_ppvalues_combined if abs(go_ppvalues_combined[goid]) > threshold]
    goids = sorted(goids, key = go_ppvalues_combined.get)
    data = []
    for goid in goids:
        row = []
        data.append(row)
        for organism in organisms:
            if organism == reference:
                continue
            for celltype in all_celltypes:
                if celltype in go_ppvalues[organism]:
                    ppvalue = go_ppvalues[organism][celltype].get(goid, 0)
                    row.append(ppvalue)
    data = array(data)
    fig = figure(figsize=(6.4, 8.0))
    n = len(celltypes)
    m = len(goids)
    x = arange(n)
    labels = []
    for celltype in celltypes:
        celltype = celltype.replace('CD4+', '${\\rm CD4^+}$')
        celltype = celltype.replace('CD8+', '${\\rm CD8^+}$')
        celltype = celltype.replace('CD19+', '${\\rm CD19^+}$')
        labels.append(celltype)
    ticks, labels = xticks(x, labels, fontsize=6, rotation=90)
    for label, color in zip(labels, colors):
        label.set_color(color)
    for k, organism in enumerate(organisms):
        if organism not in extents:
            continue
        start, end = extents[organism]
        color = cm.Set1(k)
        plot([start,end], [m+22, m+22], color=color, solid_capstyle='butt', clip_on=False)
        text((start+end)/2, m+22.5, organism, verticalalignment='top', horizontalalignment='center', color=color, fontsize=8)
    if source == 'deseq':
        cmap = 'bwr'
    elif source == 'correlations':
        cmap = 'bwr_r'
    else:
        raise Exception("Unknown source %s" % source)
    heatmap = imshow(data, aspect='auto', cmap=cmap, vmin=-6, vmax=+6)
    yticks(arange(len(goids)), [go_terms[goid] for goid in goids], fontsize=6)
    subplots_adjust(left=0.54, right=0.98, bottom=0.24, top=0.99)
    cbaxes=axes((0.1,0.08,0.35,0.03))
    cb = colorbar(heatmap, cax=cbaxes, orientation='horizontal')
    if source == 'deseq':
        cb.ax.set_title("$p$-value of Gene Ontology term\noverrepresentation ($\\rm sign = +1$)\nor underrepresentation ($\\rm sign = -1$)\namong differentially expressed genes", fontsize=8)
    elif source == 'correlations':
        cb.ax.set_title("$p$-value of higher ($\\rm sign = +1$)\nor lower ($\\rm sign = -1$) Pearson's\ncorrelation across genes", fontsize=8)
    else:
        raise Exception("Unknown source %s" % source)
    cb.set_label('$-\\log_{10}(p) \\times {\\rm sign}$', fontsize=8)
    cb.set_ticks(linspace(-9,9,7))
    cb.ax.tick_params(labelsize=8)
    for extension in ("png", "svg"):
        rootname = "figure_%s_go_heatmap" % source
        if not math.isclose(ppvalue_threshold, 1):
            rootname += "_pvalue_threshold_%.2f" % pow(10, -ppvalue_threshold)
        filename = "%s.%s" % (rootname, extension)
        print("Saving figure as %s" % filename)
        savefig(filename)

def calculate_gene_conservation(ppvalues):
    print("Starting calculate_gene_conservation")
    gene_conservation_pvalues = {}
    ns = {}
    percentages = {}
    k = 0
    n = 0
    chisquare = 0.0
    ancestors = read_gene_conservation(reference)
    groups = ('Bilateria', 'Vertebrata', 'Mammalia')
    for organism in organisms:
        if organism == reference:
            continue
        gene_conservation_pvalues[organism] = {}
        ns[organism] = {}
        percentages[organism] = {}
        for celltype in ppvalues[organism]:
            if organism == 'chicken':
                contingency = zeros((2, 2))
            else:
                contingency = zeros((3, 2))
            print(organism, celltype)
            for gene in ppvalues[organism][celltype]:
                ppvalue = ppvalues[organism][celltype][gene]
                ancestor = ancestors.get(gene)
                if ancestor is None:
                    continue
                if ancestor == 'Bilateria':
                    i = 0
                elif ancestor == 'Vertebrata':
                    i = 1
                elif ancestor == 'Mammalia':
                    i = 2
                    if organism == 'chicken': # may happen due to differences with Ensembl
                        continue
                else:
                    raise Exception
                if abs(ppvalue) > ppvalue_threshold: # Differentially expressed
                    j = 0
                else: # Not differentially expressed
                    j = 1
                contingency[i,j] += 1
            percentages[organism][celltype] = {}
            for group, row in zip(groups, contingency):
                numerator = row[0]
                denominator = sum(row)
                assert denominator > 0
                percentages[organism][celltype][group] = 100.0 * numerator / denominator
            numerator = contingency[:,0]
            denominator = sum(contingency, 1)
            pvalue = likelihood_ratio_test_poisson_regression(numerator, denominator)
            # this is a one-sided p-value
            ppvalue = -log10(pvalue)
            chisquare += ppvalue
            if pvalue < 0.5:
                k += 1
            n += 1
            gene_conservation_pvalues[organism][celltype] = pvalue
            ns[organism][celltype] = sum(contingency)
    chisquare = 2 * chisquare * log(10)
    pvalue = chdtrc(2*n, chisquare)
    print("Fisher combined p-value = %g" % pvalue)
    pvalue = binom_test(k, n, alternative='greater')
    print("Binomial test p-value = %g" % pvalue)
    return percentages, ns, gene_conservation_pvalues

def make_figure_gene_conservation(values, ns, pvalues, source='deseq', enriched=False):
    colors = []
    labels = []
    celltypes = list(values['mouse'].keys())
    groups = ['Bilateria', 'Vertebrata', 'Mammalia']
    n = sum([len(values[organism]) for organism in values])
    x = zeros((n, 3), float)
    x[:,:] = nan
    y = arange(n,0,-1)
    if enriched is False:
        figure(figsize=(8.0,4.2))
        subplots_adjust(bottom=0.13, top=0.88, left=0.34, right=0.69)
    elif enriched is True:
        fig = figure(figsize=(10.0,4.2))
        ax = fig.add_axes([0.272, 0.16, 0.28, 0.75])
    if source == 'deseq':
        if enriched is False:
            labeltext = "Percentage of genes differentially\nexpressed compared to %s (CAGE)" % reference
        elif enriched is True:
            labeltext = "$\\rm{log}_2$(odds ratio) of the number of differentially\nexpressed genes compared to an\nexpression-matched background"
    elif source == 'correlations':
        if enriched is False:
            labeltext = "Pearson's correlation with\n%s CAGE expression data" % reference
        elif enriched is True:
            labeltext = "Difference in squared Pearson's correlation\ncompared to an expression-matched background"
    else:
        raise ValueError("Unexpected source '%s'" % source)
    i = 0
    for organism in values:
        for celltype in values[organism]:
            for j, group in enumerate(values[organism][celltype]):
                x[i, j] = values[organism][celltype][group]
            i += 1
    xmin = x[~isnan(x)].min() - 0.05 * (x[~isnan(x)].max() - x[~isnan(x)].min())
    xmax = x[~isnan(x)].max() + 0.05 * (x[~isnan(x)].max() - x[~isnan(x)].min())
    end = 0
    for k, organism in enumerate(organisms):
        if organism == reference:
            continue
        color = cm.Set1(k)
        start = end
        for celltype in values[organism]:
            colors.append(color)
            celltype = celltype.replace('CD4+', '${\\rm CD4^+}$')
            celltype = celltype.replace('CD8+', '${\\rm CD8^+}$')
            celltype = celltype.replace('CD19+', '${\\rm CD19^+}$')
            labels.append(celltype)
            end += 1
        ys = y[start]
        ye = y[end-1]
        xc = -0.78 * (xmax - xmin) + xmin
        lines = plot([xc,xc], [ys+0.4,ye-0.4], color=color, solid_capstyle='butt', clip_on=False)
        xc = -0.80 * (xmax - xmin) + xmin
        text(xc,(ys+ye)/2, organism, verticalalignment='center', horizontalalignment='right', color=color, fontsize=8)
    xticks(fontsize=8)
    ticks, labels = yticks(y, labels, fontsize=8)
    for label, color in zip(labels, colors):
        label.set_color(color)
    plot([xmin, xmax], [y, y], 'k--', linewidth=0.5, alpha=0.5)
    labels = {'Bilateria':  'Conserved in bilateria',
              'Vertebrata': 'Restricted to vertebrata',
              'Mammalia':   'Restricted to mammalia',
             }
    conservation_colors = {'Bilateria': 'Black',
                           'Vertebrata': 'Brown',
                           'Mammalia': 'Chocolate'}
    meanx = {}
    for i, group in enumerate(groups):
        indices = ~ isnan(x[:,i])
        color = conservation_colors[group]
        label = labels[group]
        scatter(x[indices,i], y[indices], color=color, alpha=0.5, label=label)
        meanx[group] = mean(x[indices, i])
    groups.sort(key=meanx.get)
    xlim(xmin, xmax)
    xlabel(labeltext, fontsize=8)
    legend(bbox_to_anchor=(-0.08,0.01), fontsize=8)
    ylim(0, len(y)+1)
    twinx()
    labels = []
    pvalue_rows = []
    for organism in organisms:
        if organism == reference:
            continue
        for celltype in values[organism]:
            n = ns[organism][celltype]
            if enriched is False:
                pvalue = make_pvalue_text(pvalues[organism][celltype])
                label = '$N = %d; %s$' % (n, pvalue)
            elif enriched is True:
                label= '$N = %d$' % n
                pvalue_row = []
                for group in groups:
                    pvalue = pvalues[organism][celltype].get(group)
                    if pvalue is None:
                        pvalue_text = None
                    else:
                        pvalue_text = make_pvalue_text(pvalue, short=True)
                        pvalue_text = "$%s$" % pvalue_text
                    pvalue_row.append(pvalue_text)
                pvalue_rows.append(pvalue_row)
            labels.append(label)
    ticks, labels = yticks(y, labels, fontsize=8)
    for label, color in zip(labels, colors):
        label.set_color(color)
    ylim(0, len(y)+1)
    if enriched is True:
        ax = fig.add_axes([0.65, 0.16, 0.30, 0.75])
        for i in range(4):
            plot([i, i], [y[0]+2.5, y[-1]-1], color='k', linewidth=0.5, clip_on=False)
        plot([0, 3], [y[0]+1, y[0]+1], color='k', linewidth=0.5, clip_on=False)
        plot([0, 3], [y[0]+2.5, y[0]+2.5], color='k', linewidth=0.5, clip_on=False)
        plot([0, 3], [y[-1]-1, y[-1]-1], color='k', linewidth=0.5, clip_on=False)
        for i, pvalue_row in enumerate(pvalue_rows):
            color = colors[i]
            for x, pvalue_text in zip([0.5, 1.5, 2.5], pvalue_row):
                if pvalue_text is not None:
                    text(x, y[i], pvalue_text, fontsize=8, color=color, horizontalalignment='center', verticalalignment='center')
        colors = [conservation_colors[group] for group in groups]
        scatter([0.5, 1.5, 2.5], [y[0]+1.75]*3, color=colors, alpha=0.5, clip_on=False)
        if source == 'deseq':
            label = "$p$-value, Fisher's exact test"
        elif source == 'correlations':
            label = "$p$-value calculated using the Fisher $Z$ transformation"
        else:
            raise Exception("Unknown source %s" % source)
        text(1.5, y[0]+2.75, label, fontsize=8,
             horizontalalignment='center', verticalalignment='bottom')
        xlim(0, 3)
        ylim(0, len(y)+1)
        axis('off')
    if reference == 'human':
        rootname = "figure_%s_gene" % source
        if enriched is True:
            rootname += "_enrichment"
        if not math.isclose(ppvalue_threshold, 1):
            rootname += "_pvalue_threshold_%.2f" % pow(10, -ppvalue_threshold)
        for extension in ("png", "svg"):
            filename = "%s.%s" % (rootname, extension)
            print("Saving figure as %s" % filename)
            savefig(filename)

def calculate_gene_conservation_enrichment(ppvalues, reference_tpms, organism_tpms):
    print("Starting calculate_gene_conservation_enrichment")
    ancestors = read_gene_conservation(reference)
    groups = ('Bilateria', 'Vertebrata', 'Mammalia')
    logratios = {}
    ns = {}
    gene_conservation_pvalues_matched = {}
    for k, organism in enumerate(organisms):
        if organism == reference:
            continue
        logratios[organism] = {}
        ns[organism] = {}
        gene_conservation_pvalues_matched[organism] = {}
        for celltype in ppvalues[organism]:
            print(organism, celltype)
            ns[organism][celltype] = 0
            logratios[organism][celltype] = {}
            gene_conservation_pvalues_matched[organism][celltype] = {}
            tpms = [[], [], []]
            de = [[], [], []]
            for gene in ppvalues[organism][celltype]:
                organism_tpm = organism_tpms[organism][celltype][gene]
                reference_tpm = reference_tpms[organism][celltype][gene]
                tpm = (organism_tpm + reference_tpm) / 2.0
                ppvalue = ppvalues[organism][celltype][gene]
                ancestor = ancestors.get(gene)
                if ancestor is None:
                    continue
                if ancestor == 'Bilateria':
                    i = 0
                elif ancestor == 'Vertebrata':
                    i = 1
                elif ancestor == 'Mammalia':
                    i = 2
                    if organism == 'chicken': # may happen due to differences with Ensembl
                        continue
                else:
                    raise Exception
                if abs(ppvalue) > ppvalue_threshold:
                    flag = 1
                else:
                    flag = 0
                tpms[i].append(tpm)
                de[i].append(flag)
                ns[organism][celltype] += 1
            for i in [0, 1, 2]:
                foreground_tpms = []
                foreground_de = []
                background_tpms = []
                background_de = []
                for j in [0, 1, 2]:
                    if j == i:
                        foreground_tpms.extend(tpms[j])
                        foreground_de.extend(de[j])
                    else:
                        background_tpms.extend(tpms[j])
                        background_de.extend(de[j])
                foreground_tpms = array(foreground_tpms, float)
                foreground_de = array(foreground_de, int)
                background_tpms = array(background_tpms, float)
                background_de = array(background_de, int)
                contingency = zeros((2,2), int)
                for tpm, flag in zip(foreground_tpms, foreground_de):
                    if flag:
                        contingency[0,0] += 1
                    else:
                        contingency[0,1] += 1
                    indices = argsort(abs(tpm-background_tpms))
                    for flag in background_de[indices[:10]]:
                        if flag:
                            contingency[1,0] += 1
                        else:
                            contingency[1,1] += 1
                group = groups[i]
                if sum(contingency) > 0:
                    oddsratio, pvalue = fisher_exact(contingency)
                    logratio = log2(oddsratio)
                    assert not isnan(pvalue)
                    assert not isnan(logratio)
                else:
                    pvalue = None
                    logratio = None
                logratios[organism][celltype][group] = logratio
                gene_conservation_pvalues_matched[organism][celltype][group] = pvalue
    return logratios, ns, gene_conservation_pvalues_matched

def make_supplementary_table_degenes(organisms, celltypes, reference_tpms, organism_tpms, log2fcs, ppvalues):
    letters = "ABCDE"
    boldfont = Font(bold=True)
    right_alignment = Alignment(horizontal='right')
    workbook = Workbook()
    i = 0
    for organism in organisms:
        if organism == reference:
            continue
        for celltype in celltypes:
            if celltype not in ppvalues[organism]:
                continue
            title = "TableS2%c" % string.ascii_lowercase[i]
            if i == 0:
                worksheet = workbook.active
                worksheet.title = title
            else:
                worksheet = workbook.create_sheet(title)
            worksheet['A1'] = "Differential gene expression analysis, %s vs %s, %s" % (organism, reference, celltype)
            worksheet['A1'].font = boldfont
            row = 2
            words = ("gene",
                     "tpm, %s, %s" % (reference, celltype),
                     "tpm, %s, %s" % (organism, celltype),
                     "log2(foldchange)",
                     "-log10(pvalue)*sign")
            for letter, word in zip(letters, words):
                key = letter + str(row)
                worksheet[key] = word
                worksheet[key].font = boldfont
            row += 1
            for gene in sorted(ppvalues[organism][celltype]):
                ppvalue = float(ppvalues[organism][celltype][gene])
                reference_tpm = float(reference_tpms[organism][celltype][gene])
                organism_tpm = float(organism_tpms[organism][celltype][gene])
                log2fc = float(log2fcs[organism][celltype][gene])
                words = (gene, reference_tpm, organism_tpm, log2fc, ppvalue)
                for letter, word in zip(letters, words):
                    key = letter + str(row)
                    worksheet[key] = word
                    if letter != 'A':
                        worksheet[key].number_format = "0.00"
                row += 1
            i += 1
            for letter, column in zip(letters, worksheet.columns):
                length = max(len(str(cell.value)) for cell in column)
                worksheet.column_dimensions[letter].width = length
    if reference == 'human':
        filename = "TableS2.xlsx"
    else:
        filename = "TableS2_%s.xlsx" % reference
    print("Writing tables of differentially expressed genes to %s" % filename)
    workbook.save(filename)

def make_supplementary_table_go(organisms, go_terms, go_ppvalues_deseq, go_ppvalues_correlations):
    celltypes = list(go_ppvalues_deseq['mouse'].keys())
    letters = "ABCD"
    boldfont = Font(bold=True)
    right_alignment = Alignment(horizontal='right')
    workbook = Workbook()
    i = 0
    for organism in organisms:
        if organism == reference:
            continue
        for celltype in celltypes:
            if celltype not in go_ppvalues[organism]:
                continue
            title = "TableS3%c" % string.ascii_lowercase[i]
            if i == 0:
                worksheet = workbook.active
                worksheet.title = title
            else:
                worksheet = workbook.create_sheet(title)
            worksheet['A1'] = "Gene Ontology analysis, %s vs %s, %s" % (organism, reference, celltype)
            worksheet['A1'].font = boldfont
            row = 2
            words = ("GO ID",
                     "GO term",
                     "-log10(pvalue)*sign, differential expression analysis",
                     "-log10(pvalue)*sign, correlation analysis",
                    )
            for letter, word in zip(letters, words):
                key = letter + str(row)
                worksheet[key] = word
                worksheet[key].font = boldfont
            row += 1
            for goid in sorted(go_ppvalues[organism][celltype]):
                go_term = go_terms[goid]
                ppvalue_deseq = float(go_ppvalues_deseq[organism][celltype][goid])
                ppvalue_correlations = float(go_ppvalues_correlations[organism][celltype][goid])
                words = (goid, go_term, ppvalue_deseq, ppvalue_correlations)
                for letter, word in zip(letters, words):
                    key = letter + str(row)
                    worksheet[key] = word
                    if letter in ('C', 'D'):
                        worksheet[key].number_format = "0.00"
                row += 1
            i += 1
            for letter, column in zip(letters, worksheet.columns):
                length = max(len(str(cell.value)) for cell in column)
                worksheet.column_dimensions[letter].width = length
    filename = "TableS3.xlsx"
    print("Writing Gene Ontology tables to %s" % filename)
    workbook.save(filename)

def read_conserved_promoters(organism):
    conserved_promoters = []
    filename = "cage.human.human_%s.liftOver.%s.bed" % (organism, organism)
    print("Reading %s" % filename)
    handle = open(filename)
    lines = pybedtools.BedTool(handle)
    for line in lines:
        gene = line.name
        conserved_promoters.append(gene)
    handle.close()
    return conserved_promoters

def calculate_promoter_conservation(ppvalues):
    print("Starting calculate_promoter_conservation")
    promoter_conservation_pvalues = {}
    ns = {}
    percentages = {}
    k = 0
    n = 0
    chisquare = 0.0
    groups = ('Conserved', 'Not conserved')
    for organism in organisms:
        if organism == reference:
            continue
        promoter_conservation_pvalues[organism] = {}
        ns[organism] = {}
        percentages[organism] = {}
        conserved_promoters = read_conserved_promoters(organism)
        for celltype in ppvalues[organism]:
            contingency = zeros((2, 2))
            print(organism, celltype)
            for gene in ppvalues[organism][celltype]:
                ppvalue = ppvalues[organism][celltype][gene]
                if gene in conserved_promoters:
                    i = 0
                else:
                    i = 1
                if abs(ppvalue) > ppvalue_threshold: # Differentially expressed
                    j = 0
                else: # Not differentially expressed
                    j = 1
                contingency[i,j] += 1
            percentages[organism][celltype] = {}
            for group, row in zip(groups, contingency):
                numerator = row[0]
                denominator = sum(row)
                assert denominator > 0
                percentages[organism][celltype][group] = 100.0 * numerator / denominator
            oddsratio, pvalue = fisher_exact(contingency)
            pvalue /= 2.0  # one-sided p-value
            if oddsratio > 1:
                pvalue = 1.0 - pvalue
            else:
                k += 1
            n += 1
            ppvalue = -log10(pvalue)
            chisquare += ppvalue
            promoter_conservation_pvalues[organism][celltype] = pvalue
            ns[organism][celltype] = sum(contingency)
    chisquare = 2 * chisquare * log(10)
    pvalue = chdtrc(2*n, chisquare)
    print("Fisher combined p-value = %g" % pvalue)
    pvalue = binom_test(k, n, alternative='greater')
    print("Binomial test p-value = %g" % pvalue)
    return percentages, ns, promoter_conservation_pvalues
                
def make_figure_promoter_conservation(values, ns, pvalues, source='deseq', enriched=False):
    colors = []
    labels = []
    celltypes = list(values['mouse'].keys())
    groups = ['Conserved', 'Not conserved']
    n = sum([len(values[organism]) for organism in values])
    x = zeros((n, 2), float)
    x[:,:] = nan
    if enriched is False:
        figure(figsize=(8.0,4.5))
        subplots_adjust(bottom=0.15, top=0.85, left=0.34, right=0.69)
    elif enriched is True:
        fig = figure(figsize=(10.0,4.5))
        ax = fig.add_axes([0.272, 0.15, 0.28, 0.70])
    y = arange(n,0,-1)
    if source == 'deseq':
        if enriched is False:
            labeltext = "Percentage of genes differentially\nexpressed compared to %s (CAGE)" % reference
        elif enriched is True:
            labeltext = "$\\rm{log}_2$(odds ratio) of the number of differentially\nexpressed genes compared to an\nexpression-matched background"
    elif source == 'correlations':
        if enriched is False:
            labeltext = "Pearson's correlation with\n%s CAGE expression data" % reference
        elif enriched is True:
            labeltext = "Difference in squared Pearson's correlation\ncompared to an expression-matched background"
    else:
        raise ValueError("Unexpected source '%s'" % source)
    i = 0
    for organism in values:
        for celltype in values[organism]:
            for j, group in enumerate(values[organism][celltype]):
                x[i, j] = values[organism][celltype][group]
            i += 1
    xmin = x.min() - 0.05 * (x.max() - x.min())
    xmax = x.max() + 0.05 * (x.max() - x.min())
    end = 0
    for k, organism in enumerate(organisms):
        if organism == reference:
            continue
        color = cm.Set1(k)
        start = end
        for celltype in values[organism]:
            colors.append(color)
            celltype = celltype.replace('CD4+', '${\\rm CD4^+}$')
            celltype = celltype.replace('CD8+', '${\\rm CD8^+}$')
            celltype = celltype.replace('CD19+', '${\\rm CD19^+}$')
            labels.append(celltype)
            end += 1
        ys = y[start]
        ye = y[end-1]
        xc = -0.78 * (xmax - xmin) + xmin
        lines = plot([xc,xc], [ys+0.4,ye-0.4], color=color, solid_capstyle='butt', clip_on=False)
        xc = -0.80 * (xmax - xmin) + xmin
        text(xc,(ys+ye)/2, organism, verticalalignment='center', horizontalalignment='right', color=color, fontsize=8)
    xticks(fontsize=8)
    ticks, labels = yticks(y, labels, fontsize=8)
    for label, color in zip(labels, colors):
        label.set_color(color)
    plot([xmin, xmax], [y, y], 'k--', linewidth=0.5, alpha=0.5)
    labels = {'Conserved': 'dominant promoter has an orthologous\ngenomic region in human',
              'Not conserved': 'dominant promoter has no orthologous\ngenomic region in human',
             }
    conservation_colors = {'Conserved': 'crimson', 'Not conserved': 'lightsalmon'}
    meanx = {}
    for i, group in enumerate(groups):
        indices = ~ isnan(x[:,i])
        color = conservation_colors[group]
        label = labels[group]
        scatter(x[indices,i], y[indices], color=color, alpha=0.5, label=label)
        meanx[group] = mean(x[indices, i])
    groups.sort(key=meanx.get)
    xlim(xmin, xmax)
    xlabel(labeltext, fontsize=8)
    legend(bbox_to_anchor=(0.0, 0.01), fontsize=8)
    ylim(0, len(y)+1)
    twinx()
    labels = []
    pvalue_rows = []
    for organism in organisms:
        if organism == reference:
            continue
        for celltype in values[organism]:
            n = ns[organism][celltype]
            if enriched is False:
                pvalue = make_pvalue_text(pvalues[organism][celltype])
                label = '$N = %d; %s$' % (n, pvalue)
            elif enriched is True:
                label= '$N = %d$' % n
                pvalue_row = []
                for group in groups:
                    pvalue = pvalues[organism][celltype].get(group)
                    if pvalue is None:
                        pvalue_text = None
                    else:
                        pvalue_text = make_pvalue_text(pvalue, short=True)
                        pvalue_text = "$%s$" % pvalue_text
                    pvalue_row.append(pvalue_text)
                pvalue_rows.append(pvalue_row)
            labels.append(label)
    ticks, labels = yticks(y, labels, fontsize=8)
    for label, color in zip(labels, colors):
        label.set_color(color)
    ylim(0, len(y)+1)
    if enriched is True:
        ax = fig.add_axes([0.65, 0.15, 0.20, 0.70])
        for i in range(3):
            plot([i, i], [y[0]+2.5, y[-1]-1], color='k', linewidth=0.5, clip_on=False)
        plot([0, 2], [y[0]+1, y[0]+1], color='k', linewidth=0.5, clip_on=False)
        plot([0, 2], [y[0]+2.5, y[0]+2.5], color='k', linewidth=0.5, clip_on=False)
        plot([0, 2], [y[-1]-1, y[-1]-1], color='k', linewidth=0.5, clip_on=False)
        for i, pvalue_row in enumerate(pvalue_rows):
            color = colors[i]
            for x, pvalue_text in zip([0.5, 1.5], pvalue_row):
                if pvalue_text is not None:
                    text(x, y[i], pvalue_text, fontsize=8, color=color, horizontalalignment='center', verticalalignment='center')
        colors = [conservation_colors[group] for group in groups]
        scatter([0.5, 1.5], [y[0]+1.75]*2, color=colors, alpha=0.5, clip_on=False)
        if source == 'deseq':
            label = "$p$-value, Fisher's exact test"
        elif source == 'correlations':
            label = "$p$-value calculated using\nthe Fisher $Z$ transformation"
        else:
            raise Exception("Unknown source %s" % source)
        text(1.0, y[0]+2.75, label, fontsize=8,
             horizontalalignment='center', verticalalignment='bottom')
        xlim(0, 2)
        ylim(0, len(y)+1)
        axis('off')
    if reference == 'human':
        rootname = "figure_%s_promoter" % source
        if enriched is True:
            rootname += "_enrichment"
        if not math.isclose(ppvalue_threshold, 1):
            rootname += "_pvalue_threshold_%.2f" % pow(10, -ppvalue_threshold)
        for extension in ("png", "svg"):
            filename = "%s.%s" % (rootname, extension)
            print("Saving figure as %s" % filename)
            savefig(filename)

def calculate_promoter_conservation_enrichment(ppvalues, reference_tpms, organism_tpms):
    print("Starting calculate_promoter_conservation_enrichment")
    groups = ("Conserved", "Not conserved")
    logratios = {}
    ns = {}
    promoter_conservation_pvalues_matched = {}
    for k, organism in enumerate(organisms):
        if organism == reference:
            continue
        logratios[organism] = {}
        ns[organism] = {}
        promoter_conservation_pvalues_matched[organism] = {}
        conserved_promoters = read_conserved_promoters(organism)
        for celltype in ppvalues[organism]:
            print(organism, celltype)
            ns[organism][celltype] = 0
            logratios[organism][celltype] = {}
            promoter_conservation_pvalues_matched[organism][celltype] = {}
            tpms = [[], []]
            de = [[], []]
            for gene in ppvalues[organism][celltype]:
                organism_tpm = organism_tpms[organism][celltype][gene]
                reference_tpm = reference_tpms[organism][celltype][gene]
                tpm = (organism_tpm + reference_tpm) / 2.0
                ppvalue = ppvalues[organism][celltype][gene]
                if gene in conserved_promoters:
                    i = 0
                else:
                    i = 1
                if abs(ppvalue) > ppvalue_threshold:
                    flag = 1
                else:
                    flag = 0
                tpms[i].append(tpm)
                de[i].append(flag)
                ns[organism][celltype] += 1
            for i in [0, 1]:
                foreground_tpms = []
                foreground_de = []
                background_tpms = []
                background_de = []
                for j in [0, 1]:
                    if j == i:
                        foreground_tpms.extend(tpms[j])
                        foreground_de.extend(de[j])
                    else:
                        background_tpms.extend(tpms[j])
                        background_de.extend(de[j])
                foreground_tpms = array(foreground_tpms, float)
                foreground_de = array(foreground_de, int)
                background_tpms = array(background_tpms, float)
                background_de = array(background_de, int)
                contingency = zeros((2,2))
                for tpm, flag in zip(foreground_tpms, foreground_de):
                    if flag:
                        contingency[0,0] += 1
                    else:
                        contingency[0,1] += 1
                    indices = argsort(abs(tpm-background_tpms))
                    for flag in background_de[indices[:10]]:
                        if flag:
                            contingency[1,0] += 1
                        else:
                            contingency[1,1] += 1
                oddsratio, pvalue = fisher_exact(contingency)  # two-sided pvalue
                group = groups[i]
                logratios[organism][celltype][group] = log2(oddsratio)
                promoter_conservation_pvalues_matched[organism][celltype][group] = pvalue
    return logratios, ns, promoter_conservation_pvalues_matched

def find_overlapping_orthologous_promoters(organism):
    names = []
    filename = "cage.human.human_%s.liftOver.%s.bed" % (organism, organism)
    print("Reading %s" % filename)
    liftover = pybedtools.BedTool(filename)
    filename = "cage.%s.human_%s.bed" % (organism, organism)
    print("Reading %s" % filename)
    promoters = pybedtools.BedTool(filename)
    overlap = promoters.window(liftover, l=1000, r=1000, sm=True)
    for line in overlap:
        fields = line.fields
        assert len(fields) == 12
        promoter = pybedtools.create_interval_from_list(fields[:6])
        ortholog = pybedtools.create_interval_from_list(fields[6:])
        if promoter.name == ortholog.name:
            names.append(promoter.name)
    n1 = len(promoters)
    n2 = len(liftover)
    n3 = len(names)
    print("Number of promoters: %d" % n1)
    print("Number of promoters lifted over: %d" % n2)
    print("Number of overlapping orthologous promoters: %d" % n3)
    return (n1, n2, n3)

def make_figure_promoter_overlap():
    y1 = []
    y2 = []
    y3 = []
    colors = []
    labels = []
    for k, organism in enumerate(organisms):
        if organism == reference:
            continue
        n1, n2, n3 = find_overlapping_orthologous_promoters(organism)
        orthologous = n3
        not_orthologous = n2 - n3
        failed_liftover = n1 - n2
        y1.append(failed_liftover)
        y2.append(not_orthologous)
        y3.append(orthologous)
        label = '%s\n($N =$\n$%d$)' % (organism, n1)
        labels.append(label)
        colors.append(cm.Set1(k))
        percentage = 100.0 * (orthologous + not_orthologous) / (orthologous + not_orthologous + failed_liftover)
        print("%s: fraction of promoters that were lifted over: %.1f%%" % (organism, percentage))
        percentage = 100.0 * orthologous / (orthologous + not_orthologous + failed_liftover)
        print("%s: fraction of promoters that are orthologous: %.1f%%" % (organism, percentage))
        percentage = 100.0 * orthologous / (orthologous + not_orthologous)
        print("%s: fraction of liftover promoters that are orthologous: %.1f%%" % (organism, percentage))
    y = array([y1, y2, y3], float)
    y /= sum(y, 0)
    y *= 100
    x = arange(4)
    figure(figsize=(6,2))
    conservation_colors = ('crimson', 'lightsalmon')
    bar(x, y[2], color=conservation_colors[0], alpha=0.5, edgecolor='k', hatch='////', label='genomic region containing the dominant\npromoter is orthologous to the genomic region\ncontaining the dominant promoter in human')
    bar(x, y[1], bottom=y[2], color=conservation_colors[0], alpha=0.5, edgecolor='k', label='genomic region containing the dominant\npromoter is orthologous to a different\nregion of the human genome')
    bar(x, y[0], bottom=y[1]+y[2], color=conservation_colors[1], alpha=0.5, edgecolor='k', label='genomic region containing the dominant\npromoter has no orthologous genomic region\nin the human genome')
    ticks, labels = xticks(x, labels, fontsize=8)
    for label, color in zip(labels, colors):
        label.set_color(color)
    yticks(fontsize=8)
    ylabel("Percentage of genes", fontsize=8)
    subplots_adjust(left=0.1, right=0.45, bottom=0.25, top=0.99)
    legend(fontsize=8, bbox_to_anchor=(1.1, 1.0))
    for extension in ("png", "svg"):
        filename = 'figure_promoter_orthologs.%s' % extension
        print("Saving figure as %s" % filename)
        savefig(filename)

def perform_deseq_analysis():
    ppvalues = {}
    reference_tpms = {}
    organism_tpms = {}
    log2fcs = {}
    for organism in organisms:
        if organism == reference:
            continue
        print("Analyzing %s against %s" % (reference, organism))
        genes = {}
        counts = {}
        celltypes = {}
        reference_tpms[organism] = {}
        organism_tpms[organism] = {}
        log2fcs[organism] = {}
        genes[reference], counts[reference] = read_expression(organism, reference)
        genes[organism], counts[organism] = read_expression(organism, organism)
        assert genes[reference] == genes[organism]
        genes = genes[reference]
        celltypes = list(counts[reference].keys())
        if (reference == 'human' and organism == 'mouse') or (reference == 'mouse' and organism == 'human'):
            all_celltypes = celltypes
        ppvalues[organism] = {}
        for celltype in celltypes:
            total = sum(counts[organism][celltype], 0)
            tpms = 1.e6 * counts[organism][celltype] / total
            flags = (mean(tpms, 1) > tpm_threshold)
            tpms = mean(tpms, 1)
            organism_tpms[organism][celltype] = dict(zip(genes, tpms))
            total = sum(counts[reference][celltype], 0)
            tpms = 1.e6 * counts[reference][celltype] / total
            flags |= (mean(tpms, 1) > tpm_threshold)
            tpms = mean(tpms, 1)
            categories, data = select_comparison(celltype, counts, organism)
            data = data[flags,:]
            selected_genes = [gene for gene, flag in zip(genes, flags) if flag]
            tpms = tpms[flags]
            basemeans, log2fc_values, pvalues, padjs = run_deseq(organism, categories, data)
            reference_tpms[organism][celltype] = {}
            ppvalues[organism][celltype] = {}
            log2fcs[organism][celltype] = {}
            for gene, tpm, log2fc, padj in zip(selected_genes, tpms, log2fc_values, padjs):
                assert gene not in ppvalues[organism][celltype]
                assert not isnan(log2fc)
                if isnan(padj):
                    # flagged as outlier by DESeq, or removed by independent filtering by DESeq
                    continue
                reference_tpms[organism][celltype][gene] = tpm
                ppvalue = -log10(padj) * sign(log2fc)
                ppvalues[organism][celltype][gene] = ppvalue
                log2fcs[organism][celltype][gene] = log2fc
    make_supplementary_table_degenes(organisms, all_celltypes, reference_tpms, organism_tpms, log2fcs, ppvalues)
    return reference_tpms, organism_tpms, ppvalues

def perform_ttest_analysis(ppvalues_deseq):
    from scipy.stats import distributions
    ppvalues = {}
    for organism in organisms:
        if organism == reference:
            continue
        print("Analyzing %s against %s" % (reference, organism))
        genes = {}
        counts = {}
        genes[reference], counts[reference] = read_expression(organism, reference)
        genes[organism], counts[organism] = read_expression(organism, organism)
        assert genes[reference] == genes[organism]
        genes = genes[reference]
        celltypes = list(counts[reference].keys())
        ppvalues[organism] = {}
        for celltype in celltypes:
            total = sum(counts[reference][celltype], 0)
            reference_tpms = 1.e6 * counts[reference][celltype] / total
            flags = (reference_tpms.max(1) > tpm_threshold)
            total = sum(counts[organism][celltype], 0)
            organism_tpms = 1.e6 * counts[organism][celltype] / total
            flags |= (organism_tpms.max(1) > tpm_threshold)
            ppvalues[organism][celltype] = {}
            if len(total) == 1:
                for gene, flag, reference_tpm, organism_tpm in zip(genes, flags, reference_tpms, organism_tpms):
                    assert gene not in ppvalues[organism][celltype]
                    if not flag:
                        assert gene not in ppvalues_deseq[organism][celltype]
                        continue
                    if gene not in ppvalues_deseq[organism][celltype]:
                        # Then deseq flagged the gene as an outlier, or
                        # the gene was removed during independent filtering by deseq.
                        continue
                    n1 = len(reference_tpm)
                    n2 = len(organism_tpm)
                    assert n2 == 1
                    df = n1 - 1
                    v1 = var(reference_tpm, ddof=1)
                    denom = sqrt(v1) * sqrt(1/n1 + 1/n2)
                    mean1 = mean(reference_tpm)
                    mean2 = mean(organism_tpm)
                    with errstate(divide='ignore', invalid='ignore'):
                        statistic = divide(mean1-mean2, denom)
                    pvalue = distributions.t.sf(abs(statistic), df) * 2  # use np.abs to get upper tail
                    pvalue += 1.e-200
                    ppvalue = -log10(pvalue) * sign(statistic)
                    ppvalues[organism][celltype][gene] = ppvalue
            else:
                for gene, flag, reference_tpm, organism_tpm in zip(genes, flags, reference_tpms, organism_tpms):
                    assert gene not in ppvalues[organism][celltype]
                    if not flag:
                        continue
                    statistic, pvalue = ttest_ind(reference_tpm, organism_tpm)
                    # DESeq2 uses padj
                    pvalue += 1.e-200
                    ppvalue = -log10(pvalue) * sign(statistic)
                    ppvalues[organism][celltype][gene] = ppvalue
    return ppvalues

def perform_go_analysis(ppvalues, reference_tpms, organism_tpms):
    go_terms = read_geneontology_terms()
    go_ppvalues = {}
    go_chisq_positive = {}
    go_chisq_negative = {}
    for goid in go_terms:
        go_chisq_positive[goid] = 0
        go_chisq_negative[goid] = 0
    n = 0
    go_genes = read_geneontology_genes()
    for organism in organisms:
        if organism == reference:
            continue
        go_ppvalues[organism] = {}
        for celltype in ppvalues[organism]:
            print("Analyzing GO enrichment for %s %s" % (organism, celltype))
            n += 1
            foreground = []
            background = []
            genes = list(ppvalues[organism][celltype])
            tpms = []
            for gene in genes:
                reference_tpm = reference_tpms[organism][celltype][gene]
                organism_tpm = organism_tpms[organism][celltype][gene]
                tpm = (organism_tpm + reference_tpm) / 2.0
                tpms.append(tpm)
            tpms = array(tpms)
            for gene in ppvalues[organism][celltype]:
                reference_tpm = reference_tpms[organism][celltype][gene]
                organism_tpm = organism_tpms[organism][celltype][gene]
                tpm = (organism_tpm + reference_tpm) / 2.0
                ppvalue = ppvalues[organism][celltype][gene]
                if abs(ppvalue) < ppvalue_threshold:
                    continue
                foreground.append(gene)
                differences = abs(tpm-tpms)
                indices = argsort(differences)
                m = 0
                for index in indices:
                    if genes[index] == gene:
                        continue
                    background.append(genes[index])
                    m += 1
                    if m==10:
                        break
            foreground = set(foreground)
            background = set(background)
            background = background.difference(foreground)
            go_ppvalues[organism][celltype] = {}
            genes = set(genes)
            for goid in go_terms:
                if goid not in go_genes:
                    continue
                go_genes_goid = genes.intersection(go_genes[goid])
                if len(go_genes_goid) < 10:
                    continue
                contingency = zeros((2,2), int)
                contingency[0,0] = len(foreground.intersection(go_genes_goid))
                contingency[0,1] = len(foreground) - contingency[0,0]
                contingency[1,0] = len(background.intersection(go_genes_goid))
                contingency[1,1] = len(background) - contingency[1,0]
                oddsratio, pvalue = fisher_exact(contingency)
                ppvalue = -log10(pvalue)
                if oddsratio >= 1:
                    go_chisq_positive[goid] += -2 * log(0.5*pvalue)
                    go_chisq_negative[goid] += -2 * log(1-0.5*pvalue)
                else:
                    go_chisq_negative[goid] += -2 * log(0.5*pvalue)
                    go_chisq_positive[goid] += -2 * log(1-0.5*pvalue)
                    ppvalue = -ppvalue
                go_ppvalues[organism][celltype][goid] = ppvalue
    go_ppvalues_combined = {}
    for goid in go_terms:
        if go_chisq_positive[goid] > go_chisq_negative[goid]:
            pvalue = 2 * chdtrc(2*n, go_chisq_positive[goid]) # return to two-sided
            go_ppvalues_combined[goid] = -log10(pvalue)
        else:
            pvalue = 2 * chdtrc(2*n, go_chisq_negative[goid]) # return to two-sided
            go_ppvalues_combined[goid] = log10(pvalue)
    return go_terms, go_ppvalues, go_ppvalues_combined

def make_figure_deseq_ttest_comparison(ppvalues, ppvalues_ttest):
    offsetwidth = 0.15
    offsetheight = 0.07
    panelwidth = 0.27
    panelheight = 0.1
    spacewidth = 0.01
    spaceheight = 0.015
    fig = figure(figsize=(6,10))
    ax = fig.add_axes([offsetwidth, offsetheight, 3*panelwidth+2*spacewidth, 8*panelheight+7*spaceheight])
    ax.spines['top'].set_color('none')
    ax.spines['bottom'].set_color('none')
    ax.spines['left'].set_color('none')
    ax.spines['right'].set_color('none')
    ax.tick_params(labelcolor='w', top=False, bottom=False, left=False, right=False)
    xlabel("DESeq, $-^{10}\\log(p) \\times {\\rm sign}$")
    ylabel("Student $t$-test, $-^{10}\\log(p) \\times {\\rm sign}$", labelpad=24)
    filename = "table_deseq_ttest.txt"
    print("Writing table to %s" % filename)
    handle = open(filename, 'w')
    line = "Organism\tcell type\tN\tSpearman correlation, DESeq vs t-test\tDE in both [%]\tNot DE in both [%]\tDE in DESeq only [%]\tDE in t-test only [%]\tDE with opposite signs [%]\n"
    handle.write(line)
    row = 0
    column = 0
    for k, organism in enumerate(organisms):
        if organism == reference:
            continue
        color = cm.Set1(k)
        for celltype in ppvalues[organism]:
            x = []
            y = []
            counts = zeros((3,3), int)
            for gene in ppvalues[organism][celltype]:
                xx = ppvalues[organism][celltype][gene]
                yy = ppvalues_ttest[organism][celltype][gene]
                x.append(xx)
                y.append(yy)
                if xx > ppvalue_threshold: ii = 0
                elif xx > -ppvalue_threshold: ii = 1
                else: ii = 2
                if yy > ppvalue_threshold: jj = 0
                elif yy > -ppvalue_threshold: jj = 1
                else: jj = 2
                counts[ii,jj] += 1
            x = array(x)
            y = array(y)
            r, p = spearmanr(x, y)
            ax = fig.add_axes([offsetwidth+column*(panelwidth+spacewidth), offsetheight+7*panelheight+7*spaceheight-row*(panelheight+spaceheight), panelwidth, panelheight])
            if column == 0:
                yticks(fontsize=8)
                ylabel(organism, color=color)
            else:
                yticks([])
            if row == 7:
                xticks(fontsize=8)
            else:
                xticks([])
            scatter(x, y, s=1, alpha=0.1, color=color)
            if celltype == 'Granulocyte Macrophage Progenitor':
                name = 'Granulocyte Macrophage\nProgenitor'
            elif celltype == 'Hepatic Sinusoidal Endothelial Cells':
                name = 'Hepatic Sinusoidal\nEndothelial Cells'
            elif celltype == 'Hepatic Stellate Cells (lipocyte)':
                name = 'Hepatic Stellate\nCells (lipocyte)'
            else:
                name = celltype
                name = name.replace('CD4+', '${\\rm CD4^+}$')
                name = name.replace('CD8+', '${\\rm CD8^+}$')
                name = name.replace('CD19+', '${\\rm CD19^+}$')
            text(0, 9.5, name, verticalalignment='top', horizontalalignment='center', fontsize=8, color=color)
            line = "%s\t%s\t%d\t%.3f\t%.1f%%\t%.1f%%\t%.1f%%\t%.1f%%\t%.1f%%\n" % (
                    organism,
                    celltype,
                    sum(counts),
                    r,
                    100.0 * (counts[0,0]+counts[2,2]) / sum(counts),
                    100.0 * counts[1,1] / sum(counts),
                    100.0 * (counts[0,1]+counts[2,1]) / sum(counts),
                    100.0 * (counts[1,0]+counts[1,2]) / sum(counts),
                    100.0 * (counts[2,0]+counts[0,2]) / sum(counts),)
            handle.write(line)
            xlim(-25, +25)
            ylim(-10, +10)
            column += 1
            if column == 3:
                row += 1
                column = 0
    handle.close()
    for extension in ("png", "svg"):
        filename = "figure_deseq_ttest.%s" % extension
        print("Writing figure to %s" % filename)
        savefig(filename)

def analyze_expression_matched_correlations_transformed(tpm1, tpm2, indices, all_indices, data1, data2):
    n = len(indices)
    tpm1_foreground = tpm1[indices]
    tpm2_foreground = tpm2[indices]
    tpm_foreground = 0.5 * (tpm1_foreground + tpm2_foreground)
    data1_foreground = data1[indices]
    data2_foreground = data2[indices]
    indices = list(all_indices.difference(indices))
    tpm1_background = tpm1[indices]
    tpm2_background = tpm2[indices]
    data1_background = data1[indices]
    data2_background = data2[indices]
    tpm_background = 0.5 * (tpm1_background + tpm2_background)
    indices = argsort(tpm_background)
    tpm1_background = tpm1_background[indices]
    tpm2_background = tpm2_background[indices]
    data1_background = data1_background[indices]
    data2_background = data2_background[indices]
    tpm_background = 0.5 * (tpm1_background + tpm2_background)
    right = searchsorted(tpm_background, tpm_foreground)
    left = right - 1
    left = clip(left, 0, None)
    right = clip(right, None, len(tpm_background)-1)
    left_difference = tpm_foreground - tpm_background[left]
    right_difference = tpm_background[right] - tpm_foreground
    index = where(left_difference < right_difference, left, right)
    tpm1_matched = tpm1_background[index]
    tpm2_matched = tpm2_background[index]
    data1_matched = data1_background[index]
    data2_matched = data2_background[index]
    r_foreground, p = pearsonr(data1_foreground, data2_foreground)
    r_background, p = pearsonr(data1_matched, data2_matched)
    assert not isnan(r_foreground)
    assert not isnan(r_background)
    z_foreground = 0.5 * log((1+r_foreground)/(1-r_foreground))
    z_background = 0.5 * log((1+r_background)/(1-r_background))
    sigma = sqrt(2*1.0/(n-3))
    zvalue = (z_foreground-z_background) / sigma
    if zvalue > 0:
        pvalue = ndtr(-zvalue)
        ppvalue = -log10(pvalue)
    else:
        pvalue = ndtr(zvalue)
        ppvalue = log10(pvalue)
    return r_foreground, r_background, ppvalue

def perform_page_test(values):
    # tests if rows in values tend to be sorted from high to low
    # Page, E. B.:
    # "Ordered hypotheses for multiple treatments: A significance test for linear ranks".
    # Journal of the American Statistical Association 58 (301): 216-230 (1963).
    values = array(values)
    k, n = shape(values)
    if n == 2:
        # for n == 2, this reduces to the binomial test for p = 0.5
        # under the normal distribution approximation
        mu = 0.5 * k
        sigma = sqrt(0.25*k)
        zscore = (sum(values[:,0] > values[:,1]) - mu) / sigma
        if zscore > 0:
            pvalue = 2 * ndtr(-zscore)
            ppvalue = log10(pvalue)
        else:
            pvalue = 2 * ndtr(zscore)
            ppvalue = -log10(pvalue)
        return ppvalue
    y = rankdata(arange(n))  # gives 1, 2, ..., n
    x = zeros(n)
    for row in values:
        row = rankdata(row)
        x += row
    L = dot(x, y)
    r = 12 * L/(k*n*(n*n - 1)) - 3*(n + 1)/(n - 1)
    chisquare = pow(12*L - 3*k*n*pow(n+1, 2), 2) / (k*n*n*(n*n-1)*(n+1))
    pvalue = chdtrc(1, chisquare)
    if r > 0:
        ppvalue = -log10(pvalue)
    else:
        ppvalue = log10(pvalue)
    return ppvalue

def calculate_gene_conservation_correlations(dispersions):
    print("Starting calculate_gene_conservation_correlations")
    ns = {}
    rs = {}
    diffrsqs = {}
    pvalues = {}
    pvalues_matched = {}
    ancestors = read_gene_conservation(reference)
    for organism in organisms:
        if organism == reference:
            continue
        if organism == 'chicken':
            groups = ('Bilateria', 'Vertebrata')
        else:
            groups = ('Bilateria', 'Vertebrata', 'Mammalia')
        genes, counts_reference = read_expression(organism, reference)
        genes_organism, counts_organism = read_expression(organism, organism)
        assert genes_organism == genes
        celltypes = list(counts_reference.keys())
        group_indices = {group: [] for group in groups}
        all_flags = zeros(len(genes), bool)
        for index, gene in enumerate(genes):
            ancestor = ancestors.get(gene)
            if ancestor is None:
                continue
            if organism == 'chicken' and ancestor == 'Mammalia':
                continue
            all_flags[index] = True
            group_indices[ancestor].append(index)
        for group in groups:
            group_indices[group] = set(group_indices[group])
        ns[organism] = {}
        rs[organism] = {}
        diffrsqs[organism] = {}
        pvalues[organism] = {}
        pvalues_matched[organism] = {}
        for celltype in celltypes:
            data1 = counts_reference[celltype]
            data2 = counts_organism[celltype]
            total1 = sum(data1, 0)
            total2 = sum(data2, 0)
            tpm1 = mean(1.e6 * data1 / total1, 1)
            tpm2 = mean(1.e6 * data2 / total2, 1)
            flags = (tpm1 > tpm_threshold) | (tpm2 > tpm_threshold)
            all_indices = set(nonzero(flags & all_flags)[0])
            m1 = len(total1)
            m2 = len(total2)
            total = zeros(m1+m2)
            total[:m1] = total1
            total[m1:] = total2
            total = median(total)
            total1 = total1 / total
            total2 = total2 / total
            dispersion = dispersions[organism][celltype]
            data1 = data1 / total1
            data2 = data2 / total2
            data1 = (2 * arcsinh(sqrt(dispersion*data1)) - log(dispersion) - log(4)) / log(2)
            data2 = (2 * arcsinh(sqrt(dispersion*data2)) - log(dispersion) - log(4)) / log(2)
            data1 = mean(data1, 1)
            data2 = mean(data2, 1)
            pvalues_matched[organism][celltype] = {}
            ns[organism][celltype] = {}
            rs[organism][celltype] = {}
            diffrsqs[organism][celltype] = {}
            n = {}
            for group in group_indices:
                indices = group_indices[group].intersection(all_indices)
                if len(indices) < 4:
                    # Fisher Z-transformation needs at least 4
                    continue
                indices = array(sorted(indices), int)
                n[group] = len(indices)
                r_foreground, r_background, ppvalue = analyze_expression_matched_correlations_transformed(tpm1, tpm2, indices, all_indices, data1, data2)
                rs[organism][celltype][group] = r_foreground
                diffrsqs[organism][celltype][group] = r_foreground * r_foreground - r_background * r_background
                pvalues_matched[organism][celltype][group] = 2 * pow(10, -abs(ppvalue))
            ns[organism][celltype] = sum(list(n.values()))
            z = zeros(len(groups))
            for i, group in enumerate(groups):
                r = rs[organism][celltype][group]
                z[i] = 0.5 * log((1+r)/(1-r))
            n = array([n[group] for group in groups], int)
            sigma = sqrt(1.0/(n-3))
            if len(groups) == 2:  # Chicken
                sigma = sqrt(dot(sigma, sigma))
                zvalue = (z[0]-z[1]) / sigma
                pvalue = ndtr(-zvalue)  # one-sided p-value
            else:
                weights = 1/(sigma*sigma)
                mu0 = dot(weights, z) / sum(weights)
                d = (z-mu0)/sigma
                L0 = dot(d, d)  # L0 = -2 * loglikelihood  under H0
                weights = array([2/(sigma[0]*sigma[0]+sigma[2]*sigma[2]),
                                 1/(sigma[1]*sigma[1]),
                                 2/(sigma[0]*sigma[0]+sigma[2]*sigma[2])])
                mu0 = dot(weights, z) / sum(weights)
                weights = array([1/(sigma[0]*sigma[0]+2*sigma[1]*sigma[1]),
                                 1/(sigma[2]*sigma[2]+2*sigma[1]*sigma[1])])
                a = dot(weights, array([z[1]-z[0], z[2]-z[1]]))/sum(weights)
                d = (z-mu0-a*array([-1,0,1]))/sigma
                L = dot(d, d)  # L = -2 * loglikelihood  under H1
                chisquare = L0 - L
                pvalue = chdtrc(2, chisquare) / 2.0  # one-sided p-value
                if a > 0:
                    pvalue = 1.0 - pvalue
            pvalues[organism][celltype] = pvalue
    k = 0
    chisquare = 0.0
    for organism in pvalues:
        for celltype in pvalues[organism]:
            pvalue = pvalues[organism][celltype]
            chisquare += -2 * log(pvalue)
            k += 1
    pvalue = chdtrc(2*k, chisquare)
    print("Fisher combined pvalue: chisquare = %g, n = %d; p = %g" % (chisquare, k, pvalue))
    return ns, rs, pvalues, diffrsqs, pvalues_matched

def estimate_dispersion(counts):
    n, m = shape(counts)
    metadata = {'condition': robjects.StrVector(['same']*m)}
    dataframe = robjects.DataFrame(metadata)
    design = robjects.Formula("~ 1")
    data = array(counts.round(), int)
    dds = deseq.DESeqDataSetFromMatrix(countData=data,
                                       colData=dataframe,
                                       design=design)
    estimateSizeFactors = robjects.r['estimateSizeFactors']
    dds = estimateSizeFactors(dds)
    estimateDispersions = robjects.r['estimateDispersions']
    dds = estimateDispersions(dds)
    dispersionFunction = robjects.r['dispersionFunction']
    function = dispersionFunction(dds)
    coefficients = function.do_slot('coefficients')
    assert len(coefficients) == 2
    assert coefficients.names[0] == 'asymptDisp'
    assert coefficients.names[1] == 'extraPois'
    dispersion = coefficients[0]
    return dispersion

def calculate_dispersions():
    print("Calculating dispersions")
    dispersions = {}
    for organism in organisms:
        if organism == reference:
            continue
        genes, counts_reference = read_expression(organism, reference)
        genes_organism, counts_organism = read_expression(organism, organism)
        assert genes_organism == genes
        celltypes = list(counts_reference.keys())
        dispersions[organism] = {}
        for celltype in celltypes:
            dispersions[organism][celltype] = []
            n, m = shape(counts_reference[celltype])
            if m > 1:
                dispersion = estimate_dispersion(counts_reference[celltype])
                print("%s, %s, %s: dispersion = %f" % (organism, reference, celltype, dispersion))
                dispersions[organism][celltype].append(dispersion)
            n, m = shape(counts_organism[celltype])
            if m > 1:
                dispersion = estimate_dispersion(counts_organism[celltype])
                print("%s, %s, %s: dispersion = %f" % (organism, organism, celltype, dispersion))
                dispersions[organism][celltype].append(dispersion)
            dispersions[organism][celltype] = mean(dispersions[organism][celltype])
    return dispersions

def calculate_promoter_conservation_correlations(dispersions):
    print("Starting calculate_promoter_conservation_correlations")
    ns = {}
    rs = {}
    diffrsqs = {}
    pvalues = {}
    pvalues_matched = {}
    for organism in organisms:
        if organism == reference:
            continue
        conserved_promoters = read_conserved_promoters(organism)
        genes, counts_reference = read_expression(organism, reference)
        genes_organism, counts_organism = read_expression(organism, organism)
        assert genes_organism == genes
        celltypes = list(counts_reference.keys())
        groups = ('Conserved', 'Not conserved')
        group_indices = {group: [] for group in groups}
        for index, gene in enumerate(genes):
            if gene in conserved_promoters:
                group_indices['Conserved'].append(index)
            else:
                group_indices['Not conserved'].append(index)
        for group in groups:
            group_indices[group] = set(group_indices[group])
        ns[organism] = {}
        rs[organism] = {}
        diffrsqs[organism] = {}
        pvalues[organism] = {}
        pvalues_matched[organism] = {}
        for celltype in celltypes:
            data1 = counts_reference[celltype]
            data2 = counts_organism[celltype]
            total1 = sum(data1, 0)
            total2 = sum(data2, 0)
            tpm1 = mean(1.e6 * data1 / total1, 1)
            tpm2 = mean(1.e6 * data2 / total2, 1)
            flags = (tpm1 > tpm_threshold) | (tpm2 > tpm_threshold)
            all_indices = set(nonzero(flags)[0])
            m1 = len(total1)
            m2 = len(total2)
            total = zeros(m1+m2)
            total[:m1] = total1
            total[m1:] = total2
            total = median(total)
            total1 = total1 / total
            total2 = total2 / total
            dispersion = dispersions[organism][celltype]
            data1 = data1 / total1
            data2 = data2 / total2
            data1 = (2 * arcsinh(sqrt(dispersion*data1)) - log(dispersion) - log(4)) / log(2)
            data2 = (2 * arcsinh(sqrt(dispersion*data2)) - log(dispersion) - log(4)) / log(2)
            data1 = mean(data1, 1)
            data2 = mean(data2, 1)
            pvalues_matched[organism][celltype] = {}
            ns[organism][celltype] = {}
            rs[organism][celltype] = {}
            diffrsqs[organism][celltype] = {}
            n = {}
            for group in group_indices:
                indices = group_indices[group].intersection(all_indices)
                if len(indices) < 4:
                    # Fisher Z-transformation needs at least 4
                    continue
                indices = array(sorted(indices), int)
                n[group] = len(indices)
                r_foreground, r_background, ppvalue = analyze_expression_matched_correlations_transformed(tpm1, tpm2, indices, all_indices, data1, data2)
                rs[organism][celltype][group] = r_foreground
                diffrsqs[organism][celltype][group] = r_foreground * r_foreground - r_background * r_background
                pvalues_matched[organism][celltype][group] = 2 * pow(10, -abs(ppvalue))
            ns[organism][celltype] = n['Conserved'] + n['Not conserved']
            z = {}
            for group in groups:
                r = rs[organism][celltype][group]
                z[group] = 0.5 * log((1+r)/(1-r))
            sigma = sqrt(1.0/(n['Conserved']-3)+1.0/(n['Not conserved']-3))
            zvalue = (z['Conserved']-z['Not conserved']) / sigma
            pvalue = ndtr(-zvalue)  # One-sided p-value
            pvalues[organism][celltype] = pvalue
    k = 0
    chisquare = 0.0
    for organism in pvalues:
        for celltype in pvalues[organism]:
            pvalue = pvalues[organism][celltype]
            chisquare += -2 * log(pvalue)
            k += 1
    pvalue = chdtrc(2*k, chisquare)
    print("Fisher combined pvalue: chisquare = %g, n = %d; p = %g" % (chisquare, k, pvalue))
    return ns, rs, pvalues, diffrsqs, pvalues_matched

def perform_go_analysis_correlations(dispersions):
    go_ppvalues = {}
    go_terms = read_geneontology_terms()
    go_genes = read_geneontology_genes()
    for organism in organisms:
        if organism == reference:
            continue
        genes, counts_reference = read_expression(organism, reference)
        genes_organism, counts_organism = read_expression(organism, organism)
        assert genes_organism == genes
        celltypes = list(counts_reference.keys())
        go_indices = {goid: [] for goid in go_genes}
        for index, gene in enumerate(genes):
            for goid in go_genes:
                if gene in go_genes[goid]:
                    go_indices[goid].append(index)
        for goid in go_indices:
            go_indices[goid] = set(go_indices[goid])
        go_ppvalues[organism] = {}
        for celltype in celltypes:
            data1 = counts_reference[celltype]
            data2 = counts_organism[celltype]
            total1 = sum(data1, 0)
            total2 = sum(data2, 0)
            tpm1 = mean(1.e6 * data1 / total1, 1)
            tpm2 = mean(1.e6 * data2 / total2, 1)
            flags = (tpm1 > tpm_threshold) | (tpm2 > tpm_threshold)
            all_indices = set(nonzero(flags)[0])
            m1 = len(total1)
            m2 = len(total2)
            total = zeros(m1+m2)
            total[:m1] = total1
            total[m1:] = total2
            total = median(total)
            total1 = total1 / total
            total2 = total2 / total
            dispersion = dispersions[organism][celltype]
            data1 = data1 / total1
            data2 = data2 / total2
            data1 = (2 * arcsinh(sqrt(dispersion*data1)) - log(dispersion) - log(4)) / log(2)
            data2 = (2 * arcsinh(sqrt(dispersion*data2)) - log(dispersion) - log(4)) / log(2)
            data1 = mean(data1, 1)
            data2 = mean(data2, 1)
            go_ppvalues[organism][celltype] = {}
            for goid in go_indices:
                indices = go_indices[goid].intersection(all_indices)
                if len(indices) < 10:
                    # Fisher Z-transformation needs at least 4;
                    # also require at least 10 genes in a GO category.
                    continue
                indices = array(sorted(indices), int)
                r_foreground, r_background, ppvalue = analyze_expression_matched_correlations_transformed(tpm1, tpm2, indices, all_indices, data1, data2)
                go_ppvalues[organism][celltype][goid] = ppvalue
    go_ppvalues_combined = {}
    for goid in go_indices:
        values = []
        for organism in go_ppvalues:
            for celltype in go_ppvalues[organism]:
                ppvalue = go_ppvalues[organism][celltype].get(goid)
                if ppvalue is None:
                    continue
                values.append(ppvalue)
        if not values:
            continue
        k = 2 * len(values)
        chisquare = 2*sum(values)*log(10)
        if chisquare > 0:
            sign = +1
        else:
            sign = -1
        chisquare = abs(chisquare)
        pvalue = chdtrc(k, chisquare)
        if pvalue == 0:
            ppvalue = ((k/2-1)*log(chisquare/2) - (chisquare/2) - gammaln(k/2)) / log(10)
        else:
            ppvalue = log10(pvalue)
        go_ppvalues_combined[goid] = sign * ppvalue
    return go_terms, go_ppvalues, go_ppvalues_combined

def make_figure_go_deseq_correlation_comparison(go_ppvalues_combined, go_ppvalues_combined_correlations):
    figure()
    goids = set(list(go_ppvalues_combined.keys())
              + list(go_ppvalues_combined_correlations.keys()))
    x = []
    y = []
    contingency = zeros((3,3), int)
    for goid in goids:
        xx = go_ppvalues_combined.get(goid, 0)
        yy = go_ppvalues_combined_correlations.get(goid, 0)
        x.append(xx)
        y.append(yy)
        if xx < -2:
            i = 0
        elif xx < +2:
            i = 1
        else:
            i = 2
        if yy < -2:
            j = 0
        elif yy < +2:
            j = 1
        else:
            j = 2
        contingency[i,j] += 1
    scatter(x, y, color='k', s=5)
    xlabel("Statistical significance, differential expression analysis ($-^{10}\\log(p) \\times {\\rm sign}$)")
    ylabel("Statistical significance, correlation analysis ($-^{10}\\log(p) \\times {\\rm sign}$)")
    r, p = pearsonr(x, y)
    pvalue_text = make_pvalue_text(p)
    title("Comparison between differential expression analysis and\ncorrelation analysis (Pearson's correlation r = %.2f, $%s$)" % (r, pvalue_text))
    savefig("figure_go_deseq_correlation_comparison.svg")

 
dispersions = calculate_dispersions()

reference_tpms, organism_tpms, ppvalues = perform_deseq_analysis()

ppvalues_ttest = perform_ttest_analysis(ppvalues)

make_figure_deseq_ttest_comparison(ppvalues, ppvalues_ttest)

make_figure_differentially_expressed_genes(ppvalues)

make_figure_correlations(dispersions, ppvalues)

percentages, ns, gene_conservation_pvalues = calculate_gene_conservation(ppvalues)
make_figure_gene_conservation(percentages, ns, gene_conservation_pvalues, source='deseq', enriched=False)
logratios, ns, gene_conservation_pvalues_matched = calculate_gene_conservation_enrichment(ppvalues, reference_tpms, organism_tpms)
make_figure_gene_conservation(logratios, ns, gene_conservation_pvalues_matched, 'deseq', enriched=True)
ns, rs, gene_conservation_pvalues, diffrsqs, gene_conservation_pvalues_matched = calculate_gene_conservation_correlations(dispersions)
make_figure_gene_conservation(rs, ns, gene_conservation_pvalues, source='correlations', enriched=False)
make_figure_gene_conservation(diffrsqs, ns, gene_conservation_pvalues_matched, source='correlations', enriched=True)

percentages, ns, promoter_conservation_pvalues = calculate_promoter_conservation(ppvalues)
make_figure_promoter_conservation(percentages, ns, promoter_conservation_pvalues, 'deseq', False)
logratios, ns, promoter_conservation_pvalues_matched = calculate_promoter_conservation_enrichment(ppvalues, reference_tpms, organism_tpms)
make_figure_promoter_conservation(logratios, ns, promoter_conservation_pvalues_matched, 'deseq', True)
ns, rs, promoter_conservation_pvalues, diffrsqs, promoter_conservation_pvalues_matched = calculate_promoter_conservation_correlations(dispersions)
make_figure_promoter_conservation(rs, ns, promoter_conservation_pvalues, 'correlations', False)
make_figure_promoter_conservation(diffrsqs, ns, promoter_conservation_pvalues_matched, 'correlations', True)

go_terms, go_ppvalues, go_ppvalues_combined = perform_go_analysis(ppvalues, reference_tpms, organism_tpms)
make_figure_go_analysis(go_terms, go_ppvalues, go_ppvalues_combined, 'deseq')
go_terms, go_ppvalues_correlations, go_ppvalues_combined_correlations = perform_go_analysis_correlations(dispersions)
make_figure_go_analysis(go_terms, go_ppvalues_correlations, go_ppvalues_combined_correlations, 'correlations')

make_figure_go_deseq_correlation_comparison(go_ppvalues_combined, go_ppvalues_combined_correlations)

make_figure_promoter_overlap()

if reference == 'human':
    make_supplementary_table_go(organisms, go_terms, go_ppvalues, go_ppvalues_correlations)
