# Supplementary material for: Comparative transcriptomics of primary cells in vertebrates
Source: Genome Res. 2020 Jul;30(7):951–61. doi: 10.1101/gr.255679.119 (PMC7397866; doi:10.1101/gr.255679.119)
Supplement: Supplemental Material [file supp_gr.255679.119_Supplemental_code.zip › Supplemental_code/Analysis/make_gene_comparison_encode.py]

import os
import sys
import gzip
import json
import string
import itertools
from collections import defaultdict, Counter
import obonet
from numpy import *
from pylab import *
from openpyxl import Workbook
from openpyxl.styles import Font, Alignment
import pybedtools
from matplotlib import cm

from scipy.stats import fisher_exact, mannwhitneyu, ttest_ind, spearmanr, binom_test, rankdata, pearsonr
from scipy.special import chdtr, chdtrc, hyp2f1, beta, binom, ndtr

from numpy import random
random.seed(12345)


reference = sys.argv[1]

organisms = ("human", "mouse")
ppvalue_threshold = -log10(0.10)
fpkm_threshold = 10.0


from rpy2 import robjects
import rpy2.robjects.numpy2ri
robjects.numpy2ri.activate()
from rpy2.robjects.packages import importr
deseq = importr('DESeq2')
print("Using DESeq2 version %s" % deseq.__version__)

import warnings
warnings.filterwarnings('error')


def read_ensembl_genenames_biotypes(organism, release=75):
    names = {'human':   'Homo sapiens',
             'mouse':   'Mus musculus',
             'rat':     'Rattus norvegicus',
             'dog':     'Canis familiaris',
             'chicken': 'Gallus gallus',
            }
    name = names[organism].replace(" ", "_")
    directory = "/osc-fs_home/scratch/mdehoon/Data/Ensembl"
    filenames = os.listdir(directory)
    for filename in filenames:
        basename, extension = os.path.splitext(filename)
        if extension != ".gz":
            continue
        basename, extension = os.path.splitext(basename)
        if extension != ".gtf":
            continue
        basename, extension = basename.rsplit(".", 1)
        if extension != str(release):
            continue
        term, assembly = basename.split(".", 1)
        if term == name:
            break
    else:
        raise Exception("Failed to find Ensembl file")
    path = os.path.join(directory, filename)
    print("Reading %s" % path)
    handle = gzip.open(path, 'rt')
    lines = pybedtools.BedTool(handle)
    gene_names = {}
    gene_biotypes = {}
    for line in lines:
        fields = line.fields
        category = fields[2]
        if category == 'gene':
            gene_id = line.attrs['gene_id']
            gene_name = line.attrs['gene_name']
            gene_biotype = line.attrs['gene_biotype']
            gene_names[gene_id] = gene_name
            gene_biotypes[gene_id] = gene_biotype
    handle.close()
    return gene_names, gene_biotypes

def likelihood_ratio_test_poisson_regression(k, n):
    if len(n) == 2:
        assert len(k) == 2
        k1, k2 = k
        n1, n2 = n
        L0 = (k1+k2) * log(k1+k2) - (k1+k2) * log(n1+n2) - (k1+k2)
        L = k1*log(k1) + k2*log(k2) - k1*log(n1) - k2*log(n2) - k1 - k2
        slope = (k2/n2) - (k1/n1)
    elif len(n) == 3:
        assert len(k) == 3
        k1, k2, k3 = k
        n1, n2, n3 = n
        A = pow(n1+n2+n3, 2) - pow(n1-n3, 2)
        B = (k1-k3) * (n1-n3) - (k1+2*k2+k3) * (n1+n2+n3)
        C = k2 * (k1 + k2 + k3)
        D = B*B-4*A*C
        a1 = (-B + sqrt(D)) / (2*A)
        a2 = (-B - sqrt(D)) / (2*A)
        b1 = a1 * (2*k1 + k2 - 2*n1*a1 - n2*a1) / (k2 - 2*n1*a1 - n2*a1)
        b2 = a2 * (2*k1 + k2 - 2*n1*a2 - n2*a2) / (k2 - 2*n1*a2 - n2*a2)
        dLda1 = k2/a1 + 2*k3/(a1+b1) -n2 - 2*n3
        dLdb1 = 2*k1/(a1-b1) + k2/a1 -2*n1- n2
        dLda2 = k2/a2 + 2*k3/(a2+b2) -n2 - 2*n3
        dLdb2 = 2*k1/(a2-b2) + k2/a2 -2*n1- n2
        assert abs(dLda1) < 1e-9
        assert abs(dLdb1) < 1e-9
        assert abs(dLda2) < 1e-9
        assert abs(dLdb2) < 1e-9
        if a1-b1 <= 0 or a1 <= 0 or a1+b1 <=0:
            assert a2-b2 > 0 and a2 > 0 and a2+b2 > 0
            a, b = a2, b2
        elif a2-b2 <= 0 or a2 <= 0 or a2+b2 <=0:
            assert a1-b1 > 0 and a1 > 0 and a1+b1 > 0
            a, b = a1, b1
        else:
            raise Exception
        L = k1*log(a-b) +k2*log(a) + k3*log(a+b)
        a0 = (k1+k2+k3) / (n1+n2+n3)
        L0 = (k1+k2+k3)*log(a0)
        slope = b
    else:
        raise ValueEror
    v = 1
    D = 2 * (L - L0)
    p = chdtrc(v, D)
    p *= 0.5 # one-sided test
    if slope < 0:
        p = 1 - p
    return p

def make_pvalue_text(pvalue, short=False):
    if pvalue < 1.e-100:
        pvalue_text = "< 1 \\times 10^{-100}"
        if not short:
            pvalue_text = "p %s" % pvalue_text
    else:
        pvalue_text = "%.2g" % pvalue
        try:
            mantissa, exponent = pvalue_text.split('e')
        except ValueError:
            if not short:
                pvalue_text = "p = %s" % pvalue_text
            return pvalue_text
        assert exponent.startswith('-')
        exponent = exponent[1:].lstrip('0')
        mantissa = float(mantissa)
        pvalue_text = "%.1f \\times 10^{-%s}" % (mantissa, exponent)
        if not short:
            pvalue_text = "p = %s" % pvalue_text
    return pvalue_text

def read_geneontology_genes():
    go_genes = {}
    directory = "/osc-fs_home/mdehoon/Data/GeneOntology"
    filename = "goa_%s.gaf.gz" % reference
    path = os.path.join(directory, filename)
    print("Reading", path)
    handle = gzip.open(path, 'rt')
    for line in handle:
        if line.startswith("!"):
            continue
        words = line.strip().split("\t")
        assert len(words) in (15, 16, 17)
        gene = words[2]
        goid = words[4]
        assert goid.startswith("GO:")
        genelist = go_genes.get(goid)
        if genelist is None:
            genelist = []
            go_genes[goid] = genelist
        genelist.append(gene)
    handle.close()
    for goid in go_genes:
        go_genes[goid] = set(go_genes[goid])
    return go_genes

def read_geneontology_terms():
    go_terms = {}
    directory = "/osc-fs_home/mdehoon/Data/GeneOntology"
    filename = "go-basic.obo"
    path = os.path.join(directory, filename)
    print("Reading", path)
    graph = obonet.read_obo(path)
    for goid in graph.nodes:
        node = graph.nodes[goid]
        term = node['name']
        go_terms[goid] = term
    return go_terms


def read_expression():
    genenames, biotypes = read_ensembl_genenames_biotypes(reference, release=85)
    filename = "orthologs.human.mouse.ensembl.release-85.txt"
    with open(filename) as stream:
        line = next(stream)
        words = line.split()
        assert words == ['human', 'mouse']
        human_gene_names = {}
        mouse_gene_names = {}
        genes = []
        for line in stream:
            human_gene, mouse_gene = line.split()
            genename = genenames[human_gene]
            biotype = biotypes[human_gene]
            if biotype != 'protein_coding':
                continue
            human_gene_names[human_gene] = genename
            mouse_gene_names[mouse_gene] = genename
            genes.append(genename)
    assert len(human_gene_names) == len(genes)
    assert len(mouse_gene_names) == len(genes)
    counts = {}
    fpkms = {}
    directory = "/osc-fs_home/scratch/mdehoon/Data/ENCODE/RNAseq"
    n = len(genes)
    flags = {'human': zeros(n, bool), 'mouse': zeros(n, bool)}
    filenames = os.listdir(directory)
    accessions = []
    for filename in filenames:
        if not filename.endswith(".json"):
            continue
        path = os.path.join(directory, filename)
        print("Reading", path)
        with open(path) as handle:
            metadata = json.load(handle)
        accession = metadata['accession']
        assert "%s.json" % accession == filename
        accessions.append(accession)
        tissue = metadata['biosample_ontology']['term_name']
        assembly = metadata['assembly']
        if assembly == 'GRCh38':
            organism = 'human'
            gene_names = human_gene_names
        elif assembly == 'mm10':
            organism = 'mouse'
            gene_names = mouse_gene_names
        else:
            raise Exception("Unknown assembly %s" % assembly)
        if tissue not in counts:
            counts[tissue] = {}
            fpkms[tissue] = {}
        if organism not in counts[tissue]:
            counts[tissue][organism] = {}
            fpkms[tissue][organism] = {}
        count = zeros(n, int)
        fpkm = zeros(n)
        counts[tissue][organism][accession] = count
        fpkms[tissue][organism][accession] = fpkm
        filename = "%s.tsv.gz" % accession
        path = os.path.join(directory, filename)
        print("Reading", path)
        with gzip.open(path, 'rt') as handle:
            line = next(handle)
            words = line.strip().split("\t")
            assert words[4] == "expected_count"
            assert words[6] == "FPKM"
            for line in handle:
                words = line.strip().split("\t")
                word = words[0]
                if not word.startswith("ENS"):
                    continue
                geneid, version = word.split(".")
                version = int(version)
                gene = gene_names.get(geneid)
                if gene is None:
                    continue
                try:
                    index = genes.index(gene)
                except ValueError:
                    continue
                count[index] = int(round(float(words[4])))
                fpkm[index] = float(words[6])
                flags[organism][index] = True
    flags  = (flags['human'] & flags['mouse'])
    n = sum(flags)
    tissues = sorted(list(counts.keys()))
    for tissue in tissues:
        for organism in counts[tissue]:
            m = len(counts[tissue][organism])
            count = zeros((n, m), int)
            for i, accession in enumerate(counts[tissue][organism]):
                count[:, i] = counts[tissue][organism][accession][flags]
            counts[tissue][organism] = count
            fpkm = zeros((n, m))
            for i, accession in enumerate(fpkms[tissue][organism]):
                fpkm[:, i] = fpkms[tissue][organism][accession][flags]
            fpkms[tissue][organism] = fpkm
    genes = [gene for gene, flag in zip(genes, flags) if flag]
    accessions.sort()
    print("ENCODE data used:", ", ".join(accessions))
    return genes, tissues, counts, fpkms

def select_comparison(counts, organism):
    categories = []
    data1 = counts['human']
    data2 = counts['mouse']
    n1, m1 = shape(data1)
    n2, m2 = shape(data2)
    assert n1 == n2
    categories = ('human',) * m1 + ('mouse',) * m2
    data = concatenate((data1, data2), axis=1)
    return categories, data

def run_deseq(organism, categories, counts):
    metadata = {'condition': robjects.StrVector(categories)}
    dataframe = robjects.DataFrame(metadata)
    design = robjects.Formula("~ condition")
    dds = deseq.DESeqDataSetFromMatrix(countData=counts,
                                       colData=dataframe,
                                       design=design)
    estimateSizeFactors = robjects.r['estimateSizeFactors']
    dds = estimateSizeFactors(dds)
    dds = deseq.DESeq(dds)
    dispersionFunction = robjects.r['dispersionFunction']
    function = dispersionFunction(dds)
    coefficients = function.do_slot('coefficients')
    assert len(coefficients) == 2
    assert coefficients.names[0] == 'asymptDisp'
    assert coefficients.names[1] == 'extraPois'
    dispersion = coefficients[0]
    resultsNames = robjects.r['resultsNames']
    rn = resultsNames(dds)
    assert len(rn) == 2
    assert rn[0] == 'Intercept'
    if rn[1] == 'condition_%s_vs_%s' % (reference, organism):
        sign = +1
    elif rn[1] == 'condition_%s_vs_%s' % (organism, reference):
        sign = -1
    else:
        raise Exception("Unexpected result names")
    results = robjects.r['results']
    res = results(dds)
    output= res.do_slot('listData')
    names = output.names
    assert len(names)==6
    assert names[0]=='baseMean'
    assert names[1]=='log2FoldChange'
    assert names[2]=='lfcSE'
    assert names[3]=='stat'
    assert names[4]=='pvalue'
    assert names[5]=='padj'
    basemean = array(output[0])
    log2fc = sign * array(output[1])
    pvalues = array(output[4])
    padjs = array(output[5])
    return dispersion, basemean, log2fc, pvalues, padjs

def read_gene_conservation(organism):
    directory = "/osc-fs_home/scratch/mdehoon/Data/NCBI/HomoloGene"
    clades = {'3702': "Eukaryota", # Arabidopsis thaliana
              '4530': "Eukaryota", # Oryza sativa
              '4896': "Eukaryota", # Schizosaccharomyces pombe
              '4932': "Eukaryota", # Saccharomyces cerevisiae
              '5141': "Eukaryota", # Neurospora crassa
              '6239': "Bilateria", # Caenorhabditis elegans
              '7165': "Bilateria", # Anopheles gambiae
              '7227': "Bilateria", # Drosophila melanogaster
              '7955': "Vertebrata", # Danio rerio
              '8364': "Vertebrata", # Xenopus tropicalis
              '9031': "Vertebrata", # Gallus gallus
              '9544': "Mammalia", # Macaca mulatta
              '9598': "Mammalia", # Pan troglodytes
              '9606': "Mammalia", # Homo sapiens
              '9615': "Mammalia", # Canis lupus familiaris
              '9913': "Mammalia", # Bos taurus
              '10090': "Mammalia", # Mus musculus
              '10116': "Mammalia", # Rattus norvegicus
              '28985': "Eukaryota", # Kluyveromyces lactis
              '33169': "Eukaryota", # Eremothecium gossypii
              '318829': "Eukaryota", # Magnaporthe oryzae
             }
    if organism == 'human':
        reference_taxid = '9606'
    elif organism == 'mouse':
        reference_taxid = '10090'
    else:
        raise Exception("Unexpected reference organism %s" % organism)
    filename = "homologene.data"
    path = os.path.join(directory, filename)
    print("Reading", path)
    current = None
    conservation = {}
    handle = open(path)
    for line in handle:
        words = line.split()
        geneid = words[0]
        if geneid != current:
            found = set()
            current = words[0]
        taxid = words[1]
        if taxid == reference_taxid:
            gene = words[3]
            conservation[gene] = found
        clade = clades[taxid]
        assert clade in ("Eukaryota", "Bilateria", "Vertebrata", "Mammalia")
        found.add(clade)
    handle.close()
    for gene in conservation:
        found = conservation[gene]
        if "Eukaryota" in found:
            conservation[gene] = "Bilateria"
        elif "Bilateria" in found:
            conservation[gene] = "Bilateria"
        elif "Vertebrata" in found:
            conservation[gene] = "Vertebrata"
        else:
            conservation[gene] = "Mammalia"
    return conservation

def make_figure_differentially_expressed_genes(ppvalues):
    y = []
    labels = []
    end = 0
    des = []
    percentages = []
    celltypes = list(ppvalues.keys())
    start = end
    for celltype in celltypes:
        up, same, down = 0, 0, 0
        for gene in ppvalues[celltype]:
            ppvalue = ppvalues[celltype][gene]
            if ppvalue > 1:
                up += 1 # UP in organism compared to reference
            elif ppvalue < -1:
                down += 1 # DOWN in organism compared to reference
            else:
                same += 1
        values = (up, same, down)
        total = up + same + down
        de = up + down
        des.append(de)
        percentage = 100.0 * de / total
        percentages.append(percentage)
        y.append(values)
        end += 1
        labels.append(celltype)
    print("Lowest number of differentially expressed genes: %d" % min(des))
    print("Highest number of differentially expressed genes: %d" % max(des))
    print("Mean number of differentially expressed genes: %d" % mean(des))
    print("Lowest percentage of differentially expressed genes: %.2f" % min(percentages))
    print("Highest percentage of differentially expressed genes: %.2f" % max(percentages))
    print("Mean percentage of differentially expressed genes: %.2f" % mean(percentages))
    figure(figsize=(7.5,4.8))
    y = array(y)
    ns = sum(y, 1)
    y = 100.0 * y / ns[:,None]
    x = arange(len(y),0,-1)
    barh(x, y[:,0], color='brown', label = 'higher expression in %s' % reference)
    barh(x, y[:,1], left=y[:,0], color='grey', label = 'not differentially expressed')
    barh(x, y[:,2], left=y[:,0]+y[:,1], color='darkblue', label = 'lower expression in %s' % reference)
    xlim(0,100)
    xticks(fontsize=8)
    ticks, labels = yticks(x, labels, fontsize=8)
    ylim(0, len(y)+1)
    xlabel("Percentage of genes differentially\nexpressed compared to %s (RNAseq)" % reference, fontsize=8)
    legend(bbox_to_anchor=(-0.08,-0.02), fontsize=8)
    twinx()
    labels = ['$N = %d$' % n for n in ns]
    yticks(x, labels, fontsize=8)
    ylim(0, len(y)+1)
    subplots_adjust(bottom=0.15, top=0.90, left=0.45, right=0.85)
    if reference == 'human':
        for extension in ("svg", "png"):
            filename = "figure_differential_expression_gene_encode.%s" % extension
            print("Saving figure as %s" % filename)
            savefig(filename)

def make_figure_correlations(ppvalues):
    fig = figure(figsize=(6.4, 6.4))
    ax = fig.add_axes([0.56, 0.08, 0.46, 0.88])
    ax.spines['top'].set_color('none')
    ax.spines['bottom'].set_color('none')
    ax.spines['left'].set_color('none')
    ax.spines['right'].set_color('none')
    ax.tick_params(labelcolor='w', top=False, bottom=False, left=False, right=False)
    ylabel("Cumulative distribution", fontsize=8, labelpad=24)
    k = 0
    for organism in organisms:
        if organism == reference:
            continue
        k += 1
        genes = {}
        counts = {}
        celltypes = {}
        genes_randomized = {}
        counts_randomized = {}
        celltypes_randomized = {}
        genes[reference], celltypes[reference], counts[reference] = read_expression(organism, reference)
        genes[organism], celltypes[organism], counts[organism] = read_expression(organism, organism)
        genes_randomized[reference], celltypes_randomized[reference], counts_randomized[reference] = read_expression(organism, reference, randomized=True)
        genes_randomized[organism], celltypes_randomized[organism], counts_randomized[organism] = read_expression(organism, organism, randomized=True)
        assert genes[reference] == genes[organism] == genes_randomized[reference] == genes_randomized[organism]
        genes = genes[reference]
        n = len(genes)
        assert celltypes[reference] == celltypes[organism] == celltypes_randomized[reference] == celltypes_randomized[organism]
        celltypes = celltypes[reference]
        m = len(celltypes)
        data1 = zeros((n, m))
        data2 = zeros((n, m))
        data1_randomized = zeros((n, m))
        data2_randomized = zeros((n, m))
        for j, celltype in enumerate(celltypes):
            categories, data = select_comparison(celltype, counts, organism)
            data = array(data, float) * 1.e6 / sum(data, 0)
            indices1 = [index for index, category in enumerate(categories) if category == reference]
            indices2 = [index for index, category in enumerate(categories) if category == organism]
            data1[:,j] = mean(data[:,indices1], 1)
            data2[:,j] = mean(data[:,indices2], 1)
            categories, data = select_comparison(celltype, counts_randomized, organism)
            data = array(data, float) * 1.e6 / sum(data, 0)
            indices1 = [index for index, category in enumerate(categories) if category == reference]
            indices2 = [index for index, category in enumerate(categories) if category == organism]
            data1_randomized[:,j] = mean(data[:,indices1], 1)
            data2_randomized[:,j] = mean(data[:,indices2], 1)
        rows1 = []
        rows2 = []
        rows1_randomized = []
        rows2_randomized = []
        n = 0
        for row1, row2, row1_randomized, row2_randomized, gene in zip(data1, data2, data1_randomized, data2_randomized, genes):
            m1 = max(row1)
            m2 = max(row2)
            if m1 < tpm_threshold and m2 < tpm_threshold:
                continue
            m1 = mean(row1)
            m2 = mean(row2)
            s1 = std(row1)
            if s1 == 0:
                continue
            s2 = std(row2)
            if s2 == 0:
                continue
            row1 = (row1 - m1) / s1
            row2 = (row2 - m2) / s2
            rows1.append(row1)
            rows2.append(row2)
            m1 = mean(row1_randomized)
            m2 = mean(row2_randomized)
            s1 = std(row1_randomized)
            s2 = std(row2_randomized)
            row1_randomized = (row1_randomized - m1) / s1
            row2_randomized = (row2_randomized - m2) / s2
            rows1_randomized.append(row1_randomized)
            rows2_randomized.append(row2_randomized)
            n += 1
        data1 = array(rows1)
        data2 = array(rows2)
        data1_randomized = array(rows1_randomized)
        data2_randomized = array(rows2_randomized)
        rs_foreground = mean(data1*data2, 1)
        rs_foreground.sort()
        rs_background = mean(data1*permutation(data2), 1)
        rs_background.sort()
        rs_randomized = mean(data1_randomized*data2_randomized, 1)
        rs_randomized.sort()
        ax = fig.add_axes([0.56, 1.04-k*0.24, 0.25, 0.16])
        plot([-1, 1], [0.5, 0.5], color='lightgray')
        rs = linspace(-1, 1, 10000)
        y = 0.5 + rs * hyp2f1(0.5, -(m-4)/2, 1.5, rs*rs) / beta(0.5, (m-2)/2)
        plot(rs, y, color='gray', linestyle=':', label='theoretical\nbackground')
        plot([0, 0], [0, 0.5], color='gray', linestyle=':', linewidth=0.5)
        y = linspace(0, 1, n)
        r = median(rs_randomized)
        plot([r, r], [0, 0.5], color='gray', linestyle='--', linewidth=0.5)
        plot(rs_randomized, y, color='gray', linestyle='--', label='randomized\nsamples')
        r = median(rs_background)
        plot([r, r], [0, 0.5], color='gray', linewidth=0.5)
        plot(rs_background, y, color='gray', label='randomized\ngenes')
        r = median(rs_foreground)
        plot([r, r], [0, 0.5], color=cm.Set1(k), linewidth=0.5)
        annotate('$r = %.2f$' % r, (r,0), annotation_clip=False, horizontalalignment='center', verticalalignment='top', fontsize=8, color=cm.Set1(k))
        plot(rs_foreground, y, color=cm.Set1(k), label='orthologs')
        print("%s: median correlation is %f" % (organism, r))
        xlim(-1, 1)
        ylim(0, 1)
        u, p = mannwhitneyu(rs_randomized, rs_background)
        print("Gene-randomized background: median = %f; sample-randomized background: median = %f; p-value = %g" % (median(rs_background), median(rs_randomized), p))
        u, p = mannwhitneyu(rs_foreground, rs_background)
        pvalue_text = make_pvalue_text(p)
        label = 'Mann-Whitney $%s$ vs randomized genes' % pvalue_text
        title(label, fontsize=8)
        label = '%s\n($N = %d$)' % (organism, n)
        ylabel(label, color=cm.Set1(k), fontsize=8)
        if organism == 'chicken':
            xticks(fontsize=8)
            xlabel("Pearson correlation $r$", fontsize=8)
        else:
            xticks([])
        yticks(fontsize=8)
        handles, labels = ax.get_legend_handles_labels()
        legend(handles[::-1], labels[::-1], fontsize=8, frameon=False, labelspacing=1.2, bbox_to_anchor=(1,1))
    if reference == 'human':
        genes = ('HNF4A', 'ELF2', 'FOXO1')
    elif reference == 'mouse':
        genes = ('Hnf4a', 'Elf2', 'Foxo1')
    fig.add_axes([0.08, 0.84, 0.31, 0.12])
    make_panel_example(ppvalues, genes[0])
    fig.add_axes([0.08, 0.67, 0.31, 0.12])
    make_panel_example(ppvalues, genes[1])
    ylabel("RNAseq expression level []", fontsize=8)
    fig.add_axes([0.08, 0.50, 0.31, 0.12])
    make_panel_example(ppvalues, genes[2], True)
    subplots_adjust(left=0.08, right=0.84, bottom=0.04, top=0.96, wspace=0.5, hspace=0.4)
    axes([0.03, 0.01, 0.36, 0.15])
    for k, organism in enumerate(organisms):
        color = cm.Set1(k)
        plot([1.0,2.0],[k,k], color=color, alpha=0.5)
        plot([1.5,],[k,],'o',color=color, markerfacecolor='white', alpha=0.5)
        if organism != reference:
            plot([2.5,3.5],[k,k], color=color, alpha=0.5)
            plot([3.0,],[k,],'o',color=color, alpha=0.5)
        text(4, k, organism, fontsize=8, verticalalignment='center', color=color)
    text(1.5, 5.5, 'conserved\nexpression', horizontalalignment='center', verticalalignment='top', fontsize=8)
    text(3.0, 5.5, 'differentially\nexpressed', horizontalalignment='center', verticalalignment='top', fontsize=8)
    text(4, 5.5, "(compared\nto %s)" % reference, fontsize=8, horizontalalignment='left', verticalalignment='top')
    xticks([])
    yticks([])
    xlim(0.6, 5.5)
    ylim(8,-1)
    if reference == 'human':
        for extension in ("svg", "png"):
            filename = "figure_correlations_encode.%s" % extension
            print("Saving figure as %s" % filename)
            savefig(filename)


def make_figure_go_analysis(go_terms, go_ppvalues, go_ppvalues_combined, source, threshold=12):
    celltypes = list(go_ppvalues.keys())
    colors = []
    extents = {}
    end = 0
    n = 0
    start = end
    goids = [goid for goid in go_ppvalues_combined if abs(go_ppvalues_combined[goid]) > threshold]
    goids = sorted(goids, key = go_ppvalues_combined.get)
    data = []
    for goid in goids:
        row = []
        data.append(row)
        for celltype in go_ppvalues:
            ppvalue = go_ppvalues[celltype].get(goid, 0)
            row.append(ppvalue)
    data = array(data)
    fig = figure(figsize=(6.4, 8.0))
    n = len(celltypes)
    m = len(goids)
    x = arange(n)
    xticks(x, celltypes, fontsize=6, color=cm.Set1(1), rotation=90)
    heatmap = imshow(data, aspect='auto', cmap='bwr', vmin=-6, vmax=+6)
    yticks(arange(len(goids)), [go_terms[goid] for goid in goids], fontsize=6)
    subplots_adjust(left=0.54, right=0.76, bottom=0.24, top=0.99)
    cbaxes=axes((0.1,0.08,0.35,0.03))
    cb = colorbar(heatmap, cax=cbaxes, orientation='horizontal')
    if source == 'deseq':
        cb.ax.set_title("$p$-value of Gene Ontology term\noverrepresentation ($\\rm sign = +1$)\nor underrepresentation ($\\rm sign = -1$)\namong differentially expressed genes", fontsize=8)
    elif source == 'correlations':
        cb.ax.set_title("$p$-value of higher ($\\rm sign = +1$)\nor lower ($\\rm sign = -1$) Spearman\ncorrelation across genes", fontsize=8)
    else:
        raise Exception("Unknown source %s" % source)
    cb.set_label('$-\\log_{10}(p) \\times {\\rm sign}$', fontsize=8)
    cb.set_ticks(linspace(-9,9,7))
    cb.ax.tick_params(labelsize=8)
    for extension in ("png", "svg"):
        filename = "figure_%s_go_heatmap_encode.%s" % (source, extension)
        print("Saving figure as %s" % filename)
        savefig(filename)

def calculate_gene_conservation(ppvalues):
    gene_conservation_pvalues = {}
    ns = {}
    percentages = {}
    k = 0
    n = 0
    chisquare = 0.0
    ancestors = read_gene_conservation(reference)
    groups = ('Bilateria', 'Vertebrata', 'Mammalia')
    organism = 'mouse'
    for celltype in ppvalues:
        contingency = zeros((3, 2))
        for gene in ppvalues[celltype]:
            organism_fpkm = organism_fpkms[celltype][gene]
            reference_fpkm = reference_fpkms[celltype][gene]
            if organism_fpkm < fpkm_threshold and reference_fpkm < fpkm_threshold:
                continue
            ppvalue = ppvalues[celltype][gene]
            ancestor = ancestors.get(gene)
            if ancestor is None:
                continue
            if ancestor == 'Bilateria':
                i = 0
            elif ancestor == 'Vertebrata':
                i = 1
            elif ancestor == 'Mammalia':
                i = 2
            else:
                raise Exception
            if abs(ppvalue) > ppvalue_threshold: # Differentially expressed
                j = 0
            else: # Not differentially expressed
                j = 1
            contingency[i,j] += 1
        percentages[celltype] = {}
        for group, row in zip(groups, contingency):
            numerator = row[0]
            denominator = sum(row)
            assert denominator > 0
            percentages[celltype][group] = 100.0 * numerator / denominator
        numerator = contingency[:,0]
        denominator = sum(contingency, 1)
        pvalue = likelihood_ratio_test_poisson_regression(numerator, denominator)
        # this is a one-sided p-value
        ppvalue = -log10(pvalue)
        chisquare += ppvalue
        if pvalue < 0.5:
            k += 1
        n += 1
        gene_conservation_pvalues[celltype] = pvalue
        ns[celltype] = sum(contingency)
    chisquare = 2 * chisquare * log(10)
    pvalue = chdtrc(2*n, chisquare)
    print("Fisher combined p-value = %g" % pvalue)
    pvalue = binom_test(k, n, alternative='greater')
    print("Binomial test p-value = %g" % pvalue)
    return percentages, ns, gene_conservation_pvalues

def make_figure_gene_conservation(values, ns, pvalues, source='deseq', enriched=False):
    colors = []
    labels = []
    celltypes = list(values.keys())
    groups = ['Bilateria', 'Vertebrata', 'Mammalia']
    n = len(values)
    x = zeros((n, 3), float)
    x[:,:] = nan
    if enriched is False:
        figure(figsize=(8.0,4.2))
        subplots_adjust(bottom=0.16, top=0.55, left=0.34, right=0.69)
    elif enriched is True:
        fig = figure(figsize=(10.0,4.2))
        ax = fig.add_axes([0.272, 0.16, 0.28, 0.39])
    y = arange(n,0,-1)
    if source == 'deseq':
        if enriched is False:
            labeltext = "Percentage of genes differentially\nexpressed compared to %s (RNAseq)" % reference
        elif enriched is True:
            labeltext = "$\\rm{log}_2$(odds ratio) of the number of differentially\nexpressed genes compared to an\nexpression-matched background"
    elif source == 'correlations':
        if enriched is False:
            labeltext = "Spearman correlation with %s RNAseq expression data" % reference
        elif enriched is True:
            labeltext = "Difference in squared Spearman correlation\ncompared to an expression-matched background"
    else:
        raise ValueError("Unexpected source '%s'" % source)
    i = 0
    for celltype in values:
        for j, group in enumerate(values[celltype]):
            x[i, j] = values[celltype][group]
        i += 1
    xmin = x[~isnan(x)].min() - 0.05 * (x[~isnan(x)].max() - x[~isnan(x)].min())
    xmax = x[~isnan(x)].max() + 0.05 * (x[~isnan(x)].max() - x[~isnan(x)].min())
    end = 0
    start = end
    for celltype in values:
        labels.append(celltype)
        end += 1
    ys = y[start]
    ye = y[end-1]
    xc = -0.78 * (xmax - xmin) + xmin
    xticks(fontsize=8)
    yticks(y, labels, fontsize=8, color=cm.Set1(1))
    plot([xmin, xmax], [y, y], 'k--', linewidth=0.5, alpha=0.5)
    labels = {'Bilateria':  'Conserved in bilateria',
              'Vertebrata': 'Restricted to vertebrata',
              'Mammalia':   'Restricted to mammalia',
             }
    conservation_colors = {'Bilateria': 'Black',
                           'Vertebrata': 'Brown',
                           'Mammalia': 'Chocolate'}
    for i, group in enumerate(groups):
        assert not isnan(x[:,i]).any()
        color = conservation_colors[group]
        label = labels[group]
        scatter(x[:, i], y, color=color, alpha=0.5, label=label)
    xlim(xmin, xmax)
    xlabel(labeltext, fontsize=8)
    legend(bbox_to_anchor=(-0.08,-0.01), fontsize=8)
    ylim(0, len(y)+1)
    twinx()
    labels = []
    pvalue_rows = []
    for celltype in values:
        n = ns[celltype]
        if enriched is False:
            pvalue = make_pvalue_text(pvalues[celltype])
            label = '$N = %d; %s$' % (n, pvalue)
        elif enriched is True:
            label= '$N = %d$' % n
            pvalue_row = []
            for group in groups:
                pvalue = pvalues[celltype].get(group)
                if pvalue is None:
                    pvalue_text = None
                else:
                    pvalue_text = make_pvalue_text(pvalue, short=True)
                    pvalue_text = "$%s$" % pvalue_text
                pvalue_row.append(pvalue_text)
            pvalue_rows.append(pvalue_row)
        labels.append(label)
    color = cm.Set1(1)
    yticks(y, labels, fontsize=8, color=color)
    ylim(0, len(y)+1)
    if enriched is True:
        ax = fig.add_axes([0.65, 0.16, 0.30, 0.39])
        for i in range(4):
            plot([i, i], [y[0]+2.5, y[-1]-1], color='k', linewidth=0.5, clip_on=False)
        plot([0, 3], [y[0]+1, y[0]+1], color='k', linewidth=0.5, clip_on=False)
        plot([0, 3], [y[0]+2.5, y[0]+2.5], color='k', linewidth=0.5, clip_on=False)
        plot([0, 3], [y[-1]-1, y[-1]-1], color='k', linewidth=0.5, clip_on=False)
        for i, pvalue_row in enumerate(pvalue_rows):
            for x, pvalue_text in zip([0.5, 1.5, 2.5], pvalue_row):
                if pvalue_text is not None:
                    text(x, y[i], pvalue_text, fontsize=8, color=color, horizontalalignment='center', verticalalignment='center')
        colors = [conservation_colors[group] for group in groups]
        scatter([0.5, 1.5, 2.5], [y[0]+1.75]*3, color=colors, alpha=0.5, clip_on=False)
        if source == 'deseq':
            label = "$p$-value, Fisher's exact test"
        elif source == 'correlations':
            label = "$p$-value calculated using the Fisher $Z$ transformation"
        else:
            raise Exception("Unknown source %s" % source)
        text(1.5, y[0]+2.75, label, fontsize=8,
             horizontalalignment='center', verticalalignment='bottom')
        xlim(0, 3)
        ylim(0, len(y)+1)
        axis('off')
    for extension in ("png", "svg"):
        if enriched is False:
            filename = "figure_%s_gene_encode.%s" % (source, extension)
        elif enriched is True:
            filename = "figure_%s_gene_enrichment_encode.%s" % (source, extension)
        print("Saving figure as %s" % filename)
        savefig(filename)

def calculate_gene_conservation_enrichment(ppvalues):
    ancestors = read_gene_conservation(reference)
    groups = ('Bilateria', 'Vertebrata', 'Mammalia')
    logratios = {}
    ns = {}
    gene_conservation_pvalues_matched = {}
    logratios = {}
    ns = {}
    gene_conservation_pvalues_matched = {}
    for celltype in ppvalues:
        ns[celltype] = 0
        logratios[celltype] = {}
        gene_conservation_pvalues_matched[celltype] = {}
        fpkms = [[], [], []]
        de = [[], [], []]
        for gene in ppvalues[celltype]:
            organism_fpkm = organism_fpkms[celltype][gene]
            reference_fpkm = reference_fpkms[celltype][gene]
            if organism_fpkm < fpkm_threshold and reference_fpkm < fpkm_threshold:
                continue
            fpkm = (organism_fpkm + reference_fpkm) / 2.0
            ppvalue = ppvalues[celltype][gene]
            ancestor = ancestors.get(gene)
            if ancestor is None:
                continue
            if ancestor == 'Bilateria':
                i = 0
            elif ancestor == 'Vertebrata':
                i = 1
            elif ancestor == 'Mammalia':
                i = 2
            else:
                raise Exception
            if abs(ppvalue) > ppvalue_threshold:
                flag = 1
            else:
                flag = 0
            fpkms[i].append(fpkm)
            de[i].append(flag)
            ns[celltype] += 1
        for i in [0, 1, 2]:
            foreground_fpkms = []
            foreground_de = []
            background_fpkms = []
            background_de = []
            for j in [0, 1, 2]:
                if j == i:
                    foreground_fpkms.extend(fpkms[j])
                    foreground_de.extend(de[j])
                else:
                    background_fpkms.extend(fpkms[j])
                    background_de.extend(de[j])
            foreground_fpkms = array(foreground_fpkms, float)
            foreground_de = array(foreground_de, int)
            background_fpkms = array(background_fpkms, float)
            background_de = array(background_de, int)
            contingency = zeros((2,2))
            for fpkm, flag in zip(foreground_fpkms, foreground_de):
                if flag:
                    contingency[0,0] += 1
                else:
                    contingency[0,1] += 1
                indices = argsort(abs(fpkm-background_fpkms))
                for flag in background_de[indices[:10]]:
                    if flag:
                        contingency[1,0] += 1
                    else:
                        contingency[1,1] += 1
            oddsratio, pvalue = fisher_exact(contingency)
            group = groups[i]
            logratios[celltype][group] = log2(oddsratio)
            gene_conservation_pvalues_matched[celltype][group] = pvalue
    return logratios, ns, gene_conservation_pvalues_matched

def make_supplementary_table_degenes(organisms, celltypes, reference_tpms, organism_tpms, log2fcs, ppvalues):
    letters = "ABCDE"
    boldfont = Font(bold=True)
    right_alignment = Alignment(horizontal='right')
    workbook = Workbook()
    i = 0
    for organism in organisms:
        if organism == reference:
            continue
        for celltype in celltypes:
            if celltype not in ppvalues[organism]:
                continue
            title = "TableS2%c" % string.ascii_lowercase[i]
            if i == 0:
                worksheet = workbook.active
                worksheet.title = title
            else:
                worksheet = workbook.create_sheet(title)
            worksheet['A1'] = "Differential gene expression analysis, %s vs %s, %s" % (organism, reference, celltype)
            worksheet['A1'].font = boldfont
            row = 2
            words = ("gene",
                     "tpm, %s, %s" % (reference, celltype),
                     "tpm, %s, %s" % (organism, celltype),
                     "log2(foldchange)",
                     "-log10(pvalue)*sign")
            for letter, word in zip(letters, words):
                key = letter + str(row)
                worksheet[key] = word
                worksheet[key].font = boldfont
            row += 1
            for gene in sorted(ppvalues[organism][celltype]):
                ppvalue = float(ppvalues[organism][celltype][gene])
                reference_tpm = float(reference_tpms[organism][celltype][gene])
                organism_tpm = float(organism_tpms[organism][celltype][gene])
                log2fc = float(log2fcs[organism][celltype][gene])
                words = (gene, reference_tpm, organism_tpm, log2fc, ppvalue)
                for letter, word in zip(letters, words):
                    key = letter + str(row)
                    worksheet[key] = word
                    if letter != 'A':
                        worksheet[key].number_format = "0.00"
                row += 1
            i += 1
            for letter, column in zip(letters, worksheet.columns):
                length = max(len(str(cell.value)) for cell in column)
                worksheet.column_dimensions[letter].width = length
    if reference == 'human':
        filename = "TableS2.xlsx"
    else:
        filename = "TableS2_%s.xlsx" % reference
    print("Writing tables of differentially expressed genes to %s" % filename)
    workbook.save(filename)

def make_supplementary_table_go(organisms, go_terms, go_ppvalues):
    celltypes = list(go_ppvalues['mouse'].keys())
    letters = "ABC"
    boldfont = Font(bold=True)
    right_alignment = Alignment(horizontal='right')
    workbook = Workbook()
    i = 0
    for organism in organisms:
        if organism == reference:
            continue
        for celltype in celltypes:
            if celltype not in go_ppvalues[organism]:
                continue
            title = "TableS3%c" % string.ascii_lowercase[i]
            if i == 0:
                worksheet = workbook.active
                worksheet.title = title
            else:
                worksheet = workbook.create_sheet(title)
            worksheet['A1'] = "Gene Ontology analysis, %s vs %s, %s" % (organism, reference, celltype)
            worksheet['A1'].font = boldfont
            row = 2
            words = ("GO ID",
                     "GO term",
                     "-log10(pvalue)*sign")
            for letter, word in zip(letters, words):
                key = letter + str(row)
                worksheet[key] = word
                worksheet[key].font = boldfont
            row += 1
            for goid in sorted(go_ppvalues[organism][celltype]):
                go_term = go_terms[goid]
                ppvalue = float(go_ppvalues[organism][celltype][goid])
                words = (goid, go_term, ppvalue)
                for letter, word in zip(letters, words):
                    key = letter + str(row)
                    worksheet[key] = word
                    if letter == 'C':
                        worksheet[key].number_format = "0.00"
                row += 1
            i += 1
            for letter, column in zip(letters, worksheet.columns):
                length = max(len(str(cell.value)) for cell in column)
                worksheet.column_dimensions[letter].width = length
    filename = "TableS3.xlsx"
    print("Writing Gene Ontology tables to %s" % filename)
    workbook.save(filename)

def read_conserved_promoters(organism):
    conserved_promoters = []
    filename = "cage.human.human_%s.liftOver.%s.bed" % (organism, organism)
    print("Reading %s" % filename)
    handle = open(filename)
    lines = pybedtools.BedTool(handle)
    for line in lines:
        gene = line.name
        conserved_promoters.append(gene)
    handle.close()
    return conserved_promoters

def calculate_promoter_conservation(ppvalues):
    promoter_conservation_pvalues = {}
    ns = {}
    percentages = {}
    k = 0
    n = 0
    chisquare = 0.0
    groups = ('Conserved', 'Not conserved')
    promoter_conservation_pvalues = {}
    ns = {}
    percentages = {}
    organism = 'mouse'
    conserved_promoters = read_conserved_promoters(organism)
    for celltype in ppvalues:
        contingency = zeros((2, 2))
        for gene in ppvalues[celltype]:
            organism_fpkm = organism_fpkms[celltype][gene]
            reference_fpkm = reference_fpkms[celltype][gene]
            if organism_fpkm < fpkm_threshold and reference_fpkm < fpkm_threshold:
                continue
            ppvalue = ppvalues[celltype][gene]
            if gene in conserved_promoters:
                i = 0
            else:
                i = 1
            if abs(ppvalue) > ppvalue_threshold: # Differentially expressed
                j = 0
            else: # Not differentially expressed
                j = 1
            contingency[i,j] += 1
        percentages[celltype] = {}
        for group, row in zip(groups, contingency):
            numerator = row[0]
            denominator = sum(row)
            assert denominator > 0
            percentages[celltype][group] = 100.0 * numerator / denominator
        oddsratio, pvalue = fisher_exact(contingency)
        pvalue /= 2.0  # one-sided p-value
        if oddsratio > 1:
            pvalue = 1.0 - pvalue
        else:
            k += 1
        n += 1
        ppvalue = -log10(pvalue)
        chisquare += ppvalue
        promoter_conservation_pvalues[celltype] = pvalue
        ns[celltype] = sum(contingency)
    chisquare = 2 * chisquare * log(10)
    pvalue = chdtrc(2*n, chisquare)
    print("Fisher combined p-value = %g" % pvalue)
    pvalue = binom_test(k, n, alternative='greater')
    print("Binomial test p-value = %g" % pvalue)
    return percentages, ns, promoter_conservation_pvalues
                
def make_figure_promoter_conservation(values, ns, pvalues, source='deseq', enriched=False):
    colors = []
    labels = []
    celltypes = list(values.keys())
    n = len(values)
    x = zeros((n, 2), float)
    x[:,:] = nan
    figure(figsize=(8.0,4.2))
    subplots_adjust(bottom=0.15, top=0.90, left=0.34, right=0.69)
    y = arange(n,0,-1)
    if source == 'deseq':
        if enriched is False:
            labeltext = "Percentage of genes differentially\nexpressed compared to %s (RNAseq)" % reference
        elif enriched is True:
            labeltext = "Enrichment of differential expression [$\\rm{log}_2({\\rm ratio})$]\ncompared to an expression-matched background"
    elif source == 'correlations':
        if enriched is False:
            labeltext = "Spearman correlation with %s RNAseq expression data" % reference
        elif enriched is True:
            labeltext = "Difference in squared Spearman correlation\ncompared to an expression-matched background"
    else:
        raise ValueError("Unexpected source '%s'" % source)
    i = 0
    for celltype in values:
        for j, group in enumerate(values[celltype]):
            x[i, j] = values[celltype][group]
        i += 1
    xmin = x.min() - 0.05 * (x.max() - x.min())
    xmax = x.max() + 0.05 * (x.max() - x.min())
    end = 0
    xticks(fontsize=8)
    ticks, labels = yticks(y, labels, fontsize=8)
    plot([xmin, xmax], [y, y], 'k--', linewidth=0.5, alpha=0.5)
    labels = ('liftOver succeeded', 'liftOver failed')
    conservation_colors = ('crimson', 'lightsalmon')
    for i, label in enumerate(labels):
        indices = ~ isnan(x[:,i])
        color = conservation_colors[i]
        scatter(x[indices,i], y[indices], color=color, alpha=0.5, label=label)
    xlim(xmin, xmax)
    xlabel(labeltext, fontsize=8)
    legend(bbox_to_anchor=(-0.08,-0.01), fontsize=8)
    ylim(0, len(y)+1)
    twinx()
    labels = []
    for celltype in values:
        n = ns[celltype]
        if enriched is False:
            pvalue = make_pvalue_text(pvalues[celltype])
            label = '$N = %d; %s$' % (n, pvalue)
        elif enriched is True:
            pvalue_conserved = make_pvalue_text(pvalues[celltype]['Conserved'])
            pvalue_notconserved = make_pvalue_text(pvalues[celltype]['Not conserved'])
            label = '$N = %d; %s; %s$' % (n, pvalue_conserved, pvalue_notconserved)
        labels.append(label)
    ticks, labels = yticks(y, labels, fontsize=8)
    for label, color in zip(labels, colors):
        label.set_color(color)
    ylim(0, len(y)+1)
    if reference == 'human':
        for extension in ("png", "pdf"):
            if enriched is False:
                filename = "figure_%s_promoter_encode.%s" % (source, extension)
            elif enriched is True:
                filename = "figure_%s_promoter_enrichment_encode.%s" % (source, extension)
            print("Saving figure as %s" % filename)
            savefig(filename)

def calculate_promoter_conservation_enrichment(ppvalues):
    groups = ("Conserved", "Not conserved")
    logratios = {}
    ns = {}
    promoter_conservation_pvalues_matched = {}
    logratios = {}
    ns = {}
    promoter_conservation_pvalues_matched = {}
    organism = 'mouse'
    conserved_promoters = read_conserved_promoters(organism)
    for celltype in ppvalues:
        ns[celltype] = 0
        logratios[celltype] = {}
        promoter_conservation_pvalues_matched[celltype] = {}
        fpkms = [[], []]
        de = [[], []]
        for gene in ppvalues[celltype]:
            organism_fpkm = organism_fpkms[celltype][gene]
            reference_fpkm = reference_fpkms[celltype][gene]
            if organism_fpkm < fpkm_threshold and reference_fpkm < fpkm_threshold:
                continue
            fpkm = (organism_fpkm + reference_fpkm) / 2.0
            ppvalue = ppvalues[celltype][gene]
            if gene in conserved_promoters:
                i = 0
            else:
                i = 1
            if abs(ppvalue) > ppvalue_threshold:
                flag = 1
            else:
                flag = 0
            fpkms[i].append(fpkm)
            de[i].append(flag)
            ns[celltype] += 1
        for i in [0, 1]:
            foreground_fpkms = []
            foreground_de = []
            background_fpkms = []
            background_de = []
            for j in [0, 1]:
                if j == i:
                    foreground_fpkms.extend(fpkms[j])
                    foreground_de.extend(de[j])
                else:
                    background_fpkms.extend(fpkms[j])
                    background_de.extend(de[j])
            foreground_fpkms = array(foreground_fpkms, float)
            foreground_de = array(foreground_de, int)
            background_fpkms = array(background_fpkms, float)
            background_de = array(background_de, int)
            contingency = zeros((2,2))
            for fpkm, flag in zip(foreground_fpkms, foreground_de):
                if flag:
                    contingency[0,0] += 1
                else:
                    contingency[0,1] += 1
                indices = argsort(abs(fpkm-background_fpkms))
                for flag in background_de[indices[:10]]:
                    if flag:
                        contingency[1,0] += 1
                    else:
                        contingency[1,1] += 1
            oddsratio, pvalue = fisher_exact(contingency)  # two-sided pvalue
            group = groups[i]
            logratios[celltype][group] = log2(oddsratio)
            promoter_conservation_pvalues_matched[celltype][group] = pvalue
    return logratios, ns, promoter_conservation_pvalues_matched

def read_promoters(organism):
    upstream = 300
    downstream = 100
    promoters = defaultdict(dict)
    filename = "cage.human.human_%s.bed" % organism
    handle = open(filename)
    lines = pybedtools.BedTool(handle)
    for line in lines:
        gene = line.name
        chromosome = line.chrom
        tss = line.start
        assert line.end == tss + 1
        strand = line.strand
        if strand == '+':
            start = tss - upstream
            end = tss + downstream
        elif strand == '-':
            start = tss - downstream
            end = tss + upstream
        else:
            raise Exception("Unexpected strand %s" % strand)
        promoters[chromosome][gene] = (start, end)
    handle.close()
    return promoters

def read_chromosome_sizes():
    sizes = {}
    directory = "/osc-fs_home/scratch/mdehoon/Data/Genomes"
    subdirectory = "hg19"
    filename = "hg19.chrom.sizes"
    path = os.path.join(directory, subdirectory, filename)
    handle = open(path)
    for line in handle:
        words = line.split()
        chromosome = words[0]
        size = int(words[1])
        sizes[chromosome] = size
    handle.close()
    return sizes

def read_genome_conservation(chromosome, size):
    print("Reading conservation for", chromosome)
    conservation = zeros(size, float)
    directory = "/osc-fs_home/mdehoon/Data/UCSC/hg19/hg19.phastCons100way/"
    filename = "%s.phastCons100way.wigFix.gz" % chromosome
    path = os.path.join(directory, filename)
    try:
        handle = gzip.open(path, 'rt')
    except FileNotFoundError:
        return
    values = None
    for line in handle:
        if line.startswith("fixedStep"):
            if values is not None:
                values = array(values, float)
                n = len(values)
                conservation[start:start+n] = values
            terms = line.split()
            assert terms[0]=='fixedStep'
            for term in terms[1:]:
                key, value = term.split("=")
                if key=="chrom":
                    assert value==chromosome
                elif key=='start':
                    start = int(value)-1
                elif key=='step':
                    step = int(value)
                    assert step==1
            values = []
        else:
            values.append(line)
    if values is not None:
        values = array(values, float)
        n = len(values)
        conservation[start:start+n] = values
    return conservation

def find_overlapping_orthologous_promoters(organism):
    names = []
    filename = "cage.human.human_%s.liftOver.%s.bed" % (organism, organism)
    print("Reading %s" % filename)
    liftover = pybedtools.BedTool(filename)
    filename = "cage.%s.human_%s.bed" % (organism, organism)
    print("Reading %s" % filename)
    promoters = pybedtools.BedTool(filename)
    overlap = promoters.window(liftover, l=1000, r=1000, sm=True)
    for line in overlap:
        fields = line.fields
        assert len(fields) == 12
        promoter = pybedtools.create_interval_from_list(fields[:6])
        ortholog = pybedtools.create_interval_from_list(fields[6:])
        if promoter.name == ortholog.name:
            names.append(promoter.name)
    n1 = len(promoters)
    n2 = len(liftover)
    n3 = len(names)
    print("Number of promoters: %d" % n1)
    print("Number of promoters lifted over: %d" % n2)
    print("Number of overlapping orthologous promoters: %d" % n3)
    return (n1, n2, n3)

def make_figure_promoter_overlap():
    y1 = []
    y2 = []
    y3 = []
    colors = []
    labels = []
    for k, organism in enumerate(organisms):
        if organism == reference:
            continue
        labels.append(organism)
        colors.append(cm.Set1(k))
        n1, n2, n3 = find_overlapping_orthologous_promoters(organism)
        orthologous = n3
        not_orthologous = n2 - n3
        failed_liftover = n1 - n2
        y1.append(failed_liftover)
        y2.append(not_orthologous)
        y3.append(orthologous)
        percentage = 100.0 * (orthologous + not_orthologous) / (orthologous + not_orthologous + failed_liftover)
        print("%s: fraction of promoters that were lifted over: %.1f%%" % (organism, percentage))
        percentage = 100.0 * orthologous / (orthologous + not_orthologous + failed_liftover)
        print("%s: fraction of promoters that are orthologous: %.1f%%" % (organism, percentage))
        percentage = 100.0 * orthologous / (orthologous + not_orthologous)
        print("%s: fraction of liftover promoters that are orthologous: %.1f%%" % (organism, percentage))
    y = array([y1, y2, y3], float)
    y /= sum(y, 0)
    y *= 100
    x = arange(4)
    figure(figsize=(3,3))
    conservation_colors = ('crimson', 'lightsalmon')
    bar(x, y[2], color=conservation_colors[0], alpha=0.5, edgecolor='k', hatch='////', label='liftOver succeeded,\npromoters orthologous')
    bar(x, y[1], bottom=y[2], color=conservation_colors[0], alpha=0.5, edgecolor='k', label='liftOver succeeded,\npromoters not orthologous')
    bar(x, y[0], bottom=y[1]+y[2], color=conservation_colors[1], alpha=0.5, edgecolor='k', label='liftOver failed')
    ticks, labels = xticks(x, labels, fontsize=8)
    for label, color in zip(labels, colors):
        label.set_color(color)
    yticks(fontsize=8)
    ylabel("Percentage of promoters", fontsize=8)
    subplots_adjust(left=0.2, bottom=0.4, top=0.99)
    legend(fontsize=8, bbox_to_anchor=(1,-0.12))
    legend(fontsize=8, bbox_to_anchor=(1,-0.15))
    filename = 'figure_promoter_orthologs.png'
    print("Saving figure as %s" % filename)
    savefig(filename)
    filename = 'figure_promoter_orthologs.pdf'
    print("Saving figure as %s" % filename)
    savefig(filename)

def make_figure_promoter_conservation_phastcons(ppvalues):
    celltypes = list(ppvalues['mouse'].keys())
    n = sum([len(ppvalues[organism]) for organism in ppvalues])
    y = zeros((n, 2), float)
    y[:,:] = nan
    m = 0
    colors = []
    extents = {}
    end = 0
    labels = []
    ns = zeros(n, int)
    scores = {}
    promoters = {}
    conservation = {}
    for organism in organisms:
        if organism == reference:
            continue
        promoters[organism] = read_promoters(organism)
        conservation[organism] = {}
    sizes = read_chromosome_sizes()
    for chromosome in sorted(sizes):
        size = sizes[chromosome]
        genome_conservation = read_genome_conservation(chromosome, size)
        for organism in organisms:
            if organism == reference:
                continue
            for gene in promoters[organism][chromosome]:
                start, end = promoters[organism][chromosome][gene]
                conservation[organism][gene] = mean(genome_conservation[start:end])
    for k, organism in enumerate(organisms):
        if organism == reference:
            continue
        conserved_promoters = read_conserved_promoters(organism)
        start = end
        for celltype in celltypes:
            if celltype not in ppvalues[organism]:
                continue
            print(organism, celltype)
            key = (organism, celltype)
            scores[key] = [[[], []], [[], []]]
            for gene in ppvalues[organism][celltype]:
                organism_tpm = organism_tpms[organism][celltype][gene]
                reference_tpm = reference_tpms[organism][celltype][gene]
                if organism_tpm < tpm_threshold and reference_tpm < tpm_threshold:
                    continue
                ppvalue = ppvalues[organism][celltype][gene]
                if gene in conserved_promoters:
                    i = 0
                else:
                    i = 1
                if abs(ppvalue) > ppvalue_threshold: # Differentially expressed
                    j = 0
                else: # Not differentially expressed
                    j = 1
                score = conservation[organism][gene]
                scores[key][i][j].append(score)
    m = 0
    for k, organism in enumerate(organisms):
        if organism == reference:
            continue
        for celltype in celltypes:
            if celltype not in ppvalues[organism]:
                continue
            m += 1
            subplot(8,3,m)
            key = (organism, celltype)
            baseline1 = mean(scores[key][0][0]+scores[key][0][1])
            baseline2 = mean(scores[key][1][0]+scores[key][1][1])
            values = (log2(mean(scores[key][1][0])/baseline2),
                      log2(mean(scores[key][1][1])/baseline2))
            bs = bar([0,1], values, color=['red','orange'])
            title("%s: %s" % (organism, celltype), fontsize=6)
            yticks(fontsize=6)
            xticks([])

def perform_deseq_analysis():
    ppvalues = {}
    reference_fpkms = {}
    organism_fpkms = {}
    log2fcs = {}
    genes = {}
    counts = {}
    celltypes = {}
    organism = 'mouse'
    genes, celltypes, counts, fpkms = read_expression()
    for celltype in celltypes:
        fpkm = fpkms[celltype][organism]
        flags = (fpkm.max(1) > fpkm_threshold)
        fpkm = mean(fpkm, 1)
        organism_fpkms[celltype] = dict(zip(genes, fpkm))
        fpkm = fpkms[celltype][reference]
        flags |= (fpkm.max(1) > fpkm_threshold)
        fpkm = mean(fpkm, 1)
        categories, data = select_comparison(counts[celltype], organism)
        data = data[flags,:]
        selected_genes = [gene for gene, flag in zip(genes, flags) if flag]
        fpkm = fpkm[flags]
        dispersion, basemeans, log2fc_values, pvalues, padjs = run_deseq(organism, categories, data)
        print("%s: dispersion = %f" % (celltype, dispersion))
        reference_fpkms[celltype] = {}
        ppvalues[celltype] = {}
        log2fcs[celltype] = {}
        for gene, f, log2fc, padj in zip(selected_genes, fpkm, log2fc_values, padjs):
            assert gene not in ppvalues[celltype]
            assert not isnan(log2fc)
            if isnan(padj):
                # flagged as outlier by DESeq, or removed by independent filtering by DESeq
                continue
            reference_fpkms[celltype][gene] = f
            ppvalue = -log10(padj) * sign(log2fc)
            ppvalues[celltype][gene] = ppvalue
            log2fcs[celltype][gene] = log2fc
    return reference_fpkms, organism_fpkms, ppvalues

def perform_ttest_analysis(ppvalues_deseq):
    from scipy.stats import distributions
    ppvalues = {}
    for organism in organisms:
        if organism == reference:
            continue
        print("Analyzing %s against %s" % (reference, organism))
        genes = {}
        counts = {}
        celltypes = {}
        genes[reference], celltypes[reference], counts[reference] = read_expression(organism, reference)
        genes[organism], celltypes[organism], counts[organism] = read_expression(organism, organism)
        assert genes[reference] == genes[organism]
        genes = genes[reference]
        assert celltypes[reference] == celltypes[organism]
        celltypes = celltypes[reference]
        ppvalues[organism] = {}
        for celltype in celltypes:
            total = sum(counts[reference][celltype], 0)
            reference_tpms = 1.e6 * counts[reference][celltype] / total
            flags = (reference_tpms.max(1) > tpm_threshold)
            total = sum(counts[organism][celltype], 0)
            organism_tpms = 1.e6 * counts[organism][celltype] / total
            flags |= (organism_tpms.max(1) > tpm_threshold)
            ppvalues[organism][celltype] = {}
            if len(total) == 1:
                for gene, flag, reference_tpm, organism_tpm in zip(genes, flags, reference_tpms, organism_tpms):
                    assert gene not in ppvalues[organism][celltype]
                    if not flag:
                        assert gene not in ppvalues_deseq[organism][celltype]
                        continue
                    if gene not in ppvalues_deseq[organism][celltype]:
                        # Then deseq flagged the gene as an outlier, or
                        # the gene was removed during independent filtering by deseq.
                        continue
                    n1 = len(reference_tpm)
                    n2 = len(organism_tpm)
                    assert n2 == 1
                    df = n1 - 1
                    v1 = var(reference_tpm, ddof=1)
                    denom = sqrt(v1) * sqrt(1/n1 + 1/n2)
                    mean1 = mean(reference_tpm)
                    mean2 = mean(organism_tpm)
                    with errstate(divide='ignore', invalid='ignore'):
                        statistic = divide(mean1-mean2, denom)
                    pvalue = distributions.t.sf(abs(statistic), df) * 2  # use np.abs to get upper tail
                    ppvalue = -log10(pvalue) * sign(statistic)
                    ppvalues[organism][celltype][gene] = ppvalue
            else:
                for gene, flag, reference_tpm, organism_tpm in zip(genes, flags, reference_tpms, organism_tpms):
                    assert gene not in ppvalues[organism][celltype]
                    if not flag:
                        continue
                    statistic, pvalue = ttest_ind(reference_tpm, organism_tpm)
                    # DESeq2 uses padj
                    ppvalue = -log10(pvalue) * sign(statistic)
                    ppvalues[organism][celltype][gene] = ppvalue
    return ppvalues

def perform_go_analysis(ppvalues):
    go_terms = read_geneontology_terms()
    go_ppvalues = {}
    go_chisq_positive = {}
    go_chisq_negative = {}
    for goid in go_terms:
        go_chisq_positive[goid] = 0
        go_chisq_negative[goid] = 0
    n = 0
    go_genes = read_geneontology_genes()
    for celltype in ppvalues:
        print("Analyzing GO enrichment for %s" % celltype)
        n += 1
        foreground = []
        background = []
        genes = list(reference_fpkms[celltype])
        fpkms = array([reference_fpkms[celltype][gene] for gene in genes])
        for gene in ppvalues[celltype]:
            fpkm = reference_fpkms[celltype][gene]
            ppvalue = ppvalues[celltype][gene]
            if abs(ppvalue) < ppvalue_threshold:
                continue
            foreground.append(gene)
            differences = abs(fpkm-fpkms)
            indices = argsort(differences)
            m = 0
            for index in indices:
                if genes[index] == gene:
                    continue
                background.append(genes[index])
                m += 1
                if m==10:
                    break
        foreground = set(foreground)
        background = set(background)
        background = background.difference(foreground)
        go_ppvalues[celltype] = {}
        genes = set(genes)
        for goid in go_terms:
            if goid not in go_genes:
                continue
            go_genes_goid = genes.intersection(go_genes[goid])
            if not go_genes_goid:
                continue
            contingency = zeros((2,2), int)
            contingency[0,0] = len(foreground.intersection(go_genes_goid))
            contingency[0,1] = len(foreground) - contingency[0,0]
            contingency[1,0] = len(background.intersection(go_genes_goid))
            contingency[1,1] = len(background) - contingency[1,0]
            oddsratio, pvalue = fisher_exact(contingency)
            ppvalue = -log10(pvalue)
            if oddsratio >= 1:
                go_chisq_positive[goid] += -2 * log(0.5*pvalue)
                go_chisq_negative[goid] += -2 * log(1-0.5*pvalue)
            else:
                go_chisq_negative[goid] += -2 * log(0.5*pvalue)
                go_chisq_positive[goid] += -2 * log(1-0.5*pvalue)
                ppvalue = -ppvalue
            if abs(ppvalue) > 2:
                length = len(go_genes_goid)
            go_ppvalues[celltype][goid] = ppvalue
    go_ppvalues_combined = {}
    for goid in go_terms:
        if go_chisq_positive[goid] > go_chisq_negative[goid]:
            pvalue = 2 * chdtrc(2*n, go_chisq_positive[goid]) # return to two-sided
            go_ppvalues_combined[goid] = -log10(pvalue)
        else:
            pvalue = 2 * chdtrc(2*n, go_chisq_negative[goid]) # return to two-sided
            go_ppvalues_combined[goid] = log10(pvalue)
    return go_terms, go_ppvalues, go_ppvalues_combined

def make_figure_deseq_ttest_comparison(ppvalues, ppvalues_ttest):
    offsetwidth = 0.15
    offsetheight = 0.07
    panelwidth = 0.27
    panelheight = 0.1
    spacewidth = 0.01
    spaceheight = 0.015
    fig = figure(figsize=(6,10))
    ax = fig.add_axes([offsetwidth, offsetheight, 3*panelwidth+2*spacewidth, 8*panelheight+7*spaceheight])
    ax.spines['top'].set_color('none')
    ax.spines['bottom'].set_color('none')
    ax.spines['left'].set_color('none')
    ax.spines['right'].set_color('none')
    ax.tick_params(labelcolor='w', top=False, bottom=False, left=False, right=False)
    xlabel("DESeq, $-^{10}\\log(p) \\times {\\rm sign}$")
    ylabel("Student t-test, $-^{10}\\log(p) \\times {\\rm sign}$", labelpad=24)
    filename = "table_deseq_ttest.txt"
    print("Writing table to %s" % filename)
    handle = open(filename, 'w')
    line = "Organism\tcell type\tN\tSpearman correlation, DESeq vs t-test\tDE in both [%]\tNot DE in both [%]\tDE in DESeq only [%]\tDE in t-test only [%]\tDE with opposite signs [%]\n"
    handle.write(line)
    row = 0
    column = 0
    for k, organism in enumerate(organisms):
        if organism == reference:
            continue
        color = cm.Set1(k)
        for celltype in ppvalues[organism]:
            x = []
            y = []
            counts = zeros((3,3), int)
            for gene in ppvalues[organism][celltype]:
                xx = ppvalues[organism][celltype][gene]
                yy = ppvalues_ttest[organism][celltype][gene]
                x.append(xx)
                y.append(yy)
                if xx > ppvalue_threshold: ii = 0
                elif xx > -ppvalue_threshold: ii = 1
                else: ii = 2
                if yy > ppvalue_threshold: jj = 0
                elif yy > -ppvalue_threshold: jj = 1
                else: jj = 2
                counts[ii,jj] += 1
            x = array(x)
            y = array(y)
            r, p = spearmanr(x, y)
            ax = fig.add_axes([offsetwidth+column*(panelwidth+spacewidth), offsetheight+7*panelheight+7*spaceheight-row*(panelheight+spaceheight), panelwidth, panelheight])
            if column == 0:
                yticks(fontsize=8)
                ylabel(organism, color=color)
            else:
                yticks([])
            if row == 7:
                xticks(fontsize=8)
            else:
                xticks([])
            scatter(x, y, s=1, alpha=0.1, color=color)
            if celltype == 'Granulocyte Macrophage Progenitor':
                name = 'Granulocyte Macrophage\nProgenitor'
            elif celltype == 'Hepatic Sinusoidal Endothelial Cells':
                name = 'Hepatic Sinusoidal\nEndothelial Cells'
            elif celltype == 'Hepatic Stellate Cells (lipocyte)':
                name = 'Hepatic Stellate\nCells (lipocyte)'
            else:
                name = celltype
            text(0, 9.5, name, verticalalignment='top', horizontalalignment='center', fontsize=8, color=color)
            line = "%s\t%s\t%d\t%.1f\t%.1f%%\t%.1f%%\t%.1f%%\t%.1f%%\t%.1f%%\n" % (
                    organism,
                    celltype,
                    sum(counts),
                    r,
                    100.0 * (counts[0,0]+counts[2,2]) / sum(counts),
                    100.0 * counts[1,1] / sum(counts),
                    100.0 * (counts[0,1]+counts[2,1]) / sum(counts),
                    100.0 * (counts[1,0]+counts[1,2]) / sum(counts),
                    100.0 * (counts[2,0]+counts[0,2]) / sum(counts),)
            handle.write(line)
            xlim(-25, +25)
            ylim(-10, +10)
            column += 1
            if column == 3:
                row += 1
                column = 0
    handle.close()
    for extension in ("png", "pdf"):
        filename = "figure_deseq_ttest_encode.%s" % extension
        print("Writing figure to %s" % filename)
        savefig(filename)

def analyze_expression_matched_correlations(tpm1, tpm2, indices):
    tpm1_subset = {}
    tpm2_subset = {}
    tpm_subset = {}
    for category in indices:
        ii = array([index for index in indices[category] if tpm1[index] > tpm_threshold or tpm2[index] > tpm_threshold])
        tpm1_subset[category] = tpm1[ii]
        tpm2_subset[category] = tpm2[ii]
        tpm_subset[category] = 0.5 * (tpm1_subset[category] + tpm2_subset[category])
        ii = argsort(tpm_subset[category])
        tpm1_subset[category] = tpm1_subset[category][ii]
        tpm2_subset[category] = tpm2_subset[category][ii]
        tpm_subset[category] = tpm_subset[category][ii]
    rs = []
    for foreground_category in indices:
        tpm1_matched = {}
        tpm2_matched = {}
        tpm1_matched[foreground_category] = tpm1_subset[foreground_category]
        tpm2_matched[foreground_category] = tpm2_subset[foreground_category]
        for background_category in indices:
            if background_category == foreground_category:
                continue
            tpm1_matched[background_category] = []
            tpm2_matched[background_category] = []
            right = searchsorted(tpm_subset[background_category],
                                 tpm_subset[foreground_category])
            left = right - 1
            left = clip(left, 0, None)
            right = clip(right, None, len(tpm_subset[background_category])-1)
            left_difference = tpm_subset[foreground_category] - tpm_subset[background_category][left]
            right_difference = tpm_subset[background_category][right] - tpm_subset[foreground_category]
            index = where(left_difference < right_difference, left, right)
            tpm1_matched[background_category] = tpm1_subset[background_category][index]
            tpm2_matched[background_category] = tpm2_subset[background_category][index]
        row = []
        for category in indices:
            r = spearmanr(tpm1_matched[category], tpm2_matched[category]).correlation
            row.append(r)
        rs.append(row)
    return rs

def analyze_expression_matched_correlations_go(tpm1, tpm2, indices, all_indices):
    rs = {}
    for category in indices:
        ii = indices[category]
        tpm1_foreground = tpm1[ii]
        tpm2_foreground = tpm2[ii]
        tpm_foreground = 0.5 * (tpm1_foreground + tpm2_foreground)
        flags = isin(all_indices, ii)
        ii = all_indices[~flags]
        tpm1_background = tpm1[ii]
        tpm2_background = tpm2[ii]
        tpm_background = 0.5 * (tpm1_background + tpm2_background)
        ii = argsort(tpm_background)
        tpm1_background = tpm1_background[ii]
        tpm2_background = tpm2_background[ii]
        tpm_background = 0.5 * (tpm1_background + tpm2_background)
        right = searchsorted(tpm_background, tpm_foreground)
        left = right - 1
        left = clip(left, 0, None)
        right = clip(right, None, len(tpm_background)-1)
        left_difference = tpm_foreground - tpm_background[left]
        right_difference = tpm_background[right] - tpm_foreground
        index = where(left_difference < right_difference, left, right)
        tpm1_matched = tpm1_background[index]
        tpm2_matched = tpm2_background[index]
        r_foreground = spearmanr(tpm1_foreground, tpm2_foreground).correlation
        r_background = spearmanr(tpm1_matched, tpm2_matched).correlation
        assert not isnan(r_foreground)
        assert not isnan(r_background)
        rs[category] = array([r_foreground, r_background])
    return rs

def analyze_expression_matched_correlations_transformed(tpm1, tpm2, indices, all_indices):
    n = len(indices)
    tpm1_foreground = tpm1[indices]
    tpm2_foreground = tpm2[indices]
    tpm_foreground = 0.5 * (tpm1_foreground + tpm2_foreground)
    indices = list(all_indices.difference(indices))
    tpm1_background = tpm1[indices]
    tpm2_background = tpm2[indices]
    tpm_background = 0.5 * (tpm1_background + tpm2_background)
    indices = argsort(tpm_background)
    tpm1_background = tpm1_background[indices]
    tpm2_background = tpm2_background[indices]
    tpm_background = 0.5 * (tpm1_background + tpm2_background)
    right = searchsorted(tpm_background, tpm_foreground)
    left = right - 1
    left = clip(left, 0, None)
    right = clip(right, None, len(tpm_background)-1)
    left_difference = tpm_foreground - tpm_background[left]
    right_difference = tpm_background[right] - tpm_foreground
    index = where(left_difference < right_difference, left, right)
    tpm1_matched = tpm1_background[index]
    tpm2_matched = tpm2_background[index]
    r_foreground = spearmanr(tpm1_foreground, tpm2_foreground).correlation
    r_background = spearmanr(tpm1_matched, tpm2_matched).correlation
    assert not isnan(r_foreground)
    assert not isnan(r_background)
    z_foreground = 0.5 * log((1+r_foreground)/(1-r_foreground))
    z_background = 0.5 * log((1+r_background)/(1-r_background))
    sigma = sqrt(2*1.06/(n-3))
    zvalue = (z_foreground-z_background) / sigma
    if zvalue > 0:
        pvalue = ndtr(-zvalue)
        ppvalue = -log10(pvalue)
    else:
        pvalue = ndtr(zvalue)
        ppvalue = log10(pvalue)
    return r_foreground, r_background, ppvalue

def analyze_expression_matched_dispersions(tpm1, tpm2, dispersions, indices):
    tpm_subset = {}
    dispersions_subset = {}
    for category in indices:
        ii = indices[category]
        tpm_subset[category] = 0.5 * (tpm1[ii] + tpm2[ii])
        dispersions_subset[category] = dispersions[ii]
        ii = argsort(tpm_subset[category])
        tpm_subset[category] = tpm_subset[category][ii]
        dispersions_subset[category] = dispersions_subset[category][ii]
    ds = []
    for foreground_category in indices:
        row = []
        for background_category in indices:
            if background_category == foreground_category:
                values = dispersions_subset[foreground_category]
            else:
                right = searchsorted(tpm_subset[background_category],
                                     tpm_subset[foreground_category])
                left = right - 1
                left = clip(left, 0, None)
                right = clip(right, None, len(tpm_subset[background_category])-1)
                left_difference = tpm_subset[foreground_category] - tpm_subset[background_category][left]
                right_difference = tpm_subset[background_category][right] - tpm_subset[foreground_category]
                ii = where(left_difference < right_difference, left, right)
                values = dispersions_subset[background_category][ii]
            dispersion = median(values)
            row.append(dispersion)
        ds.append(row)
    return ds

def perform_page_test(values):
    # tests if rows in values tend to be sorted from high to low
    # Page, E. B.:
    # "Ordered hypotheses for multiple treatments: A significance test for linear ranks".
    # Journal of the American Statistical Association 58 (301): 216-230 (1963).
    values = array(values)
    k, n = shape(values)
    if n == 2:
        # for n == 2, this reduces to the binomial test for p = 0.5
        # under the normal distribution approximation
        mu = 0.5 * k
        sigma = sqrt(0.25*k)
        zscore = (sum(values[:,0] > values[:,1]) - mu) / sigma
        if zscore > 0:
            pvalue = 2 * ndtr(-zscore)
            ppvalue = log10(pvalue)
        else:
            pvalue = 2 * ndtr(zscore)
            ppvalue = -log10(pvalue)
        return ppvalue
    y = rankdata(arange(n))  # gives 1, 2, ..., n
    x = zeros(n)
    for row in values:
        row = rankdata(row)
        x += row
    L = dot(x, y)
    r = 12 * L/(k*n*(n*n - 1)) - 3*(n + 1)/(n - 1)
    chisquare = pow(12*L - 3*k*n*pow(n+1, 2), 2) / (k*n*n*(n*n-1)*(n+1))
    pvalue = chdtrc(1, chisquare)
    if r > 0:
        ppvalue = -log10(pvalue)
    else:
        ppvalue = log10(pvalue)
    return ppvalue

def calculate_gene_conservation_correlations():
    ns = {}
    rs = {}
    diffrsqs = {}
    pvalues = {}
    pvalues_matched = {}
    ancestors = read_gene_conservation(reference)
    for organism in organisms:
        if organism == reference:
            continue
        if organism == 'chicken':
            groups = ('Bilateria', 'Vertebrata')
        else:
            groups = ('Bilateria', 'Vertebrata', 'Mammalia')
        genes, celltypes, counts_reference = read_expression(organism, reference)
        genes_organism, celltypes_organism, counts_organism = read_expression(organism, organism)
        assert genes_organism == genes
        assert celltypes_organism == celltypes
        group_indices = {group: [] for group in groups}
        all_flags = zeros(len(genes), bool)
        for index, gene in enumerate(genes):
            ancestor = ancestors.get(gene)
            if ancestor is None:
                continue
            if organism == 'chicken' and ancestor == 'Mammalia':
                continue
            all_flags[index] = True
            group_indices[ancestor].append(index)
        for group in groups:
            group_indices[group] = set(group_indices[group])
        ns[organism] = {}
        rs[organism] = {}
        diffrsqs[organism] = {}
        pvalues[organism] = {}
        pvalues_matched[organism] = {}
        for celltype in celltypes:
            data1 = counts_reference[celltype]
            data2 = counts_organism[celltype]
            tpm1 = mean(1.e6 * data1 / sum(data1, 0), 1)
            tpm2 = mean(1.e6 * data2 / sum(data2, 0), 1)
            flags = (tpm1 > tpm_threshold) | (tpm2 > tpm_threshold)
            all_indices = set(nonzero(flags & all_flags)[0])
            pvalues_matched[organism][celltype] = {}
            ns[organism][celltype] = {}
            rs[organism][celltype] = {}
            diffrsqs[organism][celltype] = {}
            n = {}
            for group in group_indices:
                indices = group_indices[group].intersection(all_indices)
                if len(indices) <= 10:
                    # Fisher Z-transformation needs at least 4;
                    # we also want to avoid Spearman correlation = +1 or -1,
                    # and the Z-transformation can be inaccurate if the sample
                    # size is too small.
                    continue
                indices = array(sorted(indices), int)
                n[group] = len(indices)
                r_foreground, r_background, ppvalue = analyze_expression_matched_correlations_transformed(tpm1, tpm2, indices, all_indices)
                rs[organism][celltype][group] = r_foreground
                diffrsqs[organism][celltype][group] = r_foreground * r_foreground - r_background * r_background
                pvalues_matched[organism][celltype][group] = 2 * pow(10, -abs(ppvalue))
            ns[organism][celltype] = sum(list(n.values()))
            z = zeros(len(groups))
            for i, group in enumerate(groups):
                r = rs[organism][celltype][group]
                z[i] = 0.5 * log((1+r)/(1-r))
            n = array([n[group] for group in groups], int)
            sigma = sqrt(1.06/(n-3))
            if len(groups) == 2:  # Chicken
                sigma = sqrt(dot(sigma, sigma))
                zvalue = (z[0]-z[1]) / sigma
                if zvalue > 0:
                    pvalue = 2 * ndtr(-zvalue)
                else:
                    pvalue = 2 * ndtr(zvalue)
            else:
                weights = 1/(sigma*sigma)
                mu0 = dot(weights, z) / sum(weights)
                d = (z-mu0)/sigma
                L0 = dot(d, d)  # L0 = -2 * loglikelihood  under H0
                weights = array([2/(sigma[0]*sigma[0]+sigma[2]*sigma[2]),
                                 1/(sigma[1]*sigma[1]),
                                 2/(sigma[0]*sigma[0]+sigma[2]*sigma[2])])
                mu0 = dot(weights, z) / sum(weights)
                weights = array([1/(sigma[0]*sigma[0]+2*sigma[1]*sigma[1]),
                                 1/(sigma[2]*sigma[2]+2*sigma[1]*sigma[1])])
                a = dot(weights, array([z[1]-z[0], z[2]-z[1]]))/sum(weights)
                d = (z-mu0-a*array([-1,0,1]))/sigma
                L = dot(d, d)  # L = -2 * loglikelihood  under H1
                chisquare = L0 - L
                pvalue = chdtrc(2, chisquare)
            pvalues[organism][celltype] = pvalue
    return ns, rs, pvalues, diffrsqs, pvalues_matched

def make_figure_conservation_dispersions(organism='mouse'):
    ancestors = read_gene_conservation(reference)
    if organism == 'chicken':
        groups = ('Bilateria', 'Vertebrata')
    else:
        groups = ('Bilateria', 'Vertebrata', 'Mammalia')
    genes, celltypes, counts_reference = read_expression(organism, reference)
    genes_organism, celltypes_organism, counts_organism = read_expression(organism, organism)
    assert genes_organism == genes
    assert celltypes_organism == celltypes
    indices = {group: [] for group in groups}
    for index, gene in enumerate(genes):
        group = ancestors.get(gene)
        if group in groups:
            indices[group].append(index)
    for group in groups:
        indices[group] = array(indices[group], int)
    metadata = {'condition': robjects.StrVector(['same']*2)}
    dataframe = robjects.DataFrame(metadata)
    design = robjects.Formula("~ 1")
    estimateSizeFactors = robjects.r['estimateSizeFactors']
    estimateDispersions = robjects.r['estimateDispersions']
    dispersionFunction = robjects.r['dispersionFunction']
    mcols = robjects.r['mcols']
    rs_foreground = {}
    zscores = {}
    shapes = {}
    npermutations = 10
    for celltype in celltypes:
        n1, k1 = shape(counts_reference[celltype])
        n2, k2 = shape(counts_organism[celltype])
        shapes[celltype] = (k1, k2)
        data1 = counts_reference[celltype]
        data2 = counts_organism[celltype]
        tpm1 = mean(1.e6 * data1 / sum(data1, 0), 1)
        tpm2 = mean(1.e6 * data2 / sum(data2, 0), 1)
        all_indices = nonzero((tpm1 > tpm_threshold) | (tpm2 > tpm_threshold))[0]
        ii = {group: [i for i, index in enumerate(all_indices) if index in indices[group]] for group in indices}
        permuted_ii = [None] * npermutations
        for i in range(npermutations):
            permuted_indices = permutation(len(all_indices))
            permuted_ii[i] = {}
            end = 0
            for group in groups:
                start = end
                end = start + len(ii[group])
                permuted_ii[i][group] = permuted_indices[start:end]
        rs_foreground[celltype] = []
        rs_background = [list() for i in range(npermutations)]
        for i1 in range(k1):
            for i2 in range(k2):
                data1 = counts_reference[celltype][:, i1]
                data2 = counts_organism[celltype][:, i2]
                tpm1 = 1.e6 * data1 / sum(data1)
                tpm2 = 1.e6 * data2 / sum(data2)
                tpm1 = tpm1[all_indices]
                tpm2 = tpm2[all_indices]
                countData = transpose(array([data1[all_indices], data2[all_indices]]))
                dds = deseq.DESeqDataSetFromMatrix(countData=countData, colData=dataframe, design=design)
                dds = estimateSizeFactors(dds)
                dds = estimateDispersions(dds, fitType='mean')
                function = dispersionFunction(dds)
                metadata = mcols(dds)
                listData = metadata.do_slot('listData')
                rownames = mcols(metadata).do_slot('rownames')
                assert rownames[3] == 'dispGeneEst'
                dispersions = array(listData[3])
                # confirm that dispersion is NaN only if both counts are zero.
                assert (countData[isnan(dispersions)] == 0).all()
                dispersions[isnan(dispersions)] = 0
                rs = analyze_expression_matched_dispersions(tpm1, tpm2, dispersions, ii)
                rs_foreground[celltype].extend(rs)
                for j in range(npermutations):
                    rs = analyze_expression_matched_dispersions(tpm1, tpm2, dispersions, permuted_ii[j])
                    rs_background[j].extend(rs)
        foreground_ppvalue = perform_page_test(array(rs_foreground[celltype]))
        background_ppvalues = zeros(npermutations)
        for j in range(npermutations):
            background_ppvalues[j] = perform_page_test(array(rs_background[j]))
        background_mu = mean(background_ppvalues)
        background_sigma = std(background_ppvalues)
        zscore = (foreground_ppvalue - background_mu) / background_sigma
        zscores[celltype] = zscore
        print("%s: Page -log10(p) = %f, Z-score = %f" % (celltype, foreground_ppvalue, zscore))
    rs = []
    for celltype in celltypes:
        rs.extend(rs_foreground[celltype])
    rs = array(rs)
    conservation_colors = ('Black', 'Brown', 'Chocolate')
    labels = ('conserved in bilateria',
              'restricted to vertebrata',
              'restricted to mammalia')
    fig = figure(figsize=(8,10))
    ax = fig.add_axes([0.02, 0.15, 0.60, 0.84])
    n = len(rs)
    xmax = 1.1 * rs.max()
    y = arange(n,0,-1)
    for index, group in enumerate(groups):
        color = conservation_colors[index]
        yy = y[index::len(groups)]
        for yyy in yy[:-1]:
            plot([0,xmax], [yyy,yyy], color=color, linewidth=0.5)
        yyy = yy[-1]
        label = labels[index]
        plot([0,xmax], [yyy,yyy], color=color, linewidth=0.5,label=label)
    for index, group in enumerate(groups):
        color = conservation_colors[index]
        label = labels[index]
        plot(rs[:,index], y, color=color, linestyle='none', marker='o', markersize=3, label=label)
    ymin = -3
    ymax = 302
    ylim(ymin, ymax)
    xticks(fontsize=8)
    yticks([])
    xlabel("$\\sqrt{D}$", fontsize=8)
    legend(fontsize=8,ncol=2, bbox_to_anchor=[0.5,-0.12], loc='center', frameon=False)
    ax = fig.add_axes([0.02, 0.01, 0.60, 0.09])
    ax.spines['top'].set_color('none')
    ax.spines['bottom'].set_color('none')
    ax.spines['left'].set_color('none')
    ax.spines['right'].set_color('none')
    xticks([])
    yticks([])
    text(1, 4, "Expression matched to organisms:", fontsize=8)
    for i, group in enumerate(groups):
        color = conservation_colors[i]
        plot([1,2],[3-i,3-i], color=color)
        text(2.5, 3-i, labels[i].lower(), fontsize=8, verticalalignment='center')
    text(7, 4, "Correlation value for organisms:", fontsize=8)
    for i, group in enumerate(groups):
        color = conservation_colors[i]
        plot([7.1],[3-i], color=color, linestyle='none', marker='o', markersize=3)
        text(7.5, 3-i, labels[i].lower(), fontsize=8, verticalalignment='center')
    xlim(0,12)
    ylim(0.5, 5.5)
    ax = fig.add_axes([0.63, 0.15, 0.37, 0.84])
    ax.spines['top'].set_color('none')
    ax.spines['bottom'].set_color('none')
    ax.spines['left'].set_color('none')
    ax.spines['right'].set_color('none')
    xticks([])
    yticks([])
    colors = itertools.cycle([cm.gist_earth(0.10), cm.gist_earth(0.40)])
    end = 0
    for celltype in celltypes:
        start = end
        end = start + len(rs_foreground[celltype])
        color = next(colors)
        ys = y[start]
        ye = y[end-1]-1
        yc = (ys+ye) / 2.0
        plot([0,0],[ys, ye], color=color, linewidth=5)
        zscore = zscores[celltype]
        message = "%s: $Z = %.2f$" % (celltype, zscore)
        text(1, yc, message, color=color, fontsize=8, verticalalignment='center')
    xlim(-1, 15)
    ylim(ymin, ymax)
    chisquare = -2 * sum([log(ndtr(-zscores[celltype])) for celltype in zscores])
    pvalue = chdtrc(2*len(zscores), chisquare)
    print("%s: overall p-value based on dispersions is %g\n" % (organism, pvalue))
    title("%s: $%s" % (organism, make_pvalue_text(pvalue)), fontsize=8)
    for extension in ('pdf', 'png'):
        filename = "figure_conservation_dispersions_%s_encode.%s" % (organism, extension)
        print("Saving figure as %s" % filename)
        savefig(filename)
    return pvalue

def calculate_promoter_conservation_correlations():
    ns = {}
    rs = {}
    diffrsqs = {}
    pvalues = {}
    pvalues_matched = {}
    for organism in organisms:
        if organism == reference:
            continue
        conserved_promoters = read_conserved_promoters(organism)
        genes, celltypes, counts_reference = read_expression(organism, reference)
        genes_organism, celltypes_organism, counts_organism = read_expression(organism, organism)
        assert genes_organism == genes
        assert celltypes_organism == celltypes
        groups = ('Conserved', 'Not conserved')
        group_indices = {group: [] for group in groups}
        for index, gene in enumerate(genes):
            if gene in conserved_promoters:
                group_indices['Conserved'].append(index)
            else:
                group_indices['Not conserved'].append(index)
        for group in groups:
            group_indices[group] = set(group_indices[group])
        ns[organism] = {}
        rs[organism] = {}
        diffrsqs[organism] = {}
        pvalues[organism] = {}
        pvalues_matched[organism] = {}
        for celltype in celltypes:
            data1 = counts_reference[celltype]
            data2 = counts_organism[celltype]
            tpm1 = mean(1.e6 * data1 / sum(data1, 0), 1)
            tpm2 = mean(1.e6 * data2 / sum(data2, 0), 1)
            all_indices = set(nonzero((tpm1 > tpm_threshold)
                                    | (tpm2 > tpm_threshold))[0])
            pvalues_matched[organism][celltype] = {}
            ns[organism][celltype] = {}
            rs[organism][celltype] = {}
            diffrsqs[organism][celltype] = {}
            n = {}
            for group in group_indices:
                indices = group_indices[group].intersection(all_indices)
                if len(indices) <= 10:
                    # Fisher Z-transformation needs at least 4;
                    # we also want to avoid Spearman correlation = +1 or -1,
                    # and the Z-transformation can be inaccurate if the sample
                    # size is too small.
                    continue
                indices = array(sorted(indices), int)
                n[group] = len(indices)
                r_foreground, r_background, ppvalue = analyze_expression_matched_correlations_transformed(tpm1, tpm2, indices, all_indices)
                rs[organism][celltype][group] = r_foreground
                diffrsqs[organism][celltype][group] = r_foreground * r_foreground - r_background * r_background
                pvalues_matched[organism][celltype][group] = 2 * pow(10, -abs(ppvalue))
            ns[organism][celltype] = n['Conserved'] + n['Not conserved']
            z = {}
            for group in groups:
                r = rs[organism][celltype][group]
                z[group] = 0.5 * log((1+r)/(1-r))
            sigma = sqrt(1.06/(n['Conserved']-3)+1.06/(n['Not conserved']-3))
            zvalue = (z['Conserved']-z['Not conserved']) / sigma
            if zvalue > 0:
                pvalue = 2 * ndtr(-zvalue)
            else:
                pvalue = 2 * ndtr(zvalue)
            pvalues[organism][celltype] = pvalue
    return ns, rs, pvalues, diffrsqs, pvalues_matched

def make_figure_promoter_conservation_dispersions(organism='mouse'):
    conserved_promoters = read_conserved_promoters(organism)
    genes, celltypes, counts_reference = read_expression(organism, reference)
    genes_organism, celltypes_organism, counts_organism = read_expression(organism, organism)
    assert genes_organism == genes
    assert celltypes_organism == celltypes
    groups = ('Conserved', 'Not conserved')
    indices = {group: [] for group in groups}
    for index, gene in enumerate(genes):
        if gene in conserved_promoters:
            indices['Conserved'].append(index)
        else:
            indices['Not conserved'].append(index)
    for group in groups:
        indices[group] = array(indices[group], int)
    metadata = {'condition': robjects.StrVector(['same']*2)}
    dataframe = robjects.DataFrame(metadata)
    design = robjects.Formula("~ 1")
    estimateSizeFactors = robjects.r['estimateSizeFactors']
    estimateDispersions = robjects.r['estimateDispersions']
    dispersionFunction = robjects.r['dispersionFunction']
    mcols = robjects.r['mcols']
    rs_foreground = {}
    zscores = {}
    shapes = {}
    npermutations = 10
    for celltype in celltypes:
        n1, k1 = shape(counts_reference[celltype])
        n2, k2 = shape(counts_organism[celltype])
        shapes[celltype] = (k1, k2)
        data1 = counts_reference[celltype]
        data2 = counts_organism[celltype]
        tpm1 = mean(1.e6 * data1 / sum(data1, 0), 1)
        tpm2 = mean(1.e6 * data2 / sum(data2, 0), 1)
        all_indices = nonzero((tpm1 > tpm_threshold) | (tpm2 > tpm_threshold))[0]
        ii = {group: [i for i, index in enumerate(all_indices) if index in indices[group]] for group in indices}
        permuted_ii = [None] * npermutations
        for i in range(npermutations):
            permuted_indices = permutation(len(all_indices))
            permuted_ii[i] = {}
            end = 0
            for group in groups:
                start = end
                end = start + len(ii[group])
                permuted_ii[i][group] = permuted_indices[start:end]
        rs_foreground[celltype] = []
        rs_background = [list() for i in range(npermutations)]
        for i1 in range(k1):
            for i2 in range(k2):
                data1 = counts_reference[celltype][:, i1]
                data2 = counts_organism[celltype][:, i2]
                tpm1 = 1.e6 * data1 / sum(data1)
                tpm2 = 1.e6 * data2 / sum(data2)
                tpm1 = tpm1[all_indices]
                tpm2 = tpm2[all_indices]
                countData = transpose(array([data1[all_indices], data2[all_indices]]))
                dds = deseq.DESeqDataSetFromMatrix(countData=countData, colData=dataframe, design=design)
                dds = estimateSizeFactors(dds)
                dds = estimateDispersions(dds, fitType='mean')
                function = dispersionFunction(dds)
                metadata = mcols(dds)
                listData = metadata.do_slot('listData')
                rownames = mcols(metadata).do_slot('rownames')
                assert rownames[3] == 'dispGeneEst'
                dispersions = array(listData[3])
                # confirm that dispersion is NaN only if both counts are zero.
                assert (countData[isnan(dispersions)] == 0).all()
                dispersions[isnan(dispersions)] = 0
                rs = analyze_expression_matched_dispersions(tpm1, tpm2, dispersions, ii)
                rs_foreground[celltype].extend(rs)
                for j in range(npermutations):
                    rs = analyze_expression_matched_dispersions(tpm1, tpm2, dispersions, permuted_ii[j])
                    rs_background[j].extend(rs)
        foreground_ppvalue = perform_page_test(array(rs_foreground[celltype]))
        background_ppvalues = zeros(npermutations)
        for j in range(npermutations):
            background_ppvalues[j] = perform_page_test(array(rs_background[j]))
        background_mu = mean(background_ppvalues)
        background_sigma = std(background_ppvalues)
        zscore = (foreground_ppvalue - background_mu) / background_sigma
        zscores[celltype] = zscore
        print("%s: Page -log10(p) = %f, Z-score = %f" % (celltype, foreground_ppvalue, zscore))
    rs = []
    for celltype in celltypes:
        rs.extend(rs_foreground[celltype])
    rs = array(rs)
    labels = ('liftOver succeeded', 'liftOver failed')
    conservation_colors = ('crimson', 'lightsalmon')
    fig = figure(figsize=(8,10))
    ax = fig.add_axes([0.02, 0.15, 0.60, 0.84])
    n = len(rs)
    y = arange(n,0,-1)
    xmax = 1.1 * rs.max()
    for index, group in enumerate(groups):
        color = conservation_colors[index]
        yy = y[index::len(groups)]
        for yyy in yy[:-1]:
            plot([0,xmax], [yyy,yyy], color=color, linewidth=0.5)
        yyy = yy[-1]
        label = labels[index]
        plot([0, xmax], [yyy,yyy], color=color, linewidth=0.5,label=label)
    for index, group in enumerate(groups):
        color = conservation_colors[index]
        label = labels[index]
        plot(rs[:,index], y, color=color, linestyle='none', marker='o', markersize=3, label=label)
    ymin = -3
    ymax = 302
    ylim(ymin, ymax)
    xticks(fontsize=8)
    yticks([])
    xlabel("$\\sqrt{D}$", fontsize=8)
    legend(fontsize=8,ncol=2, bbox_to_anchor=[0.5,-0.12], loc='center', frameon=False)
    ax = fig.add_axes([0.02, 0.01, 0.60, 0.09])
    ax.spines['top'].set_color('none')
    ax.spines['bottom'].set_color('none')
    ax.spines['left'].set_color('none')
    ax.spines['right'].set_color('none')
    xticks([])
    yticks([])
    text(1, 4, "Expression matched to organisms:", fontsize=8)
    for i, group in enumerate(groups):
        color = conservation_colors[i]
        plot([1,2],[3-i,3-i], color=color)
        text(2.5, 3-i, labels[i].lower(), fontsize=8, verticalalignment='center')
    text(7, 4, "Correlation value for organisms:", fontsize=8)
    for i, group in enumerate(groups):
        color = conservation_colors[i]
        plot([7.1],[3-i], color=color, linestyle='none', marker='o', markersize=3)
        text(7.5, 3-i, labels[i].lower(), fontsize=8, verticalalignment='center')
    xlim(0,12)
    ylim(0.5, 5.5)
    ax = fig.add_axes([0.63, 0.15, 0.37, 0.84])
    ax.spines['top'].set_color('none')
    ax.spines['bottom'].set_color('none')
    ax.spines['left'].set_color('none')
    ax.spines['right'].set_color('none')
    xticks([])
    yticks([])
    colors = itertools.cycle([cm.gist_earth(0.10), cm.gist_earth(0.40)])
    end = 0
    for celltype in celltypes:
        start = end
        end = start + len(rs_foreground[celltype])
        color = next(colors)
        ys = y[start]
        ye = y[end-1]-1
        yc = (ys+ye) / 2.0
        plot([0,0],[ys, ye], color=color, linewidth=5)
        zscore = zscores[celltype]
        message = "%s: $Z = %.2f$" % (celltype, zscore)
        text(1, yc, message, color=color, fontsize=8, verticalalignment='center')
    xlim(-1, 15)
    ylim(ymin, ymax)
    chisquare = -2 * sum([log(ndtr(-zscores[celltype])) for celltype in zscores])
    pvalue = chdtrc(2*len(zscores), chisquare)
    print("%s: overall p-value based on dispersions is %g\n" % (organism, pvalue))
    title("%s: $%s" % (organism, make_pvalue_text(pvalue)), fontsize=8)
    for extension in ('png', 'pdf'):
        filename = "figure_promoter_conservation_dispersions_%s_encode.%s" % (organism, extension)
        print("Saving figure as %s" % filename)
        savefig(filename)
    return pvalue
   
def perform_go_analysis_correlations():
    go_ppvalues = {}
    go_terms = read_geneontology_terms()
    go_genes = read_geneontology_genes()
    for organism in organisms:
        if organism == reference:
            continue
        genes, celltypes, counts_reference = read_expression(organism, reference)
        genes_organism, celltypes_organism, counts_organism = read_expression(organism, organism)
        assert genes_organism == genes
        assert celltypes_organism == celltypes
        go_indices = {goid: [] for goid in go_genes}
        for index, gene in enumerate(genes):
            for goid in go_genes:
                if gene in go_genes[goid]:
                    go_indices[goid].append(index)
        for goid in go_indices:
            go_indices[goid] = set(go_indices[goid])
        go_ppvalues[organism] = {}
        for celltype in celltypes:
            data1 = counts_reference[celltype]
            data2 = counts_organism[celltype]
            tpm1 = mean(1.e6 * data1 / sum(data1, 0), 1)
            tpm2 = mean(1.e6 * data2 / sum(data2, 0), 1)
            all_indices = set(nonzero((tpm1 > tpm_threshold)
                                    | (tpm2 > tpm_threshold))[0])
            go_ppvalues[organism][celltype] = {}
            for goid in go_indices:
                indices = go_indices[goid].intersection(all_indices)
                if len(indices) <= 10:
                    # Fisher Z-transformation needs at least 4;
                    # we also want to avoid Spearman correlation = +1 or -1,
                    # and the Z-transformation can be inaccurate if the sample
                    # size is too small.
                    continue
                indices = array(sorted(indices), int)
                r_foreground, r_background, ppvalue = analyze_expression_matched_correlations_transformed(tpm1, tpm2, indices, all_indices)
                go_ppvalues[organism][celltype][goid] = ppvalue
    go_ppvalues_combined = {}
    for goid in go_indices:
        values = []
        for organism in go_ppvalues:
            for celltype in go_ppvalues[organism]:
                ppvalue = go_ppvalues[organism][celltype].get(goid)
                if ppvalue is None:
                    continue
                values.append(ppvalue)
        if not values:
            continue
        k = 2 * len(values)
        chisquare = 2*sum(values)*log(10)
        if chisquare > 0:
            pvalue = chdtrc(k, chisquare)
            go_ppvalues_combined[goid] = log10(pvalue)
        else:
            pvalue = chdtrc(k, -chisquare)
            go_ppvalues_combined[goid] = -log10(pvalue)
    return go_terms, go_ppvalues, go_ppvalues_combined
 

reference_fpkms, organism_fpkms, ppvalues = perform_deseq_analysis()

make_figure_differentially_expressed_genes(ppvalues)

# make_figure_correlations(ppvalues)

percentages, ns, gene_conservation_pvalues = calculate_gene_conservation(ppvalues)
make_figure_gene_conservation(percentages, ns, gene_conservation_pvalues, source='deseq', enriched=False)
logratios, ns, gene_conservation_pvalues_matched = calculate_gene_conservation_enrichment(ppvalues)
make_figure_gene_conservation(logratios, ns, gene_conservation_pvalues_matched, 'deseq', True)
# ns, rs, gene_conservation_pvalues, diffrsqs, gene_conservation_pvalues_matched = calculate_gene_conservation_correlations()
# make_figure_gene_conservation(rs, ns, gene_conservation_pvalues, source='correlations', enriched=False)
# make_figure_gene_conservation(diffrsqs, ns, gene_conservation_pvalues_matched, source='correlations', enriched=True)

# percentages, ns, promoter_conservation_pvalues = calculate_promoter_conservation(ppvalues)
# make_figure_promoter_conservation(percentages, ns, promoter_conservation_pvalues, 'deseq', False)
# logratios, ns, promoter_conservation_pvalues_matched = calculate_promoter_conservation_enrichment(ppvalues)
# make_figure_promoter_conservation(logratios, ns, promoter_conservation_pvalues_matched, 'deseq', True)
# ns, rs, promoter_conservation_pvalues, diffrsqs, promoter_conservation_pvalues_matched = calculate_promoter_conservation_correlations()
# make_figure_promoter_conservation(rs, ns, promoter_conservation_pvalues, 'correlations', False)
# make_figure_promoter_conservation(diffrsqs, ns, promoter_conservation_pvalues_matched, 'correlations', True)

go_terms, go_ppvalues, go_ppvalues_combined = perform_go_analysis(ppvalues)
make_figure_go_analysis(go_terms, go_ppvalues, go_ppvalues_combined, 'deseq')
# go_terms, go_ppvalues_correlations, go_ppvalues_combined_correlations = perform_go_analysis_correlations()
# make_figure_go_analysis(go_terms, go_ppvalues_correlations, go_ppvalues_combined_correlations, 'correlations')

# make_figure_promoter_overlap()

# if reference == 'human':
    # make_supplementary_table_go(organisms, go_terms, go_ppvalues)

# if False:
    # make_figure_promoter_conservation_phastcons(ppvalues)
