# Supplementary material for: Comparative transcriptomics of primary cells in vertebrates
Source: Genome Res. 2020 Jul;30(7):951–61. doi: 10.1101/gr.255679.119 (PMC7397866; doi:10.1101/gr.255679.119)
Supplement: Supplemental Material [file supp_gr.255679.119_Supplemental_code.zip › Supplemental_code/Analysis/make_gene_comparison_fibroblast.py]

import os
import sys
import gzip
import string
import obonet
import openpyxl
from numpy import *
from pylab import *
from matplotlib import cm

from scipy.stats import fisher_exact, binom_test, rankdata, pearsonr, spearmanr
from scipy.special import chdtrc, ndtr


reference = sys.argv[1]

organisms = ("human", "ferret", "rat", "rabbit", "cow", "opossum")
organism_colors = {"human": cm.Set1(0),
                   "mouse": cm.Set1(1),
                   "rat": cm.Set1(2),
                   "dog": cm.Set1(3),
                   "chicken": cm.Set1(4), 
                   "rabbit": cm.Set1(6),
                   "ferret": cm.Set1(7),
                   "cow": cm.Set3(4),
                   "opossum": cm.Set2(7),
                  }


ppvalue_threshold = -log10(0.1)
tpm_threshold = 10.0

from rpy2 import robjects
import rpy2.robjects.numpy2ri
robjects.numpy2ri.activate()
from rpy2.robjects.packages import importr
deseq = importr('DESeq2')
print("Using DESeq2 version %s" % deseq.__version__)


import warnings
warnings.filterwarnings('error')


def likelihood_ratio_test_poisson_regression(k, n):
    if len(n) == 2:
        assert len(k) == 2
        k1, k2 = k
        n1, n2 = n
        L0 = (k1+k2) * log(k1+k2) - (k1+k2) * log(n1+n2) - (k1+k2)
        L = k1*log(k1) + k2*log(k2) - k1*log(n1) - k2*log(n2) - k1 - k2
        slope = (k2/n2) - (k1/n1)
    elif len(n) == 3:
        assert len(k) == 3
        k1, k2, k3 = k
        n1, n2, n3 = n
        A = pow(n1+n2+n3, 2) - pow(n1-n3, 2)
        B = (k1-k3) * (n1-n3) - (k1+2*k2+k3) * (n1+n2+n3)
        C = k2 * (k1 + k2 + k3)
        D = B*B-4*A*C
        a1 = (-B + sqrt(D)) / (2*A)
        a2 = (-B - sqrt(D)) / (2*A)
        b1 = a1 * (2*k1 + k2 - 2*n1*a1 - n2*a1) / (k2 - 2*n1*a1 - n2*a1)
        b2 = a2 * (2*k1 + k2 - 2*n1*a2 - n2*a2) / (k2 - 2*n1*a2 - n2*a2)
        dLda1 = k2/a1 + 2*k3/(a1+b1) -n2 - 2*n3
        dLdb1 = 2*k1/(a1-b1) + k2/a1 -2*n1- n2
        dLda2 = k2/a2 + 2*k3/(a2+b2) -n2 - 2*n3
        dLdb2 = 2*k1/(a2-b2) + k2/a2 -2*n1- n2
        assert abs(dLda1) < 1e-9
        assert abs(dLdb1) < 1e-9
        assert abs(dLda2) < 1e-9
        assert abs(dLdb2) < 1e-9
        if a1-b1 <= 0 or a1 <= 0 or a1+b1 <=0:
            assert a2-b2 > 0 and a2 > 0 and a2+b2 > 0
            a, b = a2, b2
        elif a2-b2 <= 0 or a2 <= 0 or a2+b2 <=0:
            assert a1-b1 > 0 and a1 > 0 and a1+b1 > 0
            a, b = a1, b1
        else:
            raise Exception
        L = k1*log(a-b) +k2*log(a) + k3*log(a+b)
        a0 = (k1+k2+k3) / (n1+n2+n3)
        L0 = (k1+k2+k3)*log(a0)
        slope = b
    else:
        raise ValueEror
    v = 1
    D = 2 * (L - L0)
    p = chdtrc(v, D)
    p *= 0.5 # one-sided test
    if slope < 0:
        p = 1 - p
    return p

def make_pvalue_text(pvalue, short=False):
    if pvalue < 1.e-100:
        pvalue_text = "< 1 \\times 10^{-100}"
        if not short:
            pvalue_text = "p %s" % pvalue_text
    else:
        pvalue_text = "%.2g" % pvalue
        try:
            mantissa, exponent = pvalue_text.split('e')
        except ValueError:
            if not short:
                pvalue_text = "p = %s" % pvalue_text
            return pvalue_text
        assert exponent.startswith('-')
        exponent = exponent[1:].lstrip('0')
        mantissa = float(mantissa)
        pvalue_text = "%.1f \\times 10^{-%s}" % (mantissa, exponent)
        if not short:
            pvalue_text = "p = %s" % pvalue_text
    return pvalue_text

def read_geneontology_genes():
    go_genes = {}
    directory = "/osc-fs_home/mdehoon/Data/GeneOntology"
    filename = "goa_%s.gaf.gz" % reference
    path = os.path.join(directory, filename)
    print("Reading", path)
    handle = gzip.open(path, 'rt')
    for line in handle:
        if line.startswith("!"):
            continue
        words = line.strip().split("\t")
        assert len(words) in (15, 16, 17)
        gene = words[2]
        goid = words[4]
        assert goid.startswith("GO:")
        genelist = go_genes.get(goid)
        if genelist is None:
            genelist = []
            go_genes[goid] = genelist
        genelist.append(gene)
    handle.close()
    for goid in go_genes:
        go_genes[goid] = set(go_genes[goid])
    return go_genes

def read_geneontology_terms():
    go_terms = {}
    directory = "/osc-fs_home/mdehoon/Data/GeneOntology"
    filename = "go-basic.obo"
    path = os.path.join(directory, filename)
    print("Reading", path)
    graph = obonet.read_obo(path)
    for goid in graph.nodes:
        node = graph.nodes[goid]
        term = node['name']
        go_terms[goid] = term
    return go_terms

def read_expression():
    organisms = {"HsESF": 'human',
                 "RnESF": 'rat',
                 "MvESF": 'ferret',
                 "OcESF": 'rabbit',
                 "BtESF": 'cow',
                 "MdESF": 'opossum',
                }
    directory = "/osc-fs_home/scratch/mdehoon/Data/Fantom5/Zoo/GSE67659"
    filename = "Comparative_averageTPM.csv"
    path = os.path.join(directory, filename)
    print("Reading %s" % path)
    with open(path) as handle:
        line = next(handle)
        words = line.strip().split(",")
        indices = {}
        tpms = {}
        genenames = {}
        assert len(words) == 13
        assert words[0] == "Ensembl Gene ID"
        assert words[1] == "Cow Ensembl Gene ID"
        assert words[2] == "Ferret Ensembl Gene ID"
        assert words[3] == "Rat Ensembl Gene ID"
        assert words[4] == "Rabbit Ensembl Gene ID"
        assert words[5] == "Opossum Ensembl Gene ID"
        assert words[6] == "Associated Gene Name"
        assert words[7] == "HsESF"
        assert words[8] == "BtESF"
        assert words[9] == "MvESF"
        assert words[10] == "RnESF"
        assert words[11] == "OcESF"
        assert words[12] == "MdESF"
        for index, word in enumerate(words):
            organism = organisms.get(word)
            if organism is None:
                continue
            indices[organism] = index
            tpms[organism] = []
            genenames[organism] = {}
        genes = []
        for line in handle:
            words = line.strip().split(",")
            assert len(words) == 13
            genename = words[6]
            for organism in indices:
                index = indices[organism]
                tpm = float(words[index])
                tpms[organism].append(tpm)
            genenames['human'][words[0]] = genename
            genenames['cow'][words[1]] = genename
            genenames['ferret'][words[2]] = genename
            genenames['rat'][words[3]] = genename
            genenames['rabbit'][words[4]] = genename
            genenames['opossum'][words[5]] = genename
            genes.append(genename)
    for organism in tpms:
        tpms[organism] = array(tpms[organism])
    n = len(genes)
    counts = {}
    for key in organisms:
        organism = organisms[key]
        flags = zeros(n, bool)
        count = zeros((n, 2), int)
        filename = "%s.csv" % key
        path = os.path.join(directory, filename)
        print("Reading %s" % path)
        with open(path) as handle:
             line = next(handle)
             words = line.strip().split(",")
             if organism == "human":
                 m = 5
                 assert words[0] == "Ensembl_Gene_ID"
                 assert words[1] == "Associated Gene Name"
                 assert words[2] == "Transcript_Length"
                 index1 = 3
                 index2 = 4
                 assert words[index1] == "HsESF1"
                 assert words[index2] == "HsESF2"
             elif organism == "rat":
                 m = 3
                 assert words[0] == "Ensembl_Gene_ID"
                 index1 = 1
                 index2 = 2
                 assert words[index1] == "RatESF1"
                 assert words[index2] == "RatESF2"
             elif organism == "ferret":
                 m = 5
                 assert words[0] == "Ensembl Gene ID"
                 assert words[1] == "Feature Length"
                 assert words[2] == "Associated Gene Name"
                 index1 = 3
                 index2 = 4
                 assert words[index1] == "MinkESC1"
                 assert words[index2] == "MinkESC2"
             elif organism == "rabbit":
                 m = 3
                 assert words[0] == "Ensembl_Gene_ID"
                 index1 = 1
                 index2 = 2
                 assert words[index1] == "RabbitESF1"
                 assert words[index2] == "RabbitESF2"
             elif organism == "cow":
                 m = 5
                 assert words[0] == "Cow Ensembl Gene ID"
                 assert words[1] == "Associated Gene Name"
                 assert words[2] == "Gene Length"
                 index1 = 3
                 index2 = 4
                 assert words[index1] == "BovineESF4"
                 assert words[index2] == "BovineESF1"
             elif organism == "opossum":
                 m = 3
                 assert words[0] == "Ensembl_Gene_ID"
                 index1 = 1
                 index2 = 2
                 assert words[index1] == "MdESF1"
                 assert words[index2] == "MdESF2"
             else:
                 raise Exception("Unknown organism %s" % organism)
             assert len(words) == m
             for line in handle:
                 words = line.strip().split(",")
                 assert len(words) == m
                 geneid = words[0]
                 genename = genenames[organism].get(geneid)
                 if genename is None:
                     continue
                 index = genes.index(genename)
                 count[index, 0] = int(words[index1])
                 count[index, 1] = int(words[index2])
                 flags[index] = True
        assert flags.all()
        counts[organism] = count
    return genes, counts, tpms

def select_comparison(counts, organism):
    assert organism != reference
    categories = []
    data1 = counts[reference]
    data2 = counts[organism]
    n1, m1 = shape(data1)
    n2, m2 = shape(data2)
    assert n1 == n2
    categories = (reference,) * m1 + (organism,) * m2
    data = concatenate((data1, data2), axis=1)
    return categories, data

def run_deseq(organism, categories, counts):
    metadata = {'condition': robjects.StrVector(categories)}
    dataframe = robjects.DataFrame(metadata)
    design = robjects.Formula("~ condition")
    dds = deseq.DESeqDataSetFromMatrix(countData=counts,
                                       colData=dataframe,
                                       design=design)
    estimateSizeFactors = robjects.r['estimateSizeFactors']
    dds = estimateSizeFactors(dds)
    dds = deseq.DESeq(dds)
    resultsNames = robjects.r['resultsNames']
    rn = resultsNames(dds)
    assert len(rn) == 2
    assert rn[0] == 'Intercept'
    if rn[1] == 'condition_%s_vs_%s' % (reference, organism):
        sign = +1
    elif rn[1] == 'condition_%s_vs_%s' % (organism, reference):
        sign = -1
    else:
        raise Exception("Unexpected result names")
    results = robjects.r['results']
    res = results(dds)
    output= res.do_slot('listData')
    names = output.names
    assert len(names)==6
    assert names[0]=='baseMean'
    assert names[1]=='log2FoldChange'
    assert names[2]=='lfcSE'
    assert names[3]=='stat'
    assert names[4]=='pvalue'
    assert names[5]=='padj'
    basemean = array(output[0])
    log2fc = sign * array(output[1])
    pvalues = array(output[4])
    padjs = array(output[5])
    return basemean, log2fc, pvalues, padjs

def read_gene_conservation(organism):
    directory = "/osc-fs_home/scratch/mdehoon/Data/NCBI/HomoloGene"
    clades = {'3702': "Eukaryota", # Arabidopsis thaliana
              '4530': "Eukaryota", # Oryza sativa
              '4896': "Eukaryota", # Schizosaccharomyces pombe
              '4932': "Eukaryota", # Saccharomyces cerevisiae
              '5141': "Eukaryota", # Neurospora crassa
              '6239': "Bilateria", # Caenorhabditis elegans
              '7165': "Bilateria", # Anopheles gambiae
              '7227': "Bilateria", # Drosophila melanogaster
              '7955': "Vertebrata", # Danio rerio
              '8364': "Vertebrata", # Xenopus tropicalis
              '9031': "Vertebrata", # Gallus gallus
              '9544': "Mammalia", # Macaca mulatta
              '9598': "Mammalia", # Pan troglodytes
              '9606': "Mammalia", # Homo sapiens
              '9615': "Mammalia", # Canis lupus familiaris
              '9913': "Mammalia", # Bos taurus
              '10090': "Mammalia", # Mus musculus
              '10116': "Mammalia", # Rattus norvegicus
              '28985': "Eukaryota", # Kluyveromyces lactis
              '33169': "Eukaryota", # Eremothecium gossypii
              '318829': "Eukaryota", # Magnaporthe oryzae
             }
    if organism == 'human':
        reference_taxid = '9606'
    elif organism == 'mouse':
        reference_taxid = '10090'
    else:
        raise Exception("Unexpected reference organism %s" % organism)
    filename = "homologene.data"
    path = os.path.join(directory, filename)
    print("Reading", path)
    current = None
    conservation = {}
    handle = open(path)
    for line in handle:
        words = line.split()
        geneid = words[0]
        if geneid != current:
            found = set()
            current = words[0]
        taxid = words[1]
        if taxid == reference_taxid:
            gene = words[3]
            conservation[gene] = found
        clade = clades[taxid]
        assert clade in ("Eukaryota", "Bilateria", "Vertebrata", "Mammalia")
        found.add(clade)
    handle.close()
    for gene in conservation:
        found = conservation[gene]
        if "Eukaryota" in found:
            conservation[gene] = "Bilateria"
        elif "Bilateria" in found:
            conservation[gene] = "Bilateria"
        elif "Vertebrata" in found:
            conservation[gene] = "Vertebrata"
        else:
            conservation[gene] = "Mammalia"
    return conservation

def make_figure_go_analysis(go_terms, go_ppvalues, go_ppvalues_combined, source, threshold=3):
    extents = {}
    end = 0
    n = 0
    for k, organism in enumerate(organisms):
        if organism == reference:
            continue
        start = end
    goids = [goid for goid in go_ppvalues_combined if abs(go_ppvalues_combined[goid]) > threshold]
    goids = sorted(goids, key = go_ppvalues_combined.get)
    data = []
    for goid in goids:
        row = []
        data.append(row)
        for organism in organisms:
            if organism == reference:
                continue
            ppvalue = go_ppvalues[organism].get(goid, 0)
            row.append(ppvalue)
    data = array(data)
    fig = figure(figsize=(6.4, 8.0))
    n = len(organisms)
    m = len(goids)
    x = arange(n)
    ticks, labels = xticks(x, organisms[1:], fontsize=8, rotation=90)
    for label, organism in zip(labels, organisms[1:]):
        color = organism_colors[organism]
        label.set_color(color)
    heatmap = imshow(data, aspect='auto', cmap='bwr', vmin=-6, vmax=+6)
    yticks(arange(len(goids)), [go_terms[goid] for goid in goids], fontsize=6)
    left = 0.64
    width = 0.34 * n / 24
    subplots_adjust(left=left, right=left+width, bottom=0.24, top=0.99)
    cbaxes=axes((0.1,0.08,0.35,0.03))
    cb = colorbar(heatmap, cax=cbaxes, orientation='horizontal')
    if source == 'deseq':
        cb.ax.set_title("$p$-value of Gene Ontology term\noverrepresentation ($\\rm sign = +1$)\nor underrepresentation ($\\rm sign = -1$)\namong differentially expressed genes", fontsize=8)
    else:
        raise Exception("Unknown source %s" % source)
    cb.set_label('$-\\log_{10}(p) \\times {\\rm sign}$', fontsize=8)
    cb.set_ticks(linspace(-9,9,7))
    cb.ax.tick_params(labelsize=8)
    if reference == 'human':
        for extension in ("png", "svg"):
            filename = "figure_deseq_go_heatmap_fibroblast.%s" % extension
            print("Saving figure as %s" % filename)
            savefig(filename)

def calculate_gene_conservation(ppvalues):
    gene_conservation_pvalues = {}
    ns = {}
    percentages = {}
    k = 0
    n = 0
    chisquare = 0.0
    ancestors = read_gene_conservation(reference)
    groups = ('Bilateria', 'Vertebrata')
    for organism in organisms:
        if organism == reference:
            continue
        gene_conservation_pvalues[organism] = {}
        ns[organism] = {}
        percentages[organism] = {}
        contingency = zeros((2, 2))
        for gene in ppvalues[organism]:
            ancestor = ancestors.get(gene)
            if ancestor is None:
                continue
            if ancestor == 'Bilateria':
                i = 0
            elif ancestor in ('Vertebrata', 'Mammalia'):
                # Genes include only those present in all organisms, including
                # opossum. As this leaves us with few genes in the mammalian
                # class, include mammalia with vertebrates.
                i = 1
            else:
                raise Exception
            ppvalue = ppvalues[organism][gene]
            if abs(ppvalue) > ppvalue_threshold: # Differentially expressed
                j = 0
            else: # Not differentially expressed
                j = 1
            contingency[i,j] += 1
        percentages[organism] = {}
        for group, row in zip(groups, contingency):
            numerator = row[0]
            denominator = sum(row)
            assert denominator > 0
            percentages[organism][group] = 100.0 * numerator / denominator
        numerator = contingency[:,0]
        denominator = sum(contingency, 1)
        oddsratio, pvalue = fisher_exact(contingency)
        # this is a two-sided p-value
        pvalue /= 2.0
        if oddsratio > 1:
            pvalue = 1.0 - pvalue
        ppvalue = -log10(pvalue)
        chisquare += ppvalue
        if pvalue < 0.5:
            k += 1
        n += 1
        gene_conservation_pvalues[organism] = pvalue
        ns[organism] = sum(contingency)
        print("%s: p-value = %g (Fisher's exact test)" % (organism, pvalue))
    chisquare = 2 * chisquare * log(10)
    pvalue = chdtrc(2*n, chisquare)
    print("Fisher combined p-value = %g" % pvalue)
    pvalue = binom_test(k, n, alternative='greater')
    print("Binomial test p-value = %g" % pvalue)
    return percentages, ns, gene_conservation_pvalues

def make_figure_gene_conservation(values, ns, pvalues, source='deseq', enriched=False):
    colors = []
    labels = []
    groups = ('Bilateria', 'Vertebrata')
    n = len(values)
    x = zeros((n, 2), float)
    x[:,:] = nan
    y = arange(n,0,-1)
    if enriched is False:
        figure(figsize=(8.0,1.8))
        subplots_adjust(bottom=0.35, top=0.77, left=0.34, right=0.69)
    elif enriched is True:
        fig = figure(figsize=(10.0,1.8))
        ax = fig.add_axes([0.272, 0.35, 0.28, 0.42])
    if source == 'deseq':
        if enriched is False:
            labeltext = "Percentage of genes differentially\nexpressed compared to %s (RNA-seq)" % reference
        elif enriched is True:
            labeltext = "$\\rm{log}_2$(odds ratio) of the number of differentially\nexpressed genes compared to an\nexpression-matched background"
    else:
        raise ValueError("Unexpected source '%s'" % source)
    i = 0
    for organism in values:
        for j, group in enumerate(values[organism]):
            x[i, j] = values[organism][group]
        i += 1
    xmin = x[~isnan(x)].min() - 0.05 * (x[~isnan(x)].max() - x[~isnan(x)].min())
    xmax = x[~isnan(x)].max() + 0.05 * (x[~isnan(x)].max() - x[~isnan(x)].min())
    for organism in organisms:
        if organism == reference:
            continue
        color = organism_colors[organism]
        colors.append(color)
        labels.append(organism)
    xticks(fontsize=8)
    ticks, labels = yticks(y, labels, fontsize=8)
    for label, color in zip(labels, colors):
        label.set_color(color)
    plot([xmin, xmax], [y, y], 'k--', linewidth=0.5, alpha=0.5)
    labels = {'Bilateria':  'Conserved in bilateria',
              'Vertebrata': 'Restricted to vertebrata',
             }
    conservation_colors = {'Bilateria': 'Black',
                           'Vertebrata': 'Brown'}
    for i, group in enumerate(groups):
        assert not isnan(x[:,i]).any()
        color = conservation_colors[group]
        label = labels[group]
        scatter(x[:,i], y, color=color, alpha=0.5, label=label)
    xlim(xmin, xmax)
    xlabel(labeltext, fontsize=8)
    legend(bbox_to_anchor=(-0.08,-0.01), fontsize=8)
    ylim(0, len(y)+1)
    twinx()
    labels = []
    pvalue_rows = []
    for organism in organisms:
        if organism == reference:
            continue
        n = ns[organism]
        if enriched is False:
            pvalue = make_pvalue_text(pvalues[organism])
            label = '$N = %d; %s$' % (n, pvalue)
        elif enriched is True:
            label = '$N = %d$' % n
            pvalue_row = []
            for group in groups:
                pvalue = pvalues[organism].get(group)
                if pvalue is None:
                    pvalue_text = None
                else:
                    pvalue_text = make_pvalue_text(pvalue, short=True)
                    pvalue_text = "$%s$" % pvalue_text
                pvalue_row.append(pvalue_text)
            pvalue_rows.append(pvalue_row)
        labels.append(label)
    ticks, labels = yticks(y, labels, fontsize=8)
    for label, color in zip(labels, colors):
        label.set_color(color)
    ylim(0, len(y)+1)
    if enriched is True:
        ax = fig.add_axes([0.65, 0.35, 0.20, 0.42])
        for i in range(3):
            plot([i, i], [y[0]+2.5, y[-1]-1], color='k', linewidth=0.5, clip_on=False)
        plot([0, 2], [y[0]+1, y[0]+1], color='k', linewidth=0.5, clip_on=False)
        plot([0, 2], [y[0]+2.5, y[0]+2.5], color='k', linewidth=0.5, clip_on=False)
        plot([0, 2], [y[-1]-1, y[-1]-1], color='k', linewidth=0.5, clip_on=False)
        for i, pvalue_row in enumerate(pvalue_rows):
            color = colors[i]
            for x, pvalue_text in zip([0.5, 1.5], pvalue_row):
                if pvalue_text is not None:
                    text(x, y[i], pvalue_text, fontsize=8, color=color, horizontalalignment='center', verticalalignment='center')
        colors = [conservation_colors[group] for group in groups]
        scatter([0.5, 1.5], [y[0]+1.75]*2, color=colors, alpha=0.5, clip_on=False)
        if source == 'deseq':
            label = "$p$-value, Fisher's exact test"
        elif source == 'correlations':
            label = "$p$-value calculated using\nthe Fisher $Z$ transformation"
        else:
            raise Exception("Unknown source %s" % source)
        text(1.0, y[0]+2.75, label, fontsize=8,
             horizontalalignment='center', verticalalignment='bottom')
        xlim(0, 2)
        ylim(0, len(y)+1)
        axis('off')
    if reference == 'human':
        rootname = "figure_%s_gene_fibroblast" % source
        if enriched is True:
            rootname += "_enrichment"
        for extension in ("png", "svg"):
            filename = "%s.%s" % (rootname, extension)
            print("Saving figure as %s" % filename)
            savefig(filename)

def calculate_gene_conservation_enrichment(ppvalues, genes):
    ancestors = read_gene_conservation(reference)
    groups = ('Bilateria', 'Vertebrata')
    logratios = {}
    ns = {}
    gene_conservation_pvalues_matched = {}
    for k, organism in enumerate(organisms):
        if organism == reference:
            continue
        ns[organism] = 0
        logratios[organism] = {}
        gene_conservation_pvalues_matched[organism] = {}
        current_tpms = [[], [], []]
        current_de = [[], [], []]
        for gene in ppvalues[organism]:
            assert gene in genes
        for i, gene in enumerate(genes):
            organism_tpm = tpms[organism][i]
            reference_tpm = tpms[reference][i]
            tpm = (organism_tpm + reference_tpm) / 2.0
            ppvalue = ppvalues[organism].get(gene)
            if ppvalue is None:
                continue
            ancestor = ancestors.get(gene)
            if ancestor is None:
                continue
            if ancestor == 'Bilateria':
                i = 0
            elif ancestor in ('Vertebrata', 'Mammalia'):
                i = 1
            else:
                raise Exception
            if abs(ppvalue) > ppvalue_threshold:
                flag = 1
            else:
                flag = 0
            current_tpms[i].append(tpm)
            current_de[i].append(flag)
            ns[organism] += 1
        for i in [0, 1]:
            foreground_tpms = []
            foreground_de = []
            background_tpms = []
            background_de = []
            for j in [0, 1]:
                if j == i:
                    foreground_tpms.extend(current_tpms[j])
                    foreground_de.extend(current_de[j])
                else:
                    background_tpms.extend(current_tpms[j])
                    background_de.extend(current_de[j])
            foreground_tpms = array(foreground_tpms, float)
            foreground_de = array(foreground_de, int)
            background_tpms = array(background_tpms, float)
            background_de = array(background_de, int)
            contingency = zeros((2,2))
            for tpm, flag in zip(foreground_tpms, foreground_de):
                if flag:
                    contingency[0,0] += 1
                else:
                    contingency[0,1] += 1
                indices = argsort(abs(tpm-background_tpms))
                for flag in background_de[indices[:10]]:
                    if flag:
                        contingency[1,0] += 1
                    else:
                        contingency[1,1] += 1
            oddsratio, pvalue = fisher_exact(contingency)
            group = groups[i]
            logratios[organism][group] = log2(oddsratio)
            gene_conservation_pvalues_matched[organism][group] = pvalue
    return logratios, ns, gene_conservation_pvalues_matched

def perform_deseq_analysis():
    ppvalues = {}
    genes, counts, tpms = read_expression()
    for organism in counts:
        if organism == reference:
            continue
        flags = (tpms[organism] > tpm_threshold)
        flags |= (tpms[reference] > tpm_threshold)
        categories, data = select_comparison(counts, organism)
        data = data[flags,:]
        selected_genes = [gene for gene, flag in zip(genes, flags) if flag]
        basemeans, log2fc_values, pvalues, padjs = run_deseq(organism, categories, data)
        ppvalues[organism] = {}
        for gene, log2fc, padj in zip(selected_genes, log2fc_values, padjs):
            assert gene not in ppvalues[organism]
            assert not isnan(log2fc)
            if isnan(padj):
                # flagged as outlier by DESeq, or removed by independent filtering by DESeq
                continue
            padj = max(padj, 1.e-100)
            ppvalue = -log10(padj) * sign(log2fc)
            ppvalues[organism][gene] = ppvalue
    return genes, tpms, ppvalues

def perform_go_analysis(go_terms, ppvalues, genes):
    go_ppvalues = {}
    go_chisq_positive = {}
    go_chisq_negative = {}
    for goid in go_terms:
        go_chisq_positive[goid] = 0
        go_chisq_negative[goid] = 0
    n = 0
    go_genes = read_geneontology_genes()
    for organism in organisms:
        if organism == reference:
            continue
        contingency = zeros((2,2),int)
        print("Analyzing GO enrichment for %s" % organism)
        n += 1
        foreground = []
        background = []
        all_tpms = []
        all_genes = []
        for i, gene in enumerate(genes):
            if gene not in ppvalues[organism]:
                continue
            organism_tpm = tpms[organism][i]
            reference_tpm = tpms[reference][i]
            tpm = (organism_tpm + reference_tpm) / 2.0
            all_genes.append(gene)
            all_tpms.append(tpm)
        all_tpms = array(all_tpms)
        for i, gene in enumerate(genes):
            ppvalue = ppvalues[organism].get(gene)
            if ppvalue is None:
                continue
            if abs(ppvalue) < ppvalue_threshold:
                continue
            foreground.append(gene)
            organism_tpm = tpms[organism][i]
            reference_tpm = tpms[reference][i]
            tpm = (organism_tpm + reference_tpm) / 2.0
            differences = abs(tpm-all_tpms)
            indices = argsort(differences)
            m = 0
            for index in indices:
                background_gene = all_genes[index]
                if background_gene == gene:
                    continue
                background.append(background_gene)
                m += 1
                if m==10:
                    break
        foreground = set(foreground)
        background = set(background)
        background = background.difference(foreground)
        go_ppvalues[organism] = {}
        geneset = set(genes)
        for goid in go_terms:
            if goid not in go_genes:
                continue
            go_genes_goid = geneset.intersection(go_genes[goid])
            if not go_genes_goid:
                continue
            contingency = zeros((2,2), int)
            contingency[0,0] = len(foreground.intersection(go_genes_goid))
            contingency[0,1] = len(foreground) - contingency[0,0]
            contingency[1,0] = len(background.intersection(go_genes_goid))
            contingency[1,1] = len(background) - contingency[1,0]
            oddsratio, pvalue = fisher_exact(contingency)
            ppvalue = -log10(pvalue)
            if oddsratio >= 1:
                go_chisq_positive[goid] += -2 * log(0.5*pvalue)
                go_chisq_negative[goid] += -2 * log(1-0.5*pvalue)
            else:
                go_chisq_negative[goid] += -2 * log(0.5*pvalue)
                go_chisq_positive[goid] += -2 * log(1-0.5*pvalue)
                ppvalue = -ppvalue
            go_ppvalues[organism][goid] = ppvalue
    go_ppvalues_combined = {}
    for goid in go_terms:
        if go_chisq_positive[goid] > go_chisq_negative[goid]:
            pvalue = 2 * chdtrc(2*n, go_chisq_positive[goid]) # return to two-sided
            go_ppvalues_combined[goid] = -log10(pvalue)
        else:
            pvalue = 2 * chdtrc(2*n, go_chisq_negative[goid]) # return to two-sided
            go_ppvalues_combined[goid] = log10(pvalue)
    return go_ppvalues, go_ppvalues_combined

def perform_page_test(values):
    # tests if rows in values tend to be sorted from high to low
    # Page, E. B.:
    # "Ordered hypotheses for multiple treatments: A significance test for linear ranks".
    # Journal of the American Statistical Association 58 (301): 216-230 (1963).
    values = array(values)
    k, n = shape(values)
    if n == 2:
        # for n == 2, this reduces to the binomial test for p = 0.5
        # under the normal distribution approximation
        mu = 0.5 * k
        sigma = sqrt(0.25*k)
        zscore = (sum(values[:,0] > values[:,1]) - mu) / sigma
        if zscore > 0:
            pvalue = 2 * ndtr(-zscore)
            ppvalue = log10(pvalue)
        else:
            pvalue = 2 * ndtr(zscore)
            ppvalue = -log10(pvalue)
        return ppvalue
    y = rankdata(arange(n))  # gives 1, 2, ..., n
    x = zeros(n)
    for row in values:
        row = rankdata(row)
        x += row
    L = dot(x, y)
    r = 12 * L/(k*n*(n*n - 1)) - 3*(n + 1)/(n - 1)
    chisquare = pow(12*L - 3*k*n*pow(n+1, 2), 2) / (k*n*n*(n*n-1)*(n+1))
    pvalue = chdtrc(1, chisquare)
    if r > 0:
        ppvalue = -log10(pvalue)
    else:
        ppvalue = log10(pvalue)
    return ppvalue

def read_fantom_go_ppvalues(go_terms):
    go_chisq_positive = {}
    go_chisq_negative = {}
    for goid in go_terms:
        go_chisq_positive[goid] = 0
        go_chisq_negative[goid] = 0
    path = "TableS3.xlsx"
    print("Reading", path)
    warnings.resetwarnings()
    workbook = openpyxl.load_workbook(path)
    warnings.filterwarnings('error')
    n = 24
    assert len(workbook.sheetnames) == n
    for sheetname, letter in zip(workbook.sheetnames, string.ascii_lowercase):
        assert sheetname == 'TableS3' + letter
        sheet = workbook[sheetname]
        rows = sheet.rows
        row = next(rows)
        assert row[0].coordinate == 'A1'
        row = next(rows)
        assert row[0].coordinate == 'A2'
        assert row[1].coordinate == 'B2'
        assert row[2].coordinate == 'C2'
        assert row[0].value == 'GO ID'
        assert row[1].value == 'GO term'
        assert row[2].value == '-log10(pvalue)*sign, differential expression analysis'
        assert row[3].value == '-log10(pvalue)*sign, correlation analysis'
        for row in rows:
            goid = row[0].value
            if goid is None:
                break
            ppvalue = row[2].value
            pvalue = pow(10, -abs(ppvalue))
            if ppvalue > 0:
                go_chisq_positive[goid] += -2 * log(0.5*pvalue)
                go_chisq_negative[goid] += -2 * log(1-0.5*pvalue)
            else:
                go_chisq_negative[goid] += -2 * log(0.5*pvalue)
                go_chisq_positive[goid] += -2 * log(1-0.5*pvalue)
    go_ppvalues_combined = {}
    for goid in go_terms:
        if go_chisq_positive[goid] > go_chisq_negative[goid]:
            pvalue = 2 * chdtrc(2*n, go_chisq_positive[goid]) # return to two-sided
            go_ppvalues_combined[goid] = -log10(pvalue)
        else:
            pvalue = 2 * chdtrc(2*n, go_chisq_negative[goid]) # return to two-sided
            go_ppvalues_combined[goid] = log10(pvalue)
    return go_ppvalues_combined

def make_figure_go_comparison_cage_rnaseq(go_terms, go_ppvalues_combined):
    fantom_go_ppvalues_combined = read_fantom_go_ppvalues(go_terms)
    assert len(go_ppvalues_combined) == len(fantom_go_ppvalues_combined)
    x = []
    y = []
    contingency = zeros((3,3), int)
    for goid in go_terms:
        xx = fantom_go_ppvalues_combined[goid]
        yy = go_ppvalues_combined[goid]
        x.append(xx)
        y.append(yy)
        if xx < -2:
            i = 0
        elif xx < 2:
            i = 1
        else:
            i = 2
        if yy < -2:
            j = 0
        elif yy < 2:
            j = 1
        else:
            j = 2
        contingency[i,j] += 1
    print(contingency)
    x = array(x)
    y = array(y)
    fig = figure(figsize=(4,4))
    axes([0.2,0.2,0.7,0.7])
    scatter(x, y, s=3, color='black')
    xlabel("Gene Ontology enrichment,\nFANTOM5 CAGE ($-\\log_{10}(p) \\times {\\rm sign}$)", fontsize=8)
    ylabel("Gene Ontology enrichment,\nendometrial stromal fibroblast RNA-seq ($-\\log_{10}(p) \\times {\\rm sign}$)", fontsize=8)
    r, p = spearmanr(x, y)
    print("Spearman correlation = %f" % r)
    r, p = pearsonr(x, y)
    print("Pearson correlation = %f" % r)
    pvalue_text = make_pvalue_text(p)
    n = len(go_terms)
    title("Pearson's $r = %.2f$, $%s$; $N = %d$" % (r, pvalue_text, n), fontsize=8)
    for extension in ("png", "svg"):
        filename = "figure_go_fantom5_fibroblast_comparison.%s" % extension
        print("Writing figure to %s" % filename)
        savefig(filename)


genes, tpms, ppvalues = perform_deseq_analysis()

percentages, ns, gene_conservation_pvalues = calculate_gene_conservation(ppvalues)
make_figure_gene_conservation(percentages, ns, gene_conservation_pvalues, source='deseq', enriched=False)
logratios, ns, gene_conservation_pvalues_matched = calculate_gene_conservation_enrichment(ppvalues, genes)
make_figure_gene_conservation(logratios, ns, gene_conservation_pvalues_matched, 'deseq', True)

go_terms = read_geneontology_terms()
go_ppvalues, go_ppvalues_combined = perform_go_analysis(go_terms, ppvalues, genes)
make_figure_go_analysis(go_terms, go_ppvalues, go_ppvalues_combined, 'deseq')

make_figure_go_comparison_cage_rnaseq(go_terms, go_ppvalues_combined)
