# Supplementary material for: Comparative transcriptomics of primary cells in vertebrates
Source: Genome Res. 2020 Jul;30(7):951–61. doi: 10.1101/gr.255679.119 (PMC7397866; doi:10.1101/gr.255679.119)
Supplement: Supplemental Material [file supp_gr.255679.119_Supplemental_code.zip › Supplemental_code/Analysis/make_gene_comparison_samegenes.py]

import sys
from collections import defaultdict
from numpy import *
from pylab import *
from matplotlib import cm

from scipy.stats import mannwhitneyu
from scipy.special import hyp2f1, beta, gammaln

from numpy import random
random.seed(12345)

reference = sys.argv[1]

organisms = ("human", "mouse", "rat", "dog", "chicken")
tpm_threshold = 10.0

from rpy2 import robjects
import rpy2.robjects.numpy2ri
robjects.numpy2ri.activate()
from rpy2.robjects.packages import importr
deseq = importr('DESeq2')
print("Using DESeq2 version %s" % deseq.__version__)


import warnings
warnings.filterwarnings('error')


def make_pvalue_text(pvalue, short=False):
    if pvalue < 1.e-100:
        pvalue_text = "< 1 \\times 10^{-100}"
        if not short:
            pvalue_text = "p %s" % pvalue_text
    else:
        pvalue_text = "%.2g" % pvalue
        try:
            mantissa, exponent = pvalue_text.split('e')
        except ValueError:
            if not short:
                pvalue_text = "p = %s" % pvalue_text
            return pvalue_text
        assert exponent.startswith('-')
        exponent = exponent[1:].lstrip('0')
        mantissa = float(mantissa)
        pvalue_text = "%.1f \\times 10^{-%s}" % (mantissa, exponent)
        if not short:
            pvalue_text = "p = %s" % pvalue_text
    return pvalue_text

def read_expression(organism, randomized=False):
    filename = "cage.%s.human_mouse_rat_dog_chicken.txt" % organism
    print("Reading", filename)
    handle = open(filename)
    line = next(handle)
    words = line.strip().split('\t')
    assert words[0] == 'Sample'
    counts = {}
    indices = defaultdict(list)
    celltypes = []
    samples = words[1:]
    n = 0
    for index, sample in enumerate(samples):
        celltype, library = sample.split('.')
        assert library.startswith("CNhs")
        library_number = int(library[4:])
        indices[celltype].append(index)
        n += 1
    for celltype in indices:
        indices[celltype] = array(indices[celltype], int)
        counts[celltype] = []
    genes = []
    for line in handle:
        words = line.split()
        gene = words[0]
        genes.append(gene)
        row = array(words[1:], int)
        assert len(row) == n
        if randomized:
            row = permutation(row)
        for celltype in indices:
            counts[celltype].append(row[indices[celltype]])
    handle.close()
    for celltype in counts:
        counts[celltype] = array(counts[celltype])
    return genes, counts

def make_figure_correlations(dispersions):
    fig = figure(figsize=(6.4, 6.4))
    ax = fig.add_axes([0.56, 0.08, 0.46, 0.88])
    ax.spines['top'].set_color('none')
    ax.spines['bottom'].set_color('none')
    ax.spines['left'].set_color('none')
    ax.spines['right'].set_color('none')
    ax.tick_params(labelcolor='w', top=False, bottom=False, left=False, right=False)
    ylabel("Cumulative distribution", fontsize=8, labelpad=24)
    k = 0
    for organism in organisms:
        if organism == reference:
            continue
        k += 1
        genes = {}
        counts = {}
        celltypes = {}
        counts_randomized = {}
        genes[reference], counts[reference] = read_expression(reference)
        genes[organism], counts[organism] = read_expression(organism)
        assert genes[reference] == genes[organism]
        genes = genes[reference]
        n = len(genes)
        celltypes = list(counts[reference].keys())
        assert len(celltypes) == 3
        genes_randomized, counts_randomized[reference] = read_expression(reference, randomized=True)
        assert genes == genes_randomized
        genes_randomized, counts_randomized[organism] = read_expression(organism, randomized=True)
        assert genes == genes_randomized
        flags = zeros(n, bool)
        flags_randomized = zeros(n, bool)
        totals = []
        totals_randomized = []
        for celltype in celltypes:
            total1 = sum(counts[reference][celltype], 0)
            total2 = sum(counts[organism][celltype], 0)
            tpm1 = mean(1.e6 * counts[reference][celltype] / total1, 1)
            tpm2 = mean(1.e6 * counts[organism][celltype] / total2, 1)
            flags[(tpm1 > tpm_threshold) | (tpm2 > tpm_threshold)] = True
            totals.extend(total1)
            totals.extend(total2)
            total1 = sum(counts_randomized[reference][celltype], 0)
            total2 = sum(counts_randomized[organism][celltype], 0)
            tpm1 = mean(1.e6 * counts_randomized[reference][celltype] / total1, 1)
            tpm2 = mean(1.e6 * counts_randomized[organism][celltype] / total2, 1)
            flags_randomized[(tpm1 > tpm_threshold) | (tpm2 > tpm_threshold)] = True
            totals_randomized.extend(total1)
            totals_randomized.extend(total2)
        total = median(totals)
        total_randomized = median(totals_randomized)
        m = len(celltypes)
        n = sum(flags)
        data1 = zeros((n, m))
        data2 = zeros((n, m))
        dispersion = mean([dispersions[organism][celltype] for celltype in celltypes])
        for j, celltype in enumerate(celltypes):
            total1 = sum(counts[reference][celltype], 0)
            total2 = sum(counts[organism][celltype], 0)
            total1 = total1 / total
            total2 = total2 / total
            column1 = counts[reference][celltype][flags] / total1
            column2 = counts[organism][celltype][flags] / total2
            column1 = (2 * arcsinh(sqrt(dispersion*column1)) - log(dispersion) - log(4)) / log(2)
            column2 = (2 * arcsinh(sqrt(dispersion*column2)) - log(dispersion) - log(4)) / log(2)
            data1[:, j] = mean(column1, 1)
            data2[:, j] = mean(column2, 1)
        n = sum(flags_randomized)
        data1_randomized = zeros((n, m))
        data2_randomized = zeros((n, m))
        for j, celltype in enumerate(celltypes):
            total1 = sum(counts_randomized[reference][celltype], 0)
            total2 = sum(counts_randomized[organism][celltype], 0)
            total1 = total1 / total_randomized
            total2 = total2 / total_randomized
            column1 = counts_randomized[reference][celltype][flags_randomized] / total1
            column2 = counts_randomized[organism][celltype][flags_randomized] / total2
            column1 = (2 * arcsinh(sqrt(dispersion*column1)) - log(dispersion) - log(4)) / log(2)
            column2 = (2 * arcsinh(sqrt(dispersion*column2)) - log(dispersion) - log(4)) / log(2)
            data1_randomized[:, j] = mean(column1, 1)
            data2_randomized[:, j] = mean(column2, 1)
        rows1 = []
        rows2 = []
        for row1, row2 in zip(data1, data2):
            m1 = mean(row1)
            m2 = mean(row2)
            s1 = std(row1)
            s2 = std(row2)
            if abs(s1) < 1.e-10:
                continue
            if abs(s2) < 1.e-10:
                continue
            row1 = (row1 - m1) / s1
            row2 = (row2 - m2) / s2
            rows1.append(row1)
            rows2.append(row2)
        data1 = array(rows1)
        data2 = array(rows2)
        rows1 = []
        rows2 = []
        for row1, row2 in zip(data1_randomized, data2_randomized):
            m1 = mean(row1)
            m2 = mean(row2)
            s1 = std(row1)
            s2 = std(row2)
            if abs(s1) < 1.e-10:
                continue
            if abs(s2) < 1.e-10:
                continue
            row1 = (row1 - m1) / s1
            row2 = (row2 - m2) / s2
            rows1.append(row1)
            rows2.append(row2)
        data1_randomized = array(rows1)
        data2_randomized = array(rows2)
        rs_foreground = mean(data1*data2, 1)
        print("%s: median correlation is %f (n = %d)" % (organism, median(rs_foreground), len(rs_foreground)))
        rs_foreground.sort()
        rs_background = mean(data1*permutation(data2), 1)
        rs_background.sort()
        rs_randomized = mean(data1_randomized*data2_randomized, 1)
        rs_randomized.sort()
        ax = fig.add_axes([0.56, 1.04-k*0.24, 0.25, 0.16])
        plot([-1, 1], [0.5, 0.5], color='lightgray')
        rs = linspace(-1, 1, 10000)
        y = 0.5 + rs * hyp2f1(0.5, -(m-4)/2, 1.5, rs*rs) / beta(0.5, (m-2)/2)
        plot(rs, y, color='gray', linestyle=':', label='theoretical\nbackground')
        plot([0, 0], [0, 0.5], color='gray', linestyle=':', linewidth=0.5)
        n = len(rs_randomized)
        r = median(rs_randomized)
        plot([r, r], [0, 0.5], color='gray', linestyle='--', linewidth=0.5)
        y = linspace(0, 1, n)
        plot(rs_randomized, y, color='gray', linestyle='--', label='randomized\nsamples')
        n = len(rs_foreground)
        r = median(rs_background)
        plot([r, r], [0, 0.5], color='gray', linewidth=0.5)
        y = linspace(0, 1, n)
        plot(rs_background, y, color='gray', label='randomized\ngenes')
        r = median(rs_foreground)
        plot([r, r], [0, 0.5], color=cm.Set1(k), linewidth=0.5)
        annotate('$r = %.2f$' % r, (r,-0.02), annotation_clip=False, horizontalalignment='center', verticalalignment='top', fontsize=8, color=cm.Set1(k))
        plot(rs_foreground, y, color=cm.Set1(k), label='orthologs')
        xlim(-1, 1)
        ylim(0, 1)
        u, p = mannwhitneyu(rs_background, rs_randomized, alternative='greater')
        print("Gene-randomized background: median = %f; sample-randomized background: median = %f; p-value = %g" % (median(rs_background), median(rs_randomized), p))
        u, p = mannwhitneyu(rs_foreground, rs_background, alternative='greater')
        pvalue_text = make_pvalue_text(p)
        label = 'Mann-Whitney $%s$ vs randomized genes' % pvalue_text
        title(label, fontsize=8)
        label = '%s\n($N = %d$)' % (organism, n)
        ylabel(label, color=cm.Set1(k), fontsize=8)
        if organism == 'chicken':
            xticks(fontsize=8)
            xlabel("Pearson correlation $r$", fontsize=8)
        else:
            xticks([])
        yticks(fontsize=8)
        handles, labels = ax.get_legend_handles_labels()
        legend(handles[::-1], labels[::-1], fontsize=8, frameon=False, labelspacing=1.2, bbox_to_anchor=(1,1))
    for extension in ("svg", "png"):
        filename = "figure_correlations_samegenes.%s" % extension
        print("Saving figure as %s" % filename)
        savefig(filename)


def estimate_dispersion(counts):
    n, m = shape(counts)
    metadata = {'condition': robjects.StrVector(['same']*m)}
    dataframe = robjects.DataFrame(metadata)
    design = robjects.Formula("~ 1")
    data = array(counts.round(), int)
    dds = deseq.DESeqDataSetFromMatrix(countData=data,
                                       colData=dataframe,
                                       design=design)
    estimateSizeFactors = robjects.r['estimateSizeFactors']
    dds = estimateSizeFactors(dds)
    estimateDispersions = robjects.r['estimateDispersions']
    dds = estimateDispersions(dds)
    dispersionFunction = robjects.r['dispersionFunction']
    function = dispersionFunction(dds)
    coefficients = function.do_slot('coefficients')
    assert len(coefficients) == 2
    assert coefficients.names[0] == 'asymptDisp'
    assert coefficients.names[1] == 'extraPois'
    dispersion = coefficients[0]
    return dispersion

def calculate_dispersions():
    print("Calculating dispersions")
    dispersions = {}
    for organism in organisms:
        if organism == reference:
            continue
        genes, counts_reference = read_expression(reference)
        genes_organism, counts_organism = read_expression(organism)
        assert genes_organism == genes
        celltypes = list(counts_reference.keys())
        assert len(celltypes) == 3
        dispersions[organism] = {}
        for celltype in celltypes:
            dispersions[organism][celltype] = []
            n, m = shape(counts_reference[celltype])
            if m > 1:
                dispersion = estimate_dispersion(counts_reference[celltype])
                print("%s, %s, %s: dispersion = %f" % (organism, reference, celltype, dispersion))
                dispersions[organism][celltype].append(dispersion)
            n, m = shape(counts_organism[celltype])
            if m > 1:
                dispersion = estimate_dispersion(counts_organism[celltype])
                print("%s, %s, %s: dispersion = %f" % (organism, organism, celltype, dispersion))
                dispersions[organism][celltype].append(dispersion)
            dispersions[organism][celltype] = mean(dispersions[organism][celltype])
    return dispersions

dispersions = calculate_dispersions()

make_figure_correlations(dispersions)
