# Supplementary material for: Comparative transcriptomics of primary cells in vertebrates
Source: Genome Res. 2020 Jul;30(7):951–61. doi: 10.1101/gr.255679.119 (PMC7397866; doi:10.1101/gr.255679.119)
Supplement: Supplemental Material [file supp_gr.255679.119_Supplemental_code.zip › Supplemental_code/Analysis/make_mature_mirna_comparison.py]

import os
import gzip
import string
import urllib.parse
from collections import Counter, defaultdict
import pybedtools

from openpyxl import Workbook
from openpyxl.styles import Font, Alignment

from numpy import *
from scipy.stats import fisher_exact, chi2_contingency
from scipy.special import chdtrc
from pylab import *

assemblies = {'human': 'hg19',
              'mouse': 'mm9',
              'rat': 'rn6',
              'dog': 'canFam3',
              'chicken': 'galGal5',
             }

ppvalue_threshold = -log10(0.10)
cpm_threshold = 100.0


from rpy2 import robjects
import rpy2.robjects.numpy2ri
robjects.numpy2ri.activate()
from rpy2.robjects.packages import importr
deseq = importr('DESeq2')

def make_pvalue_text(pvalue):
    if pvalue < 1.e-100:
        pvalue_text = "p < 1 \\times 10^{-100}"
    else:
        pvalue_text = "%.2g" % pvalue
        try:
            mantissa, exponent = pvalue_text.split('e')
        except ValueError:
            return "p = %s" % pvalue_text
        assert exponent.startswith('-')
        exponent = exponent[1:].lstrip('0')
        mantissa = float(mantissa)
        pvalue_text = "p = %.1f \\times 10^{-%s}" % (mantissa, exponent)
    return pvalue_text

def likelihood_ratio_test_poisson_regression(k, n):
    if len(n) == 2:
        assert len(k) == 2
        k1, k2 = k
        n1, n2 = n
        L0 = (k1+k2) * log(k1+k2) - (k1+k2) * log(n1+n2) - (k1+k2)
        L = k1*log(k1) + k2*log(k2) - k1*log(n1) - k2*log(n2) - k1 - k2
        slope = (k2/n2) / (k1/n1)
    elif len(n) == 3:
        assert len(k) == 3
        k1, k2, k3 = k
        n1, n2, n3 = n
        A = pow(n1+n2+n3, 2) - pow(n1-n3, 2)
        B = (k1-k3) * (n1-n3) - (k1+2*k2+k3) * (n1+n2+n3)
        C = k2 * (k1 + k2 + k3)
        D = B*B-4*A*C
        a1 = (-B + sqrt(D)) / (2*A)
        a2 = (-B - sqrt(D)) / (2*A)
        b1 = a1 * (2*k1 + k2 - 2*n1*a1 - n2*a1) / (k2 - 2*n1*a1 - n2*a1)
        b2 = a2 * (2*k1 + k2 - 2*n1*a2 - n2*a2) / (k2 - 2*n1*a2 - n2*a2)
        dLda1 = k2/a1 + 2*k3/(a1+b1) -n2 - 2*n3
        dLdb1 = 2*k1/(a1-b1) + k2/a1 -2*n1- n2
        dLda2 = k2/a2 + 2*k3/(a2+b2) -n2 - 2*n3
        dLdb2 = 2*k1/(a2-b2) + k2/a2 -2*n1- n2
        assert abs(dLda1) < 1e-9
        assert abs(dLdb1) < 1e-9
        assert abs(dLda2) < 1e-9
        assert abs(dLdb2) < 1e-9
        if a1-b1 <= 0 or a1 <= 0 or a1+b1 <=0:
            assert a2-b2 > 0 and a2 > 0 and a2+b2 > 0
            a, b = a2, b2
        elif a2-b2 <= 0 or a2 <= 0 or a2+b2 <=0:
            assert a1-b1 > 0 and a1 > 0 and a1+b1 > 0
            a, b = a1, b1
        else:
            raise Exception
        L = k1*log(a-b) +k2*log(a) + k3*log(a+b) - (a-b)*n1 - a*n2 - (a+b)*n3
        a = (k1+k2+k3) / (n1+n2+n3)
        L0 = (k1+k2+k3)*log(a) - a*(n1 + n2 + n3)
        slope = b
    else:
        raise ValueEror
    v = 1
    D = 2 * (L - L0)
    p = chdtrc(v, D)
    p *= 0.5 # one-sided test
    if slope < 0:
        p = 1 - p
    return p

def make_figure_conservation(ppvalues):
    ancestors = read_mirna_conservation()
    sorted_ancestors = ('Metazoa', 'Bilateria', 'Deuterostoma', 'Chordata', 'Vertebrata', 'Mammalia', 'Primates', 'Hominidae')
    index1 = sorted_ancestors.index('Bilateria')
    index2 = sorted_ancestors.index('Vertebrata')
    index3 = sorted_ancestors.index('Mammalia')
    n = len(ppvalues)
    y = zeros((n, 3), float)
    y[:,:] = nan
    colors = []
    labels = []
    ns = zeros(n, int)
    ps = zeros(n)
    for k, organism in enumerate(organisms):
        if organism == 'human':
            continue
        if organism == 'chicken':
            contingency = zeros((2, 2))
        else:
            contingency = zeros((3, 2))
        for group in ppvalues[organism]:
            ppvalue = ppvalues[organism][group]
            group_human, group_organism = group
            weight = 1.0 / len(group_human)
            for mirna in group_human:
                ancestor = ancestors[mirna]
                index = sorted_ancestors.index(ancestor)
                if index <= index1:
                    i = 0
                elif index <= index2:
                    i = 1
                elif index <= index3:
                    i = 2
                else:
                    raise Exception
                if abs(ppvalue) > ppvalue_threshold: # Differentially expressed
                    j = 0
                else: # Not differentially expressed
                    j = 1
                contingency[i,j] += weight
        for i, row in enumerate(contingency):
            numerator = row[0]
            denominator = sum(row)
            if denominator > 0:
                y[k-1,i] = 100.0 * numerator / denominator
        p = likelihood_ratio_test_poisson_regression(contingency[:,0],
                                                 sum(contingency, 1))
        colors.append(cm.Set1(k))
        ns[k-1] = sum(contingency)
        ps[k-1] = p
    fig = figure(figsize=(7.5, 2.4))
    x = arange(n,0,-1)
    xlim(0,100)
    xticks(fontsize=8)
    ticks, labels = yticks(x, organisms[1:], fontsize=8)
    for label, color in zip(labels, colors):
        label.set_color(color)
    plot([0, 100], [x, x], 'k--', linewidth=0.5, alpha=0.5)
    labels = ('Conserved in bilateria',
              'Restricted to vertebrata',
              'Restricted to mammalia')
    conservation_colors = ('Black', 'Brown', 'Chocolate')
    for i, label in enumerate(labels):
        indices = ~ isnan(y[:,i])
        color = conservation_colors[i]
        scatter(y[indices,i], x[indices], color=color, alpha=0.5, label=label)
    xlabel("Percentage of miRNAs differentially expressed\ncompared to human in aortic smooth muscle cells (sRNA)", fontsize=8)
    legend(bbox_to_anchor=(-0.08,-0.01), fontsize=8)
    ylim(0, len(y)+1)
    twinx()
    labels = ['$N = %d; %s$' % (n, make_pvalue_text(p)) for (n, p) in zip(ns, ps)]
    ticks, labels = yticks(x, labels, fontsize=8)
    for label, color in zip(labels, colors):
        label.set_color(color)
    ylim(0, len(y)+1)
    subplots_adjust(bottom=0.41, top=0.71, left=0.40, right=0.80)
    ps = array(ps)
    cs = -2*sum(log(ps))
    k = len(ps)
    pvalue = chdtrc(2*k, cs)
    print("Fisher combined p-value = %g" % pvalue)
    for extension in ("png", "svg"):
        filename = "figure_mirna_conservation.%s" % extension
        print("Saving figure as %s" % filename)
        savefig(filename)

def read_mirna_expression(organism):
    mirnas = []
    assembly = assemblies[organism]
    donors = ('donor0', 'donor1', 'donor2', 'donor3', 'donor4',
              'donor2 (GEA14)', 'donor3 (GEA15)',
              'pool1', 'pool1 (internal control)',
              'donor10252',  'day10 (HH37)')
    timepoints = ('00hr', '04hr', '08hr', '24hr',
                  '00hr00min', '00hr15min', '00hr30min', '00hr45min',
                  '01hr00min', '01hr20min', '01hr40min', '02hr00min',
                  '04hr00min', '06hr00min', '08hr00min', '12hr00min',
                  '24hr00min', '48hr00min',
                  'day02', 'day04', 'day08', 'day12', 'day28',
                  'embryo E12', 'embryo E15', 'embryo E18', 'neonate N09')
    directory = "/osc-fs_home/mdehoon/Data/Fantom5/sRNA"
    if organism in ('human', 'mouse'):
        subdirectory = 'UPDATE_024'
    elif organism in ('rat', 'dog', 'chicken'):
        subdirectory = 'UPDATE_030'
    else:
        raise Exception("Unknown organism %s" % organism)
    filename = '%s.fantom.expression.counts.txt' % organism
    path = os.path.join(directory, subdirectory, filename)
    print("Reading", path)
    handle = open(path)
    line = next(handle)
    words = line.strip().split('\t')
    assert words[0] == 'miRNA'
    n = len(words[1:])
    indices = []
    for index, word in enumerate(words[1:]):
        directory, filename = os.path.split(word)
        terms = directory.split('.')
        assert len(terms) == 3
        assert terms[0] == organism
        category = terms[1]
        assert category in ('encode',
                            'fractionation',
                            'primary_cell',
                            'qualitycontrol',
                            'stem_cell',
                            'timecourse',
                            'tissue')
        assert terms[2] == 'sRNA'
        terms = filename.split(".")
        if category == 'encode':
            assert len(terms) == 2
            assert terms[0].startswith("wgEncodeCshlShortRnaSeq")
            assert terms[1] == 'bam'
            continue
        else:
            assert len(terms) == 6
            term = terms[1]
            assert term.startswith("SRhi")
            term = term[4:]
            suffix = "_" + assembly
            if term.endswith(suffix):
                term = term[:-len(suffix)]
            number = int(term)
            for term in terms[2].split('+'):
                sample, location = term.split('-')
                sample = int(sample)
                box, coordinates = location[:-2], location[-2:]
                box = int(box)
                assert coordinates[0] in 'ABCDEFGHI'
                assert coordinates[1] in '123456789'
            assert terms[3] == assembly
            for nucleotide in terms[4]:
                assert nucleotide in 'ACGT'
            assert terms[5] == 'bam'
            fullname = urllib.parse.unquote(terms[0])
            name = fullname
            if ' (MM ' in name:
                name = name[:name.index(' (MM ')]
            suffices = (" (A1 T0)",
                        " (A2 T0)",
                        " (A3 T0)",
                        " (A1 T4)",
                        " (A2 T4)",
                        " (A3 T4)",
                        " (A1 T12)",
                        " (A2 T12)",
                        " (A3 T12)",
                        " (A1 T13)",
                        " (A2 T13)",
                        " (A3 T13)",
                        " (A1 T17)",
                        " (A2 T17)",
                        " (A3 T17)",
                        " (E12R1)",
                        " (E12R2)",
                        " (E12R3)",
                        " (E15R1)",
                        " (E15R2)",
                        " (E15R3)",
                        " (E18R1)",
                        " (E18R2)",
                        " (E18R3)",
                        " (P9R1)",
                        " (P9R2)",
                        " (P9R3)",
                       )
            for suffix in suffices:
                if name.endswith(suffix):
                    name = name[:-len(suffix)]
            suffices = (' (nuclear fraction)',
                        ', biol_rep1',
                        ', biol_rep2',
                        ', biol_rep3',
                        ', biol_rep4',
                        ', biol_rep5',
                        ', biol_rep6',
                        ', biol_rep1 (H9ES-1)',
                       )
            for suffix in suffices:
                if name.endswith(suffix):
                    name = name[:-len(suffix)]
            if category == 'stem_cell':
                terms = name.split(", ")
                assert len(terms) == 3
                assert terms[1] in ('nuclear', 'cytosolic')
                if organism == 'human':
                    assert terms[2] in ('long fragment (B)',
                                        'long fragment (F)',
                                        'long fragment (T)',
                                        'long fragment (ES1)',
                                        'long fragment (ES2)',
                                        'long fragment (ES3)',
                                        'short fragment (B)',
                                        'short fragment (F)',
                                        'short fragment (T)',
                                        'short fragment (ES1)',
                                        'short fragment (ES2)',
                                        'short fragment (ES3)',
                                       )
                elif organism == 'mouse':
                    assert terms[2] in ('long fragment (C57BL)',
                                        'long fragment (FVB)',
                                        'long fragment (Nanog)',
                                        'long fragment (B)',
                                        'long fragment (F)',
                                        'long fragment (T)',
                                        'short fragment (C57BL)',
                                        'short fragment (FVB)',
                                        'short fragment (Nanog)',
                                        'short fragment (B)',
                                        'short fragment (F)',
                                        'short fragment (T)',
                                       )
                else:
                    raise Exception("Unexpected organism %s" % organism)
            elif category == 'timecourse':
                if name != 'H9 Embryonic Stem cells':
                    name, timepoint = name.rsplit(", ", 1)
                    assert timepoint in timepoints
            else:
                name, donor = name.rsplit(", ", 1)
                assert donor in donors
            if category != 'primary_cell':
                continue
            if organism == 'human':
                if name != 'Smooth Muscle Cells - Aortic':
                    continue
            elif organism == 'mouse':
                if name != 'Mouse Aortic Smooth Muscle cells':
                    continue
            elif organism == 'rat':
                if name != 'Rat Aortic Smooth Muscle cells':
                    continue
            elif organism == 'dog':
                if name != 'Canine Aortic Smooth Muscle cells':
                    continue
            elif organism == 'chicken':
                if name != 'Aortic Smooth Muscle cells':
                    continue
            print("Using for %s: %s" % (organism, fullname))
            indices.append(index)
    indices = array(indices, int)
    counts = []
    for line in handle:
        words = line.split()
        mirna = words[0].rstrip('*')
        mirnas.append(mirna)
        row = array(words[1:], float)
        assert len(row) == n
        row = row[indices]
        counts.append(row)
    handle.close()
    counts = array(counts)
    m = len(counts)
    print("%s: %d mature miRNAs in %d samples" % (organism, m, n))
    return mirnas, counts

def read_orthologs(organism):
    mirnas1 = mirnas['human']
    mirnas2 = mirnas[organism]
    clusters1 = -ones(len(mirnas1), int)
    clusters2 = -ones(len(mirnas2), int)
    cluster = 0
    # Due to differences in naming or in miRNA sequence at their 3' end,
    # a paralogous mature human miRNA may have multiple orthologs with
    # different names in the other organism
    filename = 'human.%s.mirna.alignment.curated.fa' % organism
    print("Reading %s" % filename)
    handle = open(filename)
    for line in handle:
        if line.startswith(">"):
            words = line[1:].split()
            mirna1, mirna2 = words[:2]
            try:
                index1 = mirnas1.index(mirna1)
            except ValueError:
                continue
            try:
                index2 = mirnas2.index(mirna2)
            except ValueError:
                continue
            cluster1 = clusters1[index1]
            cluster2 = clusters2[index2]
            if cluster1 == -1 and cluster2 == -1:
                clusters1[index1] = cluster
                clusters2[index2] = cluster
                cluster += 1
            elif cluster1 == -1 and cluster2 != -1:
                clusters1[index1] = cluster2
            elif cluster1 != -1 and cluster2 == -1:
                clusters2[index2] = cluster1
            elif cluster1 != -1 and cluster2 != -1:
                if cluster1 < cluster2:
                    clusters1[clusters1==cluster2] = cluster1
                    clusters2[clusters2==cluster2] = cluster1
                elif cluster1 > cluster2:
                    clusters1[clusters1==cluster1] = cluster2
                    clusters2[clusters2==cluster1] = cluster2
                else:
                    raise RuntimeError
            else:
                raise RuntimeError
    handle.close()
    groups = [{'human': [], organism: []} for i in range(cluster)]
    for index, cluster in enumerate(clusters1):
        if cluster < 0:
            continue
        groups[cluster]['human'].append(mirnas1[index])
    for index, cluster in enumerate(clusters2):
        if cluster < 0:
            continue
        groups[cluster][organism].append(mirnas2[index])
    for i, group in enumerate(groups):
        groups[i] = {'human': tuple(group['human']),
                     organism: tuple(group[organism]),
                    }
    return groups

def select_comparison_mirnas(organism, mirnas, counts, cpms):
    mirnas1 = mirnas['human']
    mirnas2 = mirnas[organism]
    n1, m1 = shape(counts['human'])
    n2, m2 = shape(counts[organism])
    data1 = []
    data2 = []
    mirnas = []
    groups = read_orthologs(organism)
    for group in groups:
        cpm1 = zeros(m1)
        cpm2 = zeros(m2)
        row1 = zeros(m1)
        row2 = zeros(m2)
        for mirna1 in group['human']:
            index1 = mirnas1.index(mirna1)
            cpm1 += cpms['human'][index1]
            row1 += counts['human'][index1]
        for mirna2 in group[organism]:
            index2 = mirnas2.index(mirna2)
            cpm2 += cpms[organism][index2]
            row2 += counts[organism][index2]
        cpm1 = max(cpm1)
        cpm2 = max(cpm2)
        if cpm1 < cpm_threshold and cpm2 < cpm_threshold:
            continue
        data1.append(row1)
        data2.append(row2)
        name = (group['human'], group[organism])
        mirnas.append(name)
    data1 = array(data1)
    data2 = array(data2)
    n1, m1 = shape(data1)
    n2, m2 = shape(data2)
    assert n1 == n2
    conditions = ('human',) * m1 + (organism,) * m2
    data = concatenate((data1, data2), axis=1)
    return mirnas, conditions, data

def run_deseq(conditions, counts):
    counts = array(counts.round(), int)
    metadata = {'condition': robjects.StrVector(conditions)}
    dataframe = robjects.DataFrame(metadata)
    design = robjects.Formula("~ condition")
    dds = deseq.DESeqDataSetFromMatrix(countData=counts,
                                       colData=dataframe,
                                       design=design)
    estimateSizeFactors = robjects.r['estimateSizeFactors']
    dds = estimateSizeFactors(dds)
    dds = deseq.DESeq(dds)
    resultsNames = robjects.r['resultsNames']
    rn = resultsNames(dds)
    assert len(rn) == 2
    assert rn[0] == 'Intercept'
    if rn[1] == 'condition_human_vs_%s' % organism:
        sgn = +1
    elif rn[1] == 'condition_%s_vs_human' % organism:
        sgn = -1
    else:
        raise Exception("Unexpected result names")
    results = robjects.r['results']
    res = results(dds)
    output= res.do_slot('listData')
    names = output.names
    assert len(names)==6
    assert names[0]=='baseMean'
    assert names[1]=='log2FoldChange'
    assert names[2]=='lfcSE'
    assert names[3]=='stat'
    assert names[4]=='pvalue'
    assert names[5]=='padj'
    log2fc = sgn * array(output[1])
    padjs = array(output[5])
    log2fc[isnan(log2fc)] = 0
    padjs[isnan(padjs)] = 1
    ppvalues = -log10(padjs) * sign(log2fc)
    # ppvalue is positive if the expression is higher in organism compared to human
    return log2fc, ppvalues

def analyze_differential_expression_mirna(organism):
    selected_mirnas, conditions, data = select_comparison_mirnas(organism, mirnas, counts, cpms)
    mirna_log2fcs, mirna_ppvalues = run_deseq(conditions, data)
    # DESeq2 uses independent filtering internally
    mirna_log2fcs = dict(zip(selected_mirnas, mirna_log2fcs))
    mirna_ppvalues = dict(zip(selected_mirnas, mirna_ppvalues))
    return mirna_log2fcs, mirna_ppvalues

def read_ancestors():
    ancestors = {}
    directory = "/osc-fs_home/mdehoon/Data/miRBase/Release21"
    filename = "organisms.txt.gz"
    path = os.path.join(directory, filename)
    print("Reading", path)
    handle = gzip.open(path, 'rt')
    line = next(handle)
    words = line.split()
    assert len(words) == 5
    assert words[0] == "#organism"
    assert words[1] == "#division"
    assert words[2] == "#name"
    assert words[3] == "#tree"
    assert words[4] == "#NCBI-taxid"
    for line in handle:
        words = line.strip().split("\t")
        assert len(words) == 5
        organism = words[0]
        word = words[3]
        assert word.endswith(';')
        ancestors[organism] = word[:-1].split(';')
    handle.close()
    return ancestors

def find_most_recent_common_ancestor(organisms, ancestors):
    for i, ancestor in enumerate(ancestors['hsa']):
        for organism in organisms:
            if ancestors[organism][i] != ancestor:
                return common_ancestor
        common_ancestor = ancestor
    return common_ancestor

def read_premirnas(organism):
    premirnas = {}
    directory = "/osc-fs_home/mdehoon/Data/Fantom5/sRNA/UPDATE_024"
    for mirnaset in ("robust", "permissive"):
        filename = "%s.fantom.%s.gff" % (organism, mirnaset)
        path = os.path.join(directory, filename)
        print("Reading", path)
        lines = pybedtools.BedTool(path)
        for line in lines:
            field = line.fields[2]
            if field == 'premiRNA':
                category = line.attrs['Category']
                alias = line.attrs['Alias']
                premirna = line.attrs['Name']
            else:
                assert field == 'miRNA'
                assert line.attrs['Derives_from'] == alias
                name = line.attrs.get('Name')
                if name is None:
                    continue
                if name not in premirnas:
                    premirnas[name] = []
                premirnas[name].append(premirna)
    return premirnas

def read_mirna_conservation():
    premirnas = read_premirnas('human')
    directory = "/osc-fs_home/mdehoon/Data/miRBase/Release21"
    filename = "miFam.dat.gz"
    path = os.path.join(directory, filename)
    print("Reading", path)
    handle = gzip.open(path, 'rt')
    families = {}
    for line in handle:
        line = line.strip()
        key = line[:2]
        if key == '//':
            family = None
        else:
            assert line[2:5] == "   "
            if key == 'AC':
                family = []
            elif key == 'ID':
                pass
            elif key == 'MI':
                accession = line[5:14]
                assert accession.startswith("MI")
                assert line[14:16] == "  "
                name = line[16:]
                organism, rest = name.split("-", 1)
                if organism == 'hsa':
                    families[name] = family
                family.append(organism)
    for name in families:
        families[name] = set(families[name])
    ancestors = read_ancestors()
    most_recent_common_ancestor = {}
    for name in premirnas:
        common_ancestors = []
        for premirna in premirnas[name]:
            organisms = families.get(premirna, ['hsa'])
            ancestor = find_most_recent_common_ancestor(organisms, ancestors)
            common_ancestors.append(ancestor)
        common_ancestors = set(common_ancestors)
        lowest_index = inf
        for ancestor in common_ancestors:
            index = ancestors['hsa'].index(ancestor)
            if index < lowest_index:
                lowest_index = index
        common_ancestor = ancestors['hsa'][index]
        most_recent_common_ancestor[name] = common_ancestor
    return most_recent_common_ancestor

def make_supplementary_table(organisms, mirnas, cpms, logratios, ppvalues):
    mirnas1 = mirnas['human']
    n1, m1 = shape(cpms['human'])
    workbook = Workbook()
    boldfont = Font(bold=True)
    for i, organism in enumerate(organisms):
        if organism == 'human':
            continue
        title = "TableS11%c" % string.ascii_lowercase[i-1]
        if i == 1:
            worksheet = workbook.active
            worksheet.title = title
        else:
            worksheet = workbook.create_sheet(title)
        worksheet['A2'] = "miRNA, human"
        worksheet['A2'].font = boldfont
        worksheet['B2'] = "miRNA, %s" % organism
        worksheet['B2'].font = boldfont
        worksheet['C2'] = "cpm, human, Aortic Smooth Muscle Cells"
        worksheet['C2'].font = boldfont
        worksheet['D2'] = "cpm, %s, Aortic Smooth Muscle Cells" % organism
        worksheet['D2'].font = boldfont
        worksheet['E2'] = "log2(foldchange)"
        worksheet['E2'].font = boldfont
        worksheet['F2'] = "-log10(pvalue)*sign"
        worksheet['F2'].font = boldfont
        j = 3
        mirnas2 = mirnas[organism]
        n2, m2 = shape(cpms[organism])
        rows = []
        for group in ppvalues[organism]:
            group_human, group_organism = group
            cpm_human = 0.0
            cpm_organism = 0.0
            for mirna1 in group_human:
                index1 = mirnas1.index(mirna1)
                cpm_human += mean(cpms['human'][index1])
            for mirna2 in group_organism:
                index2 = mirnas2.index(mirna2)
                cpm_organism += mean(cpms[organism][index2])
            logratio = logratios[organism][group]
            ppvalue = ppvalues[organism][group]
            mirna1 = ",".join(sorted(group_human))
            mirna2 = ",".join(sorted(group_organism))
            row = (mirna1, mirna2, cpm_human, cpm_organism, logratio, ppvalue)
            rows.append(row)
        for row in sorted(rows):
            mirna1, mirna2, cpm_human, cpm_other, logratio, ppvalue = row
            worksheet['A%d' % j] = mirna1
            worksheet['B%d' % j] = mirna2
            worksheet['C%d' % j] = float(cpm_human)  # convert from numpy float
            worksheet['C%d' % j].number_format = '0.0'
            worksheet['D%d' % j] = float(cpm_other)  # convert from numpy float
            worksheet['D%d' % j].number_format = '0.0'
            worksheet['E%d' % j] = float(logratio)  # convert from numpy float
            worksheet['E%d' % j].number_format = '0.00'
            worksheet['F%d' % j] = float(ppvalue)  # convert from numpy float
            worksheet['F%d' % j].number_format = '0.00'
            j += 1
        letters = "ABCDEF"
        for letter, column in zip(letters, worksheet.columns):
            length = max(len(str(cell.value)) for cell in column)
            worksheet.column_dimensions[letter].width = length
        worksheet['A1'] = "Differential miRNA expression analysis, sRNA sequencing data, %s vs human, Aortic Smooth Muscle Cells" % organism
        worksheet['A1'].font = boldfont
        worksheet.merge_cells('A1:F1')
    filename = "TableS11.xlsx"
    print("Writing mature miRNA differential expression results to %s" % filename)
    workbook.save(filename)

cpms = {}
counts = {}
mirnas = {}
organisms = ('human', 'mouse', 'rat', 'dog', 'chicken')
for organism in organisms:
    mirnas[organism], counts[organism] = read_mirna_expression(organism)
    total = sum(counts[organism], 0)
    cpm = 1.e6 * counts[organism] / total
    cpms[organism] = cpm

y = []
ppvalues = {}
logratios = {}
for organism in organisms:
    if organism == 'human':
        continue
    logratios[organism], ppvalues[organism] = analyze_differential_expression_mirna(organism)
    # DESeq2 uses independent filtering internally
    up, down, same = 0, 0, 0
    for group in ppvalues[organism]:
        ppvalue = ppvalues[organism][group]
        if abs(ppvalue) < ppvalue_threshold:
            same += 1
        elif ppvalue > 0: # UP in mouse compared to human
            up += 1
        elif ppvalue < 0: # DOWN in mouse compared to human
            down += 1
        else:
            raise Exception
    row = (up, same, down)
    y.append(row)

y = array(y)
ns = sum(y, 1)
y = 100.0 * y / ns[:,None]

x = arange(len(y),0,-1)

fig = figure(figsize=(7.5, 2.4))

barh(x, y[:,0], color='brown', label = 'higher expression in human')
barh(x, y[:,1], left=y[:,0], color='grey', label = 'not differentially expressed')
barh(x, y[:,2], left=y[:,0]+y[:,1], color='darkblue', label = 'lower expression in human')

colors = [cm.Set1(k) for k, organism in enumerate(organisms) if organism != 'human']

xlim(0,100)
xticks(fontsize=8)

ticks, labels = yticks(x, organisms[1:], fontsize=8)
for label, color in zip(labels, colors):
    label.set_color(color)

ylim(0, len(y)+1)
xlabel("Percentage of miRNAs differentially expressed\ncompared to human in aortic smooth muscle cells (sRNA)", fontsize=8)

legend(bbox_to_anchor=(-0.08,-0.02), fontsize=8)

twinx()

labels = ['$N = %d$' % n for n in ns]
ticks, labels = yticks(x, labels, fontsize=8)
for label, color in zip(labels, colors):
    label.set_color(color)

ylim(0, len(y)+1)
subplots_adjust(bottom=0.41, top=0.71, left=0.45, right=0.85)

for extension in ("png", "svg"):
    filename = "figure_differential_expression_mirna.%s" % extension
    print("Saving figure as %s" % filename)
    savefig(filename)

make_figure_conservation(ppvalues)

make_supplementary_table(organisms, mirnas, cpms, logratios, ppvalues)
