# Supplementary material for: Comparative transcriptomics of primary cells in vertebrates
Source: Genome Res. 2020 Jul;30(7):951–61. doi: 10.1101/gr.255679.119 (PMC7397866; doi:10.1101/gr.255679.119)
Supplement: Supplemental Material [file supp_gr.255679.119_Supplemental_code.zip › Supplemental_code/Analysis/make_microrna_promoter_candidate_list.py]

import sys
import os
import gzip
import collections
import pybedtools
from numpy import *
from pylab import *

organism, mirnaset = sys.argv[1:3]
if len(sys.argv) > 3 and sys.argv[3]=='curated':
    curated = True
else:
    curated = False

assemblies = {'human': 'hg19',
              'mouse': 'mm9',
              'rat': 'rn6',
              'dog': 'canFam3',
              'chicken': 'galGal5',
             }


def read_gencode_transcripts(organism, transcripts):
    directory = "/osc-fs_home/scratch/mdehoon/Data/Gencode"
    if organism=='human':
        filename = "gencode.v19.annotation.gtf.gz"
    elif organism=='mouse':
        filename = "gencode.vM1.annotation.gtf.gz"
        filename = "gencode.vM5.mm9.annotation.gtf.gz"
    else:
        raise Exception("No gencode annotation for %s" % organism)
    path = os.path.join(directory, filename)
    print("Reading gencode transcripts from", path)
    handle = gzip.open(path, 'rt')
    for line in handle:
        if line.startswith("#"):
            continue
        words = line.strip().split('\t')
        category = words[2]
        if category!='transcript':
            continue
        chromosome = words[0]
        start = int(words[3])-1
        end = int(words[4])
        strand = words[6]
        annotations = words[8].split(";")
        transcript_id = None
        gene_type = None
        transcript_type = None
        for annotation in annotations:
            if annotation.strip()=='':
                continue
            key, value = annotation.split()
            if key=='transcript_id':
                assert value.startswith('"')
                assert value.endswith('"')
                value = value[1:-1]
                transcript_id = value
            elif key=='gene_type':
                assert value.startswith('"')
                assert value.endswith('"')
                value = value[1:-1]
                gene_type = value
            elif key=='transcript_type':
                assert value.startswith('"')
                assert value.endswith('"')
                value = value[1:-1]
                transcript_type = value
        if transcript_id is None:
            raise Exception("transcript without transcript_id found")
        if gene_type is None:
            raise Exception("transcript without gene_type found")
        if transcript_type is None:
            raise Exception("transcript without transcript_type found")
        if gene_type=='miRNA':
            # These correspond to just the pre-miRNA
            continue
        if gene_type!="protein_coding":
            gene_type = "non_coding"
        if transcript_type!="protein_coding":
            transcript_type = "non_coding"
        transcript = (start, end, transcript_id, gene_type, transcript_type, 'gencode', None, [])
        if not chromosome in transcripts:
            transcripts[chromosome] = {'+': [], '-': []}
        transcripts[chromosome][strand].append(transcript)
    handle.close()

def read_refseq_transcripts(organism, transcripts):
    assembly = assemblies[organism]
    directory = "/osc-fs_home/mdehoon/Data/NCBI"
    if organism=='human':
        filename = "genes_20130305.gff"
    elif organism=='mouse':
        filename = "genes_20100517.gff"
    elif organism in ('rat', 'dog', 'chicken'):
        filename = "genes.gff"
    else:
        raise Exception("Unknown organism %s" % organism)
    path = os.path.join(directory, assembly, filename)
    print("Reading", path)
    handle = open(path)
    line = next(handle)
    assert line.startswith("#")
    if organism=='human':
        assert line.strip()=='##source-version NCBI-Entrez:Homo_sapiens.20130305.ags.gz 2013.03.05'
    elif organism=='mouse':
        assert line.strip()=='##source-version NCBI-Entrez:Mus_musculus.20100517.ags.gz 2010.05.17'
    elif organism=='rat':
        assert line.strip()=='##source-version NCBI-Entrez:Rattus_norvegicus.ags.gz 2017.11.13'
    elif organism=='dog':
        assert line.strip()=='##source-version NCBI-Entrez:Canis_familiaris.ags.gz 2017.11.13'
    elif organism=='chicken':
        assert line.strip()=='##source-version NCBI-Entrez:Gallus_gallus.ags.gz 2017.11.13'
    else:
        raise Exception("Unknown organism '%s'" % organism)
    lines = pybedtools.BedTool(handle)
    for line in lines:
        transcript_id = line.attrs['Accession']
        if transcript_id=='unknown':
            continue
        chromosome = line.chrom
        start = line.start
        end = line.end
        strand = line.strand
        category = line.attrs['GeneType']
        if category=='protein-coding':
            gene_type = 'protein_coding'
        else:
            gene_type = 'non_coding'
        category = line.attrs['TranscriptType']
        if category=='protein-coding':
            transcript_type = 'protein_coding'
        else:
            transcript_type = 'non_coding'
        transcript = (start, end, transcript_id, gene_type, transcript_type, 'refseq', None, [])
        if not chromosome in transcripts:
            transcripts[chromosome] = {'+': [], '-': []}
        transcripts[chromosome][strand].append(transcript)
    handle.close()

def read_jamboree_transcripts(organism, transcripts):
    if organism == 'human':
        directory = "/osc-fs_home/mdehoon/Data/Fantom5/sRNA/UPDATE_024"
    else:
        directory = "/osc-fs_home/mdehoon/Data/Fantom5/sRNA/UPDATE_030"
    filename = "%s.mirna.jamboree.gff" % organism
    path = os.path.join(directory, filename)
    print("Reading", path, "to find additional transcripts")
    handle = open(path)
    line = next(handle)
    assert line.startswith("#")
    line = next(handle)
    assert line.startswith("#")
    lines = pybedtools.BedTool(handle)
    keywords = ('PremiRNAs', 'Transcript', 'Promoter', 'PromoterPosition', 'Category')
    for line in lines:
        for keyword in line.attrs:
            assert keyword in keywords
        if line.fields[2]=='promoter':
            continue
        if line.fields[2]=='polymerase':
            continue
        assert line.fields[2]=='transcript'
        if int(line.score) < 0:
            continue
        chromosome = line.chrom
        start = line.start
        end = line.end
        strand = line.strand
        category = line.attrs['Category']
        if category=='Intergenic':
            gene_type = "non_coding"
            transcript_type = "non_coding"
        elif category=='Intronic':
            gene_type = "protein_coding"
            transcript_type = "protein_coding"
        else:
            raise Exception("Unknown jamboree category %s" % category)
        transcript_id = line.attrs.get('Transcript')
        if transcript_id is None:
            transcript_id = "jamboree"
        promoter = line.attrs.get('Promoter')
        premirnas = line.attrs.get('PremiRNAs', '').split(',')
        transcript = (start, end, transcript_id, gene_type, transcript_type, 'jamboree', promoter, premirnas)
        if not chromosome in transcripts:
            transcripts[chromosome] = {'+': [], '-': []}
        transcripts[chromosome][strand].append(transcript)
    handle.close()

def read_jamboree_bad_transcripts(organism):
    if organism == 'human':
        directory = "/osc-fs_home/mdehoon/Data/Fantom5/sRNA/UPDATE_024"
    else:
        directory = "/osc-fs_home/mdehoon/Data/Fantom5/sRNA/UPDATE_030"
    filename = "%s.mirna.jamboree.gff" % organism
    path = os.path.join(directory, filename)
    print("Reading", path, "to remove bad transcripts")
    handle = open(path)
    names = []
    line = next(handle)
    assert line.startswith("#")
    line = next(handle)
    assert line.startswith("#")
    lines = pybedtools.BedTool(handle)
    for line in lines:
        if line.fields[2]=='promoter':
            continue
        if line.fields[2]=='polymerase':
            continue
        assert line.fields[2]=='transcript'
        if int(line.score) < 0:
            name = line.attrs['Transcript']
            names.append(name)
    handle.close()
    return names

def read_jamboree_poliii_transcribed_premirnas(organism):
    if organism == 'human':
        directory = "/osc-fs_home/mdehoon/Data/Fantom5/sRNA/UPDATE_024"
    else:
        directory = "/osc-fs_home/mdehoon/Data/Fantom5/sRNA/UPDATE_030"
    filename = "%s.mirna.jamboree.gff" % organism
    path = os.path.join(directory, filename)
    print("Reading", path, "to find additional transcripts")
    handle = open(path)
    line = next(handle)
    assert line.startswith("#")
    line = next(handle)
    assert line.startswith("#")
    lines = pybedtools.BedTool(handle)
    names = []
    for line in lines:
        if line.fields[2]=='promoter':
            continue
        if line.fields[2]=='transcript':
            continue
        assert line.fields[2]=='polymerase'
        assert int(line.score) < 0
        names.extend(line.attrs['PremiRNAs'].split(","))
    handle.close()
    return names

def read_jamboree_promoters(organism):
    additional_promoters = {}
    ignored_promoters = {}
    used_promoters = {}
    if organism == 'human':
        directory = "/osc-fs_home/mdehoon/Data/Fantom5/sRNA/UPDATE_024"
    else:
        directory = "/osc-fs_home/mdehoon/Data/Fantom5/sRNA/UPDATE_030"
    filename = "%s.mirna.jamboree.gff" % organism
    path = os.path.join(directory, filename)
    print("Reading", path, "to find additional promoters")
    handle = open(path)
    line = next(handle)
    assert line.startswith("#")
    line = next(handle)
    assert line.startswith("#")
    lines = pybedtools.BedTool(handle)
    for line in lines:
        if line.fields[2]=='promoter':
            score = int(line.score)
            chromosome = line.chrom
            start = line.start
            end = line.end
            strand = line.strand
            name = line.attrs['Promoter']
            position = int(line.attrs['PromoterPosition'])
            premirnas = line.attrs['PremiRNAs']
            if score==1:
                promoter = (start, end, position, premirnas)
                if not chromosome in additional_promoters:
                    additional_promoters[chromosome] = {'+': {}, '-': {}}
                additional_promoters[chromosome][strand][name] = promoter
            elif score==-1:
                promoter = (start, end, position)
                if not chromosome in ignored_promoters:
                    ignored_promoters[chromosome] = {'+': {}, '-': {}}
                ignored_promoters[chromosome][strand][name] = promoter
            else:
                raise Exception("Unexpected score %d\n", score)
        elif line.fields[2]=='transcript':
            name = line.attrs.get('Promoter')
            if name is None:
                continue
            chromosome = line.chrom
            strand = line.strand
            score = int(line.score)
            if score==1:
                if not chromosome in used_promoters:
                    used_promoters[chromosome] = {'+': [], '-': []}
                used_promoters[chromosome][strand].append(name)
            elif score==0:
                continue
            elif score==-1:
                continue
            else:
                raise Exception("Unexpected score %d\n", score)
        elif line.fields[2]=='polymerase':
            continue
        else:
            raise Exception("Unexpected category %s" % line.fields[2])
    handle.close()
    return additional_promoters, ignored_promoters, used_promoters

def read_transcripts(organism):
    transcripts = {}
    if organism in ('human', 'mouse'):
        read_gencode_transcripts(organism, transcripts)
    read_refseq_transcripts(organism, transcripts)
    if curated:
        # First remove bad transcripts, then add additional transcripts,
        # so we can change transcript locations
        bad_transcript_names = read_jamboree_bad_transcripts(organism)
        removed_transcript_names = []
        for chromosome in transcripts:
            for strand in '+-':
                good_transcripts = []
                for transcript in transcripts[chromosome][strand]:
                    transcript_name = transcript[2]
                    if transcript_name in bad_transcript_names:
                        removed_transcript_names.append(transcript_name)
                    else:
                        good_transcripts.append(transcript)
                transcripts[chromosome][strand] = good_transcripts
        assert sorted(bad_transcript_names)==sorted(removed_transcript_names)
        read_jamboree_transcripts(organism, transcripts)
    return transcripts

def filter_transcripts(transcripts, premirnas):
    print("Filtering transcripts for premiRNAs")
    for premirna in premirnas:
        chromosome, strand, premirna_start, premirna_end, premirna_id, premirna_name = premirna
        for transcript in transcripts[chromosome][strand][:]:
            start, end, name, genetype, transcripttype, dataset, promoter, premirna_names = transcript
            start_distance = abs(start-premirna_start)
            end_distance = abs(end-premirna_end)
            distance = max(start_distance, end_distance)
            if distance <= 30 and dataset!='jamboree':
                transcripts[chromosome][strand].remove(transcript)

def read_cage_promoter_locations(organism):
    print("Reading FANTOM5 CAGE promoter locations")
    assembly = assemblies[organism]
    directory = "/osc-fs_home/mdehoon/Data/Fantom5/CAGE"
    if organism in ('human', 'mouse'):
        filename = "%s.cage_peak_coord_permissive.bed.gz" % assembly
        path = os.path.join(directory, filename)
        print("Reading", path)
        handle = gzip.open(path, 'rt')
        lines = pybedtools.BedTool(handle)
        positions = {}
        for line in lines:
            name = line.name
            position = int(line.fields[6])
            positions[name] = position
        handle.close()
        promoters = {}
        filename = "%s.cage_peak_ann.txt.gz" % assembly
        path = os.path.join(directory, filename)
        print("Reading", path)
        handle = gzip.open(path, 'rt')
        for line in handle:
            if not line.startswith("#"):
                break
        words = line.split()
        if organism=='human':
            assert words==["00Annotation", "short_description", "description", "association_with_transcript", "entrezgene_id", "hgnc_id", "uniprot_id"]
        else:
            assert words==["00Annotation", "short_description", "description", "association_with_transcript", "entrezgene_id", "uniprot_id"]
        for line in handle:
            words = line.split()
            promoter_name = words[1]
            promoter_location = words[0]
            position = positions[promoter_location]
            chromosome, location_strand = promoter_location.split(':')
            location, strand = location_strand.split(",")
            start, end = location.split("..")
            start = int(start)
            end = int(end)
            if not chromosome in promoters:
                promoters[chromosome] = {'+': {}, '-': {}}
            promoters[chromosome][strand][promoter_name] = (start, end, position)
        handle.close()
    elif organism in ('rat', 'dog', 'chicken'):
        filename = "%s.tc.decompose_smoothing_merged.ctssMaxCounts3.bed.gz" % assembly
        path = os.path.join(directory, filename)
        print("Reading", path)
        handle = gzip.open(path, 'rt')
        lines = pybedtools.BedTool(handle)
        promoters = {}
        for line in lines:
            promoter_name = line.name
            chromosome = line.chrom
            strand = line.strand
            start = line.start
            end = line.end
            position = int(line.fields[6])
            if not chromosome in promoters:
                promoters[chromosome] = {'+': {}, '-': {}}
            promoters[chromosome][strand][promoter_name] = (start, end, position)
        handle.close()
    if curated:
        additional_promoters, ignored_promoters, used_promoters = read_jamboree_promoters(organism)
    else:
        used_promoters = {}
    filter_cage_promoters(promoters, organism, used_promoters)
    if curated:
        for chromosome in ignored_promoters:
            for strand in ignored_promoters[chromosome]:
                for name in ignored_promoters[chromosome][strand]:
                    promoter = ignored_promoters[chromosome][strand][name]
                    assert promoters[chromosome][strand][name]==promoter
                    del promoters[chromosome][strand][name]
        for chromosome in additional_promoters:
            for strand in additional_promoters[chromosome]:
                promoters[chromosome][strand].update(additional_promoters[chromosome][strand])
    return promoters

def filter_cage_promoters(promoters, organism, used_promoters):
    print("Filtering CAGE promoters to remove Drosha CAGE peaks")
    loci = []
    if organism == 'human':
        directory = "/osc-fs_home/mdehoon/Data/Fantom5/sRNA/UPDATE_024"
    else:
        directory = "/osc-fs_home/mdehoon/Data/Fantom5/sRNA/UPDATE_030"
    criteria = ('CriterionTotalCount', 'CriterionStartCount', 'CriterionOverhang', 'CriterionBasepaired', 'CriterionEnergy')
    for mirnaset in ('robust', 'permissive', 'novel'):
        filename = "%s.fantom.%s.gff" % (organism, mirnaset)
        path = os.path.join(directory, filename)
        print("Reading", path)
        lines = pybedtools.BedTool(path)
        for line in lines:
            if line.fields[2]=='premiRNA':
                chromosome = line.chrom
                strand = line.strand
                precursor_start = line.start
                precursor_end = line.end
                premirna = line.attrs['ID']
                if mirnaset=='novel':
                    skip = True
                    number_passed = 0
                    for criterion in criteria:
                        passed = int(line.attrs[criterion])
                        if passed:
                            number_passed += 1
                    if number_passed >= 4:
                        criterion = 'CriterionTotalCount'
                        passed = int(line.attrs[criterion])
                        if passed:
                            skip = False
                else:
                    try:
                        premirna, instance = premirna.split("_")
                    except ValueError:
                        pass
            elif line.fields[2]=='miRNA':
                assert line.chrom==chromosome 
                assert line.strand==strand
                assert line.attrs['Derives_from'] == premirna
                if mirnaset=='novel':
                    if skip:
                        continue
                start = line.start
                end = line.end
                if strand=='+':
                    fiveprime_distance = start - precursor_start
                    threeprime_distance = precursor_end - end
                elif strand=='-':
                    threeprime_distance = start - precursor_start
                    fiveprime_distance = precursor_end - end
                else:
                    raise Exception("Unknown strand %s" % strand)
                assert 0 <= fiveprime_distance <= 200
                assert 0 <= threeprime_distance <= 200
                if fiveprime_distance < threeprime_distance:
                    # 5' mature
                    continue
                # 3' mature 
                locus = (chromosome, strand, start, end)
                loci.append(locus)
            else:
                raise Exception("Failed to read miRBase annotations")
    for locus in loci:
        chromosome, strand, start, end = locus
        if strand=='+':
            end += 10
        elif strand=='-':
            start -= 10
        else:
            raise Exception("Unknown strand")
        promoter_names = set(promoters[chromosome][strand])
        if chromosome in used_promoters:
             promoter_names.difference_update(used_promoters[chromosome][strand])
        for promoter_name in promoter_names:
            promoter_start, promoter_end, promoter_position = promoters[chromosome][strand][promoter_name]
            if promoter_position < start or promoter_position >= end:
                continue
            del promoters[chromosome][strand][promoter_name]

def read_premirnas(organism, mirnaset):
    print("Reading FANTOM5-defined miRNAs")
    premirnas = []
    if organism == 'human':
        directory = "/osc-fs_home/mdehoon/Data/Fantom5/sRNA/UPDATE_024"
    else:
        directory = "/osc-fs_home/mdehoon/Data/Fantom5/sRNA/UPDATE_030"
    filename = "%s.fantom.%s.gff" % (organism, mirnaset)
    path = os.path.join(directory, filename)
    print("Reading", path)
    lines = pybedtools.BedTool(path)
    for line in lines:
        category = line.fields[2]
        if category=='premiRNA':
            id = line.attrs['ID']
            alias = line.attrs.get('Alias')
            if alias is None:
                alias = id
            name = line.attrs['Name']
            chromosome = line.chrom
            strand = line.strand
            start = line.start
            end = line.end
            premirna = [chromosome, strand, start, end, id, name]
            premirnas.append(premirna)
        elif category=='miRNA':
            assert line.attrs['Derives_from']==alias
            start = line.start
            end = line.end
            start_distance = abs(start - premirna[2])
            end_distance = abs(end - premirna[3])
            if start_distance < end_distance:
                premirna[2] = start
            else:
                premirna[3] = end
        else:
            raise Exception("Unknown category %s" % category)
    if curated:
        print("Removing PolIII-transcribed pre-miRNAs")
        polii_transcribed_premirnas = []
        poliii_transcribed_premirna_names = read_jamboree_poliii_transcribed_premirnas(organism)
        removed_premirna_names = []
        for premirna in premirnas:
            [chromosome, strand, start, end, id, name] = premirna
            if name in poliii_transcribed_premirna_names:
                removed_premirna_names.append(name)
            else:
                polii_transcribed_premirnas.append(premirna)
        # assert sorted(poliii_transcribed_premirna_names)==sorted(removed_premirna_names)
        premirnas = polii_transcribed_premirnas
    return premirnas

def associate_primary_transcripts_to_premirnas(transcripts, premirnas):
    print("Associating pri-miRNA candidates to FANTOM5-defined miRNAs")
    primirnas = {}
    for premirna in premirnas:
        chromosome, strand, premirna_start, premirna_end, premirna_id, premirna_name = premirna
        primirnas[premirna_id] = []
        for transcript in transcripts[chromosome][strand]:
            start, end, name, gene_type, transcript_type, transcriptset, promoter, premirna_names = transcript
            if premirna_name in premirna_names:
                primirnas[premirna_id] = [transcript]
                break
            if strand=='+':
                if start > premirna_start:
                    if not (start < premirna_end and transcriptset=='jamboree'):
                        # Don't drop transcripts added by the manual curation
                        continue
                if end < premirna_start:
                    continue
            elif strand=='-':
                if end < premirna_end:
                    if not (end > premirna_start and transcriptset=='jamboree'):
                        continue
                if start > premirna_end:
                    continue
            primirnas[premirna_id].append(transcript)
    return primirnas

def associate_promoters_to_premirnas(premirnas, primirnas, cage_promoters):
    print("Associating promoters to FANTOM5-defined miRNAs")
    premirna_promoters = {}
    for premirna in premirnas:
        chromosome, strand, premirna_start, premirna_end, premirna_id, premirna_name = premirna
        promoters = []
        for primirna in primirnas[premirna_id]:
            primirna_start, primirna_end, primirna_name, primirna_genetype, primirna_transcripttype, primirna_transcriptset, primirna_promoter, primirna_premirnas = primirna
            if primirna_transcriptset=='jamboree' and primirna_promoter is not None:
                assert primirna_promoter in cage_promoters[chromosome][strand]
                promoter_names = [primirna_promoter]
            else:
                promoter_names = cage_promoters[chromosome][strand].keys()
            for promoter_name in promoter_names:
                promoter = cage_promoters[chromosome][strand][promoter_name]
                force = False
                if len(promoter)==4:
                    promoter_start, promoter_end, promoter_position, jamboree_premirnas = promoter
                    jamboree_premirnas = jamboree_premirnas.split(",")
                    if premirna_name in jamboree_premirnas:
                        force = True
                else:
                    promoter_start, promoter_end, promoter_position = promoter
                if promoter_name==primirna_promoter:
                    force = True
                if not force:
                    if strand=='+':
                        if promoter_position < primirna_start - 500:
                            continue
                        if premirna_start < promoter_position:
                            continue
                    elif strand=='-':
                        if promoter_position > primirna_end + 500:
                            continue
                        if premirna_end > promoter_position:
                            continue
                promoter = (promoter_name, promoter_start, promoter_end, promoter_position, primirna_start, primirna_end, primirna_name, primirna_genetype, primirna_transcripttype, primirna_transcriptset, force)
                promoters.append(promoter)
        for promoter in promoters:
            promoter_name, promoter_start, promoter_end, promoter_position, primirna_start, primirna_end, primirna_name, primirna_genetype, primirna_transcripttype, primirna_transcriptset, force = promoter
            if force:
                break
        else:
            premirna_promoters[premirna_id] = promoters
            continue
        premirna_promoters[premirna_id] = []
        for promoter in promoters:
            promoter_name, promoter_start, promoter_end, promoter_position, primirna_start, primirna_end, primirna_name, primirna_genetype, primirna_transcripttype, primirna_transcriptset, force = promoter
            if force:
                premirna_promoters[premirna_id].append(promoter)
    return premirna_promoters

def save(organism, mirnaset, premirnas, premirna_promoters):
    if curated:
        filename = "%s.fantom.mirna.%s.promoters.curated.candidates.txt" % (organism, mirnaset)
    else:
        filename = "%s.fantom.mirna.%s.promoters.candidates.txt" % (organism, mirnaset)
    print("Writing", filename)
    handle = open(filename, 'w')
    line = "#premirna_id\tpremirna_name\tpromoter_name\tchromosome\tstrand\tpromoter_start\tpromoter_end\tpromoter_position\tprimirna_start\tprimirna_end\tprimirna_name\tprimirna_genetype\tprimirna_transcripttype\tprimirna_transcriptset\n"
    handle.write(line)
    for premirna in premirnas:
        chromosome, strand, premirna_start, premirna_end, premirna_id, premirna_name = premirna
        for promoter in premirna_promoters[premirna_id]:
            promoter_name, promoter_start, promoter_end, promoter_position, primirna_start, primirna_end, primirna_name, primirna_genetype, primirna_transcripttype, primirna_transcriptset, force = promoter
            line = "%s\t%s\t%s\t%s\t%s\t%d\t%d\t%d\t%d\t%d\t%s\t%s\t%s\t%s\n" % (premirna_id,
                                                                     premirna_name,
                                                                     promoter_name,
                                                                     chromosome,
                                                                     strand,
                                                                     promoter_start,
                                                                     promoter_end,
                                                                     promoter_position,
                                                                     primirna_start,
                                                                     primirna_end,
                                                                     primirna_name,
                                                                     primirna_genetype,
                                                                     primirna_transcripttype,
                                                                     primirna_transcriptset)
            handle.write(line)
    handle.close()

premirnas = read_premirnas(organism, mirnaset)
cage_promoters = read_cage_promoter_locations(organism)
transcripts = read_transcripts(organism)
filter_transcripts(transcripts, premirnas)
primirnas = associate_primary_transcripts_to_premirnas(transcripts, premirnas)
premirna_promoters = associate_promoters_to_premirnas(premirnas, primirnas, cage_promoters)
save(organism, mirnaset, premirnas, premirna_promoters)
