# Supplementary material for: Comparative transcriptomics of primary cells in vertebrates
Source: Genome Res. 2020 Jul;30(7):951–61. doi: 10.1101/gr.255679.119 (PMC7397866; doi:10.1101/gr.255679.119)
Supplement: Supplemental Material [file supp_gr.255679.119_Supplemental_code.zip › Supplemental_code/Analysis/make_mirna_promoter_bedfile.py]

import os
import sys
import pybedtools

organism = sys.argv[1]

directory = "/osc-fs_home/mdehoon/Data/Fantom5/sRNA"

if organism == 'human':
    subdirectory = "UPDATE_024"
elif organism in ('mouse', 'rat', 'dog', 'chicken'):
    subdirectory = "UPDATE_030"
else:
    raise Exception("Unknown organism %s" % organism)

datasets = ('robust', 'permissive', 'novel')

def write_primirna_bedfile(organism):
    lines = []
    for dataset in datasets:
        filename = "%s.fantom.%s.gff" % (organism, dataset)
        path = os.path.join(directory, subdirectory, filename)
        print("Reading %s" % path)
        handle = pybedtools.BedTool(path)
        for line in handle:
            feature = line.fields[2]
            if feature=='miRNA':
                continue
            elif feature=='premiRNA':
                pass
            else:
                raise Exception("Unknown feature %s")
            promoter_name = line.attrs.get("Promoter")
            if promoter_name is None:
                continue
            promoter_start = int(line.attrs['PromoterPosition'])
            promoter_end = promoter_start + 1
            strand = line.strand
            chrom = line.chrom
            premirna_start = line.start
            premirna_end = line.end
            premirna_name = line.attrs['Name']
            premirna_length = premirna_end - premirna_start
            promoter_length = promoter_end - promoter_start
            if strand=='+':
                chromStart = promoter_start
                chromEnd = premirna_end
                blockStart = premirna_start-promoter_start
                blockSizes = "%d,%d" % (promoter_length, premirna_length)
            elif strand=='-':
                chromStart = premirna_start
                chromEnd = promoter_end
                blockStart = promoter_start-premirna_start
                blockSizes = "%d,%d" % (premirna_length, promoter_length)
            blockStarts = "0,%d" % blockStart
            line = "%s\t%d\t%d\t%s:%s\t.\t%s\t%d\t%d\t255,0,0\t2\t%s\t%s\n" % (
                    chrom,
                    chromStart,
                    chromEnd,
                    promoter_name, premirna_name,
                    strand,
                    chromStart,
                    chromEnd,
                    blockSizes,
                    blockStarts,
                   )
            if not line in lines:
                lines.append(line)
    filename = "%s.fantom.primirnas.bed" % organism
    print("Writing %s" % filename)
    handle = open(filename, 'w')
    for line in lines:
        handle.write(line)
    handle.close()

def write_promoter_bedfile(organism):
    lines = []
    for dataset in datasets:
        filename = "%s.fantom.%s.gff" % (organism, dataset)
        path = os.path.join(directory, subdirectory, filename)
        print("Reading %s" % path)
        handle = pybedtools.BedTool(path)
        for line in handle:
            feature = line.fields[2]
            if feature=='miRNA':
                continue
            elif feature=='premiRNA':
                pass
            else:
                raise Exception("Unknown feature %s")
            promoter_name = line.attrs.get("Promoter")
            if promoter_name is None:
                continue
            promoter_start = int(line.attrs['PromoterPosition'])
            promoter_end = promoter_start + 1
            strand = line.strand
            chrom = line.chrom
            line = "%s\t%d\t%d\t%s\t.\t%s\n" % (
                    chrom,
                    promoter_start,
                    promoter_end,
                    promoter_name,
                    strand,
                   )
            if not line in lines:
                lines.append(line)
    filename = "%s.fantom.primirna.promoters.bed" % organism
    print("Writing %s" % filename)
    handle = open(filename, 'w')
    for line in lines:
        handle.write(line)
    handle.close()


write_promoter_bedfile(organism)
write_primirna_bedfile(organism)
