# Supplementary material for: Comparative transcriptomics of primary cells in vertebrates
Source: Genome Res. 2020 Jul;30(7):951–61. doi: 10.1101/gr.255679.119 (PMC7397866; doi:10.1101/gr.255679.119)
Supplement: Supplemental Material [file supp_gr.255679.119_Supplemental_code.zip › Supplemental_code/Analysis/make_mirna_promoter_zenbu_page.py]

import sys
import os
import pybedtools

organism = sys.argv[1]


assemblies = {'human': 'hg19',
              'mouse': 'mm9',
              'rat': 'rn6',
              'dog': 'canFam3',
              'chicken': 'galGal5',
             }

url = "http://fantom.gsc.riken.jp/zenbu/gLyphs/#config="

if organism == 'human':
    config = "wZ_SJiHXO1NseQA4Mvkhu"
elif organism == 'mouse':
    config = "xxzXOcbEFN8oq7z7MASDt"
elif organism == 'rat':
    config = "PIlUFepLFpGvy7I3b_EFbD"
elif organism == 'dog':
    config = "Mf-Gxpt7LBtkLHfSMXBnYD"
elif organism == 'chicken':
    config = "C1UnWsx8B9DqRkLX0ia-tC"
else:
    raise Exception("Unknown organism %s" % organism)

def write_html_page(organism):
    filename = "mirna_promoters_%s.html" % organism
    print("Writing %s" % filename)
    handle = open(filename, 'w')
    handle.write("""\
<!DOCTYPE html PUBLIC "-//W3C//DTD HTML 4.01//EN" "http://www.w3.org/TR/html4/strict.dtd">
<html>
  <head>
    <meta http-equiv="content-type" content="text/html; charset=utf-8">
    <title>FANTOM5 microRNA promoter curation (%s)</title>
  </head>
  <body>
  <table style="width:100%%">
  <b>
  <tr>
    <td><b>Dataset</b></td>
    <td><b>max(cpm)</b></td>
    <td><b>pre-miRNA</b></td>
    <td><b>pre-miRNA in Zenbu</b></td>
    <td><b>Predicted pri-miRNA</b></td>
    <td><b>pri-miRNA in Zenbu</b></td>
    <td><b>Promoter</b></td>
    <td><b>Intronic/intergenic</b></td>
  </tr>
  </b>
""" % organism)
    assembly = assemblies[organism]
    directory = "/osc-fs_home/mdehoon/Data/Fantom5/sRNA"
    if organism == 'human':
        subdirectory = "UPDATE_024"
    elif organism in ('mouse', 'rat', 'dog', 'chicken'):
        subdirectory = "UPDATE_030"
    else:
        raise Exception("Unknown organism %s" % organism)
    for dataset in ('robust', 'permissive', 'novel'):
        filename = "%s.fantom.%s.gff" % (organism, dataset)
        path = os.path.join(directory, subdirectory, filename)
        print("Reading %s" % path)
        lines = pybedtools.BedTool(path)
        for line in lines:
            feature = line.fields[2] 
            if feature=='miRNA':
                continue
            elif feature=='premiRNA':
                pass
            else:
                raise Exception("Unknown features %s" % feature)
            chromosome = line.chrom
            strand = line.strand
            premirna_start = line.start
            premirna_end = line.end
            premirna_id = line.attrs['ID']
            premirna_name = line.attrs['Name']
            maxcpm = float(line.attrs['MaxCPM'])
            start = premirna_start - 100
            end = premirna_end + 100
            handle.write("""\
  <tr>
    <td>%s</td>
    <td align="right">%.1f</td>
    <td>%s</td>
    <td><a href="%s%s;loc=%s::%s:%d..%d" target="_blank">ZENBU</a></td>
""" % (dataset, maxcpm, premirna_name, url, config, assembly, chromosome, start, end))
            promoter_name = line.attrs.get("Promoter")
            if promoter_name is None:
                handle.write("""\
    <td>ND</td>
    <td>ND</td>
    <td>ND</td>
    <td>ND</td>
""")
            else:
                primirna_name = line.attrs['PrimiRNA']
                primirna_start = int(line.attrs['PrimiRNAStart'])
                primirna_end = int(line.attrs['PrimiRNAEnd'])
                primirna_type = line.attrs['PrimiRNAType']
                if primirna_type=='protein_coding':
                    primirna_type = 'Intronic'
                elif primirna_type=='non_coding':
                    primirna_type = 'Intergenic'
                else:
                    raise Exception("Unknown primiRNA type %s" % primirna_type)
                start = primirna_start - 100
                end = primirna_end + 100
                handle.write("""\
    <td>%s</td>
    <td><a href="%s%s;loc=%s::%s:%d..%d" target="_blank">ZENBU</a></td>
    <td>%s</td>
    <td>%s</td>
""" % (primirna_name, url, config, assembly, chromosome, start, end, promoter_name, primirna_type))
            handle.write("""\
  </tr>
""")
    handle.write("""\
    </table>
  </body>
</html>
""")
    handle.close()


write_html_page(organism)
