# Supplementary material for: Comparative transcriptomics of primary cells in vertebrates
Source: Genome Res. 2020 Jul;30(7):951–61. doi: 10.1101/gr.255679.119 (PMC7397866; doi:10.1101/gr.255679.119)
Supplement: Supplemental Material [file supp_gr.255679.119_Supplemental_code.zip › Supplemental_code/Analysis/make_pca_plot.py]

import sys
from numpy import *
from sklearn.decomposition import PCA
from matplotlib import cm
from pylab import *

from rpy2 import robjects
import rpy2.robjects.numpy2ri
robjects.numpy2ri.activate()
from rpy2.robjects.packages import importr
deseq = importr('DESeq2')

import warnings
warnings.filterwarnings('error')


organisms = sys.argv[1:]


tpm_threshold = 10.0


def read_expression_data():
    genes = {}
    counts = {}
    for organism in organisms:
        counts[organism] = {}
        filename = "cage.%s.%s.txt" % (organism, "_".join(organisms))
        print("Reading %s" % filename)
        handle = open(filename)
        line = next(handle)
        words = line.strip().split('\t')
        assert words[0] == 'Sample'
        samples = words[1:]
        indices = {}
        for index, sample in enumerate(samples):
            celltype, library = sample.split(".")
            if celltype not in indices:
                indices[celltype] = []
            indices[celltype].append(index)
        n = len(samples)
        genes[organism] = []
        rows = []
        for line in handle:
            words = line.split()
            gene = words[0]
            genes[organism].append(gene)
            row = array(words[1:], float)
            assert len(row) == n
            rows.append(row)
        handle.close()
        rows = array(rows)
        for celltype in indices:
            counts[organism][celltype] = rows[:, indices[celltype]]
        assert genes[organism] == genes['human']
    genes = genes['human']
    return genes, counts

def estimate_dispersion(counts):
    n, m = shape(counts)
    metadata = {'condition': robjects.StrVector(['same']*m)}
    dataframe = robjects.DataFrame(metadata)
    design = robjects.Formula("~ 1")
    data = array(counts.round(), int)
    dds = deseq.DESeqDataSetFromMatrix(countData=data,
                                       colData=dataframe,
                                       design=design)
    estimateSizeFactors = robjects.r['estimateSizeFactors']
    dds = estimateSizeFactors(dds)
    estimateDispersions = robjects.r['estimateDispersions']
    dds = estimateDispersions(dds)
    dispersionFunction = robjects.r['dispersionFunction']
    function = dispersionFunction(dds)
    coefficients = function.do_slot('coefficients')
    assert len(coefficients) == 2
    assert coefficients.names[0] == 'asymptDisp'
    assert coefficients.names[1] == 'extraPois'
    dispersion = coefficients[0]
    return dispersion

genes, counts = read_expression_data()

flags = zeros(len(genes), bool)
data = []
dispersions = []
totals = []
for organism in counts:
    for celltype in counts[organism]:
        n, m = shape(counts[organism][celltype])
        for i in range(m):
            data.append(counts[organism][celltype][:,i])
        if m > 1:
            dispersion = estimate_dispersion(counts[organism][celltype])
            print("%s, %s: dispersion = %f" % (organism, celltype, dispersion))
            dispersions.append(dispersion)
        total = sum(counts[organism][celltype], 0)
        tpm = 1.e6 * counts[organism][celltype] / total
        flags |= (mean(tpm, 1) >= tpm_threshold)
        totals.extend(total)

dispersion = mean(dispersions)
print("Mean dispersion value: %f" % dispersion)
data = array(data)
data = transpose(data)
totals = array(totals)
total = median(totals)
totals /= total
data = data[flags, :] / totals

data = (2 * arcsinh(sqrt(dispersion*data)) - log(dispersion) - log(4)) / log(2)
# Formula for the variance-stabilizing transformation taken from the DESeq2
# documentation. Since we have different cell types, we cannot use the
# varianceStabilizingTransformation function in DESeq2 directly, as this will
# normalize the data by the estimated size factors, which assumes that all
# samples are similar to each other.
# Reference:
# Simon Anders, Wolfgang Huber:
# "Differential expression analysis for sequence count data."
# Genome Biology 2010, 11:106. http://dx.doi.org/10.1186/gb-2010-11-10-r106

pca = PCA(n_components=2)
pca.fit(data)
data = pca.components_

i = 0
coordinates = {}
for organism in counts:
    coordinates[organism] = {}
    for celltype in counts[organism]:
        n, m = shape(counts[organism][celltype])
        coordinates[organism][celltype] = data[:,i:i+m]
        i += m

markers = {'Aortic Smooth Muscle Cells': 'o',
           'Mesenchymal Stem Cells': 's',
           'Hepatocytes': 'v',
           'Astrocyte - cerebellum': '^',
           'CD19+ B Cells': '2',
           'CD4+ T Cells': '3',
           'CD8+ T Cells': '4',
           'Cardiac Myocytes': 'X',
           'Common Myeloid Progenitor': 'x',
           'Granulocyte Macrophage Progenitor': '1', 
           'Hepatic Sinusoidal Endothelial Cells': 'p',
           'Hepatic Stellate Cells (lipocyte)': '*',
           'Meningeal Cells': 'D',
           'Renal Epithelial Cells': '<',
           'Schwann Cells': '>',
          }

fig = figure(figsize=(8,4))
fig.add_axes([0.12, 0.12, 0.50, 0.76])  # left, bottom, width, height

for k, organism in enumerate(organisms):
    color = cm.Set1(k)
    for celltype in coordinates[organism]:
        x, y = coordinates[organism][celltype]
        label = "%s: %s" % (organism, celltype)
        marker = markers[celltype]
        scatter(x, y, color=color, alpha=0.5, marker=marker, label=label)

xlabel("Principal Component 1 (explained variance = %.1f%%)" % (100.0 * pca.explained_variance_ratio_[0]), fontsize=8)
ylabel("Principal Component 2 (explained variance = %.1f%%)" % (100.0 * pca.explained_variance_ratio_[1]), fontsize=8)
xticks(fontsize=8)
yticks(fontsize=8)

fig.add_axes([0.64, 0.12, 0.35, 0.76])  # left, bottom, width, height
axis('off')

n = len(organisms)
x = arange(n)
colors = [cm.Set1(k) for k, organism in enumerate(organisms)]
celltypes = list(counts['human'].keys())
for i, celltype in enumerate(celltypes):
    y = [i] * n
    scatter(x, y, alpha=0.5, marker=markers[celltype], color=colors)
    celltype = celltype.replace('CD4+', '${\\rm CD4^+}$')
    celltype = celltype.replace('CD8+', '${\\rm CD8^+}$')
    celltype = celltype.replace('CD19+', '${\\rm CD19^+}$')
    text(n, i, celltype, verticalalignment='center', fontsize=8)

y = len(celltypes) + 2.0
for k, organism in enumerate(organisms):
    color = cm.Set1(k)
    text(k, y, organism, rotation=90, horizontalalignment='center',
         color=color, fontsize=8)

xlim(-1, 12)
ylim(16, -1)

for extension in ("svg", "png"):
    filename = "figure_pca_%s.%s" % ("_".join(organisms), extension)
    print("Saving figure as %s" % filename)
    savefig(filename)
