# Supplementary material for: Comparative transcriptomics of primary cells in vertebrates
Source: Genome Res. 2020 Jul;30(7):951–61. doi: 10.1101/gr.255679.119 (PMC7397866; doi:10.1101/gr.255679.119)
Supplement: Supplemental Material [file supp_gr.255679.119_Supplemental_code.zip › Supplemental_code/Analysis/make_pretty_expression_table.py]

import os
import sys
import urllib.parse
import functools
import string

from openpyxl import Workbook
from openpyxl.styles import Font, Alignment


organisms = ('rat', 'dog', 'chicken')

directory = "/osc-fs_home/mdehoon/Data/Fantom5/sRNA/UPDATE_030"

def compare(mirna1, mirna2):
    if mirna1==mirna2:
        return 0
    line1 = lines[mirna1]
    line2 = lines[mirna2]
    if mirna1=='mmu-miR-3102-3p.2-3p*' and mirna2=='mmu-miR-3102-5p.2-5p*':
        return +1
    if mirna1=='mmu-miR-3102-5p.2-5p*' and mirna2=='mmu-miR-3102-3p.2-3p*':
        return -1
    assert mirna1.startswith(prefix)
    assert mirna2.startswith(prefix)
    mirna1 = mirna1[4:]
    mirna2 = mirna2[4:]
    if mirna1.startswith("novel") and mirna2.startswith("novel"):
        mirna1 = mirna1[5:]
        mirna2 = mirna2[5:]
    elif mirna1.startswith("novel"):
        return +1
    elif mirna2.startswith("novel"):
        return -1
    if mirna1.endswith('*'):
        mature1 = 'passenger'
        mirna1 = mirna1[:-1]
    else:
        mature1 = 'guide'
    if mirna2.endswith('*'):
        mature2 = 'passenger'
        mirna2 = mirna2[:-1]
    else:
        mature2 = 'guide'
    arm1 = None
    arm2 = None
    for arm in ("-5p", "-3p"):
        if mirna1.endswith(arm):
            arm1 = arm
            mirna1 = mirna1[:-3]
        if mirna2.endswith(arm):
            arm2 = arm
            mirna2 = mirna2[:-3]
    prefix1, number1 = mirna1.split("-", 1)
    prefix2, number2 = mirna2.split("-", 1)
    assert prefix1 in ('let', 'miR')
    assert prefix2 in ('let', 'miR')
    if prefix1=='let' and prefix2=='miR':
        return -1
    if prefix1=='miR' and prefix2=='let':
        return +1
    if '-' in number1:
        number1, paralog1 = number1.split('-')
    else:
        paralog1 = None
    if '-' in number2:
        number2, paralog2 = number2.split('-')
    else:
        paralog2 = None
    version1 = ''
    while number1[-1] in string.ascii_lowercase:
        version1 = number1[-1] + version1
        number1 = number1[:-1]
    version2 = ''
    while number2[-1] in string.ascii_lowercase:
        version2 = number2[-1] + version2
        number2 = number2[:-1]
    number1 = int(number1)
    number2 = int(number2)
    if number1 < number2:
        return -1
    if number1 > number2:
        return +1
    if version1!=version2:
        if version1 is None:
            return -1
        if version2 is None:
            return +1
        if version1 < version2:
            return -1
        if version1 > version2:
            return +1
        raise Exception("Should not get here")
    if paralog1 is None and paralog2 is None:
        if mature1=='guide' and mature2=='passenger':
            return -1
        elif mature1=='passenger' and mature2=='guide':
            return +1
        elif mature1=='guide' and mature2=='guide':
            if arm1 is None:
                assert arm2 is not None
                return -1
            if arm2 is None:
                assert arm1 is not None
                return +1
            if arm1=='-5p' and arm2=='-3p':
                return -1
            if arm1=='-3p' and arm2=='-5p':
                return +1
        elif mature1=='passenger' and mature2=='passenger':
            words1 = line1.split()
            words2 = line2.split()
            values1 = map(float, words1)
            values2 = map(float, words2)
            total1 = sum(values1)
            total2 = sum(values2)
            assert total1==0
            assert total2==0
            if arm1=='-5p' and arm2=='-3p':
                return -1
            elif arm1=='-3p' and arm2=='-5p':
                return +1
            else:
                raise Exception("Unexpected arms")
        else:
            raise Exception("Should not get here")
        raise Exception("Both strands are passenger")
    if paralog1 is None:
        return -1
    if paralog2 is None:
        return +1
    paralog1 = int(paralog1)
    paralog2 = int(paralog2)
    if paralog1 < paralog2:
        return -1
    if paralog1 > paralog2:
        return +1
    raise Exception("Should not get here")

workbook = Workbook()
boldfont = Font(bold=True)

for i, organism in enumerate(organisms):
    filename = "%s.fantom.expression.counts.txt" % organism
    path = os.path.join(directory, filename)
    title = "TableS8%c" % string.ascii_lowercase[i]
    if i == 0:
        worksheet = workbook.active
        worksheet.title = title
    else:
        worksheet = workbook.create_sheet(title)
    if organism=='rat':
        assembly = 'rn6'
        prefix = "rno-"
    elif organism=='dog':
        assembly = 'canFam3'
        prefix = "cfa-"
    elif organism=='chicken':
        assembly = 'galGal5'
        prefix = "gga-"
    else:
        raise Exception("Unknown organism %s" % organism)
    suffix = '_' + assembly
    print("Reading", path)
    handle = open(path)
    line = next(handle)
    words = line.split()
    assert words[0]=='miRNA'
    categories = []
    libraries = []
    barcodes = []
    names = []
    samples = []
    indices = []
    for index, word in enumerate(words[1:]):
        subdirectory, filename = os.path.split(word)
        terms = subdirectory.split('.')
        assert terms[0]==organism
        assert terms[2]=='sRNA'
        category = terms[1]
        if category in ('encode', 'landgraf'):
            continue
        categories.append(category)
        terms = filename.split(".")
        assert len(terms)==6
        name = urllib.parse.unquote(terms[0])
        library = terms[1]
        assert library.startswith('SRhi')
        if library.endswith(suffix):
            library = library[:-len(suffix)]
        number = int(library[4:])
        sample = []
        sample_locations = terms[2].split("+")
        for sample_location in sample_locations:
            rna_sample, location = sample_location.split('-')
            box, coordinates = location[:-2], location[-2:]
            box = int(box)
            assert coordinates[0] in 'ABCDEFGHI'
            assert coordinates[1] in '123456789'
            number = int(rna_sample)
            sample.append(rna_sample)
        sample = '+'.join(sample)
        assert terms[3]==assembly
        barcode = terms[4]
        assert set(barcode).issubset(set('ACGT'))
        assert terms[5]=='bam'
        samples.append(sample)
        names.append(name)
        libraries.append(library)
        barcodes.append(barcode)
        indices.append(index)
    worksheet['A1'] = "Category"
    worksheet['A1'].font = boldfont
    for letter, category in zip(string.ascii_uppercase[1:], categories):
        if category=='fractionation':
            word = "Fractionation"
        elif category=='primary_cell':
            word = "Primary cells"
        elif category=='qualitycontrol':
            word = "Quality control"
        elif category=='stem_cell':
            word = "Fort et al. (2014)"
        elif category=='timecourse':
            word = "Time course"
        elif category=='tissue':
            word = "Tissues"
        else:
            raise Exception("Unknown category %s" % category)
        key = letter + '1'
        worksheet[key] = word
    worksheet['A2'] = "Library"
    worksheet['A2'].font = boldfont
    for letter, library in zip(string.ascii_uppercase[1:], libraries):
        key = letter + '2'
        worksheet[key] = library
    worksheet['A3'] = "Barcode"
    worksheet['A3'].font = boldfont
    for letter, barcode in zip(string.ascii_uppercase[1:], barcodes):
        key = letter + '3'
        worksheet[key] = barcode
    worksheet['A4'] = "Sample"
    worksheet['A4'].font = boldfont
    for letter, sample in zip(string.ascii_uppercase[1:], samples):
        key = letter + '4'
        worksheet[key] = sample
    worksheet['A5'] = "Name"
    worksheet['A5'].font = boldfont
    for letter, name in zip(string.ascii_uppercase[1:], names):
        key = letter + '5'
        worksheet[key] = name
    lines = {}
    for line in handle:
        words = line.split()
        mirna = words[0]
        assert mirna.startswith(prefix)
        values = words[1:]
        values = [float(values[index]) for index in indices]
        lines[mirna] = values
    handle.close()
    mirnas = sorted(lines.keys(), key=functools.cmp_to_key(compare))
    i = 6
    for mirna in mirnas:
        values = lines[mirna]
        key = 'A' + str(i)
        worksheet[key] = mirna
        for letter, value in zip(string.ascii_uppercase[1:], values):
            key = letter + str(i)
            worksheet[key] = value
            worksheet[key].number_format = "0.0"
        i += 1
    n = string.ascii_uppercase.index(letter) + 1
    letters = string.ascii_uppercase[:n]
    for letter, column in zip(letters, worksheet.columns):
        length = max(len(str(cell.value)) for cell in column)
        worksheet.column_dimensions[letter].width = length

filename = "TableS8.xlsx"
print("Writing mature miRNA expression table to %s" % filename)
workbook.save(filename)
