# Supplementary material for: Comparative transcriptomics of primary cells in vertebrates
Source: Genome Res. 2020 Jul;30(7):951–61. doi: 10.1101/gr.255679.119 (PMC7397866; doi:10.1101/gr.255679.119)
Supplement: Supplemental Material [file supp_gr.255679.119_Supplemental_code.zip › Supplemental_code/Analysis/make_primary_mirna_comparison.py]

import os
import gzip
import string
from collections import defaultdict
import pybedtools
from openpyxl import Workbook
from openpyxl.styles import Font
from numpy import *
from scipy.special import chdtrc
from matplotlib import cm
from pylab import *

ppvalue_threshold = -log10(0.10)
tpm_threshold = 10.0

from rpy2 import robjects
import rpy2.robjects.numpy2ri
robjects.numpy2ri.activate()
from rpy2.robjects.packages import importr
deseq = importr('DESeq2')

assemblies = {'human': 'hg19',
              'mouse': 'mm9',
              'rat': 'rn6',
              'dog': 'canFam3',
              'chicken': 'galGal5',
             }


def make_pvalue_text(pvalue):
    if pvalue < 1.e-100:
        pvalue_text = "p < 1 \\times 10^{-100}"
    else:
        pvalue_text = "%.2g" % pvalue
        try:
            mantissa, exponent = pvalue_text.split('e')
        except ValueError:
            return "p = %s" % pvalue_text
        assert exponent.startswith('-')
        exponent = exponent[1:].lstrip('0')
        mantissa = float(mantissa)
        pvalue_text = "p = %.1f \\times 10^{-%s}" % (mantissa, exponent)
    return pvalue_text

def read_premirnas(organism):
    promoter_keyword = "CuratedPromoter"
    matures = {}
    primirnas = {}
    directory = "/osc-fs_home/mdehoon/Data/Fantom5/sRNA"
    if organism == 'human':
        subdirectory = 'UPDATE_024'
    else:
        subdirectory = 'UPDATE_030'
    for mirnaset in ('robust', 'permissive'):
        filename = "%s.fantom.%s.gff" % (organism, mirnaset)
        path = os.path.join(directory, subdirectory, filename)
        print("Reading premiRNAs from", path)
        lines = pybedtools.BedTool(path)
        for line in lines:
            if line.fields[2]=='premiRNA':
                premirna = line.attrs['Name']
                promoter = line.attrs.get(promoter_keyword)
                if promoter is not None:
                    if promoter in primirnas:
                        premirnas = primirnas[promoter]
                    else:
                        premirnas = []
                        primirnas[promoter] = premirnas
                    premirnas.append(premirna)
            elif line.fields[2]=='miRNA':
                mature = line.attrs.get('Name')
                if mature is None:
                    continue
                if premirna not in matures:
                    matures[premirna] = []
                matures[premirna].append(mature)
    return matures, primirnas

def read_celltypes(organism):
    libraries = defaultdict(list)
    if organism == 'human':
        pair = 'human_mouse'
    else:
        pair = 'human_%s' % organism
    filename = "cage.%s.%s.txt" % (organism, pair)
    print("Reading cell types from", filename)
    handle = open(filename)
    line = next(handle)
    words = line.strip().split('\t')
    assert words[0] == 'Sample'
    for word in words[1:]:
        celltype, library = word.split('.')
        libraries[celltype].append(library)
    handle.close()
    return libraries

def read_cage_promoter_expression(organism, microrna_promoters):
    filename = "%s.fantom.cage.txt.gz" % organism
    if organism == 'human':
        directory = '/home/mdehoon/Analysis/FANTOM5/sRNA'
        path = os.path.join(directory, filename)
    else:
        path = filename
    print("Reading FANTOM5 CAGE promoter expression levels from %s" % path)
    handle = gzip.open(path, 'rt')
    line = next(handle)
    words = line.split()
    assert words[0] == 'Promoter'
    samples_libraries = read_samples(organism)
    libraries = read_celltypes(organism)
    samples = words[1:]
    indices = []
    celltypes = []
    for celltype in libraries:
        for library in libraries[celltype]:
            sample = samples_libraries[library]
            index = samples.index(sample)
            indices.append(index)
            celltypes.append(celltype)
    indices = array(indices, int)
    line = next(handle)
    assert line.startswith('#')
    words = line[1:].split()
    assert words[0] == 'total'
    total = array(words[1:], float)
    expression = {}
    for line in handle:
        words = line.split()
        promoter = words[0]
        if promoter not in microrna_promoters:
            continue
        values = array(words[1:], float)
        expression[promoter] = values[indices]
    handle.close()
    return celltypes, expression, total[indices]

def read_samples(organism):
    samples = {}
    assembly = assemblies[organism]
    directory = "/analysisdata/mirrors/F5_file_current/UPDATE_030_release_candidate_in_working_area/f5pipeline/"
    subdirectories = os.listdir(directory)
    for subdirectory in subdirectories:
        terms = subdirectory.split(".")
        if len(terms) != 3:
            continue
        if terms[0] != organism:
            continue
        if terms[2] not in ('hCAGE', 'LQhCAGE', ):
            continue
        if subdirectory == 'encode':
            continue
        subdirectory = os.path.join(directory, subdirectory)
        filenames = os.listdir(subdirectory)
        for filename in filenames:
            basename, extension = os.path.splitext(filename)
            if extension != '.bam':
                continue
            terms = basename.split(".")
            assert terms[-2] == assembly
            sample = terms[2]
            number, location = sample.split('-')
            number = int(number)
            box, coordinates = location[:-2], location[-2:]
            box = int(box)
            assert coordinates[0] in 'ABCDEFGHI'
            assert coordinates[1] in '123456789'
            library = terms[1]
            assert library.startswith("CNhs")
            samples[library] = sample
    return samples

def read_primirna_expression(organism):
    matures, primirnas = read_premirnas(organism)
    promoters = primirnas.keys()
    celltypes, cage_counts, cage_total = read_cage_promoter_expression(organism, promoters)
    primirna_counts = {}
    n = len(celltypes)
    for promoter in primirnas:
        for premirna in primirnas[promoter]:
            for mirna in matures[premirna]:
                if mirna not in primirna_counts:
                    primirna_counts[mirna] = zeros(n)
                primirna_counts[mirna] += cage_counts[promoter]
    mirnas = list(primirna_counts.keys())
    primirna_counts = array([primirna_counts[mirna] for mirna in mirnas])
    return mirnas, celltypes, primirna_counts, cage_total

def read_orthologs(organism, mirnas):
    mirnas1 = mirnas['human']
    mirnas2 = mirnas[organism]
    clusters1 = -ones(len(mirnas1), int)
    clusters2 = -ones(len(mirnas2), int)
    cluster = 0
    # Due to differences in naming or in miRNA sequence at their 3' end,
    # a paralogous mature human miRNA may have multiple orthologs with
    # different names in the other organism
    filename = 'human.%s.mirna.alignment.curated.fa' % organism
    print("Reading %s" % filename)
    handle = open(filename)
    for line in handle:
        if line.startswith(">"):
            words = line[1:].split()
            mirna1, mirna2 = words[:2]
            try:
                index1 = mirnas1.index(mirna1)
            except ValueError:
                continue
            try:
                index2 = mirnas2.index(mirna2)
            except ValueError:
                continue
            cluster1 = clusters1[index1]
            cluster2 = clusters2[index2]
            if cluster1 == -1 and cluster2 == -1:
                clusters1[index1] = cluster
                clusters2[index2] = cluster
                cluster += 1
            elif cluster1 == -1 and cluster2 != -1:
                clusters1[index1] = cluster2
            elif cluster1 != -1 and cluster2 == -1:
                clusters2[index2] = cluster1
            elif cluster1 != -1 and cluster2 != -1:
                if cluster1 < cluster2:
                    clusters1[clusters1==cluster2] = cluster1
                    clusters2[clusters2==cluster2] = cluster1
                elif cluster1 > cluster2:
                    clusters1[clusters1==cluster1] = cluster2
                    clusters2[clusters2==cluster1] = cluster2
                else:
                    raise RuntimeError
            else:
                raise RuntimeError
    handle.close()
    groups = [{'human': [], organism: []} for i in range(cluster)]
    for index, cluster in enumerate(clusters1):
        if cluster < 0:
            continue
        groups[cluster]['human'].append(mirnas1[index])
    for index, cluster in enumerate(clusters2):
        if cluster < 0:
            continue
        groups[cluster][organism].append(mirnas2[index])
    for i, group in enumerate(groups):
        groups[i] = {'human': tuple(group['human']),
                     organism: tuple(group[organism]),
                    }
    return groups

def select_comparison_primirnas(organism, primirnas, counts, totals, celltypes, celltype):
    mirnas1 = primirnas['human']
    mirnas2 = primirnas[organism]
    n1, m1 = shape(counts['human'])
    n2, m2 = shape(counts[organism])
    data1 = []
    data2 = []
    mirnas = []
    groups = read_orthologs(organism, primirnas)
    for group in groups:
        row1 = zeros(m1)
        row2 = zeros(m2)
        for mirna1 in group['human']:
            index1 = mirnas1.index(mirna1)
            row1 += counts['human'][index1]
        for mirna2 in group[organism]:
            index2 = mirnas2.index(mirna2)
            row2 += counts[organism][index2]
        data1.append(row1)
        data2.append(row2)
        name = (group['human'], group[organism])
        mirnas.append(name)
    data1 = array(data1)
    data2 = array(data2)
    indices = []
    for index in range(len(celltypes['human'])):
        if celltypes['human'][index] == celltype:
            indices.append(index)
    indices = array(indices, int)
    data1 = data1[:,indices]
    tpm1 = 1.e6 * data1 / totals['human'][indices]
    indices = []
    for index in range(len(celltypes[organism])):
        if celltypes[organism][index] == celltype:
            indices.append(index)
    indices = array(indices, int)
    data2 = data2[:,indices]
    tpm2 = 1.e6 * data2 / totals[organism][indices]
    tpm1 = tpm1.max(1)
    tpm2 = tpm2.max(1)
    flags = (tpm1 >= tpm_threshold) | (tpm2 > tpm_threshold)
    mirnas = [mirna for mirna, flag in zip(mirnas, flags) if flag]
    data1 = data1[flags, :]
    data2 = data2[flags, :]
    n1, m1 = shape(data1)
    n2, m2 = shape(data2)
    assert n1 == n2
    conditions = ('human',) * m1 + (organism,) * m2
    data = concatenate((data1, data2), axis=1)
    return mirnas, conditions, data

def likelihood_ratio_test_poisson_regression(k, n):
    if len(n) == 2:
        assert len(k) == 2
        k1, k2 = k
        n1, n2 = n
        L0 = (k1+k2) * log(k1+k2) - (k1+k2) * log(n1+n2) - (k1+k2)
        L = k1*log(k1) + k2*log(k2) - k1*log(n1) - k2*log(n2) - k1 - k2
        slope = (k2/n2) - (k1/n1)
    elif len(n) == 3:
        assert len(k) == 3
        k1, k2, k3 = k
        n1, n2, n3 = n
        A = pow(n1+n2+n3, 2) - pow(n1-n3, 2)
        B = (k1-k3) * (n1-n3) - (k1+2*k2+k3) * (n1+n2+n3)
        C = k2 * (k1 + k2 + k3)
        D = B*B-4*A*C
        a1 = (-B + sqrt(D)) / (2*A)
        a2 = (-B - sqrt(D)) / (2*A)
        b1 = a1 * (2*k1 + k2 - 2*n1*a1 - n2*a1) / (k2 - 2*n1*a1 - n2*a1)
        b2 = a2 * (2*k1 + k2 - 2*n1*a2 - n2*a2) / (k2 - 2*n1*a2 - n2*a2)
        dLda1 = k2/a1 + 2*k3/(a1+b1) -n2 - 2*n3
        dLdb1 = 2*k1/(a1-b1) + k2/a1 -2*n1- n2
        dLda2 = k2/a2 + 2*k3/(a2+b2) -n2 - 2*n3
        dLdb2 = 2*k1/(a2-b2) + k2/a2 -2*n1- n2
        assert abs(dLda1) < 1e-9
        assert abs(dLdb1) < 1e-9
        assert abs(dLda2) < 1e-9
        assert abs(dLdb2) < 1e-9
        if a1-b1 <= 0 or a1 <= 0 or a1+b1 <=0:
            assert a2-b2 > 0 and a2 > 0 and a2+b2 > 0
            a, b = a2, b2
        elif a2-b2 <= 0 or a2 <= 0 or a2+b2 <=0:
            assert a1-b1 > 0 and a1 > 0 and a1+b1 > 0
            a, b = a1, b1
        else:
            raise Exception
        L = k1*log(a-b) +k2*log(a) + k3*log(a+b) - (a-b)*n1 - a*n2 - (a+b)*n3
        a = (k1+k2+k3) / (n1+n2+n3)
        L0 = (k1+k2+k3)*log(a) - a*(n1 + n2 + n3)
        slope = b
    else:
        raise ValueEror
    v = 1
    D = 2 * (L - L0)
    p = chdtrc(v, D)
    p *= 0.5 # one-sided test
    if slope < 0:
        p = 1 - p
    return p

def calculate_tpms(mirnas, celltypes, counts, totals):
    indices = defaultdict(list)
    for index, celltype in enumerate(celltypes):
        indices[celltype].append(index)
    tpms = {}
    for celltype in indices:
        tpms[celltype] = {}
        count = counts[:,indices[celltype]]
        total = totals[indices[celltype]]
        for mirna, row in zip(mirnas, count):
            tpm = 1.e6 * row / total
            tpms[celltype][mirna] = mean(tpm)
    return tpms

def run_deseq(conditions, counts):
    counts = array(counts.round(), int)
    metadata = {'condition': robjects.StrVector(conditions)}
    dataframe = robjects.DataFrame(metadata)
    design = robjects.Formula("~ condition")
    dds = deseq.DESeqDataSetFromMatrix(countData=counts,
                                       colData=dataframe,
                                       design=design)
    estimateSizeFactors = robjects.r['estimateSizeFactors']
    dds = estimateSizeFactors(dds)
    dds = deseq.DESeq(dds)
    resultsNames = robjects.r['resultsNames']
    rn = resultsNames(dds)
    assert len(rn) == 2
    assert rn[0] == 'Intercept'
    if rn[1] == 'condition_human_vs_%s' % organism:
        sign = +1
    elif rn[1] == 'condition_%s_vs_human' % organism:
        sign = -1
    else:
        raise Exception("Unexpected result names")
    results = robjects.r['results']
    res = results(dds)
    output= res.do_slot('listData')
    names = output.names
    assert len(names)==6
    assert names[0]=='baseMean'
    assert names[1]=='log2FoldChange'
    assert names[2]=='lfcSE'
    assert names[3]=='stat'
    assert names[4]=='pvalue'
    assert names[5]=='padj'
    basemean = array(output[0])
    log2fc = sign * array(output[1])
    pvalues = array(output[4])
    padjs = array(output[5])
    log2fc[isnan(log2fc)] = 0
    pvalues[isnan(pvalues)] = 1
    padjs[isnan(padjs)] = 1
    return log2fc, padjs

def read_ancestors():
    ancestors = {}
    directory = "/osc-fs_home/mdehoon/Data/miRBase/Release21"
    filename = "organisms.txt.gz"
    path = os.path.join(directory, filename)
    print("Reading", path)
    handle = gzip.open(path, 'rt')
    line = next(handle)
    words = line.split()
    assert len(words) == 5
    assert words[0] == "#organism"
    assert words[1] == "#division"
    assert words[2] == "#name"
    assert words[3] == "#tree"
    assert words[4] == "#NCBI-taxid"
    for line in handle:
        words = line.strip().split("\t")
        assert len(words) == 5
        organism = words[0]
        word = words[3]
        assert word.endswith(';')
        ancestors[organism] = word[:-1].split(';')
    handle.close()
    return ancestors

def find_most_recent_common_ancestor(organisms, ancestors):
    for i, ancestor in enumerate(ancestors['hsa']):
        for organism in organisms:
            if ancestors[organism][i] != ancestor:
                return common_ancestor
        common_ancestor = ancestor
    return common_ancestor

def read_mirna_conservation():
    premirnas = {}
    directory = "/osc-fs_home/mdehoon/Data/Fantom5/sRNA/UPDATE_024"
    for mirnaset in ("robust", "permissive"):
        filename = "human.fantom.%s.gff" % mirnaset
        path = os.path.join(directory, filename)
        print("Reading", path)
        lines = pybedtools.BedTool(path)
        for line in lines:
            field = line.fields[2]
            if field == 'premiRNA':
                category = line.attrs['Category']
                alias = line.attrs['Alias']
                premirna = line.attrs['Name']
            else:
                assert field == 'miRNA'
                assert line.attrs['Derives_from'] == alias
                name = line.attrs.get('Name')
                if name is None:
                    continue
                if name not in premirnas:
                    premirnas[name] = []
                premirnas[name].append(premirna)
    directory = "/osc-fs_home/mdehoon/Data/miRBase/Release21"
    filename = "miFam.dat.gz"
    path = os.path.join(directory, filename)
    print("Reading", path)
    handle = gzip.open(path, 'rt')
    families = {}
    for line in handle:
        line = line.strip()
        key = line[:2]
        if key == '//':
            family = None
        else:
            assert line[2:5] == "   "
            if key == 'AC':
                family = []
            elif key == 'ID':
                pass
            elif key == 'MI':
                accession = line[5:14]
                assert accession.startswith("MI")
                assert line[14:16] == "  "
                name = line[16:]
                organism, rest = name.split("-", 1)
                if organism == 'hsa':
                    families[name] = family
                family.append(organism)
    for name in families:
        families[name] = set(families[name])
    ancestors = read_ancestors()
    most_recent_common_ancestor = {}
    for name in premirnas:
        common_ancestors = []
        for premirna in premirnas[name]:
            organisms = families.get(premirna, ['hsa'])
            ancestor = find_most_recent_common_ancestor(organisms, ancestors)
            common_ancestors.append(ancestor)
        common_ancestors = set(common_ancestors)
        lowest_index = inf
        for ancestor in common_ancestors:
            index = ancestors['hsa'].index(ancestor)
            if index < lowest_index:
                lowest_index = index
        common_ancestor = ancestors['hsa'][index]
        most_recent_common_ancestor[name] = common_ancestor
    return most_recent_common_ancestor

def get_short_celltype_name(celltype):
    if celltype == 'Smooth Muscle Cells - Aortic':
        return 'Aortic Smooth Muscle Cells'
    if celltype == 'Mesenchymal Stem Cells - bone marrow':
        return 'Mesenchymal Stem Cells'
    if celltype == 'common myeloid progenitor CMP':
        return 'Common Myeloid Progenitor'
    if celltype == 'CMP':
        return 'Common Myeloid Progenitor'
    if celltype == 'granulocyte macrophage progenitor':
        return 'Granulocyte Macrophage Progenitor'
    if celltype == 'GMP':
        return 'Granulocyte Macrophage Progenitor'
    celltype = celltype.replace('CD4+', '${\\rm CD4^+}$')
    celltype = celltype.replace('CD8+', '${\\rm CD8^+}$')
    celltype = celltype.replace('CD19+', '${\\rm CD19^+}$')
    return celltype

def make_figure_differential_expression_primirna(organisms, sorted_celltypes, ppvalues):
    y = []
    labels = []
    end = 0
    extents = {}
    colors = []
    for k, organism in enumerate(organisms):
        if organism == 'human':
            continue
        start = end
        for celltype in sorted_celltypes:
            if celltype not in ppvalues[organism]:
                continue
            up, same, down = 0, 0, 0
            for group in ppvalues[organism][celltype]:
                ppvalue = ppvalues[organism][celltype][group]
                if abs(ppvalue) < ppvalue_threshold:
                    same += 1
                elif ppvalue > 0: # UP in mouse compared to human
                    up += 1
                elif ppvalue < 0: # DOWN in mouse compared to human
                    down += 1
                else:
                    raise Exception
            row = (up, same, down)
            y.append(row)
            label = get_short_celltype_name(celltype)
            labels.append(label)
            end += 1
            colors.append(cm.Set1(k))
        extents[organism] = (start, end)
    figure(figsize=(7.5,4.8))
    y = array(y)
    ns = sum(y, 1)
    y = 100.0 * y / ns[:,None]
    x = arange(len(y),0,-1)
    for k, organism in enumerate(organisms):
        if organism not in extents:
            continue
        start, end = extents[organism]
        start = x[start]
        end = x[end-1]
        color = cm.Set1(k)
        lines = plot([-75,-75], [start+0.4,end-0.4], color=color, solid_capstyle='butt', clip_on=False)
        text(-77,(start+end)/2, organism, verticalalignment='center', horizontalalignment='right', color=color, fontsize=8)
    barh(x, y[:,0], color='brown', label = 'higher expression in human')
    barh(x, y[:,1], left=y[:,0], color='grey', label = 'not differentially expressed')
    barh(x, y[:,2], left=y[:,0]+y[:,1], color='darkblue', label = 'lower expression in human')
    xlim(0,100)
    xticks(fontsize=8)
    ylim(0, len(y)+1)
    ticks, labels = yticks(x, labels, fontsize=8)
    for label, color in zip(labels, colors):
        label.set_color(color)
    xlabel("Percentage of pri-miRNAs differentially\nexpressed compared to human (CAGE)", fontsize=8)
    legend(bbox_to_anchor=(-0.08,-0.02), fontsize=8)
    twinx()
    labels = ['$N = %d$' % n for n in ns]
    ticks, labels = yticks(x, labels, fontsize=8)
    for label, color in zip(labels, colors):
        label.set_color(color)
    ylim(0, len(y)+1)
    subplots_adjust(bottom=0.15, top=0.90, left=0.45, right=0.85)
    for extension in ("png", "svg"):
        filename = "figure_differential_expression_primirna.%s" % extension
        print("Saving figure as %s" % filename)
        savefig(filename)

def make_figure_conservation(ppvalues):
    ancestors = read_mirna_conservation()
    sorted_ancestors = ('Metazoa', 'Bilateria', 'Deuterostoma', 'Chordata', 'Vertebrata', 'Mammalia', 'Primates', 'Hominidae')
    index1 = sorted_ancestors.index('Bilateria')
    index2 = sorted_ancestors.index('Vertebrata')
    index3 = sorted_ancestors.index('Mammalia')
    n = sum([len(ppvalues[organism]) for organism in ppvalues])
    y = zeros((n, 3), float)
    y[:,:] = nan
    m = 0
    colors = []
    labels = []
    extents = {}
    end = 0
    ns = zeros(n, int)
    ps = zeros(n)
    for k, organism in enumerate(organisms):
        if organism == 'human':
            continue
        start = end
        sorted_celltypes = sorted(set(ppvalues[organism].keys()))
        for celltype in ('Aortic Smooth Muscle Cells',
                         'Mesenchymal Stem Cells',
                         'Hepatocytes'):
            sorted_celltypes.remove(celltype)
            sorted_celltypes.append(celltype)
        for celltype in sorted_celltypes:
            if organism == 'chicken':
                contingency = zeros((2, 2))
            else:
                contingency = zeros((3, 2))
            for group in ppvalues[organism][celltype]:
                ppvalue = ppvalues[organism][celltype][group]
                group_human, group_organism = group
                weight = 1.0 / len(group_human)
                for mirna in group_human:
                    ancestor = ancestors[mirna]
                    index = sorted_ancestors.index(ancestor)
                    if index <= index1:
                        i = 0
                    elif index <= index2:
                        i = 1
                    elif index <= index3:
                        i = 2
                    else:
                        raise Exception
                    if abs(ppvalue) > ppvalue_threshold: # Differentially expressed
                        j = 0
                    else: # Not differentially expressed
                        j = 1
                    contingency[i,j] += weight
            if celltype not in ppvalues[organism]:
                 continue
            for i, row in enumerate(contingency):
                numerator = row[0]
                denominator = sum(row)
                if denominator > 0:
                    y[m,i] = 100.0 * numerator / denominator
            p = likelihood_ratio_test_poisson_regression(contingency[:,0],
                                                     sum(contingency, 1))
            label = get_short_celltype_name(celltype)
            labels.append(label)
            colors.append(cm.Set1(k))
            ns[m] = sum(contingency)
            ps[m] = p
            end += 1
            m += 1
        extents[organism] = (start, end)
    figure(figsize=(7.5,4.8))
    x = arange(n,0,-1)
    for k, organism in enumerate(organisms):
        if organism not in extents:
            continue
        start, end = extents[organism]
        start = x[start]
        end = x[end-1]
        color = cm.Set1(k)
        lines = plot([-75,-75], [start+0.4,end-0.4], color=color, solid_capstyle='butt', clip_on=False)
        text(-77,(start+end)/2, organism, verticalalignment='center', horizontalalignment='right', color=color, fontsize=8)
    xlim(0,100)
    xticks(fontsize=8)
    ticks, labels = yticks(x, labels, fontsize=8)
    for label, color in zip(labels, colors):
        label.set_color(color)
    plot([0, 100], [x, x], 'k--', linewidth=0.5, alpha=0.5)
    labels = ('Conserved in bilateria',
              'Restricted to vertebrata',
              'Restricted to mammalia')
    conservation_colors = ('Black', 'Brown', 'Chocolate')
    for i, label in enumerate(labels):
        indices = ~ isnan(y[:,i])
        color = conservation_colors[i]
        scatter(y[indices,i], x[indices], color=color, alpha=0.5, label=label)
    xlabel("Percentage of pri-miRNAs differentially\nexpressed compared to human (CAGE)", fontsize=8)
    legend(bbox_to_anchor=(-0.08,-0.01), fontsize=8)
    ylim(0, len(y)+1)
    twinx()
    labels = ['$N = %d; %s$' % (n, make_pvalue_text(p)) for (n, p) in zip(ns, ps)]
    ticks, labels = yticks(x, labels, fontsize=8)
    for label, color in zip(labels, colors):
        label.set_color(color)
    ylim(0, len(y)+1)
    subplots_adjust(bottom=0.15, top=0.90, left=0.40, right=0.80)
    ps = array(ps)
    cs = -2*sum(log(ps))
    k = len(ps)
    pvalue = chdtrc(2*k, cs)
    print("Fisher combined p-value = %g" % pvalue)
    for extension in ("png", "svg"):
        filename = "figure_primirna_conservation.%s" % extension
        print("Saving figure as %s" % filename)
        savefig(filename)

def make_supplementary_table(organisms, celltypes, tpms, logratios, ppvalues):
    mirnas1 = primirnas['human']
    reference = 'human'
    workbook = Workbook()
    boldfont = Font(bold=True)
    i = 0
    for organism in organisms:
        if organism == reference:
            continue
        orthologs = read_orthologs(organism, primirnas)
        for celltype in celltypes:
            if celltype not in ppvalues[organism]:
                continue
            title = "TableS13%c" % string.ascii_lowercase[i]
            if i == 0:
                worksheet = workbook.active
                worksheet.title = title
            else:
                worksheet = workbook.create_sheet(title)
            worksheet['A2'] = 'miRNA, human'
            worksheet['A2'].font = boldfont
            worksheet['B2'] = 'miRNA, %s' % organism
            worksheet['B2'].font = boldfont
            worksheet['C2'] = "tpm, human, %s" % celltype
            worksheet['C2'].font = boldfont
            worksheet['D2'] = "tpm, %s, %s" % (organism, celltype)
            worksheet['D2'].font = boldfont
            worksheet['E2'] = "log2(foldchange)"
            worksheet['E2'].font = boldfont
            worksheet['F2'] = "-log10(pvalue)*sign"
            worksheet['F2'].font = boldfont
            j = 3
            mirnas1 = primirnas['human']
            mirnas2 = primirnas[organism]
            rows = []
            for group in sorted(ppvalues[organism][celltype]):
                group_human, group_organism = group
                tpm1 = 0.0
                tpm2 = 0.0
                for mirna1 in group_human:
                    tpm1 += tpms['human'][celltype][mirna1]
                for mirna2 in group_organism:
                    tpm2 += tpms[organism][celltype][mirna2]
                logratio = logratios[organism][celltype][group]
                ppvalue = ppvalues[organism][celltype][group]
                mirna1 = ",".join(sorted(group_human))
                mirna2 = ",".join(sorted(group_organism))
                row = (mirna1, mirna2, tpm1, tpm2, logratio, ppvalue)
                rows.append(row)
            for row in sorted(rows):
                mirna1, mirna2, tpm1, tpm2, logratio, ppvalue = row
                key = 'A' + str(j)
                worksheet[key] = mirna1
                key = 'B' + str(j)
                worksheet[key] = mirna2
                key = 'C' + str(j)
                worksheet[key] = float(tpm1)  # convert from numpy float
                worksheet[key].number_format = "0.0"
                key = 'D' + str(j)
                worksheet[key] = float(tpm2)  # convert from numpy float
                worksheet[key].number_format = "0.0"
                key = 'E' + str(j)
                worksheet[key] = float(logratio)  # convert from numpy float
                worksheet[key].number_format = "0.00"
                key = 'F' + str(j)
                worksheet[key] = float(ppvalue)  # convert from numpy float
                worksheet[key].number_format = "0.00"
                j += 1
            i += 1
            for letter, column in zip("AB", worksheet.columns):
                length = max(len(str(cell.value)) for cell in column)
                worksheet.column_dimensions[letter].width = length
            worksheet['A1'] = "Differential miRNA expression analysis, CAGE sequencing data, %s vs human, %s" % (organism, celltype)
            worksheet['A1'].font = boldfont
    filename = "TableS13.xlsx"
    print("Writing tables of differentially expressed pri-miRNAs to %s" % filename)
    workbook.save(filename)


counts = {}
totals = {}
primirnas = {}
celltypes = {}
tpms = {}
organisms = ('human', 'mouse', 'rat', 'dog', 'chicken')
for organism in organisms:
    primirnas[organism], celltypes[organism], counts[organism], totals[organism] = read_primirna_expression(organism)
    tpms[organism] = calculate_tpms(primirnas[organism], celltypes[organism], counts[organism], totals[organism])


sorted_celltypes = sorted(set(celltypes['mouse']))
for celltype in ('Aortic Smooth Muscle Cells', 'Mesenchymal Stem Cells', 'Hepatocytes'):
    sorted_celltypes.remove(celltype)
    sorted_celltypes.append(celltype)

logratios = {}
ppvalues = {}
for organism in organisms:
    if organism == 'human':
        continue
    logratios[organism] = {}
    ppvalues[organism] = {}
    for celltype in sorted_celltypes:
        if celltype not in celltypes[organism]:
            continue
        selected_mirnas, conditions, data = select_comparison_primirnas(organism, primirnas, counts, totals, celltypes, celltype)
        log2fcs, padjs = run_deseq(conditions, data)
        # DESeq2 uses independent filtering internally
        logratios[organism][celltype] = {}
        ppvalues[organism][celltype] = {}
        for mirna, log2fc, padj in zip(selected_mirnas, log2fcs, padjs):
            logratios[organism][celltype][mirna] = log2fc
            ppvalues[organism][celltype][mirna] = -log10(padj) * sign(log2fc)

make_figure_differential_expression_primirna(organisms, sorted_celltypes, ppvalues)

make_figure_conservation(ppvalues)

make_supplementary_table(organisms, sorted_celltypes, tpms, logratios, ppvalues)
