# Supplementary material for: Comparative transcriptomics of primary cells in vertebrates
Source: Genome Res. 2020 Jul;30(7):951–61. doi: 10.1101/gr.255679.119 (PMC7397866; doi:10.1101/gr.255679.119)
Supplement: Supplemental Material [file supp_gr.255679.119_Supplemental_code.zip › Supplemental_code/Analysis/make_profile.py]

import sys
import os
from numpy import *

__version__ = "2019.02.21"


def read_promoters(filename):
    print("Reading promoters from %s" % filename)
    prefix, extension = os.path.splitext(filename)
    if extension in (".bz2", ".gz"):
        if extension==".bz2":
            import bz2
            handle = bz2.open(filename, 'rt')
        elif extension==".gz":
            import gzip
            handle = gzip.open(filename, 'rt')
        prefix, extension = os.path.splitext(prefix)
    else:
        handle = open(filename)
    promoters = {}
    chromosomes = []
    for line in handle:
        words = line.rstrip().split("\t")
        word = words[0]
        if word in ('browser', 'track'):
            continue # header lines
        chromosome = word
        if chromosome=='chrM': # Skip promoters on the mitochondrial chromosome
            continue
        name = words[3]
        strand = words[5]
        if strand == '.': # enhancer
            position = int(words[6])
            assert position+1 == int(words[7])
        else: # promoter
            start = int(words[1])
            end = int(words[2])
            position = (start+end)//2
        promoter = (position, strand, name)
        if not chromosome in promoters:
            promoters[chromosome] = []
            chromosomes.append(chromosome)
        promoters[chromosome].append(promoter)
    handle.close()
    return promoters, chromosomes

def read_tfbs(path, cutoff):
    import bz2
    motifs = []
    tfbs = {}
    print("Reading TFBSs from %s" % path)
    print("Parsing %s; first pass" % path)
    handle = bz2.open(path, 'rt')
    for line in handle:
        words = line.split()
        score = float(words[4])
        if score < cutoff:
            continue
        chromosome = words[0]
        motif = words[3]
        motif = motif.rsplit(".", 1)[0]
        if not motif in tfbs:
            motifs.append(motif)
            tfbs[motif] = {}
        if not chromosome in tfbs[motif]:
            tfbs[motif][chromosome] = 0
        tfbs[motif][chromosome] += 1
    handle.close()
    for motif in tfbs:
        for chromosome in tfbs[motif]:
            n = tfbs[motif][chromosome]
            positions = zeros(n, int)
            values = zeros(n)
            tfbs[motif][chromosome] = [positions, values, None, 0]
    print("Parsing %s; second pass" % path)
    handle = bz2.open(path, 'rt')
    for line in handle:
        words = line.split()
        score = float(words[4])
        if score < cutoff:
            continue
        chromosome = words[0]
        motif = words[3]
        start, end = int(words[1]), int(words[2])
        position = (start+end)/2
        motif = motif.rsplit(".", 1)[0]
        value = float(words[4])
        (positions, values, length, i) = tfbs[motif][chromosome]
        if length==None:
            length=end-start
            tfbs[motif][chromosome][2] = length
        else:
            assert length==end-start
        positions[i] = position
        values[i] = value
        tfbs[motif][chromosome][3] += 1
    handle.close()
    for motif in tfbs:
        for chromosome in tfbs[motif]:
            (positions, values, length, i) = tfbs[motif][chromosome]
            assert len(positions)==i
            assert len(values)==i
            tfbs[motif][chromosome] = (positions, values, length)
    return motifs, tfbs


def save_density(filename, positions, motifs, densities):
    handle = open(filename, 'w')
    handle.write('Motif')
    for position in positions:
        handle.write('\t%d' % position)
    handle.write('\n')
    motifs = sorted(motifs)
    for motif in motifs:
        handle.write(motif)
        for value in densities[motif]:
            handle.write("\t%f" % value)
        handle.write('\n')
    handle.close()

def calculate_bandwidth(positions, weights):
    mu = dot(positions, weights)
    sigma = dot(positions*positions, weights)
    n = sum(weights)
    sigma -= mu * mu / n
    sigma = sqrt(sigma/(n-1))
    bandwidth = sigma * pow(4/(3*n), 0.2)
    return bandwidth

def calculate_pdf(positions, weights, bandwidth):
    factor = 1 / (sqrt(2*pi) * sum(weights) * bandwidth)
    n = len(positions)
    y = zeros(n)
    for i in range(n):
        position = positions[i]
        distances = (positions - position) / bandwidth
        argument = - 0.5 * distances * distances
        y[i] = dot(exp(argument), weights)
    y *= factor
    return y

def plot_density(x, density, tf):
    import pylab
    f = pylab.figure()
    f.patch.set_alpha(0.0)
    pylab.plot(x, density, linewidth=3)
    pylab.grid()
    pylab.xlabel("Position with respect to the transcription start site [bp]")
    pylab.ylabel("Binding site density")
    ymin, ymax = pylab.ylim()
    pylab.plot([0,0],[ymin, ymax], 'k')
    pylab.ylim(ymin, ymax)
    pylab.title(tf)
    pylab.savefig("%s.png" % tf)
    pylab.close(f)


def version():
    print("""\
TFBS profile calculation version %s.
Michiel JL de Hoon (michiel.dehoon@riken.jp),
RIKEN Center for Integrative Medical Sciences, Yokohama, Japan.

""" % __version__)

def usage():
    version()
    print("""\

Usage:

python make_profile.py -t <tfbs.bed.bz2> [-u <upstream>] [-d <downstream>]
                       -i <input.bed[.gz|.bz2]> -o <output_filename>
                       [-c cutoff] [-p] [-s]

    Options:
       --tfbs=<tfbs.bed.bz2> or -t <tfbs.bed.bz2>
              Path to the file containing the precalculated TFBSs for your
              genome assembly; the file should be bzipped BED file.
       --upstream=<upstream> or -u <upstream>
              Distance upstream of the TSS to include in the profile.
              Defaults to 300.
       --downstream=<downstream> or -d <downstream>
              Distance downstream of the TSS to include in the profile.
              Defaults to 100.
       --input=<input_filename> or -i <input_filename>
              Name of the input file containing the transcription start
              site positions in the BED file format.
       --output=<output_filename> or -o <output_filename>
              Name of the output file in which the calculated profiles
              should be stored.
       --cutoff=<cutoff> or -c <cutoff>
              Required minimum posterior probability of a predicted
              transcription factor binding site. Predicted transcription
              factor binding sites with a posterior probability lower than
              this cutoff will be ignored. Default value is 0.
       --symmetric or -s
              Calculate a symmetric profile. This requires upstream and
              downstream to be equal to each other.
       --plot or -p
              Create a figure for each TF showing its binding density.

""")

def main(argv):
    import getopt
    input_filename = None
    output_filename = None
    upstream = 300
    downstream = 100
    buffer = 200
    tfbs_path = None
    cutoff = 0
    make_plot = False
    make_symmetric = False
    try:
        opts, args = getopt.getopt(argv, "vht:c:u:d:i:o:sp", ["version", "help", "tfbs=", "cutoff=", "upstream=", "downstream=", "input=", "output=", "symmetric", "plot"])
    except getopt.GetoptError as error:
        print(str(error))
        usage()
        sys.exit(2)
    for opt, arg in opts:
        if opt in ("-h", "--help"):
            usage()
            sys.exit()
        elif opt in ("-v", "--version"):
            version()
            sys.exit()
        elif opt in ("-t", "--tfbs"):
            tfbs_path = arg
        elif opt=='--cutoff':
            cutoff = float(arg)
        elif opt in ("-u", "--upstream"):
            upstream = int(arg)
        elif opt in ("-d", "--downstream"):
            downstream = int(arg)
        elif opt in ("-i", "--input"):
            input_filename = arg
        elif opt in ("-o", "--output"):
            output_filename = arg
        elif opt in ("-p", "--plot"):
            make_plot = True
        elif opt in ("-s", "--symmetric"):
            make_symmetric = True
        else:
            print("Unknown option %s" % opt)
            usage()
            sys.exit(2)
    if input_filename is None:
        print("--input is a required argument")
        sys.exit(2)
    if output_filename is None:
        print("--output is a required argument")
        sys.exit(2)
    if tfbs_path is None:
        print("--tfbs is a required argument")
        sys.exit(2)
    if make_symmetric:
        if upstream != downstream:
            print("""\
To make a symmetric profile, please supply equal values for the upstream and
downstream distance.
""")
            sys.exit(2)
    promoters, chromosomes = read_promoters(input_filename)
    posteriors = zeros(300000000, float32) # reuse this matrix to save time
    motifs, tfbs = read_tfbs(tfbs_path, cutoff)
    x = arange(-upstream-buffer,downstream+buffer+1)
    # Include a buffer on each side for the density estimate smoothing
    densities = {}
    for counter, motif in enumerate(tfbs):
        print("Calculating the profile for %s (%d out of %d)" % (motif, counter, len(tfbs)))
        counts = zeros(buffer+upstream+downstream+buffer+1)
        npromoters = sum([len(promoters[chromosome]) for chromosome in promoters])
        for chromosome in chromosomes:
            if not chromosome in tfbs[motif]:
                # This can happen for very short chromosomes
                continue
            positions, values, length = tfbs[motif][chromosome]
            posteriors.put(positions, values)
            for promoter in promoters.get(chromosome, []):
                tss, strand, name = promoter
                if strand=='+':
                    tss += int(length/2)
                    posterior = posteriors[tss-upstream-buffer:tss+downstream+buffer+1]
                elif strand=='-':
                    tss -= int(length/2)
                    posterior = posteriors[tss+upstream+buffer:tss-downstream-buffer-1:-1]
                elif strand=='.': # tss is the center of the enhancer
                    tss += int(length/2)
                    posterior = posteriors[tss-upstream-buffer:tss+downstream+buffer+1]
                posterior = where(posterior < 0.25, 0, posterior)
                if len(posterior) < len(counts): continue
                counts += posterior
            posteriors.put(positions, 0)
        if sum(counts) <= 1.0:
            density = 1.0 / (buffer+upstream+downstream+buffer) * ones(buffer+upstream+downstream+buffer+1)
        else:
            bandwidth = calculate_bandwidth(x, counts)
            density = calculate_pdf(x, counts, bandwidth)
        density = density[buffer:-buffer]
        if make_symmetric:
            density = (density + density[::-1]) / 2.0
        if make_plot:
            plot_density(x[buffer:-buffer], density, motif)
        densities[motif] = density
    x = x[buffer:-buffer]
    save_density(output_filename, x, motifs, densities)

if __name__ == "__main__":
    main(sys.argv[1:])
