# Supplementary material for: Comparative transcriptomics of primary cells in vertebrates
Source: Genome Res. 2020 Jul;30(7):951–61. doi: 10.1101/gr.255679.119 (PMC7397866; doi:10.1101/gr.255679.119)
Supplement: Supplemental Material [file supp_gr.255679.119_Supplemental_code.zip › Supplemental_code/Analysis/make_promoter_list.py]

import os
import sys
import gzip
import functools
import pybedtools

organism = sys.argv[1]
if len(sys.argv) > 2 and sys.argv[2] == 'curated':
    curated = True
else:
    curated = False

assemblies = {'human': 'hg19',
              'mouse': 'mm9',
              'rat': 'rn6',
              'dog': 'canFam3',
              'chicken': 'galGal5',
             }

extent = 500

def read_microrna_promoter_candidates_mirstart():
    directory = "/osc-fs_home/mdehoon/Data/miRStart"
    filename = "table.txt"
    path = os.path.join(directory, filename)
    coordinates = {}
    print("Reading miRStart promoter locations from", path)
    handle = open(path)
    for line in handle:
        words = line.split()
        assert len(words)==6
        mirna = words[0]
        accession = words[1]
        chromosome = words[3]
        strand = words[4]
        position = int(words[5]) - 1
        start = position - extent
        end = position + extent
        name = "miRStart_%s_%s_%d" % (chromosome, strand, position)
        coordinates[name] = (chromosome, strand, start, end, position)
    handle.close()
    return coordinates

def read_microrna_promoter_candidates_tsmir():
    directory = "/osc-fs_home/mdehoon/Data/TSmiR"
    filename = "table.txt"
    path = os.path.join(directory, filename)
    coordinates = {}
    print("Reading TSmiR promoter locations from", path)
    handle = open(path)
    for line in handle:
        words = line.split()
        assert len(words)==6
        mirna = words[0]
        accession = words[1]
        chromosome = words[3]
        strand = words[4]
        position = int(words[5]) - 1
        start = position - extent
        end = position + extent
        name = "TSmiR_%s_%s_%d" % (chromosome, strand, position)
        coordinates[name] = (chromosome, strand, start, end, position)
    handle.close()
    return coordinates

def read_microrna_promoter_candidates_mirgen():
    directory = "/osc-fs_home/mdehoon/Data/Diana-miRGen_v3"
    filename = "table.txt"
    path = os.path.join(directory, filename)
    coordinates = {}
    print("Reading miRGen promoter locations from", path)
    handle = open(path)
    for line in handle:
        words = line.split()
        assert len(words)==6
        mirna = words[0]
        accession = words[1]
        celltype = words[2]
        chromosome = words[3]
        strand = words[4]
        position = int(words[5]) - 1
        start = position - extent
        end = position + extent
        name = "miRGen_%s_%s_%d" % (chromosome, strand, position)
        coordinates[name] = (chromosome, strand, start, end, position)
    handle.close()
    return coordinates

def read_microrna_promoter_candidates_mendell():
    directory = "/osc-fs_home/mdehoon/Data/Mendell"
    filename = "table.txt"
    path = os.path.join(directory, filename)
    coordinates = {}
    print("Reading Mendell's promoter locations from", path)
    handle = open(path)
    for line in handle:
        words = line.split()
        assert len(words)==6
        mirna = words[0]
        accession = words[1]
        celltype = words[2]
        chromosome = words[3]
        strand = words[4]
        position = int(words[5]) - 1
        start = position - extent
        end = position + extent
        name = "Mendell_%s_%s_%d" % (chromosome, strand, position)
        coordinates[name] = (chromosome, strand, start, end, position)
    handle.close()
    return coordinates

def read_microrna_promoter_candidates(organism, mirnaset, curated=False):
    if mirnaset=='mirgen':
        return read_microrna_promoter_candidates_mirgen()
    elif mirnaset=='mirstart':
        return read_microrna_promoter_candidates_mirstart()
    elif mirnaset=='tsmir':
        return read_microrna_promoter_candidates_tsmir()
    elif mirnaset=='mendell':
        return read_microrna_promoter_candidates_mendell()
    else:
        assert mirnaset in ('robust', 'permissive', 'novel')
    coordinates = {}
    if curated:
        filename = "%s.fantom.mirna.%s.promoters.curated.candidates.txt" % (organism, mirnaset)
    else:
        filename = "%s.fantom.mirna.%s.promoters.candidates.txt" % (organism, mirnaset)
    print("Reading miRNA promoter candidates from", filename)
    handle = open(filename)
    line = next(handle)
    assert line.startswith("#")
    words = line[1:].split()
    assert words[0] == 'premirna_id'
    assert words[1] == 'premirna_name'
    assert words[2] == 'promoter_name'
    assert words[3] == 'chromosome'
    assert words[4] == 'strand'
    assert words[5] == 'promoter_start'
    assert words[6] == 'promoter_end'
    assert words[7] == 'promoter_position'
    assert words[8] == 'primirna_start'
    assert words[9] == 'primirna_end'
    assert words[10] == 'primirna_name'
    assert words[11] == 'primirna_genetype'
    assert words[12] == 'primirna_transcripttype'
    assert words[13] == 'primirna_transcriptset'
    for line in handle:
        words = line.split()
        promoter_name = words[2]
        chromosome = words[3]
        strand = words[4]
        start = int(words[5])
        end = int(words[6])
        position = int(words[7])
        coordinates[promoter_name] = (chromosome, strand, start, end, position)
        promoter_name = "FANTOM5_%s_%s_%d" % (chromosome, strand, position)
        start = position - extent
        end = position + extent
        coordinates[promoter_name] = (chromosome, strand, start, end, position)
    handle.close()
    return coordinates

def read_annotated_cage_promoters(organism):
    promoters = {}
    assembly = assemblies[organism]
    directory = "/osc-fs_home/mdehoon/Data/Fantom5/CAGE"
    if organism in ('human', 'mouse'):
        filename = "%s.cage_peak_ann.txt.gz" % assembly
        path = os.path.join(directory, filename)
        print("Reading annotated permissive FANTOM5 CAGE promoters from", path)
        handle = gzip.open(path, 'rt')
        for line in handle:
            if not line.startswith("#"):
                break
        words = line.split()
        if organism=='human':
            assert words==['00Annotation', 'short_description', 'description', 'association_with_transcript', 'entrezgene_id', 'hgnc_id', 'uniprot_id']
        elif organism=='mouse':
            assert words==['00Annotation', 'short_description', 'description', 'association_with_transcript', 'entrezgene_id', 'uniprot_id']
        for line in handle:
            words = line.split()
            promoter = words[1]
            if promoter.startswith("p@"):
                continue
            locus = words[0]
            promoters[locus] = promoter
    elif organism in ('rat', 'dog', 'chicken'):
        filename = '%s.tc.decompose_smoothing_merged.ctssMaxCounts3.bed.gz' % assembly
        path = os.path.join(directory, filename)
        print("Reading annotated permissive FANTOM5 CAGE promoters from", path)
        handle = gzip.open(path, 'rt')
        lines = pybedtools.BedTool(handle)
        for line in lines:
            locus = line.name
            promoters[locus] = locus
        handle.close()
    else:
        raise Exception("Unknown organism %s" % organism)
    handle.close()
    return promoters

def find_promoter_coordinates(organism, promoters):
    assembly = assemblies[organism]
    directory = "/osc-fs_home/mdehoon/Data/Fantom5/CAGE"
    if organism in ('human', 'mouse'):
        filename = "%s.cage_peak_coord_permissive.bed.gz" % assembly
    elif organism in ('rat', 'dog', 'chicken'):
        filename = '%s.tc.decompose_smoothing_merged.ctssMaxCounts3.bed.gz' % assembly
    else:
        raise Exception("Unknown organism %s" % organism)
    path = os.path.join(directory, filename)
    print("Reading permissive promoter coordinates from", path)
    handle = gzip.open(path, 'rt')
    lines = pybedtools.BedTool(handle)
    coordinates = {}
    for line in lines:
        locus = line.name
        promoter = promoters.get(locus)
        if promoter is None:
            continue
        assert promoter not in coordinates
        chromosome = line.chrom
        start = line.start
        end = line.end
        strand = line.strand
        position = int(line[6])
        coordinates[promoter] = (chromosome, strand, start, end, position)
    handle.close()
    return coordinates

def save(coordinates):
    lines = []
    for promoter in coordinates:
        chromosome, strand, start, end, position = coordinates[promoter]
        line = (chromosome, strand, start, end, promoter, position)
        lines.append(line)
    def compare(line1, line2):
        if line1==line2:
            return 0
        chromosome1, strand1, start1, end1, name1, position1 = line1
        chromosome2, strand2, start2, end2, name2, position2 = line2
        if chromosome1!=chromosome2:
            for chromosome in ('chrY', 'chrX', 'chrZ', 'chrW', 'chrM'):
                if chromosome1==chromosome:
                    return +1
                if chromosome2==chromosome:
                    return -1
            chromosome1 = int(chromosome1[3:])
            chromosome2 = int(chromosome2[3:])
            if chromosome1 < chromosome2:
                return -1
            if chromosome1 > chromosome2:
                return +1
            raise Exception("should not get here")
        if start1 < start2:
            return -1
        if start1 > start2:
            return +1
        if end1 < end2:
            return -1
        if end1 > end2:
            return +1
        if strand1=='+' and strand2=='-':
            return -1
        if strand1=='-' and strand2=='+':
            return +1
        if name1 < name2:
            return -1
        if name1 > name2:
            return +1
        raise Exception("Should not get here")
    lines.sort(key=functools.cmp_to_key(compare))
    filename = "%s.fantom.promoters.bed.gz" % organism
    print("Writing %d promoters to %s" % (len(lines), filename))
    output = gzip.open(filename, 'wt')
    for line in lines:
        chromosome, strand, start, end, promoter, position = line
        start = max(start, 0)
        line = "%s\t%d\t%d\t%s\t.\t%s\t%d\n" % (chromosome, start, end, promoter, strand, position)
        output.write(line)
    output.close()

promoters = read_annotated_cage_promoters(organism)
coordinates = find_promoter_coordinates(organism, promoters)
if organism=='human':
    mirnasets = ('robust', 'permissive', 'novel', 'mirgen', 'mirstart', 'tsmir', 'mendell')
elif organism in ('mouse', 'rat', 'dog', 'chicken'):
    mirnasets = ('robust', 'permissive', 'novel')
else:
    raise Exception("Unknown organism %s" % organism)
for mirnaset in mirnasets:
    microrna_promoter_coordinates = read_microrna_promoter_candidates(organism, mirnaset)
    for promoter in microrna_promoter_coordinates:
        if promoter in coordinates:
            assert coordinates[promoter]==microrna_promoter_coordinates[promoter]
        else:
            coordinates[promoter] = microrna_promoter_coordinates[promoter]
if curated:
    for mirnaset in ('robust', 'permissive', 'novel'):
        microrna_promoter_coordinates = read_microrna_promoter_candidates(organism, mirnaset, curated=True)
        for promoter in microrna_promoter_coordinates:
            if promoter in coordinates:
                assert coordinates[promoter]==microrna_promoter_coordinates[promoter]
            else:
                coordinates[promoter] = microrna_promoter_coordinates[promoter]
save(coordinates)
