# Supplementary material for: Comparative transcriptomics of primary cells in vertebrates
Source: Genome Res. 2020 Jul;30(7):951–61. doi: 10.1101/gr.255679.119 (PMC7397866; doi:10.1101/gr.255679.119)
Supplement: Supplemental Material [file supp_gr.255679.119_Supplemental_code.zip › Supplemental_code/Analysis/make_scripts1.py]

import sys
import os
import shutil
import urllib

organism = sys.argv[1]
if len(sys.argv) > 2:
    dataset = sys.argv[2]
else:
    dataset = None

script_basename = "script"

if not dataset: # list FANTOM5 data sets
    directory = "/analysisdata/mirrors/F5_file_current/UPDATE_030_release_candidate_in_working_area/f5pipeline/"
    subdirectories = os.listdir(directory)
    for subdirectory in subdirectories:
        terms = subdirectory.split(".")
        if len(terms)!=3:
            continue
        if terms[0]!=organism:
            continue
        if terms[2]!='sRNA':
            continue
        subdirectory = os.path.join(directory, subdirectory)
        if not os.path.isdir(subdirectory):
            continue
        dataset = terms[1]
        print(dataset)
    sys.exit(0)
elif dataset=='encode':
    assert organism=='human'
    directory = "/osc-fs_home/mdehoon/Data/ENCODE/human.encode.sRNA"
elif dataset=='landgraf':
    assert organism=='human'
    directory = "human.landgraf.sRNA"
else: # specific FANTOM5 data set
    if not dataset in ("fractionation",
                       "primary_cell",
                       "qualitycontrol",
                       "stem_cell",
                       "timecourse",
                       "tissue",
                      ):
        raise Exception("Unknown dataset")
    directory = "/analysisdata/mirrors/F5_file_current/UPDATE_030_release_candidate_in_working_area/f5pipeline/"
    subdirectory = "%s.%s.sRNA" % (organism, dataset)
    directory = os.path.join(directory, subdirectory)
if not os.path.isdir(directory):
    raise Exception("Failed to find directory %s" % directory)

filenames = os.listdir(directory)

output = open('script.sh', 'w')
for filename in filenames:
    basename, extension = os.path.splitext(filename)
    if extension!=".bam":
        continue
    script_rootname = "%s_%s" % (script_basename, basename)
    script_name = "%s.sh" % script_rootname
    handle = open(script_name, 'w')
    handle.write("""\
#!/bin/bash
#$ -cwd
#$ -e ./%s.stderr
#$ -o ./%s.stdout
#$ -v PYTHONPATH=/home/mdehoon/lib/python2.7/site-packages,LANG=en_US
#$ -l mem_free=4G
#$ -l h_vmem=4G
python compress.py %s/%s.bam
""" % (script_rootname, script_rootname, directory, basename))
    handle.close()
    output.write('qsub -r n %s\n' % script_name)
output.close()
print("Scripts generated; run script.sh to schedule them on Grid Engine")
