# Supplementary material for: Comparative transcriptomics of primary cells in vertebrates
Source: Genome Res. 2020 Jul;30(7):951–61. doi: 10.1101/gr.255679.119 (PMC7397866; doi:10.1101/gr.255679.119)
Supplement: Supplemental Material [file supp_gr.255679.119_Supplemental_code.zip › Supplemental_code/Analysis/make_scripts10.py]

import sys
import os
import time

dataset = sys.argv[1]

npermutations = 100

for permutation in range(npermutations):
    output_filename = "%s.randfold.output_permuted_%03d.mrd" % (dataset, permutation)
    script_filename = "script_%s_%03d.sh" % (dataset, permutation)
    command = """\
#!/bin/bash
#$ -cwd
#$ -e ./script_%s_%03d.stderr
#$ -o ./%s
#$ -l mem_free=5G
#$ -l h_vmem=5G
perl /home/mdehoon/share/mirdeep2/perform_controls.pl %s.randfold.command_line %s.precursors.str 1 -a
""" % (dataset, permutation, output_filename, dataset, dataset)
    script = open(script_filename, 'w')
    script.write(command)
    script.close()
    command = "qsub -r n %s\n" % script_filename
    print(command)
    handle = os.popen(command)
    lines = iter(handle)
    line = next(lines)
    try:
        line = next(lines)
    except StopIteration:
        pass
    else:
        raise Exception("Extra output from qsub")
    handle.close()
    prefix = 'Your job '
    postfix = ' ("%s") has been submitted\n' % script_filename
    assert line.startswith(prefix)
    assert line.endswith(postfix)
    jobnumber = line.replace(prefix, '').replace(postfix, '')
    while True:
        time.sleep(2)
        handle = os.popen("qstat")
        lines = iter(handle)
        line = next(lines)
        assert line=="job-ID  prior   name       user         state submit/start at     queue                          slots ja-task-ID \n"
        line = next(lines)
        assert line=="-----------------------------------------------------------------------------------------------------------------\n"
        for line in lines:
            words = line.split()
            if words[0]==jobnumber:
                break
        else:
            raise Exception("Failed to find job in qstat output")
        handle.close()
        status = words[4]
        assert status in ('r', 'qw', 't')
        if status=='r':
            break
