# Supplementary material for: Comparative transcriptomics of primary cells in vertebrates
Source: Genome Res. 2020 Jul;30(7):951–61. doi: 10.1101/gr.255679.119 (PMC7397866; doi:10.1101/gr.255679.119)
Supplement: Supplemental Material [file supp_gr.255679.119_Supplemental_code.zip › Supplemental_code/Analysis/make_scripts13.py]

import os
import sys
import urllib.parse

organism = sys.argv[1]

assemblies = {'human': 'hg19',
              'mouse': 'mm9',
              'rat': 'rn6',
              'dog': 'canFam3',
              'chicken': 'galGal5',
             }

paths = {}
if organism in ('human', 'mouse'):
    pipeline_directory = "/analysisdata/mirrors/F5_file_current/UPDATE_029/f5pipeline/"
else:
    pipeline_directory = "/analysisdata/mirrors/F5_file_current/UPDATE_030_release_candidate_in_working_area/f5pipeline/"
alternative_directory = "/osc-fs_home/mdehoon/Data/Fantom5/CAGE/ctss"
encode_directory = "/osc-fs_home/mdehoon/Data/ENCODE/CAGE/ctss"

for directory in (alternative_directory, pipeline_directory, encode_directory):
    subdirectories = os.listdir(directory)
    for subdirectory in subdirectories:
        terms = subdirectory.split(".")
        if len(terms)!=3:
            continue
        if terms[0]!=organism:
            continue
        if terms[2] not in ("hCAGE", "LQhCAGE", "iCAGE"):
            continue
        category = terms[1]
        if organism=='human' and category=='qualitycontrol':
            continue
        subdirectory = os.path.join(directory, subdirectory)
        if not os.path.isdir(subdirectory):
            continue
        filenames = os.listdir(subdirectory)
        for filename in filenames:
            if not filename.endswith(".ctss.bed.gz"):
                continue
            terms = filename.split(".")
            if category=='encode':
                sample, ctss, bed, gz = terms
            else:
                if category=='stem_cell':
                    name, library, sample, assembly, barcode, ctss, bed, gz = terms
                else:
                    name, library, sample, assembly, ctss, bed, gz = terms
                sample = urllib.parse.unquote(sample) # sample may contain a plus sign
                assert assembly==assemblies[organism]
            assert ctss=='ctss'
            assert bed=='bed'
            assert gz=='gz'
            if sample in paths:
                continue # already found in the alternative directory
            path = os.path.join(subdirectory, filename)
            paths[sample] = path

output = open("script.sh", 'w')
for sample in paths:
    path = paths[sample]
    scriptname = "script_%s.sh" % sample
    handle = open(scriptname, 'w')
    handle.write("""\
#!/bin/bash
#$ -cwd
#$ -e ./script_%s.stderr
#$ -o ./script_%s.stdout
#$ -v PYTHONPATH=/home/mdehoon/lib/python3.6/site-packages,LANG=en_US
#$ -l mem_free=4G
#$ -l h_vmem=4G
python make_cage_expression_table.py %s %s %s
""" % (sample, sample, organism, sample, path))
    handle.close()
    output.write('qsub -r n %s\n' % scriptname)
output.close()
print("Scripts generated; run script.sh to schedule them on Grid Engine")
