# Supplementary material for: Comparative transcriptomics of primary cells in vertebrates
Source: Genome Res. 2020 Jul;30(7):951–61. doi: 10.1101/gr.255679.119 (PMC7397866; doi:10.1101/gr.255679.119)
Supplement: Supplemental Material [file supp_gr.255679.119_Supplemental_code.zip › Supplemental_code/Analysis/make_scripts3.py]

import sys
import os

rnas = ['tRNA', 'rRNA']

directory = os.path.normpath(sys.argv[1])
filenames = os.listdir(directory)
organism, category, srna = directory.split(".")
assert srna=='sRNA'
if organism=='human':
    assembly = 'hg19'
elif organism=='mouse':
    assembly = 'mm9'
elif organism=='rat':
    assembly = 'rn6'
elif organism=='dog':
    assembly = 'canFam3'
elif organism=='chicken':
    assembly = 'galGal5'
else:
    raise Exception

if organism in ('human',):
    rnas.append("ncRNA")

rnas = ['/osc-fs_home/mdehoon/LSA/ShortRNAPipeline/Annotation/%s/%s.fa' % (assembly, rna) for rna in rnas]
rnas = ' '.join(rnas)

output = open('script.sh', 'w')
for filename in filenames:
    basename, extension = os.path.splitext(filename)
    if extension!=".bam":
        continue
    scriptname = "script_%s.sh" % basename
    handle = open(scriptname, 'w')
    handle.write("""\
#!/bin/bash
#$ -cwd
#$ -e ./%s.stderr
#$ -o ./%s.stdout
#$ -v PYTHONPATH=/home/mdehoon/lib/python2.7/site-packages,LANG=en_US
#$ -l mem_free=4G
#$ -l h_vmem=4G
python filter_known_rnas.py %s/%s.bam %s
""" % (basename, basename, directory, basename, rnas))
    handle.close()
    output.write('qsub -r n %s\n' % scriptname)
output.close()
directory = os.path.join("Removed", directory)
try:
    os.makedirs(directory)
except OSError as e:
    if e.errno==17 and e.strerror=='File exists':
        pass
    else:
        raise e
