# Supplementary material for: Comparative transcriptomics of primary cells in vertebrates
Source: Genome Res. 2020 Jul;30(7):951–61. doi: 10.1101/gr.255679.119 (PMC7397866; doi:10.1101/gr.255679.119)
Supplement: Supplemental Material [file supp_gr.255679.119_Supplemental_code.zip › Supplemental_code/Analysis/make_scripts4.py]

import sys
import os

if len(sys.argv) > 1:
    directory = sys.argv[1]
else:
    directory = "."
filenames = os.listdir(directory)

output = open('script.sh', 'w')
for filename in filenames:
    basename, extension = os.path.splitext(filename)
    if extension!=".bam":
        continue
    scriptname = "script_%s.sh" % basename
    handle = open(scriptname, 'w')
    handle.write("""\
#!/bin/bash
#$ -cwd
#$ -e ./%s.stderr
#$ -o ./%s.stdout
#$ -v PYTHONPATH=/home/mdehoon/lib/python2.7/site-packages,LANG=en_US
#$ -l mem_free=12G
#$ -l h_vmem=12G
python cmc.py -i %s/%s.bam -o %s.bam -n 10 -s
mv %s.bam %s/%s.bam
""" % (basename, basename, directory, basename, basename, basename, directory, basename))
    handle.close()
    output.write('qsub -r n %s\n' % scriptname)
output.close()
