# Supplementary material for: Comparative transcriptomics of primary cells in vertebrates
Source: Genome Res. 2020 Jul;30(7):951–61. doi: 10.1101/gr.255679.119 (PMC7397866; doi:10.1101/gr.255679.119)
Supplement: Supplemental Material [file supp_gr.255679.119_Supplemental_code.zip › Supplemental_code/Analysis/make_scripts6.py]

import os
import sys
import urllib.parse
from collections import defaultdict

organism = sys.argv[1]

assemblies = {'rat': 'rn6',
              'dog': 'canFam3',
              'chicken': 'galGal5',
             }

paths = {}
srna_samples = defaultdict(dict)
directory = "/osc-fs_home/mdehoon/Data/Fantom5/sRNA/UPDATE_030/"
subdirectories = os.listdir(directory)
for subdirectory in subdirectories:
    terms = subdirectory.split(".")
    if len(terms)!=3:
        continue
    if terms[0]!=organism:
        continue
    if terms[2]!='sRNA':
        continue
    category = terms[1]
    if category in ('encode', 'stem_cell', 'landgraf'):
        continue
    subdirectory = os.path.join(directory, subdirectory)
    if not os.path.isdir(subdirectory):
        continue
    filenames = os.listdir(subdirectory)
    for filename in filenames:
        rootname, extension = os.path.splitext(filename)
        if extension!='.bam':
            continue
        name, library, sample, assembly, barcode, bam = filename.split(".")
        name = urllib.parse.unquote(name)
        assert library.startswith("SRhi")
        assert assembly==assemblies[organism]
        for nucleotide in barcode:
            assert nucleotide in 'ACGT'
        assert bam=='bam'
        # name = name.lower()
        if sample in srna_samples:
            srna_name, srna_category = srna_samples[sample]
            assert srna_name==name
            assert srna_category==category
        else:
            srna_samples[sample] = (name, category)

protocols = {}
directory = "/analysisdata/mirrors/F5_file_current/UPDATE_030_release_candidate_in_working_area/f5pipeline/"
subdirectories = os.listdir(directory)
for subdirectory in subdirectories:
    terms = subdirectory.split(".")
    if len(terms)!=3:
        continue
    if terms[0]!=organism:
        continue
    protocol = terms[2]
    if protocol not in ('hCAGE', 'LQhCAGE'):
        continue
    subdirectory = os.path.join(directory, subdirectory)
    if not os.path.isdir(subdirectory):
        continue
    category = terms[1]
    if category in ('encode', 'stem_cell'):
        continue
    if organism=='human' and category=='qualitycontrol':
        continue
    filenames = os.listdir(subdirectory)
    for filename in filenames:
        basename, extension = os.path.splitext(filename)
        if extension!='.bam':
            continue
        terms = filename.split(".")
        if len(terms)==6:
            name, library, sample, assembly, nobarcode, bam = terms
        elif len(terms)==7:
            name, library, sample, replicate, assembly, nobarcode, bam = terms
        name = urllib.parse.unquote(name)
        # cage_name = name.lower()
        cage_name = name
        for suffix in (', tech_rep1', ', tech_rep2', ', tech_rep3'):
            if cage_name.endswith(suffix):
                cage_name = cage_name[:-len(suffix)]
        if cage_name.endswith(' )'):
            cage_name = cage_name[:-2] + ')'
        assert library.startswith("CNhs")
        assert assembly==assemblies[organism]
        assert nobarcode=='nobarcode'
        assert bam=='bam'
        srna_sample = srna_samples.get(sample)
        if srna_sample is not None:
            srna_name, srna_category = srna_sample
            if cage_name.lower()!=srna_name.lower():
                srna_name = srna_name.replace('00hr00min', '00hr')
                srna_name = srna_name.replace('04hr00min', '04hr')
                srna_name = srna_name.replace('06hr00min', '06hr')
                srna_name = srna_name.replace('08hr00min', '08hr')
                srna_name = srna_name.replace('12hr00min', '12hr')
                srna_name = srna_name.replace('24hr00min', '24hr')
                srna_name = srna_name.replace('48hr00min', '48hr')
            assert cage_name.lower()==srna_name.lower()
            assert cage_name == srna_name
            print(srna_sample, cage_name)
        else:
            srna_category = category
        path = os.path.join(subdirectory, filename)
        if srna_category not in paths:
            paths[srna_category] = defaultdict(list)
        paths[srna_category][sample].append(path)
        if sample in protocols:
            if protocols[sample]!=protocol:
                protocols[sample] = 'hCAGE'
        else:
            protocols[sample] = protocol

for sample in srna_samples:
    srna_name, srna_category = srna_samples[sample]
    if len(paths[srna_category][sample])==0:
        print("No CAGE library found for", srna_category, sample, srna_name)

output = open("script.sh", 'w')
for category in paths:
    for sample in paths[category]:
        if len(paths[category][sample])==0:
            continue
        protocol = protocols[sample]
        subdirectory = "%s.%s.%s" % (organism, category, protocol)
        try:
            os.mkdir(subdirectory)
        except OSError as exception:
            if exception.errno==17 and exception.strerror=='File exists':
                pass
            else:
                raise exception
        name = None
        libraries = []
        for path in paths[category][sample]:
            directory, filename = os.path.split(path)
            terms = filename.split(".")
            if len(terms)==6:
                cage_name, library, cage_sample, assembly, nobarcode, bam = terms
            elif len(terms)==7:
                cage_name, library, cage_sample, replicate, assembly, nobarcode, bam = terms
            assert cage_sample==sample
            fixed = False
            fixed_cage_name = urllib.parse.unquote(cage_name)
            for replicate in (', tech_rep1', ', tech_rep2', ', tech_rep3'):
                if replicate in fixed_cage_name:
                    fixed_cage_name = fixed_cage_name.replace(replicate, "")
                    fixed = True
            if fixed_cage_name.startswith("Mouse Neurons"):
                fixed_cage_name = fixed_cage_name.replace("Mouse Neurons", "Neurons")
                fixed = True
            if fixed:
                fixed_cage_name = fixed_cage_name.replace("Neurons-substantia", "Neurons - substantia")
                cage_name = urllib.quote(fixed_cage_name)
            if name is None:
                name = cage_name
            else:
                assert name==cage_name
            libraries.append(library)
        if len(paths[category][sample]) > 1:
            path = " ".join(paths[category][sample])
        else:
            path = paths[category][sample][0]
        libraries = set(libraries)
        library = libraries.pop()
        if libraries:
            # More than one library; avoid excessively long file names (which the OS cannot handle)
            library = 'multiple'
        basename = '%s.%s.%s.%s' % (name, library, sample, assembly)
        scriptname = "script_%s.%s.sh" % (category, sample)
        handle = open(scriptname, 'w')
        handle.write("""\
#!/bin/bash
#$ -cwd
#$ -e ./%s.%s.stderr
#$ -o ./%s.%s.stdout
#$ -v PYTHONPATH=/home/mdehoon/lib/python2.7/site-packages,LANG=en_US
#$ -l mem_free=4G
#$ -l h_vmem=4G
python level1.py -q 20 -F 516 %s | python convert_osc_ctss.py | bedtools sort -i stdin | gzip - > %s/%s.ctss.bed.gz
""" % (category, sample, category, sample, path, subdirectory,  basename))
        handle.close()
        output.write('qsub -r n %s\n' % scriptname)
output.close()
print("Scripts generated; run script.sh to schedule them on Grid Engine")
