# Supplementary material for: Comparative transcriptomics of primary cells in vertebrates
Source: Genome Res. 2020 Jul;30(7):951–61. doi: 10.1101/gr.255679.119 (PMC7397866; doi:10.1101/gr.255679.119)
Supplement: Supplemental Material [file supp_gr.255679.119_Supplemental_code.zip › Supplemental_code/Analysis/make_scripts8.py]

import sys

organism, dataset = sys.argv[1:]

p = 192

n = 0
handle = open("%s.%s.precursors_for_randfold.fa" % (organism, dataset))
for line in handle:
    sequence = next(handle)
    n+=1
handle.close()

j = 0
m = n//p + 1
i = m
output = None
handle = open("%s.%s.precursors_for_randfold.fa" % (organism, dataset))
submitscript = open("submitscript.sh", 'w')
for line in handle:
    sequence = next(handle)
    if i==m:
        if output is not None:
            output.close()
        i = 0
        input_filename = "%s.%s.precursors_for_randfold_%03d.fa" % (organism, dataset, j)
        output_filename = "%s.%s.precursors_for_randfold_%03d.rand" % (organism, dataset, j)
        script_filename = "script_%s.%s_%03d.sh" % (organism, dataset, j)
        script = open(script_filename, 'w')
        command = """\
#!/bin/bash
#$ -cwd
#$ -e ./script_%s.%s_%03d.stderr
#$ -o ./script_%s.%s_%03d.stdout
#$ -l mem_free=1G
#$ -l h_vmem=1G
/home/mdehoon/bin/randfold -s %s 99 > %s
""" % (organism, dataset, j, organism, dataset, j, input_filename, output_filename)
        script.write(command)
        script.close()
        submitscript.write("qsub -r n %s\n" % script_filename)
        output = open(input_filename, 'w')
        j+=1
    output.write(line)
    output.write(sequence)
    i+=1
output.close()
script.close()
handle.close()
submitscript.close()
