# Supplementary material for: Comparative transcriptomics of primary cells in vertebrates
Source: Genome Res. 2020 Jul;30(7):951–61. doi: 10.1101/gr.255679.119 (PMC7397866; doi:10.1101/gr.255679.119)
Supplement: Supplemental Material [file supp_gr.255679.119_Supplemental_code.zip › Supplemental_code/Analysis/make_table_data_overview.py]

import os
import urllib.parse
from collections import Counter

def read_cage_samples(organism):
    if organism == 'human':
        filename = "cage.human.human_mouse.txt"
    else:
        filename = "cage.%s.human_%s.txt" % (organism, organism)
    print("Reading", filename)
    handle = open(filename)
    line = next(handle)
    handle.close()
    words = line.strip().split('\t')
    assert words[0] == 'Sample'
    replicates = Counter()
    for word in words[1:]:
        celltype, library = word.split(".")
        replicates[celltype] += 1
    return replicates

def read_srna_samples(organism):
    count = 0
    assemblies = {'human': 'hg19',
                  'mouse': 'mm9',
                  'rat': 'rn6',
                  'dog': 'canFam3',
                  'chicken': 'galGal5',
                 }
    assembly = assemblies[organism]
    donors = ('donor0', 'donor1', 'donor2', 'donor3', 'donor4',
              'donor2 (GEA14)', 'donor3 (GEA15)',
              'pool1', 'pool1 (internal control)',
              'donor10252',  'day10 (HH37)')
    timepoints = ('00hr', '04hr', '08hr', '24hr',
                  '00hr00min', '00hr15min', '00hr30min', '00hr45min',
                  '01hr00min', '01hr20min', '01hr40min', '02hr00min',
                  '04hr00min', '06hr00min', '08hr00min', '12hr00min',
                  '24hr00min', '48hr00min',
                  'day02', 'day04', 'day08', 'day12', 'day28',
                  'embryo E12', 'embryo E15', 'embryo E18', 'neonate N09')
    directory = "/osc-fs_home/mdehoon/Data/Fantom5/sRNA"
    if organism in ('human', 'mouse'):
        subdirectory = 'UPDATE_024'
    elif organism in ('rat', 'dog', 'chicken'):
        subdirectory = 'UPDATE_029'
    else:
        raise Exception("Unknown organism %s" % organism)
    filename = '%s.fantom.expression.counts.txt' % organism
    path = os.path.join(directory, subdirectory, filename)
    print("Reading", path)
    handle = open(path)
    line = next(handle)
    words = line.strip().split('\t')
    assert words[0] == 'miRNA'
    n = len(words[1:])
    indices = []
    for index, word in enumerate(words[1:]):
        directory, filename = os.path.split(word)
        terms = directory.split('.')
        assert len(terms) == 3
        assert terms[0] == organism
        category = terms[1]
        assert category in ('encode',
                            'fractionation',
                            'primary_cell',
                            'qualitycontrol',
                            'stem_cell',
                            'timecourse',
                            'tissue')
        assert terms[2] == 'sRNA'
        terms = filename.split(".")
        if category == 'encode':
            assert len(terms) == 2
            assert terms[0].startswith("wgEncodeCshlShortRnaSeq")
            assert terms[1] == 'bam'
            continue
        else:
            assert len(terms) == 6
            term = terms[1]
            assert term.startswith("SRhi")
            term = term[4:]
            suffix = "_" + assembly
            if term.endswith(suffix):
                term = term[:-len(suffix)]
            number = int(term)
            for term in terms[2].split('+'):
                sample, location = term.split('-')
                sample = int(sample)
                box, coordinates = location[:-2], location[-2:]
                box = int(box)
                assert coordinates[0] in 'ABCDEFGHI'
                assert coordinates[1] in '123456789'
            assert terms[3] == assembly
            for nucleotide in terms[4]:
                assert nucleotide in 'ACGT'
            assert terms[5] == 'bam'
            fullname = urllib.parse.unquote(terms[0])
            name = fullname
            if ' (MM ' in name:
                name = name[:name.index(' (MM ')]
            suffices = (" (A1 T0)",
                        " (A2 T0)",
                        " (A3 T0)",
                        " (A1 T4)",
                        " (A2 T4)",
                        " (A3 T4)",
                        " (A1 T12)",
                        " (A2 T12)",
                        " (A3 T12)",
                        " (A1 T13)",
                        " (A2 T13)",
                        " (A3 T13)",
                        " (A1 T17)",
                        " (A2 T17)",
                        " (A3 T17)",
                        " (E12R1)",
                        " (E12R2)",
                        " (E12R3)",
                        " (E15R1)",
                        " (E15R2)",
                        " (E15R3)",
                        " (E18R1)",
                        " (E18R2)",
                        " (E18R3)",
                        " (P9R1)",
                        " (P9R2)",
                        " (P9R3)",
                       )
            for suffix in suffices:
                if name.endswith(suffix):
                    name = name[:-len(suffix)]
            suffices = (' (nuclear fraction)',
                        ', biol_rep1',
                        ', biol_rep2',
                        ', biol_rep3',
                        ', biol_rep4',
                        ', biol_rep5',
                        ', biol_rep6',
                        ', biol_rep1 (H9ES-1)',
                       )
            for suffix in suffices:
                if name.endswith(suffix):
                    name = name[:-len(suffix)]
            if category == 'stem_cell':
                terms = name.split(", ")
                assert len(terms) == 3
                assert terms[1] in ('nuclear', 'cytosolic')
                if organism == 'human':
                    assert terms[2] in ('long fragment (B)',
                                        'long fragment (F)',
                                        'long fragment (T)',
                                        'long fragment (ES1)',
                                        'long fragment (ES2)',
                                        'long fragment (ES3)',
                                        'short fragment (B)',
                                        'short fragment (F)',
                                        'short fragment (T)',
                                        'short fragment (ES1)',
                                        'short fragment (ES2)',
                                        'short fragment (ES3)',
                                       )
                elif organism == 'mouse':
                    assert terms[2] in ('long fragment (C57BL)',
                                        'long fragment (FVB)',
                                        'long fragment (Nanog)',
                                        'long fragment (B)',
                                        'long fragment (F)',
                                        'long fragment (T)',
                                        'short fragment (C57BL)',
                                        'short fragment (FVB)',
                                        'short fragment (Nanog)',
                                        'short fragment (B)',
                                        'short fragment (F)',
                                        'short fragment (T)',
                                       )
                else:
                    raise Exception("Unexpected organism %s" % organism)
            elif category == 'timecourse':
                if name != 'H9 Embryonic Stem cells':
                    name, timepoint = name.rsplit(", ", 1)
                    assert timepoint in timepoints
            else:
                name, donor = name.rsplit(", ", 1)
                assert donor in donors
            if category != 'primary_cell':
                continue
            if organism == 'human':
                if name != 'Smooth Muscle Cells - Aortic':
                    continue
            elif organism == 'mouse':
                if name != 'Mouse Aortic Smooth Muscle cells':
                    continue
            elif organism == 'rat':
                if name != 'Rat Aortic Smooth Muscle cells':
                    continue
            elif organism == 'dog':
                if name != 'Canine Aortic Smooth Muscle cells':
                    continue
            elif organism == 'chicken':
                if name != 'Aortic Smooth Muscle cells':
                    continue
            print("Using for %s: %s" % (organism, fullname))
            count += 1
    return {'Aortic Smooth Muscle Cells': count}

common_celltypes = ('Aortic Smooth Muscle Cells','Mesenchymal Stem Cells','Hepatocytes')

organisms = ('human', 'mouse', 'rat', 'dog', 'chicken')

print("CAGE")
for organism in organisms:
    replicates = read_cage_samples(organism)
    celltypes = sorted(replicates.keys())
    for celltype in common_celltypes[::-1]:
        celltypes.remove(celltype)
        celltypes.insert(0, celltype)
    for celltype in celltypes:
        n = replicates[celltype]
        if n==0:
            continue
        print("CAGE", organism, celltype, n)

print("sRNA")
for organism in organisms:
    replicates = read_srna_samples(organism)
    for celltype in replicates:
        n = replicates[celltype]
        if n==0:
            continue
        print("sRNA", organism, celltype, n)
