# Supplementary material for: Comparative transcriptomics of primary cells in vertebrates
Source: Genome Res. 2020 Jul;30(7):951–61. doi: 10.1101/gr.255679.119 (PMC7397866; doi:10.1101/gr.255679.119)
Supplement: Supplemental Material [file supp_gr.255679.119_Supplemental_code.zip › Supplemental_code/Analysis/make_visualization_expression_table.py]

import os
import sys
import gzip
import urllib.parse
import string
import pybedtools
from numpy import *

organism = sys.argv[1]

if organism=='human':
    assembly = 'hg19'
elif organism=='mouse':
    assembly = 'mm9'
elif organism=='rat':
    assembly = 'rn6'
elif organism=='dog':
    assembly = 'canFam3'
elif organism=='chicken':
    assembly = 'galGal5'
else:
    raise Exception("Unknown organism %s" % organism)

if len(sys.argv) > 2:
    assert sys.argv[2]=='novel'
    mirnasets = ('robust', 'permissive', 'novel')
else:
    mirnasets = ('robust', 'permissive')

def read_mirnas(organism):
    directory = '/osc-fs_home/mdehoon/Data/Fantom5/sRNA/'
    if organism == 'human':
        update = 'UPDATE_024'
    else:
        update = 'UPDATE_030'
    criteria = ('CriterionTotalCount', 'CriterionStartCount', 'CriterionOverhang', 'CriterionBasepaired', 'CriterionEnergy')
    mirnas = []
    robust_guide_mirnas = []
    if organism=='human':
        prefix = 'hsa-'
    elif organism=='mouse':
        prefix = 'mmu-'
    elif organism=='rat':
        prefix = 'rno-'
    elif organism=='dog':
        prefix = 'cfa-'
    elif organism=='chicken':
        prefix = 'gga-'
    else:
        raise Exception("Unknown organism %s" % organism)
    for mirnaset in mirnasets:
        filename = '%s.fantom.%s.gff' % (organism, mirnaset)
        path = os.path.join(directory, update, filename)
        print("Reading", path)
        handle = open(path)
        lines = pybedtools.BedTool(handle)
        for line in lines:
            field = line.fields[2]
            if field=='premiRNA':
                premirna = line.attrs['Alias']
                chromosome = line.chrom
                strand = line.strand
            elif line.fields[2]=='miRNA':
                assert line.chrom==chromosome
                assert line.strand==strand
                assert line.attrs['Derives_from'] == premirna
                mirna = line.attrs.get('Name')
                if mirnaset=='robust' and line.attrs['Arm']=='Guide':
                    assert mirna is not None
                    robust_guide_mirnas.append(mirna)
                if mirna is None:
                    mirna_id = line.attrs['ID']
                    terms = mirna_id.split('_')
                    mirna_id = terms[0]
                    if len(terms) > 1:
                        assert len(terms)==2
                        assert terms[1] in ('1', '2', '3', '4')
                    assert mirna_id.startswith("MIMAT")
                    for character in mirna_id[5:12]:
                        assert character in string.digits
                    if len(mirna_id) > 12:
                        assert len(mirna_id)==13
                        assert mirna_id[12]=='F'
                    assert line.attrs['Arm']=='Passenger'
                else:
                    mirnas.append(mirna)
    mirnas = set(mirnas)
    robust_guide_mirnas = set(robust_guide_mirnas)
    return mirnas, robust_guide_mirnas

def parse_stemcell_name(organism, librarytype, name):
    if librarytype=='sRNA':
        cellcategory, localization, fragment_celltype, replicate = name.split(", ")
        fragment, celltype = fragment_celltype.strip().rsplit(None, 1)
        if fragment=='long fragment':
            return
        assert fragment=='short fragment'
    elif librarytype=='CAGE':
        cellcategory, localization_celltype, replicate = name.split(", ")
        localization, celltype = localization_celltype.strip().rsplit(None, 1)
    else:
        raise Exception("Unknown library type")
    if organism=='human':
        assert cellcategory.startswith('h')
    elif organism=='mouse':
        assert cellcategory.startswith('m')
    else:
        raise Exception("Unexpected organism %s" % organism)
    cellcategory = cellcategory[1:]
    assert cellcategory in ['CT', 'ES', 'iPS']
    assert localization in ['cytosolic', 'nuclear']
    if organism=='human':
        assert celltype in ['(B)', '(F)', '(T)', '(ES1)', '(ES2)', '(ES3)']
    elif organism=='mouse':
        assert celltype in ['(B)', '(F)', '(T)', '(C57BL)', '(FVB)', '(Nanog)']
    if cellcategory == 'iPS':
        if celltype=='(B)':
            name = "iPS derived from CD19+ B Lymphocytes"
        elif celltype=='(T)':
            name = "iPS derived from CD3+ T Lymphocytes"
        elif celltype=='(F)':
            name = "iPS derived from Dermal Fibroblast"
        else:
            raise Exception("Unexpected cell type %s" % celltype)
    elif celltype=='(B)':
        assert cellcategory=='CT'
        name = "CD19+ B Lymphocytes"
    elif celltype=='(T)':
        assert cellcategory=='CT'
        name = "CD3+ T Lymphocytes"
    elif celltype=='(F)':
        assert cellcategory=='CT'
        name = "Fibroblast - Dermal"
    else:
        if organism=='human':
            assert celltype in ('(ES1)', '(ES2)', '(ES3)')
        elif organism=='mouse':
            assert celltype in ('(C57BL)', '(FVB)', '(Nanog)')
        assert cellcategory=='ES'
        name = "Embryonic Stem cell"
    name = "%s (%s)" % (name, localization)
    return name

def write_srna_data(organism):
    directory = '/osc-fs_home/mdehoon/Data/Fantom5/sRNA/'
    if organism in ('human', 'mouse'):
        update = 'UPDATE_024'
    else:
        update = 'UPDATE_030'
    filename = '%s.fantom.expression.counts.txt' % organism
    path = os.path.join(directory, update, filename)
    print("Reading", path)
    handle = open(path)
    line = next(handle)
    words = line.split()
    assert words[0]=='miRNA'
    samples = words[1:]
    indices = []
    names = {}
    keys = []
    locations = {}
    categories = {}
    for index, sample in enumerate(samples):
        subdirectory, bamfile = sample.split('/')
        terms = subdirectory.split('.')
        assert terms[0]==organism
        assert terms[2]=='sRNA'
        category = terms[1]
        if category in ('encode', 'landgraf'):
            continue
        terms = bamfile.split('.')
        name = urllib.parse.unquote(terms[0])
        if name=='Clontech Human Universal Reference Total RNA, pool1':
            continue
        if name=='whole body, embryo E17.5, pool1 (internal control)':
            continue
        if category == 'stem_cell':
            name = parse_stemcell_name(organism, 'sRNA', name)
            if name is None:
                continue
        library = terms[1]
        if library.endswith("_"+assembly):
            library = library[:-(len(assembly)+1)]
        rnasamples = []
        rnasample_locations = terms[2].split("+")
        for rnasample_location in rnasample_locations:
            rnasample, location = rnasample_location.split('-')
            assert len(rnasample) in (4, 5)
            rnasample = int(rnasample)
            rnasample = str(rnasample)
            rnasamples.append(rnasample)
        rnasample = "+".join(rnasamples)
        location = terms[2]
        if rnasample not in locations:
            locations[rnasample] = location
        else:
            assert locations[rnasample] == location
        if rnasample not in categories:
            categories[rnasample] = category
        else:
            assert categories[rnasample] == category
        categories[rnasample] = category
        assert terms[3]==assembly
        barcode = terms[4]
        assert terms[5]=='bam'
        key = "%s.%s.%s" % (library, barcode, rnasample)
        indices.append(index)
        assert key not in names
        names[key] = name
        keys.append(key)
    indices = array(indices, int)
    n = len(keys)
    total = zeros(n)
    for line in handle:
        words = line.split()
        mirna = words[0]
        if mirna in robust_guide_mirnas:
            values = array(words[1:], float)
            values = values[indices]
            total += values
    handle.close()
    print("Reading", path)
    handle = open(path)
    filename = '%s.srna.cpm.osc' % organism
    print("Writing", filename)
    output = open(filename, 'w')
    line = next(handle)
    output.write('edgef1.miRNA\tedgef2.sample_name\tewt.cpm\n')
    for line in handle:
        words = line.split()
        mirna = words[0]
        if mirna.rstrip('*') not in mirnas:
            continue
        values = array(words[1:], float)
        values = values[indices]
        values *= 1.e6 / total
        for key, value in zip(keys, values):
            output.write("%s\t%s\t%g\n" % (mirna, key, value))
    handle.close()
    output.close()
    filename = "%s.srna.samples.osc" % organism
    print("Writing", filename)
    handle = open(filename, 'w')
    handle.write("sample_name\tsample\tdescription\n")
    for key in keys:
        library, barcode, sample = key.split('.')
        location = locations[sample]
        category = categories[sample]
        name = names[key]
        if category!='stem_cell':
            location = 'FF:' + location
        handle.write(key)
        handle.write('\t')
        handle.write(location)
        handle.write('\t')
        handle.write(name)
        handle.write('\n')
    handle.close()
    return categories, locations, keys, names

def write_srna_cellontology(organism):
    directory = '/osc-fs_home/mdehoon/Data/Fantom5/sRNA/Manuscript/'
    filename = "TableS14.txt"
    path = os.path.join(directory, filename)
    print("Reading", path)
    handle = open(path)
    clusters = {}
    for line in handle:
        line = line.strip()
        if line.startswith("#"):
            cellontology = line[1:]
            clusters[cellontology] = []
        else:
            rnasample, name = line.split(None, 1)
            for key in keys:
                terms = key.split(".")
                if terms[2]==rnasample:
                    clusters[cellontology].append(key)
    handle.close()
    filename = "%s.srna.cellontology.osc" % organism
    print("Writing", filename)
    handle = open(filename, 'w')
    handle.write("ontologyID\tsample_ID_str\n")
    for cellontology in clusters:
        cluster = clusters[cellontology]
        handle.write(cellontology)
        handle.write('\t')
        handle.write(",".join(cluster))
        handle.write('\n')
    handle.close()

def read_promoters(organism):
    promoters = []
    directory = '/osc-fs_home/mdehoon/Data/Fantom5/sRNA'
    if organism == 'human':
        update = 'UPDATE_024'
    else:
        update = 'UPDATE_030'
    for mirnaset in mirnasets:
        if organism=='human':
            if mirnaset=='robust':
                keywords = ('CuratedPromoter',)
            elif mirnaset=='permissive':
                keywords = ('CuratedPromoter','Promoter')
            elif mirnaset=='novel':
                keywords = ('Promoter',)
        elif organism in ('mouse', 'rat', 'dog', 'chicken'):
            if mirnaset in ('robust', 'permissive'):
                keywords = ('CuratedPromoter','Promoter')
            elif mirnaset=='novel':
                keywords = ('Promoter',)
        else:
            raise Exception("Unexpected organism %s" % organism)
        filename = '%s.fantom.%s.gff' % (organism, mirnaset)
        path = os.path.join(directory, update, filename)
        print("Reading promoters from", path)
        handle = open(path)
        lines = pybedtools.BedTool(handle)
        for line in lines:
            field = line.fields[2]
            if field=='premiRNA':
                premirna = line.attrs['Alias']
                for keyword in keywords:
                    promoter = line.attrs.get(keyword)
                    if promoter is not None:
                        break
                chromosome = line.chrom
                strand = line.strand
            elif field=='miRNA':
                assert line.chrom==chromosome
                assert line.strand==strand
                assert line.attrs['Derives_from'] == premirna
                mirna = line.attrs.get('Name')
                if mirna in mirnas:
                    if promoter is not None:
                        promoters.append(promoter)
        handle.close()
    promoters = set(promoters)
    return promoters

def read_cage_names(organism, categories, locations):
    cage_names = {}
    if organism == 'human':
        pipeline_directory = "/analysisdata/mirrors/F5_file_current/UPDATE_024/f5pipeline/"
    elif organism in ('mouse', 'rat', 'dog', 'chicken'):
        pipeline_directory = "/analysisdata/mirrors/F5_file_current/UPDATE_030_release_candidate_in_working_area/f5pipeline/"
    alternative_directory = "/osc-fs_home/mdehoon/Data/Fantom5/CAGE/ctss"
    for directory in (alternative_directory, pipeline_directory):
        subdirectories = os.listdir(directory)
        for subdirectory in subdirectories:
            terms = subdirectory.split(".")
            if len(terms)!=3:
                continue
            if terms[0]!=organism:
                continue
            if terms[2] not in ("hCAGE", "LQhCAGE", "iCAGE"):
                continue
            category = terms[1]
            if organism=='human' and category=='qualitycontrol':
                continue
            subdirectory = os.path.join(directory, subdirectory)
            if not os.path.isdir(subdirectory):
                continue
            filenames = os.listdir(subdirectory)
            for filename in filenames:
                if not filename.endswith(".ctss.bed.gz"):
                    continue
                filename = urllib.parse.unquote(filename)
                if category=='stem_cell':
                    terms = filename.split(".")
                else:
                    terms = filename.rsplit(".", 6)
                name = terms[0]
                library = terms[1]
                rnasamples = []
                rnasample_locations = terms[2].split("+")
                for rnasample_location in rnasample_locations:
                    rnasample, location = rnasample_location.split('-')
                    assert len(rnasample) in (2, 3, 4, 5)
                    rnasample = int(rnasample)
                    rnasample = str(rnasample)
                    rnasamples.append(rnasample)
                rnasample = "+".join(rnasamples)
                replicates = (", tech_rep1", ", tech_rep2", ", tech_rep3")
                for replicate in replicates:
                    if replicate in name:
                        name = name.replace(replicate, '')
                name = name.replace(' )', ')')
                if name in ('Mouse Neurons-substantia nigra, donor4', 'Mouse Neurons - substantia nigra, donor4'):
                    name = 'Neurons - substantia nigra, donor4'
                if name=='Mouse Neurons - substantia nigra, donor5':
                    name = 'Neurons - substantia nigra, donor5'
                if category == 'stem_cell':
                    name = parse_stemcell_name(organism, 'CAGE', name)
                    if name is None:
                        continue
                if rnasample in cage_names:
                    assert cage_names[rnasample]==name
                else:
                    cage_names[rnasample] = name
                if name=='whole body, embryo E17.5, pool1 (internal control)':
                    continue
                if rnasample in categories:
                    if categories[rnasample] != category:
                        print("WARNING: Inconsistent categories for sample %s: %s, %s" % (rnasample, categories[rnasample], category))
                else:
                    categories[rnasample] = category
                if rnasample in locations:
                    assert locations[rnasample]==terms[2]
                else:
                    locations[rnasample] = terms[2]
                assert terms[3]==assembly
                if len(terms)==8:
                    assert terms[5]=='ctss'
                    assert terms[6]=='bed'
                    assert terms[7]=='gz'
                    barcode = terms[4]
                    for nucleotide in barcode:
                        assert nucleotide in "ACGT"
                elif len(terms)==7:
                    assert terms[4]=='ctss'
                    assert terms[5]=='bed'
                    assert terms[6]=='gz'
                else:
                    raise Exception("Unexpected file name")
    return cage_names

def write_cage_data(organism, categories, locations, keys, names, promoters):
    cage_names = read_cage_names(organism, categories, locations)
    if organism == 'human':
        directory = "/home/mdehoon/Analysis/FANTOM5/sRNA"
    else:
        directory = "/home/mdehoon/Analysis/FANTOM5/FANTOM5_zoo"
    filename = "%s.fantom.cage.txt.gz" % organism
    path = os.path.join(directory, filename)
    print("Reading", path)
    handle = gzip.open(path, 'rt')
    line = next(handle)
    words = line.split()
    samples = []
    indices = []
    for index, word in enumerate(words[1:]):
        if word.startswith("wgEncodeRikenCage"):
            continue
        rnasamples = []
        rnasample_locations = word.split("+")
        for rnasample_location in rnasample_locations:
            rnasample, location = rnasample_location.split('-')
            assert len(rnasample) in (2, 3, 4, 5)
            rnasample = int(rnasample)
            rnasample = str(rnasample)
            rnasamples.append(rnasample)
        rnasample = "+".join(rnasamples)
        name = cage_names[rnasample]
        if name in ('Clontech Human Universal Reference Total RNA, pool1',
                    'SABiosciences XpressRef Human Universal Total RNA, pool1',
                    'Universal RNA - Human Normal Tissues Biochain, pool1',
                    'Clontech Mouse Universal Reference Total RNA, pool1',
                    'SABiosciences XpressRef Mouse Universal Total RNA, pool1',
                    'Universal RNA - Mouse Normal Tissues Biochain, pool1',
                    'whole body, embryo E17.5, pool1 (internal control)',
                   ): continue
        assert locations[rnasample] == word
        samples.append(rnasample)
        indices.append(index)
    assert len(samples)==len(set(samples))
    indices = array(indices, int)
    for key in keys:
        library, barcode, rnasample = key.split(".")
        if rnasample not in samples:
            print("Missing", key, names[key])
            continue
    line = next(handle)
    words = line.split()
    assert words[0]=='#total'
    total = array(words[1:], float)
    total = total[indices]
    tpm = {}
    for line in handle:
        words = line.split()
        promoter = words[0]
        if promoter not in promoters:
            continue
        values = array(words[1:], float)
        values = values[indices]
        values = 1.e6 * values / total
        tpm[promoter] = values
    handle.close()
    filename = "%s.cage.samples.osc" % organism
    print("Writing sample definitions for %d samples to %s" % (len(samples), filename))
    handle = open(filename, 'w')
    handle.write("sample_name\tsample\tdescription\n")
    for sample in samples:
        location = locations[sample]
        category = categories[sample]
        name = cage_names[sample]
        if category!='stem_cell':
            location = 'FF:' + location
        handle.write(sample)
        handle.write('\t')
        handle.write(location)
        handle.write('\t')
        handle.write(name)
        handle.write('\n')
    handle.close()
    filename = '%s.cage.tpm.osc' % organism
    print("Writing CAGE expression data for %d samples to %s" % (len(samples), filename))
    handle = open(filename, 'w')
    handle.write('edgef1.promoter\tedgef2.sample_name\tewt.tpm\n')
    for promoter in promoters:
        values = tpm[promoter]
        for sample, value in zip(samples, values):
            handle.write("%s\t%s\t%f\n" % (promoter, sample, value))
    handle.close()

def write_cage_cellontology(organism):
    assert organism == 'human'
    directory = '/osc-fs_home/mdehoon/Data/Fantom5/sRNA/Manuscript/'
    filename = "TableS20.txt"
    path = os.path.join(directory, filename)
    print("Reading", path)
    handle = open(path)
    clusters = {}
    for line in handle:
        line = line.strip()
        if line.startswith("#"):
            cellontology = line[1:]
            clusters[cellontology] = []
        else:
            rnasample, name = line.split(None, 1)
            clusters[cellontology].append(rnasample)
    handle.close()
    filename = "%s.cage.cellontology.osc" % organism
    print("Writing", filename)
    handle = open(filename, 'w')
    handle.write("ontologyID\tsample_ID_str\n")
    for cellontology in clusters:
        cluster = clusters[cellontology]
        handle.write(cellontology)
        handle.write('\t')
        handle.write(",".join(cluster))
        handle.write('\n')
    handle.close()

def write_mirna_cellontology(organism):
    filename = "TableS13.txt"
    directory = '/osc-fs_home/mdehoon/Data/Fantom5/sRNA/Manuscript/'
    path = os.path.join(directory, filename)
    print("Reading", path)
    handle = open(path)
    line = next(handle)
    words = line.strip().split('\t')
    assert len(words)==23
    assert words[0]=='MicroRNA'
    assert words[1]=='Cell type specificity index'
    assert words[2]=='Median expression level (cpm)'
    assert words[3]=='Maximum expression level (cpm)'
    assert words[4]=='Highest expressing sample'
    assert words[5]=='First most enriched in cell ontology cluster'
    assert words[6]=='P-value'
    assert words[7]=='log2(fold ratio)'
    assert words[8]=='Second most enriched in cell ontology cluster'
    assert words[9]=='P-value'
    assert words[10]=='log2(fold ratio)'
    assert words[11]=='Third most enriched in cell ontology cluster'
    assert words[12]=='P-value'
    assert words[13]=='log2(fold ratio)'
    assert words[14]=='First most depleted in cell ontology cluster'
    assert words[15]=='P-value'
    assert words[16]=='log2(fold ratio)'
    assert words[17]=='Second most depleted in cell ontology cluster'
    assert words[18]=='P-value'
    assert words[19]=='log2(fold ratio)'
    assert words[20]=='Third most depleted in cell ontology cluster'
    assert words[21]=='P-value'
    assert words[22]=='log2(fold ratio)'
    filename = "%s.mirna.cellontology.osc" % organism
    print("Writing", filename)
    output = open(filename, 'w')
    line = "miRNA\tcellontology\tsign\tpvalue\n"
    output.write(line)
    for line in handle:
        words = line.strip().split('\t')
        mirna = words[0]
        if mirna not in mirnas:
            continue
        first_enriched_cellontology = words[5]
        first_enriched_pvalue = words[6]
        second_enriched_cellontology = words[8]
        second_enriched_pvalue = words[9]
        third_enriched_cellontology = words[11]
        third_enriched_pvalue = words[12]
        first_depleted_cellontology = words[14]
        first_depleted_pvalue = words[15]
        second_depleted_cellontology = words[17]
        second_depleted_pvalue = words[18]
        third_depleted_cellontology = words[20]
        third_depleted_pvalue = words[21]
        if first_enriched_pvalue!='1':
            line = "%s\t%s\tenriched\t%s\n" % (mirna, first_enriched_cellontology, first_enriched_pvalue)
            output.write(line)
        if second_enriched_pvalue!='1':
            line = "%s\t%s\tenriched\t%s\n" % (mirna, second_enriched_cellontology, second_enriched_pvalue)
            output.write(line)
        if third_enriched_pvalue!='1':
            line = "%s\t%s\tenriched\t%s\n" % (mirna, third_enriched_cellontology, third_enriched_pvalue)
            output.write(line)
        if first_depleted_pvalue!='1':
            line = "%s\t%s\tdepleted\t%s\n" % (mirna, first_depleted_cellontology, first_depleted_pvalue)
            output.write(line)
        if second_depleted_pvalue!='1':
            line = "%s\t%s\tdepleted\t%s\n" % (mirna, second_depleted_cellontology, second_depleted_pvalue)
            output.write(line)
        if third_depleted_pvalue!='1':
            line = "%s\t%s\tdepleted\t%s\n" % (mirna, third_depleted_cellontology, third_depleted_pvalue)
            output.write(line)
    output.close()

def write_promoter_cellontology(organism, promoters):
    filename = "TableS17.txt"
    directory = '/osc-fs_home/mdehoon/Data/Fantom5/sRNA/Manuscript/'
    path = os.path.join(directory, filename)
    print("Reading", path)
    handle = open(path)
    line = next(handle)
    words = line.strip().split('\t')
    assert len(words)==28
    assert words[0] == '#Chromosome'
    assert words[1] == 'Strand'
    assert words[2] == 'TSS'
    assert words[3] == 'Promoter name'
    assert words[4] == 'Primary microRNA'
    assert words[5] == 'Intronic/intergenic'
    assert words[6] == 'Pre-microRNAs'
    assert words[7] == 'Conservation'
    assert words[8] == 'Maximum expression level (tpm)'
    assert words[9] == 'Highest expressing sample'
    assert words[10] == 'First most enriched in cell ontology cluster'
    assert words[11] == 'P-value'
    assert words[12] == 'log2(fold ratio)'
    assert words[13] == 'Second most enriched in cell ontology cluster'
    assert words[14] == 'P-value'
    assert words[15] == 'log2(fold ratio)'
    assert words[16] == 'Third most enriched in cell ontology cluster'
    assert words[17] == 'P-value'
    assert words[18] == 'log2(fold ratio)'
    assert words[19] == 'First most depleted in cell ontology cluster'
    assert words[20] == 'P-value'
    assert words[21] == 'log2(fold ratio)'
    assert words[22] == 'Second most depleted in cell ontology cluster'
    assert words[23] == 'P-value'
    assert words[24] == 'log2(fold ratio)'
    assert words[25] == 'Third most depleted in cell ontology cluster'
    assert words[26] == 'P-value'
    assert words[27] == 'log2(fold ratio)'
    filename = "%s.promoter.cellontology.osc" % organism
    print("Writing", filename)
    output = open(filename, 'w')
    line = "promoter\tcellontology\tsign\tpvalue\n"
    output.write(line)
    for line in handle:
        words = line.strip().split('\t')
        promoter = words[3]
        if promoter not in promoters:
            continue
        first_enriched_cellontology = words[10]
        first_enriched_pvalue = words[11]
        second_enriched_cellontology = words[13]
        second_enriched_pvalue = words[14]
        third_enriched_cellontology = words[16]
        third_enriched_pvalue = words[17]
        first_depleted_cellontology = words[19]
        first_depleted_pvalue = words[20]
        second_depleted_cellontology = words[22]
        second_depleted_pvalue = words[23]
        third_depleted_cellontology = words[25]
        third_depleted_pvalue = words[26]
        if first_enriched_pvalue!='1':
            line = "%s\t%s\tenriched\t%s\n" % (promoter, first_enriched_cellontology, first_enriched_pvalue)
            output.write(line)
        if second_enriched_pvalue!='1':
            line = "%s\t%s\tenriched\t%s\n" % (promoter, second_enriched_cellontology, second_enriched_pvalue)
            output.write(line)
        if third_enriched_pvalue!='1':
            line = "%s\t%s\tenriched\t%s\n" % (promoter, third_enriched_cellontology, third_enriched_pvalue)
            output.write(line)
        if first_depleted_pvalue!='1':
            line = "%s\t%s\tdepleted\t%s\n" % (promoter, first_depleted_cellontology, first_depleted_pvalue)
            output.write(line)
        if second_depleted_pvalue!='1':
            line = "%s\t%s\tdepleted\t%s\n" % (promoter, second_depleted_cellontology, second_depleted_pvalue)
            output.write(line)
        if third_depleted_pvalue!='1':
            line = "%s\t%s\tdepleted\t%s\n" % (promoter, third_depleted_cellontology, third_depleted_pvalue)
            output.write(line)
    output.close()

def write_mirnas(organism, mirnasets):
    rows = []
    directory = '/osc-fs_home/mdehoon/Data/Fantom5/sRNA/'
    if organism == 'human':
        update = 'UPDATE_024'
    else:
        update = 'UPDATE_030'
    for mirnaset in mirnasets:
        filename = '%s.fantom.%s.gff' % (organism, mirnaset)
        path = os.path.join(directory, update, filename)
        print("Reading", path)
        handle = open(path)
        lines = pybedtools.BedTool(handle)
        for line in lines:
            field = line.fields[2]
            if field=='premiRNA':
                premirna_id = line.attrs['ID']
                premirna_id = line.attrs.get('Alias', premirna_id)
            elif field=='miRNA':
                mirna_id = line.attrs['ID']
                mirna_id = line.attrs.get('Alias', mirna_id)
                mirna = line.attrs.get('Name')
                if mirna is None:
                    assert mirna_id.startswith("MIMAT")
                    for character in mirna_id[5:12]:
                        assert character in string.digits
                    if len(mirna_id) > 12:
                        assert len(mirna_id)==13
                        assert mirna_id[12]=='F'
                        continue
                assert line.attrs['Derives_from']==premirna_id
                if mirna not in mirnas:
                    continue
                arm = line.attrs['Arm']
                if arm=='Passenger':
                    mirna += '*'
                else:
                    assert arm=='Guide'
                row = (mirna, mirna_id)
                rows.append(row)
    rows = sorted(set(rows))
    filename = "%s.mirna.osc" % organism
    print("Writing", filename)
    output = open(filename, 'w')
    line = "miRNA\tmiRNA_ID\n"
    output.write(line)
    for row in rows:
        mirna, mirna_id = row
        line = "%s\t%s\n" % (mirna, mirna_id)
        output.write(line)
    output.close()

def write_promoters(organism, mirnasets):
    filename = "%s.promoters.osc" % organism
    print("Writing", filename)
    output = open(filename, 'w')
    line = "miRNA\tmiRNA_ID\tchromosome\tstrand\tstart\tend\tpremiRNA\tpremiRNA_ID\tpromoter\ttss\n"
    output.write(line)
    directory = '/osc-fs_home/mdehoon/Data/Fantom5/sRNA'
    if organism == 'human':
        update = 'UPDATE_024'
    else:
        update = 'UPDATE_030'
    for mirnaset in mirnasets:
        pipeline_promoter_keywords = ('Promoter', 'PromoterPosition')
        curated_promoter_keywords = ('CuratedPromoter', 'CuratedPromoterPosition')
        if organism=='human':
            if mirnaset=='robust':
                keywords = (curated_promoter_keywords,)
            elif mirnaset=='permissive':
                keywords = (curated_promoter_keywords, pipeline_promoter_keywords)
            elif mirnaset=='novel':
                keywords = (pipeline_promoter_keywords,)
        elif organism in ('mouse', 'rat', 'dog', 'chicken'):
            if mirnaset in ('robust', 'permissive'):
                keywords = (curated_promoter_keywords, pipeline_promoter_keywords)
            elif mirnaset=='novel':
                keywords = (pipeline_promoter_keywords,)
        else:
            keywords = (pipeline_promoter_keywords,)
        filename = '%s.fantom.%s.gff' % (organism, mirnaset)
        path = os.path.join(directory, update, filename)
        print("Reading promoter associations from", path)
        handle = open(path)
        lines = pybedtools.BedTool(handle)
        for line in lines:
            field = line.fields[2]
            if field=='premiRNA':
                premirna = line.attrs['Name']
                for promoter_keywords in keywords:
                    promoter_keyword, promoter_position_keyword = promoter_keywords
                    promoter = line.attrs.get(promoter_keyword)
                    if promoter:
                        tss = line.attrs[promoter_position_keyword]
                        break
                else:
                    promoter = 'Unknown'
                    tss = 'Unknown'
                premirna_id = line.attrs['ID']
                premirna_id = line.attrs.get('Alias', premirna_id)
                chromosome = line.chrom
                strand = line.strand
                start = line.start
                end = line.end
            elif field=='miRNA':
                mirna_id = line.attrs['ID']
                mirna_id = line.attrs.get('Alias', mirna_id)
                mirna = line.attrs.get('Name')
                if mirna is None:
                    assert mirna_id.startswith("MIMAT")
                    for character in mirna_id[5:12]:
                        assert character in string.digits
                    if len(mirna_id) > 12:
                        assert len(mirna_id)==13
                        assert mirna_id[12]=='F'
                        continue
                assert line.attrs['Derives_from']==premirna_id
                if mirna not in mirnas:
                    continue
                arm = line.attrs['Arm']
                if arm=='Passenger':
                    mirna += '*'
                else:
                    assert arm=='Guide'
                line = "%s\t%s\t%s\t%s\t%d\t%d\t%s\t%s\t%s\t%s\n" % (mirna, mirna_id, chromosome, strand, start, end, premirna, premirna_id, promoter, tss)
                output.write(line)
    output.close()


mirnas, robust_guide_mirnas = read_mirnas(organism)

categories, locations, keys, names = write_srna_data(organism)

promoters = read_promoters(organism)

write_cage_data(organism, categories, locations, keys, names, promoters)

write_mirnas(organism, mirnasets)

write_promoters(organism, mirnasets)

if organism == 'human':
    write_srna_cellontology(organism)
    write_mirna_cellontology(organism)
    write_cage_cellontology(organism)
    write_promoter_cellontology(organism, promoters)
