# Supplementary material for: Comparative transcriptomics of primary cells in vertebrates
Source: Genome Res. 2020 Jul;30(7):951–61. doi: 10.1101/gr.255679.119 (PMC7397866; doi:10.1101/gr.255679.119)
Supplement: Supplemental Material [file supp_gr.255679.119_Supplemental_code.zip › Supplemental_code/Analysis/merge_expression_tables.py]

import os
import sys
import gzip
import urllib.parse
import pybedtools
from numpy import *

organism = sys.argv[1]

assemblies = {'human': 'hg19',
              'mouse': 'mm9',
              'rat': 'rn6',
              'dog': 'canFam3',
              'chicken': 'galGal5',
             }


samples = []
pipeline_directory = "/analysisdata/mirrors/F5_file_current/UPDATE_029/f5pipeline/"
alternative_directory = "/osc-fs_home/mdehoon/Data/Fantom5/CAGE/ctss"
encode_directory = "/osc-fs_home/mdehoon/Data/ENCODE/CAGE/ctss"

for directory in (alternative_directory, pipeline_directory, encode_directory):
    subdirectories = os.listdir(directory)
    for subdirectory in subdirectories:
        terms = subdirectory.split(".")
        if len(terms)!=3:
            continue
        if terms[0]!=organism:
            continue
        if terms[2] not in ("hCAGE", "LQhCAGE", "iCAGE"):
            continue
        category = terms[1]
        if organism=='human' and category=='qualitycontrol':
            continue
        subdirectory = os.path.join(directory, subdirectory)
        if not os.path.isdir(subdirectory):
            continue
        filenames = os.listdir(subdirectory)
        for filename in filenames:
            if not filename.endswith(".ctss.bed.gz"):
                continue
            terms = filename.split(".")
            if category=='encode':
                sample, ctss, bed, gz = terms
            else:
                if category=='stem_cell':
                    name, library, sample, assembly, barcode, ctss, bed, gz = terms
                else:
                    name, library, sample, assembly, ctss, bed, gz = terms
                sample = urllib.parse.unquote(sample) # sample may contain a plus sign
                assert assembly==assemblies[organism]
            assert ctss=='ctss'
            assert bed=='bed'
            assert gz=='gz'
            filename = "%s.fantom.cage.%s.txt" % (organism, sample)
            if not os.path.exists(filename):
                print("Skipping", filename)
                continue
            samples.append(sample)

samples = sorted(set(samples))

names = []
filename = "%s.fantom.promoters.bed.gz" % organism
print("Reading promoter locations from", filename)
handle = gzip.open(filename, 'rt')
promoters = pybedtools.BedTool(handle)
for promoter in promoters:
    name = promoter.name
    names.append(name)
handle.close()
m = len(names)
n = len(samples)
print("Number of promoters: %d" % m)
print("Number of samples: %d" % n)

counts = zeros((m,n), int32)
totals = zeros(n, int32)

for j, sample in enumerate(samples):
    filename = "%s.fantom.cage.%s.txt" % (organism, sample)
    print("Reading", filename)
    handle = open(filename)
    line = next(handle)
    words = line.split()
    assert words[0]=='Promoter'
    assert words[1]==sample
    line = next(handle)
    words = line.split()
    assert words[0]=='#total'
    total = int(words[1])
    totals[j] = total
    for i, line in enumerate(handle):
        words = line.split()
        name = words[0]
        count = int(words[1])
        assert name==names[i]
        counts[i,j] = count
    handle.close()
    os.remove(filename)
        
filename = "%s.fantom.cage.txt" % organism
print("Writing the expression table to %s" % filename)
handle = open(filename, 'w')
handle.write("Promoter")
for sample in samples:
    handle.write("\t%s" % sample)
handle.write("\n")
handle.write("#total")
for total in totals:
    handle.write("\t%d" % total)
handle.write("\n")
for name, row in zip(names, counts):
    handle.write(name)
    for count in row:
       handle.write("\t%d" % count)
    handle.write("\n")
handle.close()
