# Supplementary material for: Comparative transcriptomics of primary cells in vertebrates
Source: Genome Res. 2020 Jul;30(7):951–61. doi: 10.1101/gr.255679.119 (PMC7397866; doi:10.1101/gr.255679.119)
Supplement: Supplemental Material [file supp_gr.255679.119_Supplemental_code.zip › Supplemental_code/Analysis/merge_output_permuted.py]

import sys
import os
import hashlib

dataset = sys.argv[1]

prefix = dataset + ".output_permuted_"

def get_md5(filename):
    print(filename)
    handle = open(filename, 'rt')
    m = hashlib.md5()
    while True:
        data = handle.read(8192)
        if not data:
            break
        m.update(data.encode('UTF-8'))
    handle.close()
    return m.hexdigest()

filenames = sorted([filename for filename in os.listdir(".") if filename.startswith(prefix) and filename.endswith(".mrd")])
print("Verifying...")
assert len(set([get_md5(filename) for filename in filenames]))==len(filenames)
output = open("%s.output_permuted.mrd" % dataset, 'w')
for counter, filename in enumerate(filenames):
    print(filename)
    terms = filename.rsplit(".", 2)
    assert terms[0]==dataset
    assert terms[2]=="mrd"
    output_permuted, number = terms[1].rsplit("_", 1)
    assert output_permuted=="output_permuted"
    number = int(number)
    assert number==counter
    handle = open(filename)
    line = next(handle)
    assert line=="permutation 1\n"
    line = "permutation %d\n" % (counter+1)
    output.write(line)
    for line in handle:
        assert not line.startswith("permutation ")
        output.write(line)
    handle.close()
output.close()

for filename in filenames:
    os.remove(filename)
