# Supplementary material for: Comparative transcriptomics of primary cells in vertebrates
Source: Genome Res. 2020 Jul;30(7):951–61. doi: 10.1101/gr.255679.119 (PMC7397866; doi:10.1101/gr.255679.119)
Supplement: Supplemental Material [file supp_gr.255679.119_Supplemental_code.zip › Supplemental_code/Analysis/merge_randfold_output.py]

import sys
import os

organism, dataset = sys.argv[1:]

prefix = "%s.%s.precursors_for_randfold_" % (organism, dataset)

filenames = sorted([filename for filename in os.listdir(".") if filename.startswith(prefix) and filename.endswith(".rand")])
output = open("%s.%s.precursors_for_randfold.rand" % (organism, dataset), 'w')
for counter, filename in enumerate(filenames):
    print(filename)
    terms = filename.split(".")
    assert terms[0]==organism
    assert terms[1]==dataset
    assert terms[3]=="rand"
    precursors, number = terms[2].rsplit("_", 1)
    assert precursors=="precursors_for_randfold"
    number = int(number)
    assert number==counter
    handle = open(filename)
    for line in handle:
        output.write(line)
    handle.close()
output.close()

for filename in filenames:
    os.remove(filename)
    filename = filename.replace(".rand", ".fa")
    os.remove(filename)
