# Supplementary material for: Comparative transcriptomics of primary cells in vertebrates
Source: Genome Res. 2020 Jul;30(7):951–61. doi: 10.1101/gr.255679.119 (PMC7397866; doi:10.1101/gr.255679.119)
Supplement: Supplemental Material [file supp_gr.255679.119_Supplemental_code.zip › Supplemental_code/Analysis/mouse.mirna.jamboree.gff]

# transcript: pri-microRNA transcript candidates beyond Entrez genes and Gencode v19
# score: 1: additional candidate; 0: additional candidate, but low confidence; -1: existing candidate to avoid
chr1	jamboree	transcript	20659963	20673039	1	+	.	PremiRNAs=mmu-mir-206,mmu-mir-133b;Promoter=p@chr1:20660147..20660162,+;Transcript=ENSMUST00000227082.1;Category=Intergenic
chr1	jamboree	transcript	23263118	23298622	1	+	.	PremiRNAs=mmu-mir-30a,mmu-mir-30c-2;Promoter=p@chr1:23263104..23263128,+;Category=Intergenic
chr1	jamboree	transcript	74947232	74947553	1	-	.	PremiRNAs=mmu-mir-375;Promoter=p@chr1:74947550..74947553,-;Category=Intergenic
chr1	jamboree	transcript	164147754	164155681	1	+	.	PremiRNAs=mmu-mir-199a-2,mmu-mir-214;Promoter=p1@Dnm3os;Transcript=NR_002870;Category=Intergenic
chr1	jamboree	transcript	196802576	196864102	1	+	.	PremiRNAs=mmu-mir-29b-2,mmu-mir-29c;Promoter=p1@A330023F24Rik;Category=Intergenic
chr2	jamboree	transcript	29682889	29701231	1	+	.	PremiRNAs=mmu-mir-219b;Promoter=p1@Urm1;Category=Intronic
chr2	jamboree	promoter	32173790	32173872	1	+	.	PremiRNAs=mmu-mir-3154,mmu-mir-199b;Promoter=p2@Mir199b;PromoterPosition=32173837;Category=Intergenic
chr2	jamboree	transcript	32173790	32174089	1	+	.	PremiRNAs=mmu-mir-3154,mmu-mir-199b;Promoter=p2@Mir199b;Category=Intergenic
chr2	jamboree	transcript	38678858	38709437	1	+	.	PremiRNAs=mmu-mir-181a-2,mmu-mir-181b-2;Promoter=p1@ENSMUST00000151229;Category=Intergenic
chr2	jamboree	transcript	84581272	84583921	1	-	.	PremiRNAs=mmu-mir-130a;Promoter=p@chr2:84583906..84583921,-;Category=Intergenic
chr2	jamboree	transcript	94000794	94105075	1	-	.	PremiRNAs=mmu-mir-670,mmu-mir-129-2;Promoter=p1@ENSMUST00000129661;Transcript=ENSMUST00000211430.1;Category=Intergenic
chr2	jamboree	transcript	180627827	180628812	1	+	.	PremiRNAs=mmu-mir-124-3;Promoter=p@chr2:180627826..180627843,+;Category=Intergenic
chr3	jamboree	transcript	89031038	89031310	1	-	.	PremiRNAs=mmu-mir-92b;Promoter=p1@Mir92b;Category=Intergenic
chr3	jamboree	transcript	127248002	127248725	1	+	.	PremiRNAs=mmu-mir-302b,mmu-mir-302c,mmu-mir-302a,mmu-mir-302d,mmu-mir-367;Promoter=p1@Mir302b;Category=Intergenic
chr3	jamboree	promoter	127248002	127248016	1	+	.	PremiRNAs=mmu-mir-302b,mmu-mir-302c,mmu-mir-302a,mmu-mir-302d;Promoter=p1@Mir302b;PromoterPosition=127248010;Category=Intergenic
chr4	jamboree	transcript	36592406	36898777	1	-	.	PremiRNAs=mmu-mir-873a,mmu-mir-876;Promoter=p1@Lingo2;Category=Intronic
chr4	jamboree	transcript	88556461	88584383	1	-	.	PremiRNAs=mmu-mir-31;Promoter=p@chr4:88584339..88584383,-;PromoterPosition=88584365;Category=Intergenic
chr4	jamboree	promoter	101027902	101027907	-1	-	.	PremiRNAs=mmu-mir-101a;Promoter=p@chr4:101027901..101027907,-;PromoterPosition=101027904;Category=Intergenic
chr4	jamboree	transcript	149437658	149442664	1	+	.	PremiRNAs=mmu-mir-34a;Promoter=p@chr4:149437658..149437662,+;Category=Intergenic
chr5	gencode	transcript	139359739	139460502	-1	-	.	PremiRNAs=mmu-mir-339;Transcript=ENSMUST00000066052.8
chr5	gencode	transcript	139359739	139460528	-1	-	.	PremiRNAs=mmu-mir-339;Transcript=ENSMUST00000198474.1
chr5	gencode	transcript	139363651	139460511	-1	-	.	PremiRNAs=mmu-mir-339;Transcript=ENSMUST00000196267.1
chr5	gencode	transcript	139845249	139848205	1	-	.	PremiRNAs=mmu-mir-339;Transcript=AK019591;Category=Intergenic
chr6	jamboree	transcript	28931634	28978922	1	+	.	PremiRNAs=mmu-mir-129-1;Transcript=ENSMUST00000164104.2;Promoter=p1@ENSMUST00000164104;Category=Intergenic
chr6	jamboree	transcript	30115918	30124746	1	-	.	PremiRNAs=mmu-mir-183,mmu-mir-96,mmu-mir-182;Promoter=p@chr6:30124117..30124136,-;Category=Intergenic
chr6	jamboree	transcript	31012660	31076537	1	-	.	PremiRNAs=mmu-mir-29b-1,mmu-mir-29a;Promoter=p@chr6:31076512..31076537,-;Category=Intergenic
chr6	jamboree	transcript	51219811	51220940	1	-	.	PremiRNAs=mmu-mir-148a;Promoter=p@chr6:51220895..51220940,-;Category=Intergenic
chr6	jamboree	transcript	71221665	71221795	1	+	.	PremiRNAs=mmu-mir-8112;Transcript=ENSMUST00000184382.1;Promoter=p1@Krcc1;Category=Intronic
chr6	jamboree	transcript	125142183	125146287	1	+	.	PremiRNAs=mmu-mir-3098;Transcript=ENSMUST00000032485.6;Promoter=p1@Mrpl51;Category=Intronic
chr7	jamboree	transcript	3217834	3220842	1	+	.	PremiRNAs=mmu-mir-290a,mmu-mir-291a,mmu-mir-292a,mmu-mir-291b,mmu-mir-293,mmu-mir-294,mmu-mir-295;Promoter=p@chr7:3217833..3217839,+;Category=Intergenic
chr7	jamboree	transcript	27980800	27995205	1	+	.	PremiRNAs=mmu-mir-1191a;Transcript=ENSMUST00000108379.7;Promoter=p1@BC024978;Category=Intergenic
chr7	jamboree	transcript	30691253	30691586	1	+	.	PremiRNAs=mmu-mir-7668;Promoter=p@chr7:30691212..30691259,+;Category=Intergenic
chr7	jamboree	transcript	52377061	52377191	1	+	.	PremiRNAs=mmu-mir-150;Promoter=p1@Mir150;Category=Intergenic
chr7	jamboree	transcript	68828010	69127250	1	-	.	PremiRNAs=mmu-mir-344g,mmu-mir-344-2,mmu-mir-344-1,mmu-mir-344c,mmu-mir-344b,mmu-mir-344h-2,mmu-mir-344h-1,mmu-mir-344e,mmu-mir-344d-3,mmu-mir-344d-2,mmu-mir-344d-1;Promoter=p1@Mir344g;Category=Intergenic
chr7	jamboree	transcript	69191067	69191136	1	-	.	PremiRNAs=mmu-mir-344f;Promoter=p1@Mir344f;Category=Intergenic
chr7	jamboree	transcript	86027506	86033259	1	+	.	PremiRNAs=mmu-mir-7a-2;Promoter=p@chr7:86027505..86027520,+;Category=Intergenic
chr7	jamboree	transcript	148407283	148407627	1	-	.	PremiRNAs=mmu-mir-210;Promoter=p1@Mir210;Category=Intergenic
chr7	jamboree	promoter	149763904	149763917	-1	-	.	PremiRNAs=mmu-mir-675;Promoter=p1@ENSMUST00000149974;PromoterPosition=149763909;Category=Intergenic
chr7	jamboree	promoter	149763999	149764026	-1	-	.	PremiRNAs=mmu-mir-675;Promoter=p1@H19;PromoterPosition=149764013;Category=Intergenic
chr8	jamboree	transcript	86697630	86709116	1	-	.	PremiRNAs=mmu-mir-181c,mmu-mir-181d;Transcript=ENSMUST00000211482.1;Promoter=p@chr8:86707961..86707985,-;Category=Intergenic
chr8	jamboree	transcript	86724768	86732820	1	+	.	PremiRNAs=mmu-mir-23a,mmu-mir-27a,mmu-mir-24-2;Promoter=p@chr8:86724759..86724774,+;Category=Intergenic
chr8	jamboree	transcript	96846058	96852000	1	+	.	PremiRNAs=mmu-mir-138-2;Transcript=ENSMUST00000212800.1;Promoter=p@chr8:96846073..96846076,+;Category=Intergenic
chr8	gencode	transcript	122434741	126869622	-1	+	.	PremiRNAs=mmu-mir-7687;Transcript=ENSMUST00000127664.1;Promoter=p1@Usp10;Category=Intronic
chr8	jamboree	promoter	123012653	123012703	-1	+	.	PremiRNAs=mmu-mir-7687;Promoter=p2@Gse1;PromoterPosition=123012670;Category=Intronic
chr9	jamboree	transcript	15110658	15121441	1	+	.	PremiRNAs=mmu-mir-7650;Transcript=NR_028401;Promoter=p1@Taf1d;Category=Intronic
chr9	jamboree	transcript	21300939	21301145	1	-	.	PremiRNAs=mmu-mir-199a-1;Promoter=p4@Mir199a-1;Category=Intergenic
chr9	jamboree	transcript	50911139	50912099	1	-	.	PremiRNAs=mmu-mir-34b,mmu-mir-34c;Promoter=p1@Mir34b;Category=Intergenic
chr9	jamboree	transcript	122591291	122592092	1	+	.	PremiRNAs=mmu-mir-138-1;Promoter=p@chr9:122591290..122591302,+;Category=Intergenic
chr10	gencode	transcript	77068942	77104288	-1	+	.	PremiRNAs=mmu-mir-1930;Transcript=ENSMUST00000174113.4;Promoter=p1@Sumo3;Category=Intronic
chr10	jamboree	transcript	80565428	80567422	1	+	.	PremiRNAs=mmu-mir-5615-2;Promoter=p@chr10:80565428..80565433,+;Category=Intergenic
chr10	jamboree	transcript	91534831	91627915	1	-	.	PremiRNAs=mmu-mir-135a-2;Promoter=p1@Rmst;Category=Intronic
chr11	jamboree	transcript	43187899	43198660	1	-	.	PremiRNAs=mmu-mir-146apremiRNA;Promoter=p@chr11:43198643..43198660,-;Category=Intergenic
chr11	jamboree	transcript	69475856	69476627	1	+	.	PremiRNAs=mmu-mir-1934;Promoter=p@chr11:69475855..69475882,+;Category=Intergenic
chr11	jamboree	transcript	70046599	70048637	1	+	.	PremiRNAs=mmu-mir-497a,mmu-mir-195a;Promoter=p@chr11:70046599..70046626,+;Category=Intergenic
chr11	jamboree	transcript	77886151	77887019	1	+	.	PremiRNAs=mmu-mir-144,mmu-mir-451;Transcript=AK158085;Promoter=p1@Mir144,p1@Mir451;Category=Intergenic
chr11	jamboree	transcript	79524862	79525536	1	+	.	PremiRNAs=mmu-mir-193a;Promoter=p@chr11:79524861..79524877,+;Category=Intergenic
chr11	jamboree	transcript	96176111	96178588	1	+	.	PremiRNAs=mmu-mir-10a;Promoter=p@chr11:96176110..96176149,+;Category=Intergenic
chr12	jamboree	promoter	110783601	110783653	-1	+	.	PremiRNAs=mmu-mir-770;Promoter=p1@Meg3;PromoterPosition=110783622;Category=Intergenic
chr12	jamboree	transcript	110074256	110075707	1	+	.	PremiRNAs=mmu-mir-345;Transcript=ENSMUST00000221453.1;Promoter=p@chr12:110074237..110074298,+;Category=Intergenic
chr12	jamboree	transcript	110779206	110987667	1	+	.	PremiRNAs=mmu-mir-770,mmu-mir-673,mmu-mir-493,mmu-mir-337,mmu-mir-540,mmu-mir-665,mmu-mir-431,mmu-mir-433,mmu-mir-127,mmu-mir-434,mmu-mir-136,mmu-mir-341,mmu-mir-1188,mmu-mir-379,mmu-mir-411,mmu-mir-299a,mmu-mir-380,mmu-mir-323,mmu-mir-758,mmu-mir-329,mmu-mir-494,mmu-mir-679,mmu-mir-1193,mmu-mir-666,mmu-mir-543,mmu-mir-495,mmu-mir-667,mmu-mir-376b,mmu-mir-376a,mmu-mir-381,mmu-mir-487b,mmu-mir-539…
chr12	jamboree	transcript	111513595	111517534	1	-	.	PremiRNAs=mmu-mir-1247;Transcript=AY077459;Promoter=p@chr12:111517142..111517166,-;Category=Intronic
chr12	jamboree	transcript	113368991	113369166	1	+	.	PremiRNAs=mmu-mir-203;Promoter=p1@Mir203;Category=Intergenic
chr13	jamboree	transcript	48631381	48641893	1	-	.	PremiRNAs=mmu-let-7a-1,mmu-let-7f-1,mmu-let-7d;Promoter=p@chr13:48641862..48641893,-;Category=Intergenic
chr14	jamboree	transcript	70843326	70843398	1	+	.	PremiRNAs=mmu-mir-320;Promoter=p1@Mir320;Category=Intergenic
chr15	jamboree	transcript	85484046	85537954	1	+	.	PremiRNAs=mmu-let-7c-2,mmu-let-7b;Transcript=ENSMUST00000230913.1;Promoter=p@chr15:85501690..85501709,+;Category=Intergenic
chr16	jamboree	transcript	13448035	13454019	1	+	.	PremiRNAs=mmu-mir-193b,mmu-mir-365-1;Promoter=p@chr16:13448034..13448060,+;Category=Intergenic
chr16	jamboree	transcript	93368498	93370061	1	+	.	PremiRNAs=mmu-mir-802;Promoter=p@chr16:93368498..93368512,+;Category=Intergenic
chr17	jamboree	transcript	17964288	17975953	1	+	.	PremiRNAs=mmu-mir-99b,mmu-let-7e,mmu-mir-125a;Transcript=ENSMUST00000228490.1;Promoter=p@chr17:17964098..17964127,+;Category=Intergenic
chr17	jamboree	transcript	34161664	34162016	1	+	.	PremiRNAs=mmu-mir-219c;Promoter=p@chr17:34161620..34161663,+;Category=Intergenic
chr17	jamboree	transcript	56381176	56382520	1	+	.	PremiRNAs=mmu-mir-7b;Promoter=p1@uc008dbj.1;Category=Intergenic
chr18	jamboree	transcript	10782907	10787697	1	-	.	PremiRNAs=mmu-mir-1a-2,mmu-mir-133a-1;Promoter=p@chr18:10787682..10787697,-;Category=Intergenic
chr18	jamboree	transcript	61805532	61825192	1	-	.	PremiRNAs=mmu-mir-143,mmu-mir-145a;Transcript=NR_045402;Promoter=p1@ENSMUST00000154522,p1@uc008fcj.1;Category=Intergenic
chr18	jamboree	transcript	65403941	65408580	1	+	.	PremiRNAs=mmu-mir-122;Promoter=p@chr18:65403941..65403959,+;Category=Intergenic
chrX	jamboree	transcript	18723420	18744370	1	-	.	PremiRNAs=mmu-mir-222,mmu-mir-221;Promoter=p1@ENSMUST00000150801,p1@uc009ssq.1;Category=Intergenic
chrX	jamboree	transcript	50094870	50097768	1	-	.	PremiRNAs=mmu-mir-106a,mmu-mir-18b,mmu-mir-20b,mmu-mir-19b-2,mmu-mir-92a-2,mmu-mir-363;Promoter=p1@Kis2;Category=Intronic
chrX	jamboree	transcript	50401174	50410377	1	-	.	PremiRNAs=mmu-mir-322,mmu-mir-503,mmu-mir-351,mmu-mir-542,mmu-mir-450a-2,mmu-mir-450a-1,mmu-mir-450b;Promoter=p1@C430049B03Rik;Category=Intergenic
chrX	jamboree	transcript	64029932	64129342	1	-	.	PremiRNAs=mmu-mir-465a,mmu-mir-465b-2,mmu-mir-465c-2,mmu-mir-465b-1,mmu-mir-465c-1,mmu-mir-470,mmu-mir-871,mmu-mir-881,mmu-mir-878,mmu-mir-741,mmu-mir-471,mmu-mir-743b,mmu-mir-743a;Promoter=p@chrX:64129336..64129342,-;Category=Intergenic
chrX	jamboree	transcript	102539621	102539708	1	-	.	PremiRNAs=mmu-mir-325,mmu-mir-384;Promoter=p1@5330434G04Rik;Category=Intergenic
