# Supplementary material for: Comparative transcriptomics of primary cells in vertebrates
Source: Genome Res. 2020 Jul;30(7):951–61. doi: 10.1101/gr.255679.119 (PMC7397866; doi:10.1101/gr.255679.119)
Supplement: Supplemental Material [file supp_gr.255679.119_Supplemental_code.zip › Supplemental_code/Analysis/parse_ncrnas.py]

import os
import sys
import pybedtools

assembly = sys.argv[1]

directory = "/osc-fs_home/mdehoon/Data/NCBI"
subdirectory = assembly
filename = "ncRNA.gff"

path = os.path.join(directory, subdirectory, filename)
print("Reading", path)
handle = open(path)
path = os.path.join(subdirectory, filename)
print("Writing", path)
output = open(path, 'w')
lines = pybedtools.BedTool(handle)
for line in lines:
    category, name = line.fields[2].split('|')
    if category in ('lncRNA', 'miRNA', 'ncRNA'):
        continue
    assert category in ('snRNA', 'snoRNA', 'sraRNA', 'srpRNA')
    output.write(str(line))
handle.close()
output.close()
