# Supplementary material for: Comparative transcriptomics of primary cells in vertebrates
Source: Genome Res. 2020 Jul;30(7):951–61. doi: 10.1101/gr.255679.119 (PMC7397866; doi:10.1101/gr.255679.119)
Supplement: Supplemental Material [file supp_gr.255679.119_Supplemental_code.zip › Supplemental_code/Analysis/prepare_signature.py]

import sys
from functools import cmp_to_key

organism, dataset = sys.argv[1:3]

def compare(locus1, locus2):
    chromosome1, strand1, start1, end1 = locus1
    chromosome2, strand2, start2, end2 = locus2
    if chromosome1!=chromosome2:
        for chromosome in ('chrY', 'chrX', 'chrLGE64', 'chrLGE22C19W28_E50C23', 'chrZ', 'chrW'):
            if chromosome1==chromosome:
                return +1
            if chromosome2==chromosome:
                return -1
        chromosome1 = int(chromosome1[3:])
        chromosome2 = int(chromosome2[3:])
        if chromosome1 < chromosome2:
            return -1
        if chromosome1 > chromosome2:
            return +1
        raise Exception("Should not get here")
    if strand1!=strand2:
        if strand1=='+':
            return -1
        if strand2=='+':
            return +1
        raise Exception("Should not get here")
    start1 = int(start1)
    start2 = int(start2)
    if start1 < start2:
        return -1
    if start1 > start2:
        return +1
    if end1 < end2:
        return -1
    if end1 > end2:
        return +1
    return 0

def overlap(locus1, locus2):
    chromosome1, strand1, start1, end1 = locus1
    chromosome2, strand2, start2, end2 = locus2
    if chromosome1!=chromosome2:
        for chromosome in ("chrY", "chrX", "chrZ", "chrW", "chrM"):
            if chromosome1==chromosome:
                return +1
            if chromosome2==chromosome:
                return -1
        chromosome1 = int(chromosome1[3:])
        chromosome2 = int(chromosome2[3:])
        if chromosome1 < chromosome2:
            return -1
        if chromosome1 > chromosome2:
            return +1
        raise Exception("Should not get here")
    if strand1!=strand2:
        if strand1=='+':
            return -1
        if strand2=='+':
            return +1
        raise Exception("Should not get here")
    start1 = int(start1)
    start2 = int(start2)
    if end1 <= start2:
        return -1
    if end2 <= start1:
        return +1
    return 0

def read_tags(organism, dataset):
    tags = []
    filename = "%s.%s.arf" % (organism, dataset)
    print("Reading", filename)
    handle = open(filename)
    for line in handle:
        words = line.split()
        key = words[0]
        sequence = words[4]
        assert sequence==words[9]
        n = len(sequence)
        assert int(words[2])==1
        assert int(words[1])==n
        assert int(words[3])==n
        assert int(words[6])==n
        assert int(words[11])==0
        assert words[12]=="m"*n
        chromosome = words[5]
        start = int(words[7])-1
        end = int(words[8])
        strand = words[10]
        assert strand in '+-'
        assert end-start==n
        tag = [chromosome, strand, start, end, key, sequence]
        tags.append(tag)
    handle.close()
    def tagcompare(tag1, tag2):
        if tag1==tag2:
            return 0
        chromosome1, strand1, start1, end1, key1, sequence1 = tag1
        chromosome2, strand2, start2, end2, key2, sequence2 = tag2
        locus1 = (chromosome1, strand1, start1, end1)
        locus2 = (chromosome2, strand2, start2, end2)
        result = compare(locus1, locus2)
        assert result!=0
        return result
    tags.sort(key=cmp_to_key(tagcompare))
    return tags

def make_line(tag, precursor_name, precursor_strand, precursor_start, precursor_end):
    chromosome, strand, start, end, key, sequence = tag
    if strand!=precursor_strand:
        return None
    sequence = sequence.lower()
    length = end-start
    assert len(sequence)==length
    if strand=='+':
        start = start - precursor_start
    elif strand=='-':
        start = precursor_end - end
    if start < 0:
        return
    end = start + length
    precursor_length = precursor_end - precursor_start
    if end > precursor_length:
        return
    cigar = 'm' * length
    line = "%s\t%d\t1\t%d\t%s\t%s\t%d\t%d\t%d\t%s\t+\t0\t%s\n" % (key,
                                                                   length,
                                                                   length,
                                                                   sequence,
                                                                   precursor_name,
                                                                   length,
                                                                   start+1,
                                                                   end,
                                                                   sequence,
                                                                   cigar)
    return line
     
tags = read_tags(organism, dataset)
ntags = len(tags)

first_index = 0
filename = "%s.%s.precursors.coords" % (organism, dataset)
print("Reading", filename)
handle = open(filename)
filename = "%s.%s.signature.arf" % (organism, dataset)
print("Writing", filename)
output = open(filename, 'w')
for i, line in enumerate(handle):
    words = line.split()
    word = words[0]
    assert word.startswith('>')
    name = word[1:]
    chromosome, counter = name.rsplit('_', 1)
    assert chromosome.startswith("chr")
    counter = int(counter)
    assert counter-1==i
    strand = words[1]
    start = int(words[2])-1
    end = int(words[3])
    precursor_locus = (chromosome, strand, start, end)
    index = first_index
    while index < ntags:
        tag = tags[index]   
        tag_locus = tag[:4]
        result = overlap(precursor_locus, tag_locus)
        if result < 0: # tag is beyond locus
            break
        elif result==0: # tag overlaps precursor
            line = make_line(tag, name, strand, start, end)
            if line is not None:
                output.write(line)
        elif result > 0:  # locus is beyond tag
            first_index += 1
        index += 1
handle.close()
output.close()
print("Finished")
