# Supplementary material for: Comparative transcriptomics of primary cells in vertebrates
Source: Genome Res. 2020 Jul;30(7):951–61. doi: 10.1101/gr.255679.119 (PMC7397866; doi:10.1101/gr.255679.119)
Supplement: Supplemental Material [file supp_gr.255679.119_Supplemental_code.zip › Supplemental_code/Analysis/rat.mirna.jamboree.gff]

# transcript: pri-microRNA transcript candidates beyond Entrez genes and Gencode v19
# score: 1: additional candidate; 0: additional candidate, but low confidence; -1: existing candidate to avoid
chr1	jamboree	transcript	141218060	141229442	1	+	.	PremiRNAs=rno-mir-9a-3;Promoter=chr1:141218059..141218073,+;Category=Intergenic
chr1	jamboree	transcript	165911718	165967069	1	-	.	PremiRNAs=rno-mir-3102;Transcript=ENSRNOT00000089359;Promoter=chr1:165966812..165966826,-;Category=Intergenic
chr1	gencode	transcript	166534643	166626147	-1	+	.	PremiRNAs=rno-mir-139;Transcript=NM_001143847;Category=Intronic
chr1	jamboree	transcript	212295630	212317322	1	-	.	PremiRNAs=rno-mir-202;Promoter=chr1:212317277..212317322,-;Category=Intergenic
chr1	jamboree	transcript	221633298	221635080	1	+	.	PremiRNAs=rno-mir-194-2,rno-mir-192;Promoter=chr1:221633297..221633312,+;Category=Intronic
chr1	jamboree	transcript	266088708	266089575	1	+	.	PremiRNAs=rno-mir-146b;Promoter=chr1:266088707..266088712,+;Category=Intergenic
chr3	jamboree	transcript	23120596	23151542	1	+	.	PremiRNAs=rno-mir-181a-2,rno-mir-181b-2;Promoter=chr3:23120596..23120600,+;Category=Intergenic
chr3	jamboree	transcript	175766306	175769800	1	+	.	PremiRNAs=rno-mir-1b;Promoter=chr3:175766305..175766312,+;Category=Intergenic
chr4	jamboree	transcript	56282852	56301797	1	+	.	PremiRNAs=rno-mir-129-1;Promoter=chr4:56282851..56282857,+;Category=Intergenic
chr4	jamboree	transcript	58343931	58367515	1	-	.	PremiRNAs=rno-mir-29b-1,rno-mir-29a;Promoter=chr4:58367513..58367515,-;Category=Intergenic
chr4	jamboree	transcript	157236346	157252100	1	-	.	PremiRNAs=rno-mir-200c,rno-mir-141;Promoter=chr4:157252089..157252100,-;Category=Intergenic
chr5	jamboree	transcript	107178149	107206620	1	+	.	PremiRNAs=rno-mir-31a;Promoter=chr5:107178148..107178162,+;Category=Intergenic
chr5	jamboree	transcript	120168437	120186598	1	-	.	PremiRNAs=rno-mir-101a;Promoter=chr5:120186551..120186598,-;Category=Intergenic
chr5	jamboree	transcript	167071720	167092592	1	+	.	PremiRNAs=rno-mir-34a;Promoter=chr5:167071719..167071733,+;Category=Intergenic
chr6	jamboree	transcript	132748025	132749063	1	+	.	PremiRNAs=rno-mir-345;Promoter=chr6:132748024..132748029,+;Category=Intergenic
chr6	jamboree	transcript	133658931	133898905	1	+	.	PremiRNAs=rno-mir-770,rno-mir-673,rno-mir-493,rno-mir-337,rno-mir-540,rno-mir-665,rno-mir-431,rno-mir-433,rno-mir-127,rno-mir-434-1,rno-mir-434-2,rno-mir-136,rno-mir-341,rno-mir-1188,rno-mir-370,rno-mir-379,rno-mir-411,rno-mir-299a,rno-mir-380,rno-mir-323,rno-mir-758,rno-mir-329,rno-mir-494,rno-mir-679,rno-mir-1193,rno-mir-666,rno-mir-543,rno-mir-495,rno-mir-667,rno-mir-376c,rno-mir-376b,rno-mir-…
chr6	jamboree	transcript	134623449	134626988	1	-	.	PremiRNAs=rno-mir-1247;Transcript=Dio3os;Promoter=chr6:134626987..134626988,-;Category=Intergenic
chr6	jamboree	transcript	136682319	136705057	1	+	.	PremiRNAs=rno-mir-203a;Promoter=chr6:136682318..136682344,+;Category=Intronic
chr7	jamboree	transcript	66802395	66802815	1	+	.	PremiRNAs=rno-let-7i;Promoter=chr7:66802394..66802422,+;Category=Intergenic
chr7	jamboree	transcript	109282661	109315909	1	-	.	PremiRNAs=rno-mir-30d,rno-mir-30b;Promoter=chr7:109315900..109315909,-;Category=Intergenic
chr7	jamboree	transcript	126567365	126590711	1	+	.	PremiRNAs=rno-let-7c-2,rno-let-7b;Promoter=chr7:126567365..126567375,+;Category=Intergenic
chr7	jamboree	transcript	144612447	144629110	1	+	.	PremiRNAs=rno-mir-615;Promoter=chr7:144612447..144612473,+;Category=Intronic
chr8	jamboree	transcript	55492023	55492982	1	-	.	PremiRNAs=rno-mir-34b,rno-mir-34c;Promoter=chr8:55492969..55492982,-;Category=Intronic
chr8	jamboree	transcript	56629595	56697287	1	-	.	PremiRNAs=rno-mir-6329;Promoter=chr8:56697275..56697287,-;Category=Intronic
chr8	jamboree	transcript	117353592	117354903	1	+	.	PremiRNAs=rno-mir-191a,rno-mir-425;Promoter=chr8:117353591..117353595,+;Category=Intergenic
chr8	jamboree	transcript	131628088	131731823	1	+	.	PremiRNAs=rno-mir-138-1;Promoter=chr8:131628087..131628090,+;Category=Intergenic
chr9	jamboree	transcript	29526548	29562459	1	+	.	PremiRNAs=rno-mir-30a,rno-mir-30c-2;Promoter=chr9:29526547..29526555,+;Category=Intergenic
chr10	jamboree	transcript	28962476	28973547	1	-	.	PremiRNAs=rno-mir-146a;Promoter=chr10:28973547..28973557,-;Category=Intergenic
chr10	jamboree	promoter	35537974	35538176	1	+	.	PremiRNAs=rno-mir-340-1,rno-mir-340-2;Promoter=chr10:35537973..35538176,+;PromoterPosition=35537997;Category=Intronic
chr10	jamboree	transcript	56837678	56845387	1	+	.	PremiRNAs=rno-mir-497,rno-mir-195;Promoter=chr10:56837677..56837698,+;Category=Intergenic
chr10	jamboree	transcript	62013904	62015347	1	+	.	PremiRNAs=rno-mir-212,rno-mir-132;Transcript=DQ223059;Promoter=chr10:62013901..62013905,+;Category=Intergenic
chr10	jamboree	transcript	62297495	62301638	1	+	.	PremiRNAs=rno-mir-6326,rno-mir-22;Transcript=FQ225953;Promoter=chr10:62297558..62297572,+;Category=Intergenic
chr10	jamboree	transcript	65290931	65291769	1	-	.	PremiRNAs=rno-mir-144,rno-mir-451;Transcript=FQ225534;Promoter=chr10:65291767..65291768,-;Category=Intergenic
chr10	jamboree	transcript	67065294	67065981	1	+	.	PremiRNAs=rno-mir-193a;Promoter=chr10:67065293..67065301,+;Category=Intergenic
chr10	jamboree	transcript	67065294	67079881	1	+	.	PremiRNAs=rno-mir-193,rno-mir-365;Promoter=chr10:67065293..67065301,+;Category=Intergenic
chr10	jamboree	transcript	75049726	75049736	1	+	.	PremiRNAs=rno-mir-142;Promoter=chr10:75049725..75049736,+;Category=Intergenic
chr10	jamboree	transcript	84147872	84166059	1	+	.	PremiRNAs=rno-mir-10a;Promoter=chr10:84147871..84147906,+;Category=Intronic
chr10	jamboree	promoter	109224456	109224458	-1	-	.	PremiRNAs=rno-mir-338;Promoter=chr10:109224455..109224458,-;PromoterPosition=109224457;Category=Intergenic
chr11	jamboree	transcript	16050325	16097433	1	+	.	PremiRNAs=rno-mir-99a,rno-let-7c-1,rno-mir-125b-2;Promoter=chr11:16050324..16050327,+;Category=Intergenic
chr11	jamboree	transcript	24165755	24176667	1	+	.	PremiRNAs=rno-mir-144;Promoter=chr11:24165754..24165759,+;Category=Intergenic
chr11	jamboree	transcript	33568784	33570351	1	+	.	PremiRNAs=rno-mir-802;Promoter=chr11:33568783..33568794,+;Category=Intergenic
chr11	jamboree	promoter	36414035	36414036	-1	-	.	PremiRNAs=rno-mir-6324;Promoter=chr11:36414034..36414036,-;PromoterPosition=36414035;Category=Intronic
chr11	jamboree	transcript	88122280	88129854	1	+	.	PremiRNAs=rno-mir-301b,rno-mir-130b;Promoter=chr11:88122279..88122311,+;Category=Intronic
chr13	jamboree	transcript	54885167	54953012	1	+	.	PremiRNAs=rno-mir-181a-1,rno-mir-181b-1;Promoter=chr13:54885166..54885185,+;Category=Intergenic
chr13	jamboree	transcript	80125333	80125596	1	+	.	PremiRNAs=rno-mir-199a;Promoter=chr13:80125332..80125342,+;Category=Intergenic
chr13	jamboree	transcript	103249590	103250658	1	+	.	PremiRNAs=rno-mir-194-1,rno-mir-215;Promoter=chr13:103249589..103249592,+;Category=Intergenic
chr13	jamboree	promoter	112235789	112235923	1	-	.	PremiRNAs=rno-mir-205;Promoter=chr13:112235788..112235923,-;PromoterPosition=112235887;Category=Intergenic
chr13	jamboree	transcript	112233283	112235923	1	-	.	PremiRNAs=rno-mir-205;Promoter=chr13:112235788..112235923,-;Category=Intergenic
chr13	jamboree	promoter	113771322	113771367	1	+	.	PremiRNAs=rno-mir-29b-3,rno-mir-29c-2;Promoter=chr13:113771321..113771367,+;PromoterPosition=113771357;Category=Intergenic
chr13	jamboree	transcript	113771322	113782672	1	+	.	PremiRNAs=rno-mir-29b-3,rno-mir-29c-2;Promoter=chr13:113771321..113771367,+;Category=Intergenic
chr15	jamboree	promoter	100178150	100178167	1	+	.	PremiRNAs=rno-mir-17-1,rno-mir-18a,rno-mir-19a,rno-mir-20a,rno-mir-92a-1;Promoter=chr15:100178149..100178167,+;PromoterPosition=100178156;Category=Intergenic
chr15	jamboree	transcript	100178150	100180663	1	+	.	PremiRNAs=rno-mir-17-1,rno-mir-18a,rno-mir-19a,rno-mir-20a,rno-mir-92a-1;Promoter=chr15:100178149..100178167,+;Category=Intergenic
chr17	jamboree	promoter	795685	795696	-1	+	.	PremiRNAs=rno-mir-23b,rno-mir-27b,rno-mir-24-1;Promoter=chr17:795684..795696,+;PromoterPosition=795690;Category=Intergenic
chr17	jamboree	transcript	16409401	16420077	1	+	.	PremiRNAs=rno-let-7a-1,rno-let-7f-1,rno-let-7d;Promoter=chr17:16409400..16409411,+;Category=Intergenic
chr18	jamboree	transcript	56626712	56728968	1	-	.	PremiRNAs=rno-mir-378a;Transcript=ENSRNOT00000023661;Promoter=chr18:56728958..56728973,-;Category=Intergenic
chr18	jamboree	transcript	56969907	56988951	1	-	.	PremiRNAs=rno-mir-143,rno-mir-145;Promoter=chr18:56988945..56988951,-;Category=Intergenic
chr19	jamboree	promoter	25295179	25295222	1	-	.	PremiRNAs=rno-mir-181c,rno-mir-181d;Promoter=chr19:25295178..25295222,-;PromoterPosition=25295184;Category=Intergenic
chr19	jamboree	transcript	25290051	25295222	1	-	.	PremiRNAs=rno-mir-181c,rno-mir-181d;Promoter=chr19:25295178..25295222,-;Category=Intergenic
chr19	jamboree	transcript	25311023	25318970	1	+	.	PremiRNAs=rno-mir-23a,rno-mir-27a,rno-mir-24-2;Promoter=chr19:25311022..25311028,+;Category=Intergenic
chrX	jamboree	transcript	3662338	3684588	1	+	.	PremiRNAs=rno-mir-222,rno-mir-221;Promoter=chrX:3662337..3662342,+;Category=Intergenic
chrX	jamboree	transcript	16048424	16121411	1	+	.	PremiRNAs=rno-mir-532,rno-mir-188,rno-mir-362,rno-mir-3560,rno-mir-501,rno-miR-3560,rno-mir-500;Promoter=chrX:16048423..16048430,+;Category=Intergenic
chrX	jamboree	transcript	65364409	65367921	1	+	.	PremiRNAs=rno-mir-223;Promoter=chrX:65364408..65364420,+;Category=Intergenic
chrX	jamboree	transcript	76301763	76344863	1	-	.	PremiRNAs=rno-mir-325,rno-mir-384;Promoter=chrX:76344861..76344863,-;Category=Intergenic
