# Supplementary material for: Comparative transcriptomics of primary cells in vertebrates
Source: Genome Res. 2020 Jul;30(7):951–61. doi: 10.1101/gr.255679.119 (PMC7397866; doi:10.1101/gr.255679.119)
Supplement: Supplemental Material [file supp_gr.255679.119_Supplemental_code.zip › Supplemental_code/Analysis/README.md]

# 1. Create a table of orthologous genes

First, check the CAGE libraries:
```
python check_cage_libraries.py human
python check_cage_libraries.py mouse
python check_cage_libraries.py rat
python check_cage_libraries.py dog
python check_cage_libraries.py chicken
```

Then, find 1-to-1 orthologous genes between human and mouse, rat, dog, or chicken:

```
python find_gene_orthologs.py human mouse
python find_gene_orthologs.py human rat
python find_gene_orthologs.py human dog
python find_gene_orthologs.py human chicken
```

This creates the files
```
orthologs.human.mouse.ensembl.release-85.txt
orthologs.human.rat.ensembl.release-85.txt
orthologs.human.dog.ensembl.release-85.txt
orthologs.human.chicken.ensembl.release-85.txt
```

with 16217 (human-mouse), 15486 (human-rat), 15861 (human-dog), and 11950 (human-chicken) orthologous gene pairs.

For comparison, find 1-to-1 orthologous genes using mouse as a reference:

```
python find_gene_orthologs.py mouse human
python find_gene_orthologs.py mouse rat
python find_gene_orthologs.py mouse dog
python find_gene_orthologs.py mouse chicken
```

This creates the files
```
orthologs.mouse.human.ensembl.release-85.txt
orthologs.mouse.rat.ensembl.release-85.txt
orthologs.mouse.dog.ensembl.release-85.txt
orthologs.mouse.chicken.ensembl.release-85.txt
```

with 16217 (mouse-human), 17523 (mouse-rat), 15615 (mouse-dog), and 11979 (mouse-chicken) orthologous gene pairs.

To find 1-to-1 orthologous genes between all five organisms, use
```
python find_gene_orthologs.py human mouse rat dog chicken
```
creating the file
```
orthologs.human.mouse.rat.dog.chicken.ensembl.release-85.txt
```
with 10237 orthologous gene pairs across all five organisms.

# 2. Create CAGE expression tables

Create an expression table for pairs of human and other organisms, including only the genes present in both:
```
python make_cage_expression_table_organism.py human mouse
python make_cage_expression_table_organism.py human rat
python make_cage_expression_table_organism.py human dog
python make_cage_expression_table_organism.py human chicken
```
generating files
* `cage.human.human_mouse.all.bed` & `cage.mouse.human_mouse.all.bed`
* `cage.human.human_rat.all.bed` & `cage.rat.human_rat.all.bed`
* `cage.human.human_dog.all.bed` & `cage.dog.human_dog.all.bed`
* `cage.human.human_chicken.all.bed` & `cage.chicken.human_chicken.all.bed`

with the position of all promoters associated with each gene;
* `cage.human.human_mouse.bed` & `cage.mouse.human_mouse.bed`
* `cage.human.human_rat.bed` & `cage.rat.human_rat.bed`
* `cage.human.human_dog.bed` & `cage.dog.human_dog.bed`
* `cage.human.human_chicken.bed` & `cage.chicken.human_chicken.bed`

with the position of the dominant promoter for each gene; and
* `cage.human.human_mouse.txt` & `cage.mouse.human_mouse.txt`
* `cage.human.human_rat.txt` & `cage.rat.human_rat.txt`
* `cage.human.human_dog.txt` & `cage.dog.human_dog.txt`
* `cage.human.human_chicken.txt` & `cage.chicken.human_chicken.txt`

with the expression table for each organism, as raw counts.
This script also finds the number of orthologous protein-coding genes for each pair:

|       |orthologous genes|orthologous protein-coding genes|orthologous protein-coding genes with a promoter|
|-------|:-:|:-:|:-:|
|mouse  |16,217|15,893|15,538|
|rat    |15,486|15,207|14,915|
|dog    |15,861|15,482|13,759|
|chicken|11,950|11,873| 8,696|
|all    |10,237|10,208| 6,561|

Create an expression table also for pairs of mouse and other organisms, including only the genes present in both:
```
python make_cage_expression_table_organism.py mouse human
python make_cage_expression_table_organism.py mouse rat
python make_cage_expression_table_organism.py mouse dog
python make_cage_expression_table_organism.py mouse chicken
```
generating files
* `cage.mouse.mouse_human.bed` & `cage.human.mouse_human.bed`
* `cage.mouse.mouse_rat.bed` & `cage.rat.mouse_rat.bed`
* `cage.mouse.mouse_dog.bed` & `cage.dog.mouse_dog.bed`
* `cage.mouse.mouse_chicken.bed` & `cage.chicken.mouse_chicken.bed`

with the position of the dominant promoter for each gene;
* `cage.mouse.mouse_human.txt` & `cage.human.mouse_human.txt`
* `cage.mouse.mouse_rat.txt` & `cage.rat.mouse_rat.txt`
* `cage.mouse.mouse_dog.txt` & `cage.dog.mouse_dog.txt`
* `cage.mouse.mouse_chicken.txt` & `cage.chicken.mouse_chicken.txt`

with the expression table for each organism, as raw counts.

This script also finds the number of orthologous protein-coding genes for each pair:
* mouse-human: 15893
* mouse-rat: 16642
* mouse-dog: 15317
* mouse-chicken: 11900

Create an expression table for all five organisms combined:
```
python -i make_cage_expression_table_organism.py human mouse rat dog chicken
```
revealing 10208 protein-coding genes with orthologs in all five organisms.

generating files
* `cage.human.human_mouse_rat_dog_chicken.all.bed`
* `cage.mouse.human_mouse_rat_dog_chicken.all.bed`
* `cage.rat.human_mouse_rat_dog_chicken.all.bed`
* `cage.dog.human_mouse_rat_dog_chicken.all.bed`
* `cage.chicken.human_mouse_rat_dog_chicken.all.bed`

with the position of all promoters for each gene;
* `cage.human.human_mouse_rat_dog_chicken.bed`
* `cage.mouse.human_mouse_rat_dog_chicken.bed`
* `cage.rat.human_mouse_rat_dog_chicken.bed`
* `cage.dog.human_mouse_rat_dog_chicken.bed`
* `cage.chicken.human_mouse_rat_dog_chicken.bed`

with the position of the dominant promoter for each gene;

* `cage.human.human_mouse_rat_dog_chicken.txt`
* `cage.mouse.human_mouse_rat_dog_chicken.txt`
* `cage.rat.human_mouse_rat_dog_chicken.txt`
* `cage.dog.human_mouse_rat_dog_chicken.txt`
* `cage.chicken.human_mouse_rat_dog_chicken.txt`
with the expression table for each organism, as raw counts.

Get an overview of FANTOM5 data used, with the number of biological replicates for each cell type for each organism in CAGE and sRNA sequencing:
```
python make_table_data_overview.py
```

# 3. Perform Principal Component Analysis

Perform PCA for all human and mouse samples:

```
python -i make_pca_plot.py human mouse
```
generating figure `figure_pca_human_mouse.png`:
![](figure_pca_human_mouse.png)

Perform PCA for human, mouse, rat, dog, and chicken:
```
python -i make_pca_plot.py human mouse rat dog chicken
```
generating figure `figure_pca_human_mouse_rat_dog_chicken.png`:
![](figure_pca_human_mouse_rat_dog_chicken.png)

# 4. Perform differential expression analysis

Use `liftOver` to map the dominant promoter across organisms:

```
liftOver cage.human.human_mouse.bed hg19ToMm9.over.chain.gz cage.human.human_mouse.liftOver.mouse.bed unMapped
liftOver cage.human.human_rat.bed hg19ToRn6.over.chain.gz cage.human.human_rat.liftOver.rat.bed unMapped
liftOver cage.human.human_dog.bed hg19ToCanFam3.over.chain.gz cage.human.human_dog.liftOver.dog.bed unMapped
liftOver cage.human.human_chicken.bed hg19ToGalGal5.over.chain.gz cage.human.human_chicken.liftOver.chicken.bed unMapped
```
where the chain files were obtained from UCSC.

Evaluate differential expression between human and mouse:
```
python -i make_gene_comparison.py human
```
generating `figure_differential_expression_gene.png` to show the number of differentially expressed genes according to DESeq2:

![](figure_differential_expression_gene.png)

Note that the number of genes is slightly lower for most cell types than what was shown in the manuscript version for the first submission to Genome Research. The reason is that now we are more careful and ignoring all genes that were flagged as an outlier by DESeq or removed by independent filtering by DESeq.

The CAGE expression levels (in human) and significance values are stored in supplementary tables in Excel file `TableS3.xlsx`.

The script will also perform gene ontology analysis to find the GO terms with most conserved absolute expression patterns in each cell type:

![](figure_deseq_go_heatmap.png)

The gene ontology results are stored in supplementary tables in Excel file `TableS3.xlsx`.

The script also makes the figure `figure_differential_expression_conservation.png` showing that evolutionary old genes have more conserved expression patterns compared to recent genes:
![](figure_differential_expression_conservation.png)

The figure `figure_correlations.png` generated by the same script shows the distribution of correlation between human and other organisms in expression across cell types, and examples for three genes:

![](figure_correlations.png)

The script will also generate supplementary tables with the differential expression and gene ontology results.

The script will also perform an analysis of the effect of promoter conservation on differential expression:

![](figure_promoter_orthologs.png)

![](figure_deseq_promoter.png)

![](figure_deseq_promoter_enrichment.png)

Perform the correlation analysis across cell types also for a consistent set of orthologous genes and cell types in the five organisms:
```
python -i make_gene_comparison_samegenes.py human
```
generating `figure_correlations_samegenes.png` in which the correlation values are now comparable between the five organisms:

![](figure_correlations_samegenes.png)


To establish if having 3 cell types (as for rat, dog, and chicken) to derive consistent conclusions about the correlation between gene orthologs, we perform the same analysis on all 455 subsets of 3 cell types selected from the 15 cell types available for mouse:

```
python -i  make_gene_comparison_mouse_subset.py
```
showing that we find a significant higher correlation for 450 out of 455 (98.9%) subsets:
![](figure_correlations_mouse_subset.png)


# 5. Analyze TFBS scores in ChIP-Seq regions for each TF

Create files with genomic regions where the sequence consists of N's:
```
twoBitInfo -nBed /osc-fs_home/scratch/mdehoon/Data/Genomes/hg19/hg19.2bit /osc-fs_home/scratch/mdehoon/Data/Genomes/hg19/hg19.Ns.bed
twoBitInfo -nBed /osc-fs_home/scratch/mdehoon/Data/Genomes/mm9/mm9.2bit /osc-fs_home/scratch/mdehoon/Data/Genomes/mm9/mm9.Ns.bed
twoBitInfo -nBed /osc-fs_home/scratch/mdehoon/Data/Genomes/rn6/rn6.2bit /osc-fs_home/scratch/mdehoon/Data/Genomes/rn6/rn6.Ns.bed
twoBitInfo -nBed /osc-fs_home/scratch/mdehoon/Data/Genomes/canFam3/canFam3.2bit /osc-fs_home/scratch/mdehoon/Data/Genomes/canFam3/canFam3.Ns.bed
twoBitInfo -nBed /osc-fs_home/scratch/mdehoon/Data/Genomes/galGal5/galGal5.2bit /osc-fs_home/scratch/mdehoon/Data/Genomes/galGal5/galGal5.Ns.bed
```

# 6. Prepare the motif activity calculations for promoters

Convert the raw counts to tag-per-million:
```
python convert_counts_to_tpm.py human_mouse human
python convert_counts_to_tpm.py human_mouse mouse
python convert_counts_to_tpm.py human_rat human
python convert_counts_to_tpm.py human_rat rat
python convert_counts_to_tpm.py human_dog human
python convert_counts_to_tpm.py human_dog dog
python convert_counts_to_tpm.py human_chicken human
python convert_counts_to_tpm.py human_chicken chicken
```
reading the files
 * `cage.human.human_mouse.txt`
 * `cage.mouse.human_mouse.txt`
 * `cage.human.human_rat.txt`
 * `cage.rat.human_rat.txt`
 * `cage.human.human_dog.txt`
 * `cage.dog.human_dog.txt`
 * `cage.human.human_chicken.txt`
 * `cage.chicken.human_chicken.txt`

and writing the files
 * `cage.human.human_mouse.tpm.txt`
 * `cage.mouse.human_mouse.tpm.txt`
 * `cage.human.human_rat.tpm.txt`
 * `cage.rat.human_rat.tpm.txt`
 * `cage.human.human_dog.tpm.txt`
 * `cage.dog.human_dog.tpm.txt`
 * `cage.human.human_chicken.tpm.txt`
 * `cage.chicken.human_chicken.tpm.txt`

Find the TFBS binding profile:
```
python make_profile.py --tfbs=/osc-fs_home/mdehoon/Data/TFBS/hg19.sites.bed.bz2 -o cage.human.human_mouse.profile.txt --input=cage.human.human_mouse.bed
python make_profile.py --tfbs=/osc-fs_home/mdehoon/Data/TFBS/mm9.sites.bed.bz2 -o cage.mouse.human_mouse.profile.txt --input=cage.mouse.human_mouse.bed
python make_profile.py --tfbs=/osc-fs_home/mdehoon/Data/TFBS/hg19.sites.bed.bz2 -o cage.human.human_rat.profile.txt --input=cage.human.human_rat.bed
python make_profile.py --tfbs=/osc-fs_home/mdehoon/Data/TFBS/rn6.sites.bed.bz2 -o cage.rat.human_rat.profile.txt --input=cage.rat.human_rat.bed
python make_profile.py --tfbs=/osc-fs_home/mdehoon/Data/TFBS/hg19.sites.bed.bz2 -o cage.human.human_dog.profile.txt --input=cage.human.human_dog.bed
python make_profile.py --tfbs=/osc-fs_home/mdehoon/Data/TFBS/canFam3.sites.bed.bz2 -o cage.dog.human_dog.profile.txt --input=cage.dog.human_dog.bed
python make_profile.py --tfbs=/osc-fs_home/mdehoon/Data/TFBS/hg19.sites.bed.bz2 -o cage.human.human_chicken.profile.txt --input=cage.human.human_chicken.bed
python make_profile.py --tfbs=/osc-fs_home/mdehoon/Data/TFBS/galGal5.sites.bed.bz2 -o cage.chicken.human_chicken.profile.txt --input=cage.chicken.human_chicken.bed
```

```
python associate_tfbs.py -t /osc-fs_home/mdehoon/Data/TFBS/hg19.sites.bed.bz2 -o cage.human.human_mouse.tfbs.txt -p cage.human.human_mouse.profile.txt --input=cage.human.human_mouse.bed
python associate_tfbs.py -t /osc-fs_home/mdehoon/Data/TFBS/mm9.sites.bed.bz2 -o cage.mouse.human_mouse.tfbs.txt -p cage.mouse.human_mouse.profile.txt --input=cage.mouse.human_mouse.bed
python associate_tfbs.py -t /osc-fs_home/mdehoon/Data/TFBS/hg19.sites.bed.bz2 -o cage.human.human_rat.tfbs.txt -p cage.human.human_rat.profile.txt --input=cage.human.human_rat.bed
python associate_tfbs.py -t /osc-fs_home/mdehoon/Data/TFBS/rn6.sites.bed.bz2 -o cage.rat.human_rat.tfbs.txt -p cage.rat.human_rat.profile.txt --input=cage.rat.human_rat.bed
python associate_tfbs.py -t /osc-fs_home/mdehoon/Data/TFBS/hg19.sites.bed.bz2 -o cage.human.human_dog.tfbs.txt -p cage.human.human_dog.profile.txt --input=cage.human.human_dog.bed
python associate_tfbs.py -t /osc-fs_home/mdehoon/Data/TFBS/canFam3.sites.bed.bz2 -o cage.dog.human_dog.tfbs.txt -p cage.dog.human_dog.profile.txt --input=cage.dog.human_dog.bed
python associate_tfbs.py -t /osc-fs_home/mdehoon/Data/TFBS/hg19.sites.bed.bz2 -o cage.human.human_chicken.tfbs.txt -p cage.human.human_chicken.profile.txt --input=cage.human.human_chicken.bed
python associate_tfbs.py -t /osc-fs_home/mdehoon/Data/TFBS/galGal5.sites.bed.bz2 -o cage.chicken.human_chicken.tfbs.txt -p cage.chicken.human_chicken.profile.txt --input=cage.chicken.human_chicken.bed
```

# 7. Prepare the motif activity calculations for enhancers in human and mouse

For human and mouse, use the published FANTOM5 enhancer sets. Create a symmetric profile between -500 and +500 bp with respect to the center of the enhancer:

```
python make_profile.py --tfbs=/osc-fs_home/mdehoon/Data/TFBS/hg19.sites.bed.bz2 -o cage.human.enhancers.profile.txt --input=/osc-fs_home/mdehoon/Data/Fantom5/Enhancers/human_permissive_enhancers_phase_1_and_2.bed.gz --upstream=500 --downstream=500 --symmetric
python make_profile.py --tfbs=/osc-fs_home/mdehoon/Data/TFBS/mm9.sites.bed.bz2 -o cage.mouse.enhancers.profile.txt --input=/osc-fs_home/mdehoon/Data/Fantom5/Enhancers/mouse_permissive_enhancers_phase_1_and_2.bed.gz --upstream=500 --downstream=500 --symmetric
```

Then associate TFBSs with enhancers as usual. The -500..+500 bp region is read from the profile file.
```
python associate_tfbs.py -t /osc-fs_home/mdehoon/Data/TFBS/hg19.sites.bed.bz2 -o cage.human.enhancers.tfbs.txt -p cage.human.enhancers.profile.txt --input=/osc-fs_home/mdehoon/Data/Fantom5/Enhancers/human_permissive_enhancers_phase_1_and_2.bed.gz
python associate_tfbs.py -t /osc-fs_home/mdehoon/Data/TFBS/mm9.sites.bed.bz2 -o cage.mouse.enhancers.tfbs.txt -p cage.mouse.enhancers.profile.txt --input=/osc-fs_home/mdehoon/Data/Fantom5/Enhancers/mouse_permissive_enhancers_phase_1_and_2.bed.gz
```

# 8. Prepare the motif activity calculations for enhancers in rat, dog, chicken

First, identify enhancers in rat, dog, and chicken:
```
cd RobinAndersson/enhancers
```
Create a mask to avoid identifying enhancers in regions near promoters and exons:
```
python make_mask.py rat
python make_mask.py dog
python make_mask.py chicken
```

Create a file with the list of paths for each organism:
```
ls -d /analysisdata/mirrors/F5_file_current/UPDATE_030_release_candidate_in_working_area/f5pipeline/rat.*.*hCAGE/*.ctss.bed.gz > rat/pathlist
ls -d /analysisdata/mirrors/F5_file_current/UPDATE_030_release_candidate_in_working_area/f5pipeline/dog.*.*hCAGE/*.ctss.bed.gz > dog/pathlist
ls -d /analysisdata/mirrors/F5_file_current/UPDATE_030_release_candidate_in_working_area/f5pipeline/chicken.*.*hCAGE/*.ctss.bed.gz > chicken/pathlist
```

Run the `bidir_enhancers` script provided by Robin Andersson (andersson.robin@gmail.com; see https://github.com/anderssonrobin/enhancers) to predict enhancers:
```
scripts/bidir_enhancers -f rat/pathlist -m rat/rn6_neg_filter_500_merged.bed -o rat
scripts/bidir_enhancers -f dog/pathlist -m dog/canFam3_neg_filter_500_merged.bed -o dog
scripts/bidir_enhancers -f chicken/pathlist -m chicken/galGal5_neg_filter_500_merged.bed -o chicken
```

Create Supplementary Table S6 with the genomic locations of the enhancers in rat, dog, and chicken:

```
python make_enhancer_supplementary_table.py
```
create `TableS6.xlsx`.

Then prepare the motif activity calculations. First create a symmetric profile between -500 bp and +500 bp with respect to the center of the enhancer:
```
python make_profile.py --tfbs=/osc-fs_home/mdehoon/Data/TFBS/rn6.sites.bed.bz2 -o cage.rat.enhancers.profile.txt --input=RobinAndersson/enhancers/rat/enhancers.bed --upstream=500 --downstream=500 --symmetric
python make_profile.py --tfbs=/osc-fs_home/mdehoon/Data/TFBS/canFam3.sites.bed.bz2 -o cage.dog.enhancers.profile.txt --input=RobinAndersson/enhancers/dog/enhancers.bed --upstream=500 --downstream=500 --symmetric
python make_profile.py --tfbs=/osc-fs_home/mdehoon/Data/TFBS/galGal5.sites.bed.bz2 -o cage.chicken.enhancers.profile.txt --input=RobinAndersson/enhancers/chicken/enhancers.bed --upstream=500 --downstream=500 --symmetric
```

Associate TFBSs with enhancers as usual. The -500..+500 bp region is read from the profile file.

```
python associate_tfbs.py -t /osc-fs_home/mdehoon/Data/TFBS/rn6.sites.bed.bz2 -o cage.rat.enhancers.tfbs.txt -p cage.rat.enhancers.profile.txt --input=RobinAndersson/enhancers/rat/enhancers.bed
python associate_tfbs.py -t /osc-fs_home/mdehoon/Data/TFBS/canFam3.sites.bed.bz2 -o cage.dog.enhancers.tfbs.txt -p cage.dog.enhancers.profile.txt --input=RobinAndersson/enhancers/dog/enhancers.bed
python associate_tfbs.py -t /osc-fs_home/mdehoon/Data/TFBS/galGal5.sites.bed.bz2 -o cage.chicken.enhancers.tfbs.txt -p cage.chicken.enhancers.profile.txt --input=RobinAndersson/enhancers/chicken/enhancers.bed
```

# 9. Perform motif activity analysis

Select motifs with sufficient TFBSs in each pair of organisms:
```
python select_motifs.py --input=cage.human.human_mouse.tfbs.txt,cage.mouse.human_mouse.tfbs.txt,cage.human.enhancers.tfbs.txt,cage.mouse.enhancers.tfbs.txt --output=cage.human.human_mouse.tfbs.selected.txt,cage.mouse.human_mouse.tfbs.selected.txt,cage.human.human_mouse.enhancers.tfbs.selected.txt,cage.mouse.human_mouse.enhancers.tfbs.selected.txt --number=50
python select_motifs.py --input=cage.human.human_rat.tfbs.txt,cage.rat.human_rat.tfbs.txt,cage.human.enhancers.tfbs.txt,cage.rat.enhancers.tfbs.txt --output=cage.human.human_rat.tfbs.selected.txt,cage.rat.human_rat.tfbs.selected.txt,cage.human.human_rat.enhancers.tfbs.selected.txt,cage.rat.human_rat.enhancers.tfbs.selected.txt --number=50
python select_motifs.py --input=cage.human.human_dog.tfbs.txt,cage.dog.human_dog.tfbs.txt,cage.human.enhancers.tfbs.txt,cage.dog.enhancers.tfbs.txt --output=cage.human.human_dog.tfbs.selected.txt,cage.dog.human_dog.tfbs.selected.txt,cage.human.human_dog.enhancers.tfbs.selected.txt,cage.dog.human_dog.enhancers.tfbs.selected.txt --number=50
python select_motifs.py --input=cage.human.human_chicken.tfbs.txt,cage.chicken.human_chicken.tfbs.txt,cage.human.enhancers.tfbs.txt,cage.chicken.enhancers.tfbs.txt --output=cage.human.human_chicken.tfbs.selected.txt,cage.chicken.human_chicken.tfbs.selected.txt,cage.human.human_chicken.enhancers.tfbs.selected.txt,cage.chicken.human_chicken.enhancers.tfbs.selected.txt --number=50
```

For enhancers, make an expression table including only the samples for cell types in common:

```
python make_cage_expression_table_enhancers_organism.py human_mouse
python make_cage_expression_table_enhancers_organism.py human_rat
python make_cage_expression_table_enhancers_organism.py human_dog
python make_cage_expression_table_enhancers_organism.py human_chicken
```

writing the expression tables
 * `cage.human.human_mouse.enhancers.tpm.txt`;
 * `cage.mouse.human_mouse.enhancers.tpm.txt`;
 * `cage.rat.human_rat.enhancers.tpm.txt`;
 * `cage.human.human_rat.enhancers.tpm.txt`;
 * `cage.dog.human_dog.enhancers.tpm.txt`;
 * `cage.human.human_dog.enhancers.tpm.txt`;
 * `cage.chicken.human_chicken.enhancers.tpm.txt`;
 * `cage.human.human_chicken.enhancers.tpm.txt`.

Then calculate the motif activities for each organism separately for promoters:

```
python calculate_motif_activity.py -t cage.human.human_mouse.tfbs.selected.txt -o cage.human.human_mouse.promoters.activities.txt -n 0 --input=cage.human.human_mouse.tpm.txt
python calculate_motif_activity.py -t cage.mouse.human_mouse.tfbs.selected.txt -o cage.mouse.human_mouse.promoters.activities.txt -n 0 --input=cage.mouse.human_mouse.tpm.txt
python calculate_motif_activity.py -t cage.human.human_rat.tfbs.selected.txt -o cage.human.human_rat.promoters.activities.txt -n 0 --input=cage.human.human_rat.tpm.txt
python calculate_motif_activity.py -t cage.rat.human_rat.tfbs.selected.txt -o cage.rat.human_rat.promoters.activities.txt -n 0 --input=cage.rat.human_rat.tpm.txt
python calculate_motif_activity.py -t cage.human.human_dog.tfbs.selected.txt -o cage.human.human_dog.promoters.activities.txt -n 0 --input=cage.human.human_dog.tpm.txt
python calculate_motif_activity.py -t cage.dog.human_dog.tfbs.selected.txt -o cage.dog.human_dog.promoters.activities.txt -n 0 --input=cage.dog.human_dog.tpm.txt
python calculate_motif_activity.py -t cage.human.human_chicken.tfbs.selected.txt -o cage.human.human_chicken.promoters.activities.txt -n 0 --input=cage.human.human_chicken.tpm.txt
python calculate_motif_activity.py -t cage.chicken.human_chicken.tfbs.selected.txt -o cage.chicken.human_chicken.promoters.activities.txt -n 0 --input=cage.chicken.human_chicken.tpm.txt
```
and for enhancers:
```
python calculate_motif_activity.py -t cage.human.human_mouse.enhancers.tfbs.selected.txt -o cage.human.human_mouse.enhancers.activities.txt -n 0 --input=cage.human.human_mouse.enhancers.tpm.txt
python calculate_motif_activity.py -t cage.mouse.human_mouse.enhancers.tfbs.selected.txt -o cage.mouse.human_mouse.enhancers.activities.txt -n 0 --input=cage.mouse.human_mouse.enhancers.tpm.txt
python calculate_motif_activity.py -t cage.human.human_rat.enhancers.tfbs.selected.txt -o cage.human.human_rat.enhancers.activities.txt -n 0 --input=cage.human.human_rat.enhancers.tpm.txt
python calculate_motif_activity.py -t cage.rat.human_rat.enhancers.tfbs.selected.txt -o cage.rat.human_rat.enhancers.activities.txt -n 0 --input=cage.rat.human_rat.enhancers.tpm.txt
python calculate_motif_activity.py -t cage.human.human_dog.enhancers.tfbs.selected.txt -o cage.human.human_dog.enhancers.activities.txt -n 0 --input=cage.human.human_dog.enhancers.tpm.txt
python calculate_motif_activity.py -t cage.dog.human_dog.enhancers.tfbs.selected.txt -o cage.dog.human_dog.enhancers.activities.txt -n 0 --input=cage.dog.human_dog.enhancers.tpm.txt
python calculate_motif_activity.py -t cage.human.human_chicken.enhancers.tfbs.selected.txt -o cage.human.human_chicken.enhancers.activities.txt -n 0 --input=cage.human.human_chicken.enhancers.tpm.txt
python calculate_motif_activity.py -t cage.chicken.human_chicken.enhancers.tfbs.selected.txt -o cage.chicken.human_chicken.enhancers.activities.txt -n 0 --input=cage.chicken.human_chicken.enhancers.tpm.txt
```

For each cell type, compare the promoter motif activities between human and mouse/rat/dog/chicken:
```
python -i make_figure_motif_activity.py
```

This creates the figures `figure_examples_motif_activity.png`:

![](figure_examples_motif_activity.png)

showing motif activity comparisons between human and mouse for one ubiquitous, one hematopoietic lineage specific, one testis specific, and one adipocyte specific motifs, and the figure `figure_motif_activity_comparative.png`:

![](figure_motif_activity_comparative.png)

showing the correlation in motif activities for each motif across matching cell types in human compared to other organisms.

Test whether the CAGE expression profiles between two orthologous genes are more conserved if in the promoter regions of the two genes we tend to find binding sites for the same transcription factors:

```
python -i analyze_tfbs_expression_conservation.py
```

![](figure_tfbs_expression_conservation.png)


# 10. Check for short RNA libraries with broken BAM files

The script `check_bam_files.py` checks if any of the .BAM files with the short RNA data have duplicate lines.

```
python check_bam_files.py /analysisdata/mirrors/F5_file_current/UPDATE_029/f5pipeline/human.fractionation.sRNA
python check_bam_files.py /analysisdata/mirrors/F5_file_current/UPDATE_029/f5pipeline/human.primary_cell.sRNA
python check_bam_files.py /analysisdata/mirrors/F5_file_current/UPDATE_029/f5pipeline/human.stem_cell.sRNA
python check_bam_files.py /analysisdata/mirrors/F5_file_current/UPDATE_029/f5pipeline/human.timecourse.sRNA
python check_bam_files.py /analysisdata/mirrors/F5_file_current/UPDATE_029/f5pipeline/human.tissue.sRNA
python check_bam_files.py /analysisdata/mirrors/F5_file_current/UPDATE_029/f5pipeline/mouse.primary_cell.sRNA
python check_bam_files.py /analysisdata/mirrors/F5_file_current/UPDATE_029/f5pipeline/mouse.qualitycontrol.sRNA
python check_bam_files.py /analysisdata/mirrors/F5_file_current/UPDATE_029/f5pipeline/mouse.stem_cell.sRNA
python check_bam_files.py /analysisdata/mirrors/F5_file_current/UPDATE_029/f5pipeline/mouse.timecourse.sRNA
python check_bam_files.py /analysisdata/mirrors/F5_file_current/UPDATE_030_release_candidate_in_working_area/f5pipeline/rat.primary_cell.sRNA
python check_bam_files.py /analysisdata/mirrors/F5_file_current/UPDATE_030_release_candidate_in_working_area/f5pipeline/rat.tissue.sRNA
python check_bam_files.py /analysisdata/mirrors/F5_file_current/UPDATE_030_release_candidate_in_working_area/f5pipeline/dog.primary_cell.sRNA
python check_bam_files.py /analysisdata/mirrors/F5_file_current/UPDATE_030_release_candidate_in_working_area/f5pipeline/dog.tissue.sRNA
python check_bam_files.py /analysisdata/mirrors/F5_file_current/UPDATE_030_release_candidate_in_working_area/f5pipeline/chicken.primary_cell.sRNA
python check_bam_files.py /analysisdata/mirrors/F5_file_current/UPDATE_030_release_candidate_in_working_area/f5pipeline/chicken.tissue.sRNA
```

This script confirms that none of the bam files in UPDATE_029 / UPDATE_030_release_candidate_in_working_area are broken.

The script also counts the number of reads in each bam file:

- human, fractionation: 3841155 reads in 7 libraries
- human, primary_cell: 466922719 reads in 286 libraries
- human, stem_cell: 496945146 reads in 36 libraries
- human, timecourse: 531635664 reads in 87 libraries
- human, tissue: 20277226 reads in 6 libraries
- mouse, primary_cell: 2720798 reads in 1 library
- mouse, qualitycontrol: 31814641 reads in 14 libraries
- mouse, stem_cell: 489255244 reads in 36 libraries
- mouse, timecourse: 156188350 reads in 27 libraries
- rat, primary_cell: 3516194 reads in 3 libraries
- rat, tissue: 7285515 reads in 3 libraries
- dog, primary_cell: 4064158 reads in 3 libraries
- dog, tissue: 14526914 reads in 3 libraries
- chicken, primary_cell: 5036271 reads in 3 libraries
- chicken, tissue: 3211522 reads in 2 libraries

# 11. Compress all BAM files

Use the scripts `make_scripts1.py` and `compress.py`:

```
python make_scripts1.py rat primary_cell
bash -x script.sh
python make_scripts1.py rat tissue
bash -x script.sh
python make_scripts1.py dog primary_cell
bash -x script.sh
python make_scripts1.py dog tissue
bash -x script.sh
python make_scripts1.py chicken primary_cell
bash -x script.sh
python make_scripts1.py chicken tissue
bash -x script.sh
```

This runs
```
python compress.py /analysisdata/mirrors/F5_file_current/UPDATE_030_release_candidate_in_working_area/f5pipeline/<organism>.<category>.sRNA/<filename>.bam
```
on each BAM file.

# 12. Prepare the NCBI annotations

The `rnas.py` script in

```
/osc-fs_home/mdehoon/Data/NCBI/rn6
/osc-fs_home/mdehoon/Data/NCBI/canFam3
/osc-fs_home/mdehoon/Data/NCBI/galGal5
```
finds all genes annotated as ncRNA, snoRNA, snRNA, miscRNA, and miRNA in the NCBI Entrez Gene database (downloaded on November 13, 2017):

- `Rattus_norvegicus.ags.gz` for rat;
- `Canis_familiaris.ags.gz` for dog;
- `Gallus_gallus.ags.gz` for chicken.


These scripts were uploaded to this repository as `rnas_rn6.py`, `rnas_canFam3.py`, and `rnas_galGal5.py`, respectively.

The annotations are stored under `/osc-fs_home/mdehoon/Data/NCBI/<assembly>/ncRNA.gff`.

The script `parse_ncrnas.py` in directory `/osc-fs_home/mdehoon/LSA/ShortRNAPipeline/Annotation/` parses this file, removes the ncRNA, lncRNA, and miRNA annotations, and keeps only the following annotations:
* snRNA
* sraRNA (small ILF3/NF90-associated RNA; NCBI gene type snRNA)
* srpRNA (7SL signal recognition particle RNA; NCBI gene type snRNA)
* snoRNA

This script was also uploaded to this repository.
Note that ncRNA was also removed, as these were actually long non-coding RNAs, not Ro-associated Y RNAs as in case of human and mouse.

```
python parse_ncrnas.py rn6
python parse_ncrnas.py canFam3
python parse_ncrnas.py galGal5
```

The annotations for dog and chicken were empty, as they only included ncRNA (so long non-coding RNAs).
For rat, the only remaining annotation was for a snoRNA.

These annotations are stored under `/osc-fs_home/mdehoon/LSA/ShortRNAPipeline/Annotation/<assembly>/ncRNA.gff` (the file is empty for dog and chicken).

# 13. Lift over the miRBase annotations

Lift over the miRBase annotations for rat miRNAs from rn5 to rn6:

```
liftOver -gff rno.gff3 /osc-fs_home/mdehoon/Data/UCSC/rn5ToRn6.over.chain.gz rno.rn6.gff3 unmapped
```

Remove the line
```
chr17   .       miRNA   71800553        71800574        .       -       .       ID=MIMAT0017824;Alias=MIMAT0017824;Name=rno-miR-466d;Derives_from=MI0015419
```
as the precursor of this miRNA could not be lifted over.

Lift over the miRBase annotations for chicken miRNAs from galGal4 to galGal5:
```
liftOver -gff gga.gff3 /osc-fs_home/mdehoon/Data/UCSC/galGal4ToGalGal5.over.chain.gz gga.galGal5.gff3 unmapped
```

Then run `script.py` in `/osc-fs_home/mdehoon/Data/miRBase/Release21` on each genome assembly:

```
python script.py rn6
python script.py canFam3
python script.py galGal5
```
and copy the resulting `miRNA.gff` to `/osc-fs_home/mdehoon/LSA/ShortRNAPipeline/Annotation/<assembly>`.
The script `script.py` was uploaded to this repository as `script_mirbase.py`.

# 14. Run the annotation script:
```
python make_scripts2.py rat.primary_cell.sRNA
bash -x script.sh
python make_scripts2.py rat.tissue.sRNA
bash -x script.sh
python make_scripts2.py dog.primary_cell.sRNA
bash -x script.sh
python make_scripts2.py dog.tissue.sRNA
bash -x script.sh
python make_scripts2.py chicken.primary_cell.sRNA
bash -x script.sh
python make_scripts2.py chicken.tissue.sRNA
bash -x script.sh
```

This runs
```
python annotate.py -i <organism>.<category>.sRNA/<bamfile>.bam -o <bamfile>.bam -a /osc-fs_home/mdehoon/LSA/ShortRNAPipeline/Annotation/
```

# 15. Filter against known RNAs:

```
python make_scripts3.py rat.primary_cell.sRNA
bash -x script.sh 
python make_scripts3.py rat.tissue.sRNA
bash -x script.sh 
python make_scripts3.py dog.primary_cell.sRNA
bash -x script.sh 
python make_scripts3.py dog.tissue.sRNA
bash -x script.sh 
python make_scripts3.py chicken.primary_cell.sRNA
bash -x script.sh 
python make_scripts3.py chicken.tissue.sRNA
bash -x script.sh 
```

This runs
```
python filter_known_rnas.py <organism>.<category>.sRNA/<bamfile>.bam /osc-fs_home/mdehoon/LSA/ShortRNAPipeline/Annotation/<assembly>/tRNA.fa /osc-fs_home/mdehoon/LSA/ShortRNAPipeline/Annotation/<assembly>/rRNA.fa
```

# 16. Run the cross-mapping correction

```
python make_scripts4.py rat.primary_cell.sRNA
bash -x script.sh 
python make_scripts4.py rat.tissue.sRNA
bash -x script.sh 
python make_scripts4.py dog.primary_cell.sRNA
bash -x script.sh 
python make_scripts4.py dog.tissue.sRNA
bash -x script.sh 
python make_scripts4.py chicken.primary_cell.sRNA
bash -x script.sh 
python make_scripts4.py chicken.tissue.sRNA
bash -x script.sh 
```

This runs

```
python cmc.py -i <organism>.<category>.sRNA/<bamfile>.bam -o <bamfile>.bam -n 10 -s
```
on each of the .bam files.

# 17. Store the results

Copy all results to `/osc-fs_home/mdehoon/Data/Fantom5/sRNA/UPDATE_030`.

# 18. Create ctss files for all FANTOM5 CAGE data

Use the script `make_scripts6.py`:
```
python make_scripts6.py rat
bash -x script.sh
python make_scripts6.py dog
bash -x script.sh
python make_scripts6.py chicken
bash -x script.sh
```
This runs the following command on each .bam file:
```
python level1.py -q 20 -F 516 /analysisdata/mirrors/F5_file_current/UPDATE_030_release_candidate_in_working_area/f5pipeline/<subdirectory>/<bamfile>.bam | python convert_osc_ctss.py | bedtools sort -i stdin | gzip - > <subdirectory>/<filename>.ctss.bed.gz
```
One ctss file is produced for each RNA sample (technical replicates are combined into one ctss file).

# 19. Check the ctss files

Use the script `check_fantom_ctss_files.py`:
```
python check_fantom_ctss_files.py rat
python check_fantom_ctss_files.py dog
python check_fantom_ctss_files.py chicken
```
All files should be confirmed, and can then be removed. None of the files need to be saved under `/osc-fs_home/mdehoon/Data/Fantom5/CAGE/ctss/`.

# 20. Create Table S1 with library descriptions

Use the script `check_srna_library_matching_cage.py` to create Table S1 with the descriptions of the CAGE and sRNA libraries:

```
python check_srna_library_matching_cage.py
```

generating the Excel file `TableS1.xlsx`. Move this table to `/osc-fs_home/mdehoon/Data/Fantom5/Zoo/Manuscript/`.

# 21. Check if the genome assemblies in Table S3 are consistent

Use the script `check_assemblies.py`:

```
python check_assemblies.py rat
python check_assemblies.py dog
python check_assemblies.py chicken
```

# 22. Novel microRNA prediction

Use the script `bams2bed.py`:

```
python bams2bed.py rat fantom /osc-fs_home/mdehoon/Data/Fantom5/sRNA/UPDATE_030/rat.primary_cell.sRNA/*.bam /osc-fs_home/mdehoon/Data/Fantom5/sRNA/UPDATE_030/rat.tissue.sRNA/*.bam
python bams2bed.py dog fantom /osc-fs_home/mdehoon/Data/Fantom5/sRNA/UPDATE_030/dog.primary_cell.sRNA/*.bam /osc-fs_home/mdehoon/Data/Fantom5/sRNA/UPDATE_030/dog.tissue.sRNA/*.bam
python bams2bed.py chicken fantom /osc-fs_home/mdehoon/Data/Fantom5/sRNA/UPDATE_030/chicken.primary_cell.sRNA/*.bam /osc-fs_home/mdehoon/Data/Fantom5/sRNA/UPDATE_030/chicken.tissue.sRNA/*.bam
```

Move the `*.fantom.tags.bed` files to ` /osc-fs_home/mdehoon/Data/Fantom5/sRNA/UPDATE_030/`.


Create `.arf` files for miRDeep2:
```
python bed2arf.py rat fantom
python bed2arf.py dog fantom
python bed2arf.py chicken fantom
```

Run the `excise_precursors_iterative_final.pl` script from miRDeep on these files:
```
perl excise_precursors_iterative_final.pl /analysisdata/genomes/rn6_male.fa rat.fantom.arf rat.fantom.precursors.fa rat.fantom.precursors.coords -1
perl excise_precursors_iterative_final.pl /analysisdata/genomes/canFam3_male.fa dog.fantom.arf dog.fantom.precursors.fa dog.fantom.precursors.coords -1
perl excise_precursors_iterative_final.pl /analysisdata/genomes/galGal5_female.fa chicken.fantom.arf chicken.fantom.precursors.fa chicken.fantom.precursors.coords -1
```

```
python prepare_signature.py rat fantom
python prepare_signature.py dog fantom
python prepare_signature.py chicken fantom
```

```
python make_scripts7.py rat fantom
bash -x submitscript.sh 
python make_scripts7.py dog fantom
bash -x submitscript.sh 
python make_scripts7.py chicken fantom
bash -x submitscript.sh 
```

followed by

```
python merge_rnafold_output.py rat fantom
python merge_rnafold_output.py dog fantom
python merge_rnafold_output.py chicken fantom
```

This effectively runs
```
RNAfold --noPS < rat.fantom.precursors.fa > rat.fantom.precursors.str
RNAfold --noPS < dog.fantom.precursors.fa > dog.fantom.precursors.str
RNAfold --noPS < chicken.fantom.precursors.fa > chicken.fantom.precursors.str
```

Use the miRDeep scripts `select_for_randfold.pl` and `fastaselect.pl` to prepare for the randfold runs:
```
perl select_for_randfold.pl rat.fantom.signature.arf rat.fantom.precursors.str > rat.fantom.precursors_for_randfold.ids
perl select_for_randfold.pl dog.fantom.signature.arf dog.fantom.precursors.str > dog.fantom.precursors_for_randfold.ids
perl select_for_randfold.pl chicken.fantom.signature.arf chicken.fantom.precursors.str > chicken.fantom.precursors_for_randfold.ids
```

```
perl fastaselect.pl rat.fantom.precursors.fa rat.fantom.precursors_for_randfold.ids > rat.fantom.precursors_for_randfold.fa
perl fastaselect.pl dog.fantom.precursors.fa dog.fantom.precursors_for_randfold.ids > dog.fantom.precursors_for_randfold.fa
perl fastaselect.pl chicken.fantom.precursors.fa chicken.fantom.precursors_for_randfold.ids > chicken.fantom.precursors_for_randfold.fa
```

```
python make_scripts8.py rat fantom
bash -x submitscript.sh
python make_scripts8.py dog fantom
bash -x submitscript.sh
python make_scripts8.py chicken fantom
bash -x submitscript.sh
```

followed by

```
python merge_randfold_output.py rat fantom
python merge_randfold_output.py dog fantom
python merge_randfold_output.py chicken fantom
```

This effectively runs
```
randfold -s rat.fantom.precursors_for_randfold.fa 99 > rat.fantom.precursors_for_randfold.rand
randfold -s dog.fantom.precursors_for_randfold.fa 99 > dog.fantom.precursors_for_randfold.rand
randfold -s chicken.fantom.precursors_for_randfold.fa 99 > chicken.fantom.precursors_for_randfold.rand
```

Running the miRDeep2 core algorithm, including the randfold results:
```
perl miRDeep2_core_algorithm.pl rat.fantom.signature.arf rat.fantom.precursors.str -v -50 -l 40 -y rat.fantom.precursors_for_randfold.rand > rat.fantom.randfold.output.mrd
perl miRDeep2_core_algorithm.pl dog.fantom.signature.arf dog.fantom.precursors.str -v -50 -l 40 -y dog.fantom.precursors_for_randfold.rand > dog.fantom.randfold.output.mrd
perl miRDeep2_core_algorithm.pl chicken.fantom.signature.arf chicken.fantom.precursors.str -v -50 -l 40 -y chicken.fantom.precursors_for_randfold.rand > chicken.fantom.randfold.output.mrd
```

These commands are stored in:
```
rat.fantom.randfold.command_line
dog.fantom.randfold.command_line
chicken.fantom.randfold.command_line
```

```
python make_scripts10.py rat.fantom
python merge_output_permuted.py rat.fantom.randfold
python make_scripts10.py dog.fantom
python merge_output_permuted.py dog.fantom.randfold
python make_scripts10.py chicken.fantom
python merge_output_permuted.py chicken.fantom.randfold
```

This effectively runs the miRDeep script `perform_controls.pl` as follows:
```
perl perform_controls.pl rat.fantom.randfold.command_line rat.fantom.precursors.str 100 -a > rat.fantom.randfold.output_permuted.mrd
perl perform_controls.pl dog.fantom.randfold.command_line dog.fantom.precursors.str 100 -a > dog.fantom.randfold.output_permuted.mrd
perl perform_controls.pl chicken.fantom.randfold.command_line chicken.fantom.precursors.str 100 -a > chicken.fantom.randfold.output_permuted.mrd
```

Use the miRDeep scripts `survey.pl` and `make_html.pl` to collect the results:

```
mkdir mirdeep_runs

mkdir mirdeep_runs/run_rat.fantom.randfold
perl survey.pl rat.fantom.randfold.output.mrd -a rat.fantom.randfold.output_permuted.mrd -d 1 > rat.fantom.randfold.survey.csv
perl make_html.pl -f rat.fantom.randfold.output.mrd -p rat.fantom.precursors.coords -v 0 -s rat.fantom.randfold.survey.csv -c -d -e -r Rfam_for_miRDeep.fa -y rat.fantom.randfold -o -V 2.0.0.5

mkdir mirdeep_runs/run_dog.fantom.randfold
perl survey.pl dog.fantom.randfold.output.mrd -a dog.fantom.randfold.output_permuted.mrd -d 1 > dog.fantom.randfold.survey.csv
perl make_html.pl -f dog.fantom.randfold.output.mrd -p dog.fantom.precursors.coords -v 0 -s dog.fantom.randfold.survey.csv -c -d -e -r Rfam_for_miRDeep.fa -y dog.fantom.randfold -o -V 2.0.0.5

mkdir mirdeep_runs/run_chicken.fantom.randfold
perl survey.pl chicken.fantom.randfold.output.mrd -a chicken.fantom.randfold.output_permuted.mrd -d 1 > chicken.fantom.randfold.survey.csv
perl make_html.pl -f chicken.fantom.randfold.output.mrd -p chicken.fantom.precursors.coords -v 0 -s chicken.fantom.randfold.survey.csv -c -d -e -r Rfam_for_miRDeep.fa -y chicken.fantom.randfold -o -V 2.0.0.5
```

All miRDeep2 output was copied to `/osc-fs_home/mdehoon/Data/Fantom5/sRNA/UPDATE_030/miRDeep`.

# 23. Postprocessing of the miRDeep2 output

Convert the miRDeep2 output to a `.gff` file, using the script `convert_mirdeep2_output.py`:

```
python convert_mirdeep2_output.py rat.fantom.randfold
python convert_mirdeep2_output.py dog.fantom.randfold
python convert_mirdeep2_output.py chicken.fantom.randfold
```

creating
```
rat.fantom.randfold.mirdeep2.candidates.gff
dog.fantom.randfold.mirdeep2.candidates.gff
chicken.fantom.randfold.mirdeep2.candidates.gff
```

Move `<organism>.fantom.randfold.mirdeep2.candidates.gff` to `/osc-fs_home/mdehoon/Data/Fantom5/sRNA/UPDATE_030/miRDeep/`.

# 24. Clean up the predicted hairpin structures:

Clean up the hairpin structures using the script `fix_mirdeep2_structures.py`:

```
python fix_mirdeep2_structures.py rat fantom.randfold
python fix_mirdeep2_structures.py dog fantom.randfold
python fix_mirdeep2_structures.py chicken fantom.randfold
```
writes
```
rat.fantom.randfold.mirdeep2.structures.fa
dog.fantom.randfold.mirdeep2.structures.fa
chicken.fantom.randfold.mirdeep2.structures.fa
```

Move `<organism>.fantom.randfold.mirdeep2.structures.fa` to `/osc-fs_home/mdehoon/Data/Fantom5/sRNA/UPDATE_030/miRDeep/`.

# 25. Annotate the predicted microRNAs by known microRNAs

Run the script `add_mirbase_names_to_mirdeep2_candidates.py` to add the name of known microRNAs to predicted microRNAs in the `.gff` file:

```
python add_mirbase_names_to_mirdeep2_candidates.py rat fantom.randfold
python add_mirbase_names_to_mirdeep2_candidates.py dog fantom.randfold
python add_mirbase_names_to_mirdeep2_candidates.py chicken fantom.randfold
```

Move `<organism>.fantom.randfold.mirdeep2.candidates.gff` to `/osc-fs_home/mdehoon/Data/Fantom5/sRNA/UPDATE_030/miRDeep/`.


# 26. Count the number of known microRNAs among the miRDeep predictions

Count the number of miRBase-annotated microRNAs in the miRDeep predictions using the `count_mirbase_micrornas_in_mirdeep_predictions.py` script:

```
python count_mirbase_micrornas_in_mirdeep_predictions.py rat randfold
python count_mirbase_micrornas_in_mirdeep_predictions.py dog randfold
python count_mirbase_micrornas_in_mirdeep_predictions.py chicken randfold
```

# 27. Count the number of microRNAs expressed in FANTOM5

Count the number of microRNAs expressed in FANTOM5 using `analyze_mirbase_coverage_anylevel.py`:

```
python analyze_mirbase_coverage_anylevel.py rat
python analyze_mirbase_coverage_anylevel.py dog
python analyze_mirbase_coverage_anylevel.py chicken
```

# 28. Convert the secondary structure of pre-microRNAs annotated in miRBase

Convert the hairpin structure of microRNAs annotated in miRBase to the same format as for the novel microRNAs predicted by miRDeep2, using the script `convert_mirbase_structures.py`:

```
python convert_mirbase_structures.py rat
```
creating `rat.fantom.mirbase.structures.fa`.

```
python convert_mirbase_structures.py dog
```
creating `dog.fantom.mirbase.structures.fa`.

```
python convert_mirbase_structures.py chicken
```
creating `chicken.fantom.mirbase.structures.fa`.

# 29. Find the genomic extent of the known microRNAs given the FANTOM5 sequencing data

Adjust the locations of annotated microRNAs based on the FANTOM5 sequencing data using the script `find_mirbase_fantom_locations.py`:

```
python find_mirbase_fantom_locations.py rat fantom
```
creating `rat.fantom.mirbase.candidates.gff`;

```
python find_mirbase_fantom_locations.py dog fantom
```
creating `dog.fantom.mirbase.candidates.gff`.

```
python find_mirbase_fantom_locations.py chicken fantom
```
creating `chicken.fantom.mirbase.candidates.gff`.

# 30. Clean up the hairpin structures of microRNAs annotated in miRBase

Adjust the hairpin structures of the annotated microRNAs accordingly using the script `fix_mirbase_structures.py`:

```
python fix_mirbase_structures.py rat fantom
```
updating `rat.fantom.mirbase.structures.fa`;

```
python fix_mirbase_structures.py dog fantom
```
updating `dog.fantom.mirbase.structures.fa`;

```
python fix_mirbase_structures.py chicken fantom
```
updating `chicken.fantom.mirbase.structures.fa`;

Copy the miRBase files to `/osc-fs_home/mdehoon/Data/Fantom5/sRNA/UPDATE_030/miRBase`.


# 31. Find the maximum expression level across the FANTOM5 samples

Calculate the maximum counts-per-million across samples using the script `find_maxcpm.py`:

```
python find_maxcpm.py rat fantom randfold
```

writes out
```
rat.fantom.mirbase.candidates.gff
rat.fantom.randfold.mirdeep2.candidates.gff
```

```
python find_maxcpm.py dog fantom randfold
```

writes out
```
dog.fantom.mirbase.candidates.gff
dog.fantom.randfold.mirdeep2.candidates.gff
```

```
python find_maxcpm.py chicken fantom randfold
```

writes out
```
chicken.fantom.mirbase.candidates.gff
chicken.fantom.randfold.mirdeep2.candidates.gff
```

# 32. Evaluate the miRBase rules

Use script `characterize_premirna_candidates_tagcount.py` to evaluate the miRBase rules with respect to tag counts:

```
python characterize_premirna_candidates_tagcount.py rat fantom mirbase
```
overwrites `rat.fantom.mirbase.candidates.gff`;

```
python characterize_premirna_candidates_tagcount.py rat fantom randfold.mirdeep2
```
overwrites `rat.fantom.randfold.mirdeep2.candidates.gff`;

```
python characterize_premirna_candidates_tagcount.py dog fantom mirbase
```
overwrites `dog.fantom.mirbase.candidates.gff`;

```
python characterize_premirna_candidates_tagcount.py dog fantom randfold.mirdeep2
```
overwrites `dog.fantom.randfold.mirdeep2.candidates.gff`;

```
python characterize_premirna_candidates_tagcount.py chicken fantom mirbase
```
overwrites `chicken.fantom.mirbase.candidates.gff`;

```
python characterize_premirna_candidates_tagcount.py chicken fantom randfold.mirdeep2
```
overwrites `chicken.fantom.randfold.mirdeep2.candidates.gff`;

Use script `characterize_premirna_candidates_structure.py` to evaluate the miRBase rules with respect to the hairpin structure:

```
python characterize_premirna_candidates_structure.py rat fantom mirbase
```
overwrites `rat.fantom.mirbase.candidates.gff`;
```
python characterize_premirna_candidates_structure.py rat fantom randfold.mirdeep2
```
overwrites `rat.fantom.mirbase.candidates.gff`.

```
python characterize_premirna_candidates_structure.py dog fantom mirbase
```
overwrites `dog.fantom.mirbase.candidates.gff`;
```
python characterize_premirna_candidates_structure.py dog fantom randfold.mirdeep2
```
overwrites `dog.fantom.mirbase.candidates.gff`.

```
python characterize_premirna_candidates_structure.py chicken fantom mirbase
```
overwrites `chicken.fantom.mirbase.candidates.gff`;
```
python characterize_premirna_candidates_structure.py chicken fantom randfold.mirdeep2
```
overwrites `chicken.fantom.mirbase.candidates.gff`.


# 33. Classify microRNAs into intergenic, intronic, or mirtron

Classify microRNAs into intergenic, intronic, or mirtrons using script `classify_microrna.py`:

```
python classify_microrna.py rat.fantom.mirbase.candidates.gff /osc-fs_home/mdehoon/Data/NCBI/rn6/introns.gff
python classify_microrna.py rat.fantom.randfold.mirdeep2.candidates.gff /osc-fs_home/mdehoon/Data/NCBI/rn6/introns.gff
python classify_microrna.py dog.fantom.mirbase.candidates.gff /osc-fs_home/mdehoon/Data/NCBI/canFam3/introns.gff
python classify_microrna.py dog.fantom.randfold.mirdeep2.candidates.gff /osc-fs_home/mdehoon/Data/NCBI/canFam3/introns.gff
python classify_microrna.py chicken.fantom.mirbase.candidates.gff /osc-fs_home/mdehoon/Data/NCBI/galGal5/introns.gff
python classify_microrna.py chicken.fantom.randfold.mirdeep2.candidates.gff /osc-fs_home/mdehoon/Data/NCBI/galGal5/introns.gff
```

Move the .gff files to

```
/osc-fs_home/mdehoon/Data/Fantom5/sRNA/UPDATE_030/miRBase
/osc-fs_home/mdehoon/Data/Fantom5/sRNA/UPDATE_030/miRDeep
```

# 34. Select the guide and passenger strand

The script `select_guide_passenger.py` assigns the guide and passenger strand.

```
python select_guide_passenger.py rat mirbase
python select_guide_passenger.py rat randfold.mirdeep2
python select_guide_passenger.py dog mirbase
python select_guide_passenger.py dog randfold.mirdeep2
python select_guide_passenger.py chicken mirbase
python select_guide_passenger.py chicken randfold.mirdeep2
```

Move
```
rat.fantom.mirbase.candidates.gff
dog.fantom.mirbase.candidates.gff
chicken.fantom.mirbase.candidates.gff
```
to `/osc-fs_home/mdehoon/Data/Fantom5/sRNA/UPDATE_030/miRBase/`, and
```
rat.fantom.randfold.mirdeep2.candidates.gff
dog.fantom.randfold.mirdeep2.candidates.gff
chicken.fantom.randfold.mirdeep2.candidates.gff
```
to `/osc-fs_home/mdehoon/Data/Fantom5/sRNA/UPDATE_030/miRDeep/`.


# 35. Create the robust and permissive set of miRNAs

The script `create_robust_permissive_set.py` separates the (miRBase) microRNAs into a robust set and a permissive set according to their miRBase confidence scores.
MicroRNAs in the robust set satisfy at least 4 of the high-confidence criteria; the remaining microRNAs go into the permissive set.

```
python create_robust_permissive_set.py rat
```
writes out `rat.fantom.robust.gff` and `rat.fantom.permissive.gff`.

```
python create_robust_permissive_set.py dog
```
writes out `dog.fantom.robust.gff` and `dog.fantom.permissive.gff`.

```
python create_robust_permissive_set.py chicken
```
writes out `chicken.fantom.robust.gff` and `chicken.fantom.permissive.gff`.

The resulting files:
```
rat.fantom.robust.gff
rat.fantom.permissive.gff
dog.fantom.robust.gff
dog.fantom.permissive.gff
chicken.fantom.robust.gff
chicken.fantom.permissive.gff
```
were moved to `/osc-fs_home/mdehoon/Data/Fantom5/sRNA/UPDATE_030`.

# 36. Create the set of novel miRNAs

The script `create_novel_set.py` selects the novel miRNAs and evaluates them on the miRBase high-confidence criteria.

```
python create_novel_set.py rat
```
writes `rat.fantom.novel.gff`;

```
python create_novel_set.py dog
```
writes `dog.fantom.novel.gff`;

```
python create_novel_set.py chicken
```
writes `chicken.fantom.novel.gff`.

Move `*.fantom.novel.gff` to `/osc-fs_home/mdehoon/Data/Fantom5/sRNA/UPDATE_030/`.


Create Fasta files with the sequences of mature miRNAs:

```
python create_fasta_files.py human
python create_fasta_files.py rat
python create_fasta_files.py dog
python create_fasta_files.py chicken
```
generating files
```
human.mature.fa
rat.mature.fa
dog.mature.fa
chicken.mature.fa
```
Align the mature sequence of each novel miRNA to known miRNAs in miRBase to suggest miRNA names:
```
python evaluate_novel_mirna_names.py rat
python evaluate_novel_mirna_names.py dog
python evaluate_novel_mirna_names.py chicken
```

For each novel miRNA, this identifies potential paralogs of miRNAs already annotated in the organism, potential orthologs in human, as well as miRNAs already annotated in Release 22 of miRBase.
We identify the following matches:

|novel|name|description|
|-----|----|-----------|
|rno-novelmir-5|rno-mir-744|based on hsa-mir-744|
|rno-novelmir-15|rno-mir-215|unplaced|
|rno-novelmir-58|rno-mir-452|unplaced|
|cfa-novelmir-3|cfa-mir-935|based on ENSCAFT00000047395|
|cfa-novelmir-9|cfa-mir-873|based on ENSCAFT00000040854|
|cfa-novelmir-20|cfa-mir-3059|based on ENSCAFT00000048087|
|cfa-novelmir-21|cfa-mir-1251|based on ENSCAFT00000041046|
|cfa-novelmir-26|cfa-mir-194-2|paralog; based on hsa-mir-194-2|
|cfa-novelmir-39|cfa-mir-1388|based on ENSCAFT00000041279|
|cfa-novelmir-60|cfa-mir-2355|based on ENSCAFT00000042663|
|cfa-novelmir-63|cfa-mir-500b|based on ENSCAFT00000039906|
|cfa-novelmir-65|cfa-mir-1298|based on ENSCAFT00000041036|
|cfa-novelmir-66|cfa-mir-1277|based on ENSCAFT00000041007|
|gga-novelmir-1|gga-mir-182|in miRBase Release 22|
|gga-novelmir-2|gga-mir-96|in miRBase Release 22|
|gga-novelmir-9|gga-mir-1552|in miRBase Release 22|
|gga-novelmir-16|gga-mir-191|in miRBase Release 22|
|gga-novelmir-17|gga-mir-425|in miRBase Release 22|
|gga-novelmir-18|gga-mir-2970|based on tgu-mir-2970|
|gga-novelmir-19|gga-mir-145|in miRBase Release 22|
|gga-novelmir-20|gga-mir-143|in miRBase Release 22|
|gga-novelmir-21|gga-mir-12223|in miRBase Release 22|
|gga-novelmir-25|gga-mir-12229|in miRBase Release 22|
|gga-novelmir-29|gga-mir-193a|in miRBase Release 22|
|gga-novelmir-30|gga-mir-338|in miRBase Release 22|
|gga-novelmir-33|gga-mir-2184a|in miRBase Release 22|
|gga-novelmir-34|gga-mir-212|in miRBase Release 22|
|gga-novelmir-36|gga-mir-1388a|in miRBase Release 22|
|gga-novelmir-37|gga-mir-12243|in miRBase Release 22|
|gga-novelmir-40|gga-mir-12247-1|in miRBase Release 22|
|gga-novelmir-41|gga-mir-125b-1|paralog, in miRBase Release 22|
|gga-novelmir-42|gga-mir-190b|in miRBase Release 22|
|gga-novelmir-46|gga-mir-1668|in miRBase Release 22|
|gga-novelmir-47|gga-mir-10c|in miRBase Release 22|
|gga-novelmir-48|gga-mir-148b|in miRBase Release 22|
|gga-novelmir-49|gga-mir-12267|in miRBase Release 22|
|gga-novelmir-50|gga-mir-7b|in miRBase Release 22|
|gga-novelmir-51|gga-mir-449d|in miRBase Release 22|

Assign these names to the novel miRNAs:
```
python assign_novel_mirna_names.py rat
python assign_novel_mirna_names.py dog
python assign_novel_mirna_names.py chicken
```
which writes out new files
```
rat.fantom.novel.gff 
dog.fantom.novel.gff 
chicken.fantom.novel.gff 
```
Move these files to `/osc-fs_home/mdehoon/Data/Fantom5/sRNA/UPDATE_030/`.

The script `create_premirna_table.py` creates `TableS13.xlsx` with the properties of known and novel miRNAs in rat, dog, and chicken:

```
python create_premirna_table.py
```

The script `create_predicted_mirna_table.py` creates `TablesS10.xlsx` with predicted miRNAs in human, mouse, rat, dog, and chicken:
```
python create_predicted_mirna_table.py
```

Create a clean (i.e. without promoter annotations) microRNA set for mouse:
```
python make_clean_mirnaset.py mouse
```
This will generate files
```
mouse.fantom.robust.gff
mouse.fantom.permissive.gff
mouse.fantom.novel.gff
```
The script will flag three novel microRNAs with duplicate mature miRNA names (5' arm appearing twice); fix `mouse.fantom.novel.gff` for these three cases.

Move these files to `/osc-fs_home/mdehoon/Data/Fantom5/sRNA/UPDATE_030`:
```
mv mouse.fantom.robust.gff /osc-fs_home/mdehoon/Data/Fantom5/sRNA/UPDATE_030
mv mouse.fantom.permissive.gff /osc-fs_home/mdehoon/Data/Fantom5/sRNA/UPDATE_030
mv mouse.fantom.novel.gff /osc-fs_home/mdehoon/Data/Fantom5/sRNA/UPDATE_030
```

For human, mouse, and chicken, use liftOver to provide genome coordinates for the latest genome assembly also (hg38, mm10, and galGal6, respectively):
```
python liftover_novel_micrornas.py
```
which creates a new file `TablesS10.xlsx`.

# 37. Expression table

The script `make_expression_table.py` creates an expression table for all mature and passenger microRNAs in all FANTOM5 libraries for the robust, permissive, and novel set.

```
python make_expression_table.py rat fantom
```
creates `rat.fantom.expression.counts.txt`;

```
python make_expression_table.py dog fantom
```
creates `dog.fantom.expression.counts.txt`;

```
python make_expression_table.py chicken fantom
```
creates `chicken.fantom.expression.counts.txt`.
These files were moved to `/osc-fs_home/mdehoon/Data/Fantom5/sRNA/UPDATE_030`:

```
mv rat.fantom.expression.counts.txt /osc-fs_home/mdehoon/Data/Fantom5/sRNA/UPDATE_030
mv dog.fantom.expression.counts.txt /osc-fs_home/mdehoon/Data/Fantom5/sRNA/UPDATE_030
mv chicken.fantom.expression.counts.txt /osc-fs_home/mdehoon/Data/Fantom5/sRNA/UPDATE_030
```

Create a publication-quality expression table (Table S6):

```
python make_pretty_expression_table.py
```
using the script `make_pretty_expression_table.py`.
Move TableS7.xlsx to `/osc-fs_home/mdehoon/Data/Fantom5/Zoo/Manuscript/`.

# 38. MicroRNA promoters preparation and selection

Create a list of candidate microRNA promoters by running
```
python make_microrna_promoter_candidate_list.py mouse robust
python make_microrna_promoter_candidate_list.py mouse permissive
python make_microrna_promoter_candidate_list.py mouse novel
python make_microrna_promoter_candidate_list.py rat robust
python make_microrna_promoter_candidate_list.py rat permissive
python make_microrna_promoter_candidate_list.py rat novel
python make_microrna_promoter_candidate_list.py dog robust
python make_microrna_promoter_candidate_list.py dog permissive
python make_microrna_promoter_candidate_list.py dog novel
python make_microrna_promoter_candidate_list.py chicken robust
python make_microrna_promoter_candidate_list.py chicken permissive
python make_microrna_promoter_candidate_list.py chicken novel
```
This writes
```
mouse.fantom.mirna.robust.promoters.candidates.txt
mouse.fantom.mirna.permissive.promoters.candidates.txt
mouse.fantom.mirna.novel.promoters.candidates.txt
rat.fantom.mirna.robust.promoters.candidates.txt
rat.fantom.mirna.permissive.promoters.candidates.txt
rat.fantom.mirna.novel.promoters.candidates.txt
dog.fantom.mirna.robust.promoters.candidates.txt
dog.fantom.mirna.permissive.promoters.candidates.txt
dog.fantom.mirna.novel.promoters.candidates.txt
chicken.fantom.mirna.robust.promoters.candidates.txt
chicken.fantom.mirna.permissive.promoters.candidates.txt
chicken.fantom.mirna.novel.promoters.candidates.txt
```

Create a list of promoters of interest by running

```
python make_promoter_list.py mouse
python make_promoter_list.py rat
python make_promoter_list.py dog
python make_promoter_list.py chicken
```
This writes
```
mouse.fantom.promoters.bed.gz
rat.fantom.promoters.bed.gz
dog.fantom.promoters.bed.gz
chicken.fantom.promoters.bed.gz
```

Make an expression table for the microRNA promoter analysis:
```
python make_scripts13.py mouse
bash -x script.sh
python make_scripts13.py rat
bash -x script.sh
python make_scripts13.py dog
bash -x script.sh
python make_scripts13.py chicken
bash -x script.sh
```
This runs
```
python make_cage_expression_table.py <organism> <sample> <filename.ctss.bed.gz>
```
on each ctss file. Merge the files using
```
python merge_expression_tables.py mouse
gzip mouse.fantom.cage.txt
python merge_expression_tables.py rat
gzip rat.fantom.cage.txt
python merge_expression_tables.py dog
gzip dog.fantom.cage.txt
python merge_expression_tables.py chicken
gzip chicken.fantom.cage.txt
```

Select the microRNA promoter based on the CAGE data using `select_microrna_promoter.py`:
```
python select_microrna_promoter.py mouse robust
python select_microrna_promoter.py mouse permissive
python select_microrna_promoter.py mouse novel
python select_microrna_promoter.py rat robust
python select_microrna_promoter.py rat permissive
python select_microrna_promoter.py rat novel
python select_microrna_promoter.py dog robust
python select_microrna_promoter.py dog permissive
python select_microrna_promoter.py dog novel
python select_microrna_promoter.py chicken robust
python select_microrna_promoter.py chicken permissive
python select_microrna_promoter.py chicken novel
```
Move the files that were created to `/osc-fs_home/mdehoon/Data/Fantom5/sRNA/UPDATE_030/`:
```
mv mouse.fantom.robust.gff /osc-fs_home/mdehoon/Data/Fantom5/sRNA/UPDATE_030
mv mouse.fantom.permissive.gff /osc-fs_home/mdehoon/Data/Fantom5/sRNA/UPDATE_030
mv mouse.fantom.novel.gff /osc-fs_home/mdehoon/Data/Fantom5/sRNA/UPDATE_030
mv rat.fantom.robust.gff /osc-fs_home/mdehoon/Data/Fantom5/sRNA/UPDATE_030
mv rat.fantom.permissive.gff /osc-fs_home/mdehoon/Data/Fantom5/sRNA/UPDATE_030
mv rat.fantom.novel.gff /osc-fs_home/mdehoon/Data/Fantom5/sRNA/UPDATE_030
mv dog.fantom.robust.gff /osc-fs_home/mdehoon/Data/Fantom5/sRNA/UPDATE_030
mv dog.fantom.permissive.gff /osc-fs_home/mdehoon/Data/Fantom5/sRNA/UPDATE_030
mv dog.fantom.novel.gff /osc-fs_home/mdehoon/Data/Fantom5/sRNA/UPDATE_030
mv chicken.fantom.robust.gff /osc-fs_home/mdehoon/Data/Fantom5/sRNA/UPDATE_030
mv chicken.fantom.permissive.gff /osc-fs_home/mdehoon/Data/Fantom5/sRNA/UPDATE_030
mv chicken.fantom.novel.gff /osc-fs_home/mdehoon/Data/Fantom5/sRNA/UPDATE_030
```

Create `.bed` files with primary microRNAs and their promoters for visualization in Zenbu:
```
python make_mirna_promoter_bedfile.py mouse
python make_mirna_promoter_bedfile.py rat
python make_mirna_promoter_bedfile.py dog
python make_mirna_promoter_bedfile.py chicken
```
generating files
```
mouse.fantom.primirnas.bed
mouse.fantom.primirna.promoters.bed
rat.fantom.primirnas.bed
rat.fantom.primirna.promoters.bed
dog.fantom.primirnas.bed
dog.fantom.primirna.promoters.bed
chicken.fantom.primirnas.bed
chicken.fantom.primirna.promoters.bed
```
Upload these `.bed` files to Zenbu.

Create HTML pages for the miRNA promoter curation:
```
python make_mirna_promoter_zenbu_page.py mouse
python make_mirna_promoter_zenbu_page.py rat
python make_mirna_promoter_zenbu_page.py dog
python make_mirna_promoter_zenbu_page.py chicken
```
generating files
```
mirna_promoters_mouse.html
mirna_promoters_rat.html
mirna_promoters_dog.html
mirna_promoters_chicken.html
```

Perform miRNA promoter curation.

Store miRNA promoter curations in `/osc-fs_home/mdehoon/Data/Fantom5/sRNA/UPDATE_030/`:
```
cp mouse.mirna.jamboree.gff /osc-fs_home/mdehoon/Data/Fantom5/sRNA/UPDATE_030/
cp rat.mirna.jamboree.gff /osc-fs_home/mdehoon/Data/Fantom5/sRNA/UPDATE_030/
cp dog.mirna.jamboree.gff /osc-fs_home/mdehoon/Data/Fantom5/sRNA/UPDATE_030/
cp chicken.mirna.jamboree.gff /osc-fs_home/mdehoon/Data/Fantom5/sRNA/UPDATE_030/
```

After curation, extend the list of candidate microRNA promoters by running
```
python make_microrna_promoter_candidate_list.py mouse robust curated
python make_microrna_promoter_candidate_list.py mouse permissive curated
python make_microrna_promoter_candidate_list.py mouse novel curated
python make_microrna_promoter_candidate_list.py rat robust curated
python make_microrna_promoter_candidate_list.py rat permissive curated
python make_microrna_promoter_candidate_list.py rat novel curated
python make_microrna_promoter_candidate_list.py dog robust curated
python make_microrna_promoter_candidate_list.py dog permissive curated
python make_microrna_promoter_candidate_list.py dog novel curated
python make_microrna_promoter_candidate_list.py chicken robust curated
python make_microrna_promoter_candidate_list.py chicken permissive curated
python make_microrna_promoter_candidate_list.py chicken novel curated
```
This writes
```
mouse.fantom.mirna.robust.promoters.curated.candidates.txt
mouse.fantom.mirna.permissive.promoters.curated.candidates.txt
mouse.fantom.mirna.novel.promoters.curated.candidates.txt
rat.fantom.mirna.robust.promoters.curated.candidates.txt
rat.fantom.mirna.permissive.promoters.curated.candidates.txt
rat.fantom.mirna.novel.promoters.curated.candidates.txt
dog.fantom.mirna.robust.promoters.curated.candidates.txt
dog.fantom.mirna.permissive.promoters.curated.candidates.txt
dog.fantom.mirna.novel.promoters.curated.candidates.txt
chicken.fantom.mirna.robust.promoters.curated.candidates.txt
chicken.fantom.mirna.permissive.promoters.curated.candidates.txt
chicken.fantom.mirna.novel.promoters.curated.candidates.txt
```
Create an updated list of promoters of interest by running

```
python make_promoter_list.py mouse curated
python make_promoter_list.py rat curated
python make_promoter_list.py dog curated
python make_promoter_list.py chicken curated
```
This writes
```
mouse.fantom.promoters.bed.gz
rat.fantom.promoters.bed.gz
dog.fantom.promoters.bed.gz
chicken.fantom.promoters.bed.gz
```

Make a new expression table for the microRNA promoter analysis:
```
python make_scripts13.py mouse
bash -x script.sh
python make_scripts13.py rat
bash -x script.sh
python make_scripts13.py dog
bash -x script.sh
python make_scripts13.py chicken
bash -x script.sh
```
This runs
```
python make_cage_expression_table.py <organism> <sample> <filename.ctss.bed.gz>
```
on each ctss file. Merge the files using
```
python merge_expression_tables.py mouse
gzip mouse.fantom.cage.txt
python merge_expression_tables.py rat
gzip rat.fantom.cage.txt
python merge_expression_tables.py dog
gzip dog.fantom.cage.txt
python merge_expression_tables.py chicken
gzip chicken.fantom.cage.txt
```

Then assign promoters based on the manual curation:
```
python select_microrna_promoter.py mouse robust curated
python select_microrna_promoter.py mouse permissive curated
python select_microrna_promoter.py mouse novel curated
python select_microrna_promoter.py rat robust curated
python select_microrna_promoter.py rat permissive curated
python select_microrna_promoter.py rat novel curated
python select_microrna_promoter.py dog robust curated
python select_microrna_promoter.py dog permissive curated
python select_microrna_promoter.py dog novel curated
python select_microrna_promoter.py chicken robust curated
python select_microrna_promoter.py chicken permissive curated
python select_microrna_promoter.py chicken novel curated
```
Move the files that were created to `/osc-fs_home/mdehoon/Data/Fantom5/sRNA/UPDATE_030/`:
```
mv mouse.fantom.robust.gff /osc-fs_home/mdehoon/Data/Fantom5/sRNA/UPDATE_030
mv mouse.fantom.permissive.gff /osc-fs_home/mdehoon/Data/Fantom5/sRNA/UPDATE_030
mv mouse.fantom.novel.gff /osc-fs_home/mdehoon/Data/Fantom5/sRNA/UPDATE_030
mv rat.fantom.robust.gff /osc-fs_home/mdehoon/Data/Fantom5/sRNA/UPDATE_030
mv rat.fantom.permissive.gff /osc-fs_home/mdehoon/Data/Fantom5/sRNA/UPDATE_030
mv rat.fantom.novel.gff /osc-fs_home/mdehoon/Data/Fantom5/sRNA/UPDATE_030
mv dog.fantom.robust.gff /osc-fs_home/mdehoon/Data/Fantom5/sRNA/UPDATE_030
mv dog.fantom.permissive.gff /osc-fs_home/mdehoon/Data/Fantom5/sRNA/UPDATE_030
mv dog.fantom.novel.gff /osc-fs_home/mdehoon/Data/Fantom5/sRNA/UPDATE_030
mv chicken.fantom.robust.gff /osc-fs_home/mdehoon/Data/Fantom5/sRNA/UPDATE_030
mv chicken.fantom.permissive.gff /osc-fs_home/mdehoon/Data/Fantom5/sRNA/UPDATE_030
mv chicken.fantom.novel.gff /osc-fs_home/mdehoon/Data/Fantom5/sRNA/UPDATE_030
```

# 39. MicroRNA promoter analysis

Count the number of miRNAs with paralogs, and the number of polycistronic pri-mIRNAs:

```
python count_paralogs_polycistrons.py mouse
python count_paralogs_polycistrons.py rat
python count_paralogs_polycistrons.py dog
python count_paralogs_polycistrons.py chicken
```
using the script `count_paralogs_polycistrons.py`.

The script `evaluate_microrna_promoter_identification.py` gets some statistics on the microRNA promoter predictions:
```
python evaluate_microrna_promoter_identification.py
```
and creates `TableS12.xlsx` with the curated microRNA promoters for mouse, rat, dog, and chicken.

# 40. Evaluate correlation between pri-miRNA and miRNA expression

```
python -i analyze_primirna_mirna_expression_correlation.py curated
```
which generates the figure
![](figure_primirna_mirna_correlations.png)

# 41. Find microRNA orthologs across organisms

Create new Fasta files with the sequences of mature miRNAs (including novel miRNAs with assigned miRNA names):

```
python create_fasta_files.py human
python create_fasta_files.py mouse
python create_fasta_files.py rat
python create_fasta_files.py dog
python create_fasta_files.py chicken
```

generating new files
```
human.mature.fa
mouse.mature.fa
rat.mature.fa
dog.mature.fa
chicken.mature.fa
```

Perform global alignments between mature miRNA sequences:
```
python find_mirna_orthologs.py mouse
python find_mirna_orthologs.py rat
python find_mirna_orthologs.py dog
python find_mirna_orthologs.py chicken
```
generating the files
 * `human.mouse.mirna.alignment.fa`
 * `human.rat.mirna.alignment.fa`
 * `human.dog.mirna.alignment.fa`
 * `human.chicken.mirna.alignment.fa`

Curate these files manually:
 * `human.mouse.mirna.alignment.curated.fa`
 * `human.rat.mirna.alignment.curated.fa`
 * `human.dog.mirna.alignment.curated.fa`
 * `human.chicken.mirna.alignment.curated.fa`

# 42. Evaluate if differential expression analysis of miRNAs and pri-miRNAs is consistent

```
python -i analyze_primirna_mirna_differential_expression_consistency.py
```
uses DESeq to calculate the statistical significance of differential expression for each organism compared to human, both for pri-miRNAs (using CAGE data) and mature miRNAs (using sRNA data), and compares them against each other:

![](figure_primirna_mirna_differential_expression.png)

# 43. Perform differential expression analysis on mature miRNAs (sRNA)

```
python -i make_mature_mirna_comparison.py
```
![](figure_differential_expression_mirna.png)

The differential expression significance values are stored in supplementary tables `TableS8.xlsx`.

After correcting for the difference in distribution of their expression levels, intergenic and intronic miRNAs are equally likely to be differentially expressed.

This script also evaluates the dependence of expression conservation on conservation of the microRNA. More conserved microRNAs are more likely to have conserved expression levels (Fisher combined p-value = 0.000117995):

![](figure_mirna_conservation.png)

# 44. Perform differential expression analysis on pri-miRNAs (CAGE)

```
python -i make_primary_mirna_comparison.py
```
![](figure_differential_expression_primirna.png)

This script also evaluates the dependence of expression conservation on conservation of the microRNA. More conserved microRNAs are more likely to have conserved expression levels (Fisher combined p-value = 2.17358e-12):

![](figure_primirna_conservation.png)

This script also generates `TableS13.xlsx` with the differential expression results on pri-miRNAs.

Provide promoter coordinates also for the latest genome versions (hg38, mm10, galGal6):
```
python liftover_microrna_promoters.py
```
which overwrites file `TableS12.xlsx`.

# 45. Create data files for ZENBU Reports

Use the script `make_visualization_expression_table.py` to create data files for ZENBU Reports:

```
python make_visualization_expression_table.py human
```
creating the files
```
human.promoters.tsv
human.promoter.cellontology.tsv
human.mirna.cellontology.tsv
human.cage.cellontology.tsv
human.cage.tpm.txt
human.cage.samples.tsv
human.srna.samples.tsv
human.srna.cellontology.tsv
human.srna.cpm.txt
```
Upload these files to ZENBU as non-genomic data.

```
python make_visualization_expression_table.py mouse
```
creating the files
```
mouse.promoters.tsv
mouse.cage.tpm.txt
mouse.cage.samples.tsv
mouse.srna.samples.tsv
mouse.srna.cpm.txt
```
Upload these files to ZENBU as non-genomic data.

```
python make_visualization_expression_table.py rat
```
creating the files
```
rat.promoters.osc
rat.mirna.osc
rat.cage.tpm.osc
rat.cage.samples.osc
rat.srna.samples.osc
rat.srna.cpm.osc
```
Upload these files to ZENBU as non-genomic data.

```
python make_visualization_expression_table.py dog
```
creating the files
```
dog.promoters.osc
dog.mirna.osc
dog.cage.tpm.osc
dog.cage.samples.osc
dog.srna.samples.osc
dog.srna.cpm.osc
```
Upload these files to ZENBU as non-genomic data.

```
python make_visualization_expression_table.py chicken
```
creating the files
```
chicken.promoters.osc
chicken.mirna.osc
chicken.cage.tpm.osc
chicken.cage.samples.osc
chicken.srna.samples.osc
chicken.srna.cpm.osc
```
Upload these files to ZENBU as non-genomic data.

```
python make_visualization_expression_table.py human novel
```
creating the files
```
human.promoters.tsv
human.promoter.cellontology.tsv
human.mirna.cellontology.tsv
human.cage.cellontology.tsv
human.cage.tpm.txt
human.cage.samples.tsv
human.srna.samples.tsv
human.srna.cellontology.tsv
human.srna.cpm.txt
```
Upload these files to ZENBU as non-genomic data.

```
python make_visualization_expression_table.py mouse novel
```
creating the files
```
mouse.promoters.tsv
mouse.cage.tpm.txt
mouse.cage.samples.tsv
mouse.srna.samples.tsv
mouse.srna.cpm.txt
```
Upload these files to ZENBU as non-genomic data.

# 46. Phylogenetic analysis

Download the phylogenetic tree `hg38.100way.nh` from UCSC:
```
wget http://hgdownload.soe.ucsc.edu/goldenPath/hg38/multiz100way/hg38.100way.nh
```
Extract the phylogenetic tree for the organisms we are interested in:
```
python select_organisms.py hg38 mm10 rn6 canFam3 galGal4
```
generating a new file `human.5way.nh`.

```
python -i analyze_phylogenetics.py
```
![](figure_phylogenetic_analysis.png)


# 47. Correlation analysis

```
python -i make_correlation_heatmap.py human mouse
```
![](figure_heatmap_human_mouse.png)

```
python -i make_correlation_heatmap.py human mouse rat dog chicken
```
![](figure_heatmap_human_mouse_rat_dog_chicken.png)

# 48. Analysis of RNA-seq data of primary hepatocytes in human, rat, rabbit, ferret, cow, and opossum

Analysis public RNA-seq expression data from endometrial stromal fibroblasts in human, rat, rabbit, ferret, cow, and opossum (Kin et al., Genome Biology and Evolution 8(8): 2459-2473 (2016); PMID 27401177):
```
python -i make_gene_comparison_fibroblast.py human
```
showing that evolutionarily ancient genes are more likely to have conserved expression patterns:

![](figure_deseq_gene_fibroblast.png)

We find the same pattern if we use an expression-matched background:

![](figure_deseq_gene_fibroblast_enrichment.png)

Gene ontology analysis results are also consistent with the GO analysis results for FANTOM5 CAGE data for primary cells:

![](figure_deseq_go_heatmap_fibroblast.png)

# 49. Analysis of ENCODE data

```
python -i make_gene_comparison_encode.py human
```

# 50. ChIP-seq analysis

```
python -i make_figure_chipseq_tfbs_analysis.py
```
