# Supplementary material for: Comparative transcriptomics of primary cells in vertebrates
Source: Genome Res. 2020 Jul;30(7):951–61. doi: 10.1101/gr.255679.119 (PMC7397866; doi:10.1101/gr.255679.119)
Supplement: Supplemental Material [file supp_gr.255679.119_Supplemental_code.zip › Supplemental_code/Analysis/rnas_rn6.py]

import bz2
import sys
import subprocess
import functools
from Bio import Entrez


class Transcript:
    def __init__(self):
        self.accession = None
        self.chromosome = None
        self.exons = []

class Transcripts(list):
    def __init__(self):
        self.gene_id = None
        self.gene_name  = None
        self.gene_type = None
        self.category = None

def find_transcript_locations(record, organism):
    chromosomes = {'NC_005100': 'chr1',
                   'NC_005101': 'chr2',
                   'NC_005102': 'chr3',
                   'NC_005103': 'chr4',
                   'NC_005104': 'chr5',
                   'NC_005105': 'chr6',
                   'NC_005106': 'chr7',
                   'NC_005107': 'chr8',
                   'NC_005108': 'chr9',
                   'NC_005109': 'chr10',
                   'NC_005110': 'chr11',
                   'NC_005111': 'chr12',
                   'NC_005112': 'chr13',
                   'NC_005113': 'chr14',
                   'NC_005114': 'chr15',
                   'NC_005115': 'chr16',
                   'NC_005116': 'chr17',
                   'NC_005117': 'chr18',
                   'NC_005118': 'chr19',
                   'NC_005119': 'chr20',
                   'NC_005120': 'chrX',
                   'NC_001665': 'chrM',
                  }
    taxname = record['Entrezgene_source']['BioSource']['BioSource_org']['Org-ref']['Org-ref_taxname']
    if taxname!=organism:
        return
    gene_track = record['Entrezgene_track-info']['Gene-track']
    status = gene_track['Gene-track_status'].attributes['value']
    if status in ('discontinued', 'secondary'):
        return
    assert status=='live'
    transcripts = Transcripts()
    transcripts.gene_id = gene_track['Gene-track_geneid']
    transcripts.gene_type = record['Entrezgene_type'].attributes['value']
    if transcripts.gene_type in ('protein-coding',
                                 'rRNA',
                                 'tRNA',
                                 'unknown'):
        return
    gene_ref = record['Entrezgene_gene']['Gene-ref']
    description = gene_ref.get('Gene-ref_desc', '')
    if transcripts.gene_type=='ncRNA':
        transcripts.category = 'ncRNA'
    elif transcripts.gene_type=='snoRNA':
        transcripts.category = 'snoRNA'
    elif transcripts.gene_type in ('pseudo', 'other'):
        if description.startswith("small nucleolar RNA"):
            transcripts.category = 'snoRNA'
        else:
            return
    elif transcripts.gene_type=='snRNA':
        if description in ("RNA, 7SK small nuclear",  'RNA, 7SK, nuclear'):
            transcripts.category = 'snRNA'
        elif description.startswith("RNA, 7SL, cytoplasmic "):
            transcripts.category = 'srpRNA'
        elif " small nuclear" in description:
            transcripts.category = 'snRNA'
        elif description.startswith("small ILF3/NF90-associated RNA"):
            transcripts.category = 'sraRNA'
        elif description.endswith(" small nucleolar RNA"):
            transcripts.category = 'snoRNA'
        else:
            raise Exception("Unknown description: '%s'" % description)
    elif transcripts.gene_type=='miscRNA':
        if description.startswith("small Cajal body-specific RNA"):
            transcripts.category = 'snoRNA'
        elif description.startswith("microRNA"):
            transcripts.category = 'miRNA'
        else:
            transcripts.category = 'lncRNA'
    else:
        if description.startswith("small nucleolar RNA"):
            raise Exception("gene %s: small nucleolar RNA annotated as %s" % (transcripts.gene_id, transcripts.gene_type))
        return
    sys.stderr.write("%s\n" % transcripts.gene_id)
    gene_name = gene_ref.get('Gene-ref_locus')
    if not gene_name:
        gene_names = gene_ref.get('Gene-ref_syn')
        if gene_names:
            gene_name = gene_names[0]
        else:
            gene_name = gene_ref['Gene-ref_locus-tag']
    transcripts.gene_name = gene_name
    for comment in record.get('Entrezgene_comments', []):
        if comment.get('Gene-commentary_heading')!='Annotation Information':
            continue
        for property in comment['Gene-commentary_properties']:
            if property['Gene-commentary_text']=='not annotated on reference assembly':
                return
    gene_commentaries = record.get('Entrezgene_locus')
    if not gene_commentaries:
        return
    for gene_commentary in gene_commentaries:
        if not 'Gene-commentary_accession' in gene_commentary:
            continue
        if not gene_commentary['Gene-commentary_accession'].startswith("NC_00"):
            continue
        chromosome = chromosomes[gene_commentary['Gene-commentary_accession']]
        products = gene_commentary.get('Gene-commentary_products', [])
        for product in products:
            if product['Gene-commentary_type']=="14":
                assert product['Gene-commentary_type'].attributes['value']=='miscRNA'
            elif product['Gene-commentary_type']=="22":
                assert product['Gene-commentary_type'].attributes['value']=='ncRNA'
            else:
                continue
            transcript = Transcript()
            transcript.accession = product['Gene-commentary_accession']
            transcripts.append(transcript)
            transcript.chromosome = chromosome
            for coordinates in product['Gene-commentary_genomic-coords']:
                if 'Seq-loc_mix' in coordinates:
                    seqlocs = coordinates['Seq-loc_mix']['Seq-loc-mix']
                    for seqloc in seqlocs:
                        interval = seqloc['Seq-loc_int']['Seq-interval']
                        start = int(interval['Seq-interval_from'])
                        end = int(interval['Seq-interval_to']) + 1
                        if interval['Seq-interval_strand']['Na-strand'].attributes['value']=='plus':
                            strand = '+'
                        elif interval['Seq-interval_strand']['Na-strand'].attributes['value']=='minus':
                            strand = '-'
                        transcript.exons.append([start, end, strand])
                else:
                    interval = coordinates['Seq-loc_int']['Seq-interval']
                    start = int(interval['Seq-interval_from'])
                    end = int(interval['Seq-interval_to']) + 1
                    if interval['Seq-interval_strand']['Na-strand'].attributes['value']=='plus':
                        strand = '+'
                    elif interval['Seq-interval_strand']['Na-strand'].attributes['value']=='minus':
                        strand = '-'
                    transcript.exons.append([start, end, strand])
    return transcripts

def parse_ags(organism, source):
    lines = []
    command = ["gene2xml", "-b", "T", "-c", "T", "-i", source]
    handle = subprocess.Popen(command, stdout=subprocess.PIPE).stdout
    # A gene can be mapped to multiple locations.
    records = Entrez.parse(handle)
    for record in records:
        transcripts = find_transcript_locations(record, organism)
        if not transcripts:
            continue
        gene_id = transcripts.gene_id
        gene_name = transcripts.gene_name
        gene_type = transcripts.gene_type
        category = transcripts.category
        # A gene can be mapped to multiple locations. In particular, there are
        # genes that are mapped both to chrX and chrY.
        for transcript in transcripts:
            accession = transcript.accession
            chromosome = transcript.chromosome
            start = min([exon[0] for exon in transcript.exons])
            end = max([exon[1] for exon in transcript.exons])
            strands = set([exon[2] for exon in transcript.exons])
            assert len(strands)==1
            strand = strands.pop()
            words = (chromosome, category, gene_name, start+1, end, strand, transcripts.gene_type)
            lines.append(words)
    handle.close()
    return lines

def compare(words1, words2):
    chromosome1 = words1[0]
    chromosome2 = words2[0]
    if chromosome1!=chromosome2:
        if chromosome1=='chrM':
            return +1
        if chromosome2=='chrM':
            return -1
        if chromosome1=='chrY':
            return +1
        if chromosome2=='chrY':
            return -1
        if chromosome1=='chrX':
            return +1
        if chromosome2=='chrX':
            return -1
        chromosome1 = int(chromosome1[3:])
        chromosome2 = int(chromosome2[3:])
        if chromosome1 < chromosome2:
            return -1
        if chromosome1 > chromosome2:
            return +1
    start1 = words1[3]
    start2 = words2[3]
    if start1 < start2:
        return -1
    if start1 > start2:
        return +1
    end1 = words1[4]
    end2 = words2[4]
    if end1 < end2:
        return -1
    if end1 > end2:
        return +1
    strand1 = words1[5]
    strand2 = words2[5]
    if strand1==strand2:
        return 0
    if strand1=='-':
        return +1
    if strand2=='-':
        return -1

def timestamp(filename):
    import time, os
    t = os.path.getmtime(filename)
    return time.strftime("%Y.%m.%d", time.localtime(t))

def run(organism, source=None):
    if source is None:
        source = "%s.ags.gz" % organism.replace(" ", "_")
    lines = parse_ags(organism, source)
    lines = set(lines)
    lines = sorted(lines, key=functools.cmp_to_key(compare))
    output = open("ncRNA.gff", 'w')
    time = timestamp(source)
    output.write("##source-version NCBI-Entrez:%s %s\n" % (source, time))
    for words in lines:
        output.write("%s\tNCBI\t%s|%s\t%d\t%d\t.\t%s\t.\t%s\n" % words)
    output.close()

run("Rattus norvegicus")
