# Supplementary material for: Comparative transcriptomics of primary cells in vertebrates
Source: Genome Res. 2020 Jul;30(7):951–61. doi: 10.1101/gr.255679.119 (PMC7397866; doi:10.1101/gr.255679.119)
Supplement: Supplemental Material [file supp_gr.255679.119_Supplemental_code.zip › Supplemental_code/Analysis/script_mirbase.py]

from Bio import SeqIO
from Bio.Seq import reverse_complement
import sys

assembly = sys.argv[1]

def read_miRBase(assembly):
    ##gff-version 3
    ##date 2014-6-22
    #
    # Chromosomal coordinates of Homo sapiens microRNAs
    # microRNAs:               miRBase v21
    # genome-build-id:         GRCh38
    # genome-build-accession:  NCBI_Assembly:GCA_000001405.15
    #
    # Hairpin precursor sequences have type "miRNA_primary_transcript". 
    # Note, these sequences do not represent the full primary transcript, 
    # rather a predicted stem-loop portion that includes the precursor 
    # miRNA. Mature sequences have type "miRNA".
    #
    precursors = {}
    features = []
    if assembly=='hg38':
        filename = "hsa.gff3"
    elif assembly=='hg19':
        filename = "hsa.hg19.gff3"
    elif assembly=='mm9':
        filename = "mmu.mm9.gff3"
    elif assembly=='mm10':
        filename = "mmu.gff3"
    elif assembly=='rn4':
        filename = "rno.rn4.gff3"
    elif assembly=='rn6':
        filename = "rno.rn6.gff3"
    elif assembly=='canFam2':
        filename = "cfa.canFam2.gff3"
    elif assembly=='canFam3':
        filename = "cfa.gff3"
    elif assembly=='galGal3':
        filename = "gga.galGal3.gff3"
    elif assembly=='galGal4':
        filename = "gga.gff3"
    elif assembly=='galGal5':
        filename = "gga.galGal5.gff3"
    else:
        raise Exception("Unknown assembly %s" % assembly)
    print("Reading", filename)
    handle = open(filename)
    for line in handle:
        if line.startswith("# genome-build-id"):
            line = line.strip()
            if assembly in ('hg38', 'hg19'):
                assert line=="# genome-build-id:         GRCh38"
            elif assembly in ('mm10', 'mm9'):
                assert line=="# genome-build-id:         GRCm38"
            elif assembly in ('rn4', 'rn6'):
                assert line=="# genome-build-id:         Rnor_5.0"
            elif assembly in ('canFam2', 'canFam3'):
                assert line=="# genome-build-id:         CanFam3.1"
            elif assembly=='galGal3':
                assert line=="# genome-build-id:         Gallus-gallus-2.1"
            elif assembly in ('galGal4', 'galGal5'):
                assert line=="# genome-build-id:         Gallus-gallus-4.0"
            else:
                raise Exception("Should not get here")
        elif line.startswith("# microRNAs"):
            # # microRNAs			miRBase v19
            key, value = line[2:].split(None, 1)
            value = value.strip()
            words = value.split()
            assert words[0]=='miRBase'
            assert words[1].startswith("v")
            version = words[1][1:]
        elif line.startswith('#'):
            pass
        else:
            words = line.split("\t")
            if words[2]=='miRNA':
                category = 'miRNA'
            elif words[2]=='miRNA_primary_transcript':
                category = 'premiRNA'
            else:
                raise Exception("Unkown feature %s" % words[2])
            chromosome = words[0]
            start = int(words[3])-1
            end = int(words[4])
            strand = words[6]
            annotations = words[8].rstrip().split(";")
            for annotation in annotations:
                key, value = annotation.split("=")
                if key=="Name":
                    break
            else:
                raise Exception("Failed to parse GFF")
            name = value
            if category=='premiRNA':
                for annotation in annotations:
                    key, value = annotation.split("=")
                    if key=="Alias":
                        break
                else:
                    raise Exception("Failed to parse GFF")
                precursors[value] = name
                precursor = '.'
            elif category=='miRNA':
                for annotation in annotations:
                    key, value = annotation.split("=")
                    if key=="Derives_from":
                        break
                else:
                    raise Exception("Failed to parse GFF")
                precursor = precursors[value]
            row = [category, chromosome, strand, start, end, name, precursor]
            features.append(row)
    handle.close()
    return version, features

def get_chromosome_list(precursors):
    chromosomes = []
    for accession in precursors:
        for row in precursors[accession]:
            chromosome = row[0]
            chromosomes.append(chromosome)
    return list(set(chromosomes))

def run(assembly):
    version, features = read_miRBase(assembly)
    filename = "miRNA.gff"
    print("Writing", filename)
    output = open(filename, 'w')
    output.write("##source-version miRBase %s\n" % version)
    for feature in features:
        category, chromosome, strand, start, end, name, precursor = feature
        output.write('%s\tmiRBase\t%s|%s\t%d\t%d\t.\t%s\t.\t%s\n' % 
                     (chromosome,
                      category,
                      name,
                      start+1,
                      end,
                      strand,
                      precursor,))
    output.close()


run(assembly)
