# Supplementary material for: Comparative transcriptomics of primary cells in vertebrates
Source: Genome Res. 2020 Jul;30(7):951–61. doi: 10.1101/gr.255679.119 (PMC7397866; doi:10.1101/gr.255679.119)
Supplement: Supplemental Material [file supp_gr.255679.119_Supplemental_code.zip › Supplemental_code/Analysis/select_guide_passenger.py]

import os
import sys
import pybedtools


organism, mirnaset = sys.argv[1:]

if organism=='human':
    prefix = 'hsa'
elif organism=='mouse':
    prefix = 'mmu'
elif organism=='rat':
    prefix = 'rno'
elif organism=='dog':
    prefix = 'cfa'
elif organism=='chicken':
    prefix = 'gga'
else:
    raise Exception("Unknown organism %s" % organism)

assert mirnaset in ('mirbase', 'mirdeep2', 'randfold.mirdeep2')

def parse_candidates(organism, mirnaset):
    directory = "/osc-fs_home/mdehoon/Data/Fantom5/sRNA/UPDATE_030"
    if mirnaset=='mirbase':
        subdirectory = 'miRBase'
    elif mirnaset in ('mirdeep2', 'randfold.mirdeep2'):
        subdirectory = 'miRDeep'
    filename = "%s.fantom.%s.candidates.gff" % (organism, mirnaset)
    path = os.path.join(directory, subdirectory, filename)
    print("Reading", path)
    lines = pybedtools.BedTool(path)
    candidate = None
    candidates = []
    for line in lines:
        if line.fields[2]=='premiRNA':
            premirna = line
            matures = []
            if candidate is not None:
                yield candidate
            candidate = (premirna, matures)
        elif line.fields[2]=='miRNA':
            mature = line
            matures.append(mature)
    if candidate is not None:
        yield candidate

filename = "%s.fantom.%s.candidates.gff" % (organism, mirnaset)
print("Writing", filename)
handle = open(filename, 'w')
candidates = parse_candidates(organism, mirnaset)
for candidate in candidates:
    premirna, matures = candidate
    maximum = 0
    iguide = None
    if len(matures)==1:
        iguide = 0
    if iguide is None:
        for i, mature in enumerate(matures):
            mature.attrs['Arm'] = 'Passenger'
            maxcpm = float(mature.attrs['MaxCPM'])
            if maxcpm > maximum:
                maximum = maxcpm
                iguide = i
    if iguide is not None:
        mature = matures[iguide]
        mature.attrs['Arm'] = 'Guide'
        if mirnaset=='mirbase' and mature.attrs.get('Name') is None:
            name = premirna.attrs['Name']
            premirna_prefix = "%s-mir-" % prefix
            if name.startswith(premirna_prefix):
                mature_prefix = "%s-miR-" % prefix
            else:
                premirna_prefix = "%s-let-" % prefix
                if name.startswith(premirna_prefix):
                    mature_prefix = "%s-let-" % prefix
                else:
                    raise Exception("Failed to parse miRNA name")
            upstream_distance = mature.start - premirna.start
            downstream_distance = premirna.end - mature.end
            if premirna.strand=='+':
                if upstream_distance < downstream_distance:
                    arm = '5p'
                elif upstream_distance > downstream_distance:
                    arm = '3p'
                else:
                    raise Exception("inconsistent for %s" % name)
            elif premirna.strand=='-':
                if upstream_distance < downstream_distance:
                    arm = '3p'
                elif upstream_distance > downstream_distance:
                    arm = '5p'
                else:
                    raise Exception("inconsistent for %s" % name)
            name = name.replace(premirna_prefix, mature_prefix)
            name = "%s-%s" % (name, arm)
            mature.attrs['Name'] = name
            print("Assigning %s to %s" % (name, mature.attrs['ID']))
    else:
        print("No guide strand for", premirna.attrs['Name'])
    line = str(premirna)
    handle.write(line)
    for mature in matures:
        line = str(mature)
        handle.write(line)
handle.close()
