# Supplementary material for: Comparative transcriptomics of primary cells in vertebrates
Source: Genome Res. 2020 Jul;30(7):951–61. doi: 10.1101/gr.255679.119 (PMC7397866; doi:10.1101/gr.255679.119)
Supplement: Supplemental Material [file supp_gr.255679.119_Supplemental_code.zip › Supplemental_code/Analysis/select_microrna_promoter.py]

import sys
import os
import gzip
import collections
import pybedtools
from numpy import *
from pylab import *

organism, mirnaset = sys.argv[1:3]
if len(sys.argv) > 3 and sys.argv[3]=='curated':
    curated = True
else:
    curated = False

skip_fantom = True

assemblies = {'human': 'hg19',
              'mouse': 'mm9',
              'rat': 'rn6',
              'dog': 'canFam3',
              'chicken': 'galGal5',
             }


def read_cage_promoter_expression(organism, promoter_names):
    filename = "%s.fantom.cage.txt.gz" % organism
    print("Reading FANTOM5 CAGE promoter expression levels from", filename)
    handle = gzip.open(filename, 'rt')
    line = next(handle)
    words = line.split()
    assert words[0]=='Promoter'
    samples = words[1:]
    line = next(handle)
    words = line.split()
    assert words[0]=='#total'
    total = array(words[1:], float)
    expression = {}
    for line in handle:
        words = line.split()
        promoter_name = words[0]
        if promoter_name not in promoter_names:
            continue
        values = array(words[1:], float)
        values = 1.e6*values/total
        expression[promoter_name] = mean(values)
    handle.close()
    for promoter_name in promoter_names:
        if promoter_name not in expression:
            raise Exception("Promoter %s not found in expression table" % promoter_name)
    return expression

def read_candidates(organism, mirnaset):
    if curated:
        filename = "%s.fantom.mirna.%s.promoters.curated.candidates.txt" % (organism, mirnaset)
    else:
        filename = "%s.fantom.mirna.%s.promoters.candidates.txt" % (organism, mirnaset)
    print("Reading miRNA promoter candidates from", filename)
    handle = open(filename)
    line = next(handle)
    assert line.startswith("#")
    words = line[1:].split()
    assert words[0] == "premirna_id"
    assert words[1] == "premirna_name"
    assert words[2] == "promoter_name"
    assert words[3] == "chromosome"
    assert words[4] == "strand"
    assert words[5] == "promoter_start"
    assert words[6] == "promoter_end"
    assert words[7] == "promoter_position"
    assert words[8] == "primirna_start"
    assert words[9] == "primirna_end"
    assert words[10] == "primirna_name"
    assert words[11] == "primirna_genetype"
    assert words[12] == "primirna_transcripttype"
    assert words[13] == "primirna_transcriptset"
    premirnas = []
    current = None
    premirna_promoters = {}
    for line in handle:
        words = line.split()
        premirna_id = words[0]
        premirna_name = words[1]
        promoter_name = words[2]
        promoter_position = int(words[7])
        strand = words[4]
        primirna_start = int(words[8])
        primirna_end = int(words[9])
        primirna_name = words[10]
        primirna_genetype = words[11]
        primirna_transcripttype = words[12]
        primirna_transcriptset = words[13]
        premirna = (premirna_id, premirna_name)
        if premirna!=current:
            premirnas.append(premirna)
            current = premirna
        promoter = promoter_name, promoter_position, strand, primirna_start, primirna_end, primirna_name, primirna_genetype, primirna_transcripttype, primirna_transcriptset
        if premirna_id not in premirna_promoters:
            premirna_promoters[premirna_id] = []
        premirna_promoters[premirna_id].append(promoter)
    handle.close()
    return premirnas, premirna_promoters


def select(premirnas, premirna_promoters, cage_expression):
    expressions = {}
    for premirna in premirnas:
        premirna_id, premirna_name = premirna
        best_expression = -1.0
        expressions[premirna_name] = {}
        promoter_names = []
        for promoter in premirna_promoters[premirna_id]:
            promoter_name, promoter_position, strand, primirna_start, primirna_end, primirna_name, primirna_genetype, primirna_transcripttype, primirna_transcriptset = promoter
            expression = cage_expression[promoter_name]
            expressions[premirna_name][promoter_name] = expression
            if expression > best_expression:
                best_expression = expression
                best_promoter = promoter
                promoter_names = []
                promoter_names.append(promoter_name)
            elif expression==best_expression:
                promoter_names.append(promoter_name)
                best_promoter_name = best_promoter[0]
                best_primirna_genetype = best_promoter[6]
                best_primirna_transcripttype = best_promoter[7]
                best_primirna_transcriptset = best_promoter[8]
                if strand=='+':
                    best_promoter_distance = abs(best_promoter[3]-promoter_position)
                    promoter_distance = abs(primirna_start-promoter_position)
                elif strand=='-':
                    best_promoter_distance = abs(best_promoter[4]-promoter_position)
                    promoter_distance = abs(primirna_end-promoter_position)
                if best_promoter_name==promoter_name:
                    if promoter_distance < best_promoter_distance:
                        best_promoter = promoter
                    elif promoter_distance==best_promoter_distance:
                        if best_primirna_transcriptset=='fantom5' and primirna_transcriptset in ('gencode', 'refseq'):
                            best_promoter = promoter
                        elif best_primirna_transcriptset in ('fantom5', 'gencode') and primirna_transcriptset=='refseq':
                            best_promoter = promoter
                        elif primirna_transcriptset=='refseq': # best_primirna_transcriptset=='refseq'
                            if best_primirna_genetype!='protein_coding' or best_primirna_transcripttype!='protein_coding':
                                best_promoter = promoter
        # allow the expression to be zero, as some promoters have expression in the stem cell data only,
        # and not in FANTOM5.
        if best_expression < 0.0:
            del premirna_promoters[premirna_id]
        else:
            assert len(set(promoter_names)) == 1
            premirna_promoters[premirna_id] = best_promoter[:7]
    return expressions

def save(organism, mirnaset, premirna_promoters):
    print("Reading FANTOM5-defined miRNAs")
    if organism == 'human':
        directory = "/osc-fs_home/mdehoon/Data/Fantom5/sRNA/UPDATE_024"
    else:
        directory = "/osc-fs_home/mdehoon/Data/Fantom5/sRNA/UPDATE_030"
    filename = "%s.fantom.%s.gff" % (organism, mirnaset)
    path = os.path.join(directory, filename)
    print("Reading", path)
    lines = pybedtools.BedTool(path)
    print("Writing", filename)
    handle = open(filename, 'w')
    if curated:
        prefix = "Curated"
    else:
        prefix = ""
    for line in lines:
        feature = line.fields[2]
        if feature=='miRNA':
            pass
        elif feature=='premiRNA':
            premirna_id = line.attrs['ID']
            promoter = premirna_promoters.get(premirna_id)
            if promoter is None:
                keywords = ('Promoter', 'PromoterPosition', 'PrimiRNA', 'PrimiRNAType', 'PrimiRNAStart', 'PrimiRNAEnd')
                for keyword in keywords:
                    keyword = prefix + keyword
                    try:
                        del line.attrs[keyword]
                    except:
                        pass
                    else:
                        print("Deleted %s for %s" % (keyword, line.attrs['Name']))
            else:
                promoter_name, promoter_position, strand, primirna_start, primirna_end, primirna_name, primirna_type = promoter
                if line.attrs.get(prefix+'Promoter') not in (None, promoter_name):
                    print("%s: Replacing %s by %s" % (line.attrs['Name'], line.attrs[prefix+'Promoter'], promoter_name))
                line.attrs[prefix+'Promoter'] = promoter_name
                line.attrs[prefix+'PromoterPosition'] = str(promoter_position)
                line.attrs[prefix+'PrimiRNA'] = primirna_name
                line.attrs[prefix+'PrimiRNAType'] = primirna_type
                line.attrs[prefix+'PrimiRNAStart'] = str(primirna_start)
                line.attrs[prefix+'PrimiRNAEnd'] = str(primirna_end)
        else:
            raise Exception("Unknown feature %s" % feature)
        line = str(line)
        handle.write(line)
    handle.close()


premirnas, premirna_promoters = read_candidates(organism, mirnaset)
promoter_names = []
for premirna_id in premirna_promoters:
    for promoter in premirna_promoters[premirna_id]:
        promoter_name, promoter_position, strand, primirna_start, primirna_end, primirna_name, primirna_genetype, primirna_transcripttype, primirna_transcriptset = promoter
        promoter_names.append(promoter_name)
promoter_names = set(promoter_names)

cage_expression = read_cage_promoter_expression(organism, promoter_names)
expressions = select(premirnas, premirna_promoters, cage_expression)
save(organism, mirnaset, premirna_promoters)
