# Supplementary material for: Comparative transcriptomics of primary cells in vertebrates
Source: Genome Res. 2020 Jul;30(7):951–61. doi: 10.1101/gr.255679.119 (PMC7397866; doi:10.1101/gr.255679.119)
Supplement: Supplemental Material [file supp_gr.255679.119_Supplemental_code.zip › Supplemental_code/Analysis/select_motifs.py]

import sys
from numpy import *
from numpy.linalg import inv, norm


__version__ = "2018.12.03"


def read_tfbs(input_filename):
    if input_filename.endswith(".bz2"):
        import bz2
        input = bz2.BZ2File(input_filename)
    elif input_filename.endswith(".gz"):
        import gzip
        input = gzip.open(input_filename)
    else:
        input = open(input_filename)
    header = next(input)
    motifs = header.split()
    m = len(motifs)
    total = zeros(m)
    for line in input:
        words = line.split()
        promoter = words[0]
        scores = array(words[1:], float)
        total += scores
    input.close()
    return total, motifs

def write_selected_tfbss(input_filename, output_filename, selected_motifs):
    print("Reading %s" % input_filename)
    print("Writing %s" % output_filename)
    if input_filename.endswith(".bz2"):
        import bz2
        input = bz2.open(input_filename)
    elif input_filename.endswith(".gz"):
        import gzip
        input = gzip.open(input_filename)
    else:
        input = open(input_filename)
    if output_filename.endswith(".bz2"):
        import bz2
        output = bz2.open(output_filename, 'w')
    elif output_filename.endswith(".gz"):
        import gzip
        output = gzip.open(output_filename, 'w')
    else:
        output = open(output_filename, 'w')
    header = next(input)
    motifs = header.split()
    indices = []
    line = ""
    for index, motif in enumerate(motifs):
        if motif in selected_motifs:
            indices.append(index)
            line += "\t%s" % motif
    line += "\n"
    output.write(line)
    indices = array(indices, int)
    for line in input:
        words = line.split()
        promoter = words[0]
        scores = words[1:]
        line = promoter
        for index in indices:
            score = scores[index]
            line += "\t%s" % score
        line += "\n"
        output.write(line)
    input.close()
    output.close()

def read_expression(filename):
    promoters = []
    matrix = []
    experiments = []
    if filename.endswith(".bz2"):
        import bz2
        input = bz2.BZ2File(filename)
    elif filename.endswith(".gz"):
        import gzip
        input = gzip.open(filename)
    else:
        input = open(filename)
    line = next(input)
    words = line.strip().split('\t')
    assert words[0] == 'Sample'
    n = len(words)
    index = list(range(1, n))
    samples = words[1:]
    for line in input:
        words = line.split("\t")
        promoter = words[0]
        values = array(words[1:], float)
        promoters.append(promoter)
        matrix.append(values)
    input.close()
    matrix = array(matrix)
    matrix = log(matrix)
    matrix = transpose(matrix)
    matrix -= mean(matrix, 0)
    matrix = transpose(matrix)
    matrix -= mean(matrix, 0)
    return samples, promoters, matrix

def calculate_activity(tfbs, expression, tau=0.1):
    P, M = shape(tfbs)
    matrix = tfbs - mean(tfbs, 0)
    u, s, vt = linalg.svd(matrix, full_matrices=False)
    denominator = s*s + 1.0/(tau*tau)
    activity = transpose(vt) * s / denominator
    activity = dot(activity, transpose(u))
    activity = dot(activity, expression)
    chisquare = expression - dot(matrix, activity)
    chisquare = dot(transpose(chisquare), chisquare)
    chisquare /= P
    chisquare = diag(chisquare)
    covariance = inv(dot(transpose(matrix), matrix) + eye(M)/(tau*tau))
    variance = diag(covariance)
    variance = outer(variance, chisquare)
    total_variance = pow(norm(expression),2)/P
    remaining_variance = sum(chisquare)
    explained_variance = total_variance - remaining_variance
    quality_fit = explained_variance / total_variance
    return activity, variance, quality_fit


def remove_all_inactive_motifs(tfbs, motifs, common_motifs):
    n, m = shape(tfbs)
    j = 0
    for i in range(m):
        motif = motifs[i]
        if motif not in common_motifs:
            continue
        tfbs[:,j] = tfbs[:,i]
        motifs[j] = motifs[i]
        j+=1
    tfbs = tfbs[:,:j]
    motifs = motifs[:j]
    return tfbs, motifs

def save_activities(experiments, motifs, activity, variance, output_filename):
    zvalues = calculate_zvalues(activity, variance)
    if output_filename:
        sys.stderr.write("Saving activities to %s\n" % output_filename)
        output = open(output_filename, 'w')
    else:
        output = sys.stdout
    for experiment in experiments:
        output.write("\t%s" % experiment)
    for experiment in experiments:
        output.write("\t%s.stddev" % experiment)
    output.write("\tzvalue\n")
    index = argsort(zvalues)[::-1]
    for i in index:
        output.write(motifs[i])
        for value in activity[i]:
            output.write("\t")
            output.write(str(value))
        for value in sqrt(variance[i]):
            output.write("\t")
            output.write(str(value))
        output.write("\t")
        output.write(str(zvalues[i]))
        output.write("\n")
    output.close()


def version():
    sys.stderr.write("""\
Motif activity calculation, version %s.
Michiel JL de Hoon (mdehoon@gsc.riken.jp),
RIKEN Omics Science Center, Yokohama, Japan.

""" % __version__)


def usage():
    version()
    sys.stderr.write("""\

Usage:

python mara.py -t <tfbs>  [-n <number>] [-q]
               -i <input.txt[.gz|.bz2]> -o <output_filename>


    Options:
       --t=<tfbs> or -t <tfbs>
              Name of the file containing the predicted TFBSs for each
              promoter.
       --input=<input_filename> or -i <input_filename>
              Name of the input file containing the expression level
              for each promoter in tags-per-million [tpm].
       --output=<output_filename> or -o <output_filename>
              Name of the output file in which the calculated profiles
              should be stored.
       --n=<number> or -n <number>
              Minimum number of predicted TFBSs for each motif. Motifs with
              fewer predicted TFBSs than this number are ignored. Default
              value is 150.

""")

def main(argv):
    import getopt
    input_filenames = None
    output_filenames = None
    ntfbs = 150 # Default threshold on the number of binding sites for a motif
    try:
        opts, args = getopt.getopt(argv, "vhn:", ["version", "help", "input=", "output=", "number="])
    except getopt.GetoptError as error:
        print(str(error))
        usage()
        sys.exit(2)
    for opt, arg in opts:
        if opt in ("-h", "--help"):
            usage()
            sys.exit()
        elif opt in ("-v", "--version"):
            version()
            sys.exit()
        elif opt == "--input":
            input_filenames = arg.split(',')
        elif opt == "--output":
            output_filenames = arg.split(',')
        elif opt in ("-n", "--number"):
            ntfbs = int(arg)
        else:
            print("Unknown option %s" % opt)
            usage()
            sys.exit(2)
    if input_filenames is None:
        print("--input is a required argument")
        sys.exit(2)
    if output_filenames is None:
        print("--output is a required argument")
        sys.exit(2)
    if len(input_filenames) != len(output_filenames):
        print("number of input and output file names should be equal")
        sys.exit(2)
    motifs = None
    counts = []
    for input_filename in input_filenames:
        current_counts, current_motifs = read_tfbs(input_filename)
        if motifs is None:
            motifs = current_motifs
        else:
            assert motifs == current_motifs
        counts.append(current_counts)
    selected_motifs = []
    for index, motif in enumerate(motifs):
        for current_counts in counts:
            count = current_counts[index]
            if count < ntfbs:
                break
        else:
            selected_motifs.append(motif)
    print("Number of motifs selected: %d" % len(selected_motifs))
    for input_filename, output_filename in zip(input_filenames, output_filenames):
        write_selected_tfbss(input_filename, output_filename, selected_motifs)


if __name__ == "__main__":
    main(sys.argv[1:])
