# Supplementary material for: Comparative transcriptomics of primary cells in vertebrates
Source: Genome Res. 2020 Jul;30(7):951–61. doi: 10.1101/gr.255679.119 (PMC7397866; doi:10.1101/gr.255679.119)
Supplement: Supplemental Material [file supp_gr.255679.119_Supplemental_code.zip › Supplemental_code/Analysis/select_organisms.py]

import io
import sys
from Bio import Phylo

assemblies = sys.argv[1:]

assembly = assemblies[0]

organisms = {'hg38': 'human',
             'mm10': 'mouse',
             'rn6': 'rat',
             'canFam3': 'dog',
             'galGal4': 'chicken',
            }

filename = 'hg38.100way.nh'
tree = Phylo.read(filename, 'newick')
terminals = tree.get_terminals()
for terminal in terminals:
    if terminal.name not in assemblies:
        tree.prune(terminal)

terminals = tree.get_terminals()
assert len(terminals) == len(assemblies)
for terminal in terminals:
    assert terminal.name in assemblies

clade = tree.root
while clade.name != assembly:
    clades = clade.clades
    if clades[0].find_any(assembly):
        pass
    elif clades[1].find_any(assembly):
        clades.reverse()
    else:
        raise Exception("Failed to find %s in tree" % assembly)
    clade = clades[0]

for clade in tree.get_terminals():
    clade.name = organisms[clade.name]

for clade in tree.get_nonterminals():
    for child in clade.clades:
        if child.name in ('mouse', 'rat'):
            if clade.name is None:
                clade.name = 'rodent'
            else:
                assert clade.name == 'rodent'
        elif child.name == 'human':
            clade.name = 'supraprimate'
        elif child.name == 'dog':
            clade.name = 'mammal'
        elif child.name == 'chicken':
            clade.name = 'vertebrate'

handle = io.StringIO()
Phylo.write([tree], handle, 'newick', format_branch_length="%1.6f")
handle.seek(0)
text = handle.read()
handle.close()

suffix = ":0.000000;\n"
assert text.endswith(suffix)
text = text[:-len(suffix)]
text += ";\n"

organism = organisms[assembly]
filename = '%s.%dway.nh' % (organism, len(assemblies))
print("Writing %s" % filename)
handle = open(filename, 'w')
handle.write(text)
handle.close()
