# Supplementary material for: Comparative transcriptomics of primary cells in vertebrates
Source: Genome Res. 2020 Jul;30(7):951–61. doi: 10.1101/gr.255679.119 (PMC7397866; doi:10.1101/gr.255679.119)
Supplement: Supplemental Material [file supp_gr.255679.119_Supplemental_code.zip › Supplemental_code/MotEvo_Whole_Genome/align.py]

import os
import io
import sys
import gzip
import time
import tempfile
import tarfile
from numpy import *
from Bio import SeqIO
from Bio import AlignIO
from Bio import Phylo
from Bio.Seq import Seq
from Bio.SeqRecord import SeqRecord
from Bio.Align import MultipleSeqAlignment

__version__ = "2018.09.06"


# Create a temporary directory in /work if available, in /home otherwise
for tempdir in ('/work/mdehoon', '/home/mdehoon/work'):
    try:
        os.mkdir(tempdir)
    except OSError as e:
        import errno
        if e.errno!=errno.EEXIST:
            continue
    tempfile.tempdir = tempdir
    break


def run(filename, tree, assembly):
    organisms = []
    handle = open(filename)
    for line in handle:
        if line.startswith('>'):
            organism = line[1:].strip()
            organisms.append(organism)
    handle.close()
    if len(organisms)==1:
        sequence = Seq(line.strip())
        record = SeqRecord(sequence, id=assembly)
        alignment = MultipleSeqAlignment([record])
        return alignment
    subtree = make_subtree(tree, organisms)
    tempfile_subtree = tempfile.NamedTemporaryFile(mode='wt')
    Phylo.write([subtree], tempfile_subtree.name, 'newick')
    tempfile_subtree.flush()
    command = "TMP_4_TCOFFEE=/tmp /home/mdehoon/t_coffee/bin/t_coffee -infile=%s -usetree=%s -newtree=no -outfile=stdout -output=clustalw -quiet" % (filename, tempfile_subtree.name)
    print("Running", command)
    handle = os.popen(command)
    try:
        alignment = AlignIO.read(handle,'clustal')
    except ValueError as e:
        # Check if t_coffee failed
        exit_code = handle.close()
        if exit_code:
            raise Exception("Received exit code %d" % exit_code)
        else:
            raise e
        tempfile_subtree.close()
    return alignment

def make_subtree(tree, organisms):
    import copy
    tree = copy.deepcopy(tree)
    leaves = tree.get_terminals()
    for clade in leaves:
        if "_" in clade.name:
            organism, assembly = clade.name.split("_")
            clade.name = assembly
    leaves = tree.get_terminals()
    for clade in leaves:
        if not clade.name in organisms:
            tree.prune(clade)
    return tree

def read_tree(assembly):
    from Bio import Phylo
    filename = "%s.9way.nh" % assembly
    directory = "/osc-fs_home/mdehoon/Data/TFBS/"
    path = os.path.join(directory, assembly, filename)
    print("Reading", path)
    handle = open(path)
    tree = Phylo.read(handle, 'newick')
    handle.close()
    return tree

assembly, chromosome = sys.argv[1:3]
filename = '%s.%s.sequences.tar' % (assembly, chromosome)
output = tarfile.open(filename, mode='w')

tree = read_tree(assembly)

overlap = 100
blocksize = 1000

directory = "/osc-fs_home/mdehoon/Data/MultipleGenomeAlignments"
subdirectory = "%s.30way" % assembly
filename = "%s.fa.gz" % chromosome
path = os.path.join(directory, subdirectory, "Fasta", filename)

genomes = {}
handle = gzip.open(path, 'rt')
records = SeqIO.parse(handle, 'fasta')
for record in records:
    organism = record.id
    genome = str(record.seq)
    genomes[organism] = genome
handle.close()

n = len(genomes[assembly])

position = 0
start = 0
while True:
    end = start + blocksize
    print(assembly, chromosome, position, start, end)
    sequence = genomes[assembly][start:end]
    if not sequence:
        break
    sequence = sequence.replace('-','')
    if sequence and sequence.count('N') < len(sequence):
        handle = tempfile.NamedTemporaryFile(mode='wt')
        handle.write(">%s\n" % assembly)
        handle.write(sequence)
        handle.write("\n")
        for organism in genomes:
            if organism==assembly:
                continue
            sequence = genomes[organism][start:end].replace('-','')
            if not sequence:
                continue
            handle.write(">%s\n" % organism)
            handle.write(sequence)
            handle.write("\n")
        handle.flush()
        alignment = run(handle.name, tree, assembly)
        buffer = io.BytesIO()
        for record in alignment:
            if record.id==assembly:
                sequence = str(record.seq).upper()
                end = position + len(sequence) - sequence.count('-')
                text = """\
>>%s_%s_%d_%d
%s
""" % (assembly, chromosome, position, end, sequence)
                buffer.write(bytes(text, 'ascii'))
        for record in alignment:
            if record.id!=assembly:
                text = """\
>%s
%s
""" % (record.id, record.seq.upper())
                buffer.write(bytes(text, 'ascii'))
        filename = "%s.%s.%s.fa" % (assembly, chromosome, position)
        info = tarfile.TarInfo(filename)
        info.size = buffer.tell()
        info.mtime = time.time()
        buffer.seek(0)
        output.addfile(info, buffer)
        buffer.close()
    end = start+blocksize-overlap
    position += len(genomes[assembly][start:end].replace('-',''))
    start = end
