# Supplementary material for: Comparative transcriptomics of primary cells in vertebrates
Source: Genome Res. 2020 Jul;30(7):951–61. doi: 10.1101/gr.255679.119 (PMC7397866; doi:10.1101/gr.255679.119)
Supplement: Supplemental Material [file supp_gr.255679.119_Supplemental_code.zip › Supplemental_code/MotEvo_Whole_Genome/calculate_background.py]

import os
import sys
from Bio import SeqIO

assembly = sys.argv[1]

chromosomes = []
directory = "/osc-fs_home/scratch/mdehoon/Data/Genomes"
filename = "%s.chrom.sizes" % assembly
path = os.path.join(directory, assembly, filename)
handle = open(path)
for line in handle:
    chromosome, size = line.split()
    size = int(size)
    filename = "%s.%s.sequences.tar.bz2" % (assembly, chromosome)
    assert os.path.exists(filename)
    chromosomes.append(chromosome)
handle.close()

AT = 0
CG = 0
for chromosome in chromosomes:
    filename = "%s.fa" % chromosome
    path = os.path.join(directory, assembly, filename)
    print("Reading", path)
    handle = open(path)
    record = SeqIO.read(handle, 'fasta')
    handle.close()
    sequence = str(record.seq).upper()    
    AT += sequence.count('A')
    CG += sequence.count('C')
    CG += sequence.count('G')
    AT += sequence.count('T')

print('A', 0.5 * AT/(AT+CG))
print('C', 0.5 * CG/(AT+CG))
print('G', 0.5 * CG/(AT+CG))
print('T', 0.5 * AT/(AT+CG))
