# Supplementary material for: Comparative transcriptomics of primary cells in vertebrates
Source: Genome Res. 2020 Jul;30(7):951–61. doi: 10.1101/gr.255679.119 (PMC7397866; doi:10.1101/gr.255679.119)
Supplement: Supplemental Material [file supp_gr.255679.119_Supplemental_code.zip › Supplemental_code/MotEvo_Whole_Genome/checktar.py]

import sys
import tarfile

n = int(sys.argv[1])

numbers = range(1,n+1)

for i in numbers:
    handle = tarfile.open("alignments.%d.tar" % i)
    priors = tarfile.open("alignments.%d.priors.tar" % i)
    sites = tarfile.open("alignments.%d.sites.tar" % i)
    params = tarfile.open("alignments.%d.params.tar" % i)
    for line in handle:
        name = line.name
        prior = priors.next()
        site = sites.next()
        param = params.next()
        assert prior.name==name.replace(".fa", ".priors")
        assert site.name==name.replace(".fa", ".sites")
        assert param.name==name.replace(".fa", ".params")
    handle.close()
    assert priors.next()==None
    assert sites.next()==None
    assert params.next()==None
    priors.close()
    sites.close()
    params.close()
    print("alignments.%d.tar FINISHED" % i)
