# Supplementary material for: Comparative transcriptomics of primary cells in vertebrates
Source: Genome Res. 2020 Jul;30(7):951–61. doi: 10.1101/gr.255679.119 (PMC7397866; doi:10.1101/gr.255679.119)
Supplement: Supplemental Material [file supp_gr.255679.119_Supplemental_code.zip › Supplemental_code/MotEvo_Whole_Genome/check_fasta_files.py]

import os
import sys
import gzip
from Bio import SeqIO

assembly = sys.argv[1]

directory = "/osc-fs_home/scratch/mdehoon/Data/Genomes"
filename = "%s.chrom.sizes" % assembly
path = os.path.join(directory, assembly, filename)
handle = open(path)
sizes = {}
for line in handle:
    words = line.split()
    chromosome = words[0]
    size = int(words[1])
    sizes[chromosome] = size
handle.close()


directory = "/osc-fs_home/mdehoon/Data/MultipleGenomeAlignments"
subdirectory = "%s.30way" % assembly

print("Checking %d Fasta files" % len(sizes))
for chromosome in sizes:
    size = sizes[chromosome]
    filename = '%s.fa.gz' % chromosome
    path = os.path.join(directory, subdirectory, 'Fasta', filename)
    handle = gzip.open(path, 'rt')
    records = SeqIO.parse(handle, 'fasta')
    record = next(records)
    sequence = str(record.seq)
    assert record.id == assembly
    n = len(sequence)
    m = sequence.count('-')
    assert n - m == size
    for record in records:
        sequence = str(record.seq)
        assert n == len(sequence)
    handle.close()
    print("%s OK" % chromosome)
