# Supplementary material for: Comparative transcriptomics of primary cells in vertebrates
Source: Genome Res. 2020 Jul;30(7):951–61. doi: 10.1101/gr.255679.119 (PMC7397866; doi:10.1101/gr.255679.119)
Supplement: Supplemental Material [file supp_gr.255679.119_Supplemental_code.zip › Supplemental_code/MotEvo_Whole_Genome/make_alignment_scripts.py]

import os
import sys

assembly = sys.argv[1]

chromosomes = []

directory = "/osc-fs_home/scratch/mdehoon/Data/Genomes"
filename = "%s.chrom.sizes" % assembly
path = os.path.join(directory, assembly, filename)
handle = open(path)
for line in handle:
    chromosome, size = line.split()
    size = int(size)
    chromosomes.append(chromosome)
handle.close()

output = open("submitscript.sh", 'w')
for chromosome in chromosomes:
    scriptname = "script_%s.sh" % chromosome
    if os.path.exists(scriptname):
        continue
    handle = open(scriptname, 'w')
    handle.write("""\
#!/bin/bash
#$ -cwd
#$ -e ./%s.%s.stderr
#$ -o ./%s.%s.stdout
#$ -v PYTHONPATH=/home/mdehoon/lib/python3.6/site-packages,LANG=en_US
#$ -l mem_free=16G
#$ -l h_vmem=16G
python align.py %s %s
""" % (assembly, chromosome, assembly, chromosome, assembly, chromosome))
    handle.close()
    output.write('qsub -r n %s\n' % scriptname)
output.close()
print("Scripts generated; run submitscript.sh to schedule them on Grid Engine")
