# Supplementary material for: Comparative transcriptomics of primary cells in vertebrates
Source: Genome Res. 2020 Jul;30(7):951–61. doi: 10.1101/gr.255679.119 (PMC7397866; doi:10.1101/gr.255679.119)
Supplement: Supplemental Material [file supp_gr.255679.119_Supplemental_code.zip › Supplemental_code/MotEvo_Whole_Genome/make_tree.py]

import os
import io
import sys
from Bio import Phylo

path = sys.argv[1]
organisms = sys.argv[2:]
assembly = organisms[0]

print("Reading %s" % path)
handle = open(path)
tree = Phylo.read(handle, 'newick')
handle.close()
leaves = tree.get_terminals()
for clade in leaves:
    if not clade.name in organisms:
        tree.prune(clade)

handle = io.StringIO()
Phylo.write(tree, handle, 'newick')
text = handle.getvalue()
handle.close()

assert text.endswith(':0.00000;\n')
words = text.rsplit(':', 1)
text = words[0] + ';\n'

filename = "%s.%dway.nh" % (assembly, len(organisms))
print("Writing %s" % filename)
handle = open(filename, 'w')
handle.write(text)
handle.close()
