# Supplementary material for: Comparative transcriptomics of primary cells in vertebrates
Source: Genome Res. 2020 Jul;30(7):951–61. doi: 10.1101/gr.255679.119 (PMC7397866; doi:10.1101/gr.255679.119)
Supplement: Supplemental Material [file supp_gr.255679.119_Supplemental_code.zip › Supplemental_code/MotEvo_Whole_Genome/mergetars.py]

import tarfile
import os

__version__ = "2012.02.09"


def key(filename):
    alignments, number, filetype, tar = filename.split(".")
    assert alignments=='alignments'
    assert tar=='tar'
    number = int(number)
    return number

for filetype in ("priors", "sites"):
    outputs = {}
    ending = ".%s.tar" % filetype
    filenames = [filename for filename in os.listdir(".") if filename.startswith("alignments") and filename.endswith(ending)]
    filenames.sort(key=key)
    for filename in filenames:
        print("Merging", filename)
        handle= tarfile.open(filename)
        for tarinfo in handle:
            name = tarinfo.name
            assembly, chromosome, start, extension = name.split(".")
            assert extension==filetype
            if not chromosome in outputs:
                outfilename = "%s.%s.%s.tar" % (assembly, chromosome, filetype)
                print("Creating", outfilename)
                output = tarfile.open(outfilename, 'w')
                outputs[chromosome] = output
            else:
                output = outputs[chromosome]
            data = handle.extractfile(tarinfo)
            output.addfile(tarinfo, data)
    for chromosome in outputs:
        output = outputs[chromosome]
        output.close()
