# Supplementary material for: Comparative transcriptomics of primary cells in vertebrates
Source: Genome Res. 2020 Jul;30(7):951–61. doi: 10.1101/gr.255679.119 (PMC7397866; doi:10.1101/gr.255679.119)
Supplement: Supplemental Material [file supp_gr.255679.119_Supplemental_code.zip › Supplemental_code/MotEvo_Whole_Genome/motevo.py]

import os
import sys
import tarfile


__version__ = "2020.03.24"


if len(sys.argv) > 2:
    matrices = sys.argv[2]
else: 
    matrices = "/osc-fs_home/mdehoon/LSA/MARA/SwissRegulon/wms.p1"
    matrices = "/osc-fs_home/mdehoon/LSA/MARA/SwissRegulon/weight_matrices"

background = {}
background['hg19'] = (0.295484585576,
                      0.204515414424,
                      0.204515414424,
                      0.295484585576,
                     )
background['hg38'] = (0.295660456268,
                      0.204339543732,
                      0.204339543732,
                      0.295660456268,
                     )
background['mm9'] = (0.291198654656,
                     0.208801345344,
                     0.208801345344,
                     0.291198654656,
                    )
background['mm10'] = (0.291663293433,
                      0.208336706567,
                      0.208336706567,
                      0.291663293433,
                     )
background['rn6'] = (0.29035970865188493,
                     0.2096402913481151,
                     0.2096402913481151,
                     0.29035970865188493,
                    )
background['canFam3'] = (0.293461355925432,
                         0.206538644074568,
                         0.206538644074568,
                         0.293461355925432,
                        )
background['galGal5'] = (0.28575133090290344,
                         0.21424866909709656,
                         0.21424866909709656,
                         0.28575133090290344,
                        )
background['galGal6'] = (0.28886382650257714,
                         0.21113617349742286,
                         0.21113617349742286,
                         0.28886382650257714,
                        )


def run(command):
    print(command)
    os.system(command)

def read_assembly(filename):
    handle = open(filename)
    for line in handle:
        if line.startswith(">>"):
            assembly = line[2:].split("_")[0]
            break
    else:
        raise Exception("Failed to find assembly name")
    handle.close()
    return assembly

def check_ufe_model(assembly, treefile):
    output = "UFE_%s" % assembly
    if os.path.exists(output):
        print("Using UFE model", output)
    else:
        print("First create an UFE model for %s using this command:" % treefile)
        a, c, g, t, = background[assembly]
        command = 'nice nohup runUFE %s %.15f %.15f %.15f %.15f 1> %s 2>ufe.%s.out' % (treefile, a, c, g, t, output, assembly)
        print(command)
        raise Exception

    
def write_parameters(assembly, name): # treefile, name):
    tree = open(treefile).read()
    a, c, g, t, = background[assembly]
    parameters = """\
refspecies %s
TREE %s

Mode TFBS
EMprior 0

UFEwmprior 200.0
UFEwmfile UFE_%s
UFEwmlen 8
UFEprint 1

markovorderBG 0
bgprior 0.98
bg A %.15f
bg T %.15f
bg G %.15f
bg C %.15f

restrictparses 0
sitefile %s.sites
priorfile %s.priors
printsiteals 1
minposterior 0.2
""" % (assembly, tree, assembly, a, t, g, c, name, name)
    handle = open("%s.params" % name, 'w')
    handle.write(parameters)
    handle.close()

def run(command):
    print("Executing:")
    print(command)
    os.system(command)

tarfilename = sys.argv[1]

priorsfilename = tarfilename.replace(".tar", ".priors.tar")
sitesfilename = tarfilename.replace(".tar", ".sites.tar")
paramsfilename = tarfilename.replace(".tar", ".params.tar")

if os.path.exists(priorsfilename):
    priorshandle = tarfile.open(priorsfilename, 'r')
    for f in priorshandle:
        pass
    start = f.name.replace(".priors", "")
    siteshandle = tarfile.open(sitesfilename, 'r')
    for f in siteshandle:
        pass
    assert start+".sites"==f.name
    paramshandle = tarfile.open(paramsfilename, 'r')
    for f in paramshandle:
        pass
    assert start+".params"==f.name
else:
    start = None

priorshandle = tarfile.open(priorsfilename, 'a')
siteshandle = tarfile.open(sitesfilename, 'a')
paramshandle = tarfile.open(paramsfilename, 'a')


handle = tarfile.open(tarfilename)
for tarinfo in handle:
    filename = tarinfo.name
    name, extension = os.path.splitext(filename)
    assert extension==".fa"
    if start:
        if name==start:
            start = None
        continue
    handle.extract(tarinfo)
    assembly = read_assembly(filename)
    treefile = "%s.9way.nh" % assembly
    check_ufe_model(assembly, treefile)
    write_parameters(assembly, name) # treefile, name)
    command = "motevo %s.fa %s.params %s > %s.out" % (name, name, matrices, name)
    run(command)
    priorshandle.add("%s.priors" % name)
    siteshandle.add("%s.sites" % name)
    paramshandle.add("%s.params" % name)
    os.remove("%s.out" % name)
    os.remove("%s.priors" % name)
    os.remove("%s.sites" % name)
    os.remove("%s.params" % name)
    os.remove(filename)
handle.close()

priorshandle.close()
siteshandle.close()
paramshandle.close()
