# Supplementary material for: Comparative transcriptomics of primary cells in vertebrates
Source: Genome Res. 2020 Jul;30(7):951–61. doi: 10.1101/gr.255679.119 (PMC7397866; doi:10.1101/gr.255679.119)
Supplement: Supplemental Material [file supp_gr.255679.119_Supplemental_code.zip › Supplemental_code/MotEvo_Whole_Genome/splittar.py]

import tarfile
import bz2
import sys
from math import ceil


__version__ = "2018.09.06"

m = int(sys.argv[1])

if sys.argv[2]=='--m':
    matrices = sys.argv[3]
    filenames = sys.argv[4:]
else:
    matrices = ''
    filenames = sys.argv[2:]

n = 0.0
for filename in filenames:
    print("Reading", filename)
    if not filename.endswith(".tar.bz2"):
        raise Exception("%s is not a bzipped tar file" % filename)
    tarhandle = bz2.BZ2File(filename)
    handle = tarfile.TarFile(fileobj=tarhandle)
    for tarinfo in handle:
        assert tarinfo.name.endswith(".fa")
        n += 1.0
    handle.close()
    tarhandle.close()

n = int(ceil(n/m))

i = 1
j = 0
for filename in filenames:
    tarhandle = bz2.BZ2File(filename)
    handle = tarfile.TarFile(fileobj=tarhandle)
    for tarinfo in handle:
        assert tarinfo.name.endswith(".fa")
        if j==0:
            print("Writing alignments.%d.tar" % i)
            output = tarfile.open("alignments.%d.tar" % i, "w")
            i += 1
        data = handle.extractfile(tarinfo)
        output.addfile(tarinfo, data)
        j += 1
        if j==n:
            j = 0
    handle.close()
    tarhandle.close()

output = open("submitscript.sh", 'w')
for i in range(m):
    counter = i + 1
    scriptname = "script_%03d.sh" % counter
    handle = open(scriptname, 'w')
    handle.write("""\
#!/bin/bash
#$ -cwd
#$ -e ./script_%03d.stderr
#$ -o ./alignments.%d.out
#$ -v PYTHONPATH=/home/mdehoon/lib/python2.7/site-packages,LANG=en_US
#$ -l mem_free=16G
#$ -l h_vmem=16G
python motevo.py alignments.%d.tar %s
""" % (counter, counter, counter, matrices))
    handle.close()
    output.write('qsub -r n %s\n' % scriptname)
output.close()
print("Scripts generated; run submitscript.sh to schedule them on Grid Engine")
