# Supplementary material for: Comparative transcriptomics of primary cells in vertebrates
Source: Genome Res. 2020 Jul;30(7):951–61. doi: 10.1101/gr.255679.119 (PMC7397866; doi:10.1101/gr.255679.119)
Supplement: Supplemental Material [file supp_gr.255679.119_Supplemental_code.zip › Supplemental_code/MotEvo_Whole_Genome/canFam3/README.md]

Start from the 30-way multiple genome alignments of dog genome canFam3 against 29 vertebrate species (see project `Multiple_Genome_Alignment`).
```
cp /osc-fs_home/scratch/mdehoon/Data/MultipleGenomeAlignments/canFam3.30way/canFam3.30way.maf.gz .
```
Split this alignment per chromosome:
```
mafSplit -byTarget -useFullSequenceName dummy ./ canFam3.30way.maf.gz
rm canFam3.30way.maf.gz
```

Then, create one Fasta file per chromosome:
```
mkdir /osc-fs_home/scratch/mdehoon/Data/MultipleGenomeAlignments/canFam3.30way/Fasta/
for filename in *.maf
do
    chromosome=${filename%.maf}
    maf_sort $filename canFam3 > /work/mdehoon/$chromosome.maf
    rm $filename
    maf_order /work/mdehoon/$chromosome.maf canFam3 equCab2 bosTau8 hg38 rheMac8 mm10 rn6 monDom5 galGal5 > /work/mdehoon/$chromosome.ordered.maf
    mv /work/mdehoon/$chromosome.ordered.maf /work/mdehoon/$chromosome.maf
    twoBitToFa -seq=$chromosome /osc-fs_home/scratch/mdehoon/Data/Genomes/canFam3/canFam3.2bit $chromosome.fa
    maf2fasta $chromosome.fa /work/mdehoon/$chromosome.maf fasta2 > /work/mdehoon/$chromosome.fa
    if [ ! -s /work/mdehoon/$chromosome.fa ]
    then
        # this happens if this chromosome didn't align to any of the 9 species
        # use the unaligned chromosome sequence instead
        echo ">canFam3" > /work/mdehoon/$chromosome.fa
        tail -n +2 $chromosome.fa >> /work/mdehoon/$chromosome.fa
    fi
    rm $chromosome.fa
    gzip /work/mdehoon/$chromosome.fa
    mv /work/mdehoon/$chromosome.fa.gz /osc-fs_home/scratch/mdehoon/Data/MultipleGenomeAlignments/canFam3.30way/Fasta/
done
```

Add missing Fasta files (this can happen if the chromosome didn't align to any of the 29 vertebrates):
```
cut -f 1 /osc-fs_home/scratch/mdehoon/Data/Genomes/canFam3/canFam3.chrom.sizes | while read chromosome;
do
    if [ ! -e /osc-fs_home/scratch/mdehoon/Data/MultipleGenomeAlignments/canFam3.30way/Fasta/$chromosome.fa.gz ]
    then
        echo "MISSING: $chromosome"
        echo ">canFam3" > /work/mdehoon/$chromosome.fa
        twoBitToFa -seq=$chromosome /osc-fs_home/scratch/mdehoon/Data/Genomes/canFam3/canFam3.2bit stdout | tail -n +2 >> /work/mdehoon/$chromosome.fa
        gzip /work/mdehoon/$chromosome.fa
        mv /work/mdehoon/$chromosome.fa.gz /osc-fs_home/scratch/mdehoon/Data/MultipleGenomeAlignments/canFam3.30way/Fasta/
    fi
done
```
Check if all Fasta files are there:
```
python check_fasta_files.py canFam3
```

Extract a phylogenetic tree for the 9 selected species:
```
python make_tree.py /osc-fs_home/scratch/mdehoon/Data/MultipleGenomeAlignments/canFam3.30way/canFam3.30way.nh canFam3 equCab2 bosTau8 hg38 rheMac8 mm10 rn6 monDom5 galGal5 
```
generating the file `canFam3.9way.nh`. Save this file:
```
mkdir /osc-fs_home/mdehoon/Data/TFBS/canFam3
cp canFam3.9way.nh /osc-fs_home/mdehoon/Data/TFBS/canFam3
```
Create the scripts to run the T-Coffee alignments:
```
python make_alignment_scripts.py canFam3
```
with one script for each chromosome chrXXXX in canFam3, running
```
python align.py canFam3 chrXXXX
```

Schedule the scripts on Grid Engine:
```
bash -x submitscript.sh
```
After these runs finish, compress the output files:
```
bzip2 canFam3.chr*.sequences.tar
```
Calculate the background frequency of A, C, G, T in the genome:
```
python calculate_background canFam3
```
This yields
- A: 0.293461355925432
- C: 0.206538644074568
- G: 0.206538644074568
- T: 0.293461355925432

These values were saved in `motevo.py`.

Create the UFE model for MotEvo:
```
qsub -r n script_runufe.sh
```
which runs
```
runUFE canFam3.9way.nh 0.293461355925432 0.206538644074568 0.206538644074568 0.293461355925432
```
saving the results in `UFE_canFam3`. Copy this file to `/osc-fs_home/mdehoon/Data/TFBS/canFam3/`.

To prepare for the MotEvo runs, separate the alignments into files using `splittar.py`:
```
python splittar.py 1000 canFam3.chr*.sequences.tar.bz2
```
and submit these jobs to the cluster:
```
bash -x script.sh
```
which will run
```
python motevo.py alignments.???.tar
```
on each set of alignment files `alignments.???.tar`.

After the motevo runs finish, check them using `checktar.py`:
```
python checktar.py 1000
```
If they are OK, merge the motevo results using
```
python mergetars.py
```
Next, create a `.bed` file with all TFBS predictions using `createbed.py`:
```
python createbed.py canFam3
```
generating the file `canFam3.sites.bed`.
Then I bzipped the `canFam3.*.priors.tar` and `canFam3.*.sites.tar` files, and moved
- `canFam3.*.priors.tar.bz2`
- `canFam3.*.sites.tar.bz2`
- `canFam3.*.sequences.tar.bz2`

to `/osc-fs_home/mdehoon/Data/TFBS/canFam3`.

I bzipped the final TFBS prediction file `canFam3.sites.bed`; the md5sum of `canFam3.sites.bed.bz2` is fc01cf92b3888bee7f6c5756132bf351.

Store `canFam3.sites.bed.bz2` in `/osc-fs_home/mdehoon/Data/TFBS/`.
