# Supplementary material for: Comparative transcriptomics of primary cells in vertebrates
Source: Genome Res. 2020 Jul;30(7):951–61. doi: 10.1101/gr.255679.119 (PMC7397866; doi:10.1101/gr.255679.119)
Supplement: Supplemental Material [file supp_gr.255679.119_Supplemental_code.zip › Supplemental_code/MotEvo_Whole_Genome/galGal6/createbed.py]

import sys
import os
import tarfile


__version__ = "2020.03.28"

assembly = sys.argv[1]


def key(chromosome):
    terms = chromosome.split("_")
    assert len(terms) in (1, 3, 4)
    if len(terms) == 3:
        assert terms[0] == 'chrUn'
        assert terms[1] == 'NW'
        i1 = 3
        i2 = terms[2]
        return (i1, i2)
    elif len(terms) == 4:
        assert terms[1] == 'NW'
        assert terms[3] == 'random'
        i1 = 2
        i4 = terms[2]
        chromosome = terms[0]
    elif len(terms) == 1:
        i1 = 1
        i4 = None
    if chromosome == 'chrM':
        i2 = 5
        i3 = None
    elif chromosome == 'chrZ':
        i2 = 4
        i3 = None
    elif chromosome == 'chrW':
        i2 = 3
        i3 = None
    elif chromosome == 'chrLGE64':
        i2 = 2
        i3 = None
    else:
        i2 = 1
        i3 = int(chromosome[3:])
    return (i1, i2, i3, i4)

chromosomes = []
for filename in os.listdir("."):
    if not filename.startswith(assembly):
        continue
    if not filename.endswith(".sites.tar"):
        continue
    a, chromosome, sites, tar = filename.split(".")
    assert a==assembly
    assert sites=='sites'
    assert tar=='tar'
    chromosomes.append(chromosome)

chromosomes.sort(key=key)

filename = "%s.sites.bed" % assembly
print("Creating BED file %s" % filename)
output = open(filename, 'w')

for chromosome in chromosomes:
    filename = '%s.%s.sites.tar' % (assembly, chromosome)
    print("Parsing", filename)
    tfbss = []
    handle = tarfile.open(filename)
    for tarinfo in handle:
        h = handle.extractfile(tarinfo)
        lines = h.readlines()
        h.close()
        for line in lines:
            line = line.decode('ascii')
            words = line.split()
            if len(words)!=5:
                continue
            motif_start, motif_end = words[0].split("-")
            motif_start = int(motif_start)-1
            motif_end = int(motif_end)
            strand = words[1] # ignored
            probability = -float(words[2]) # To make the sorting easier
            tf = words[3]
            assembly, chromosome_start_end = words[4].split('_', 1)
            chromosome, start, end = chromosome_start_end.rsplit('_', 2)
            offset = int(start)
            motif_start += offset
            motif_end += offset
            tfbs = (motif_start, motif_end, tf, probability, strand)
            tfbss.append(tfbs)
    handle.close()
    print("Sorting", chromosome)
    tfbss.sort()
    print("Writing", chromosome)
    current = None
    for tfbs in tfbss:
        if tfbs[:3]==current:
            continue
        current = tfbs[:3]
        output.write(chromosome)
        output.write("\t%d\t%d\t%s" % tfbs[:3])
        output.write("\t%f" % -tfbs[3]) # reverse the minus sign
        output.write("\t%s\n" % tfbs[4])

output.close()
