# Supplementary material for: Comparative transcriptomics of primary cells in vertebrates
Source: Genome Res. 2020 Jul;30(7):951–61. doi: 10.1101/gr.255679.119 (PMC7397866; doi:10.1101/gr.255679.119)
Supplement: Supplemental Material [file supp_gr.255679.119_Supplemental_code.zip › Supplemental_code/MotEvo_Whole_Genome/galGal6/script_runufe.sh]

#!/bin/bash
#$ -cwd
#$ -e ufe.galGal6.out
#$ -o UFE_galGal6
#$ -l mem_free=1G
#$ -l h_vmem=1G
runUFE galGal6.9way.nh 0.28886382650257714 0.21113617349742286 0.21113617349742286 0.28886382650257714
