# Supplementary material for: Comparative transcriptomics of primary cells in vertebrates
Source: Genome Res. 2020 Jul;30(7):951–61. doi: 10.1101/gr.255679.119 (PMC7397866; doi:10.1101/gr.255679.119)
Supplement: Supplemental Material [file supp_gr.255679.119_Supplemental_code.zip › Supplemental_code/MotEvo_Whole_Genome/rn6/README.md]

Start from the 30-way multiple genome alignments of rat genome rn6 against 29 vertebrate species (see project `Multiple_Genome_Alignment`).
```
cp /osc-fs_home/mdehoon/Data/MultipleGenomeAlignments/rn6.30way/rn6.30way.maf.gz .
```
Split this alignment per chromosome:
```
mafSplit -byTarget -useFullSequenceName dummy ./ rn6.30way.maf.gz
rm rn6.30way.maf.gz
```

Then, create one Fasta file per chromosome:
```
mkdir /osc-fs_home/mdehoon/Data/MultipleGenomeAlignments/rn6.30way/Fasta/
for filename in *.maf
do
    chromosome=${filename%.maf}
    maf_sort $filename rn6 > /work/mdehoon/$chromosome.maf
    rm $filename
    maf_order /work/mdehoon/$chromosome.maf rn6 mm10 hg38 rheMac8 bosTau8 equCab2 canFam3 monDom5 galGal5 > /work/mdehoon/$chromosome.ordered.maf
    mv /work/mdehoon/$chromosome.ordered.maf /work/mdehoon/$chromosome.maf
    twoBitToFa -seq=$chromosome /osc-fs_home/scratch/mdehoon/Data/Genomes/rn6/rn6.2bit $chromosome.fa
    maf2fasta $chromosome.fa /work/mdehoon/$chromosome.maf fasta2 > /work/mdehoon/$chromosome.fa
    if [ ! -s /work/mdehoon/$chromosome.fa ]
    then
        # this happens if this chromosome didn't align to any of the 9 species
        # use the unaligned chromosome sequence instead
        echo ">rn6" > /work/mdehoon/$chromosome.fa
        tail -n +2 $chromosome.fa >> /work/mdehoon/$chromosome.fa
    fi
    rm $chromosome.fa
    gzip /work/mdehoon/$chromosome.fa
    mv /work/mdehoon/$chromosome.fa.gz /osc-fs_home/mdehoon/Data/MultipleGenomeAlignments/rn6.30way/Fasta/
done
```

Add missing Fasta files (this can happen if the chromosome didn't align to any of the 29 vertebrates):
```
cut -f 1 /osc-fs_home/scratch/mdehoon/Data/Genomes/rn6/rn6.chrom.sizes | while read chromosome;
do
    if [ ! -e /osc-fs_home/mdehoon/Data/MultipleGenomeAlignments/rn6.30way/Fasta/$chromosome.fa.gz ]
    then
        echo "MISSING: $chromosome"
        echo ">rn6" > /work/mdehoon/$chromosome.fa
        twoBitToFa -seq=$chromosome /osc-fs_home/scratch/mdehoon/Data/Genomes/rn6/rn6.2bit stdout | tail -n +2 >> /work/mdehoon/$chromosome.fa
        gzip /work/mdehoon/$chromosome.fa
        mv /work/mdehoon/$chromosome.fa.gz /osc-fs_home/mdehoon/Data/MultipleGenomeAlignments/rn6.30way/Fasta/
    fi
done
```
Check if all Fasta files are there:
```
python check_fasta_files.py rn6
```

Extract a phylogenetic tree for the 9 selected species:
```
python make_tree.py /osc-fs_home/mdehoon/Data/MultipleGenomeAlignments/rn6.30way/rn6.30way.nh rn6 mm10 hg38 rheMac8 bosTau8 equCab2 canFam3 monDom5 galGal5
```
generating the file `rn6.9way.nh`. Save this file:
```
mkdir /osc-fs_home/mdehoon/Data/TFBS/rn6
cp rn6.9way.nh /osc-fs_home/mdehoon/Data/TFBS/rn6
```
Create the scripts to run the T-Coffee alignments:
```
python make_alignment_scripts.py rn6
```
with one script for each chromosome chrXXXX in rn6, running
```
python align.py rn6 chrXXXX
```

Schedule the scripts on Grid Engine:
```
bash -x submitscript.sh
```
After these runs finish, compress the output files:
```
bzip2 rn6.chr*.sequences.tar
```
Calculate the background frequency of A, C, G, T in the genome:
```
python calculate_background.py rn6
```
This yields
- A 0.29035970865188493
- C 0.2096402913481151
- G 0.2096402913481151
- T 0.29035970865188493

These values were saved in `motevo.py`.

Create the UFE model for MotEvo:
```
qsub -r n script_runufe.sh
```
which runs
```
runUFE rn6.9way.nh 0.293461355925432 0.206538644074568 0.206538644074568 0.293461355925432
```
saving the results in `UFE_rn6`.

To prepare for the MotEvo runs, separate the alignments into files using `splittar.py`:
```
python splittar.py 1000 rn6.chr*.sequences.tar.bz2
```
and submit these jobs to the cluster:
```
bash -x submitscript.sh
```
which will run
```
python motevo.py alignments.???.tar
```
on each set of alignment files `alignments.???.tar`.

After the motevo runs finish, check them using `checktar.py`:
```
python checktar.py 1000
```
If they are OK, merge the motevo results using
```
python mergetars.py
```
Next, create a `.bed` file with all TFBS predictions using `createbed.py`:
```
python createbed.py rn6
```
generating the file `rn6.sites.bed`.

Then I bzipped the `rn6.*.priors.tar` and `rn6.*.sites.tar` files, and moved
- `rn6.*.priors.tar.bz2`
- `rn6.*.sites.tar.bz2`
- `rn6.*.sequences.tar.bz2`

to `/osc-fs_home/mdehoon/Data/TFBS/rn6`.

I bzipped the final TFBS prediction file `rn6.sites.bed`; the md5sum of `rn6.sites.bed.bz2` is e9d86313fef0d6254b369e2705ee68da.

Store `rn6.sites.bed.bz2` in `/osc-fs_home/mdehoon/Data/TFBS`.
