# Supplementary material for: Comparative transcriptomics of primary cells in vertebrates
Source: Genome Res. 2020 Jul;30(7):951–61. doi: 10.1101/gr.255679.119 (PMC7397866; doi:10.1101/gr.255679.119)
Supplement: Supplemental Material [file supp_gr.255679.119_Supplemental_code.zip › Supplemental_code/Multiple_Genome_Alignment/compare_chains.py]

import sys
import gzip


filename1, filename2 = sys.argv[1:]


score = None

header1 = []
header2 = []

handle1 = gzip.open(filename1, 'rt')
handle2 = gzip.open(filename2, 'rt')

blocks1 = []
blocks2 = []

for line1 in handle1:
    if not line1.startswith("#"):
        break

for line2 in handle2:
    if not line2.startswith("#"):
        break

while True:
    if line1.startswith("chain"):
        words1 = line1.split()
        line1 = " ".join(words1[:12]) + "\n" # drop the chain ID
        score1 = int(words1[1])
        if score1 != score:
            words2 = line2.split()
            assert words2[0] == 'chain'
            score2 = int(words2[1])
            assert score1 == score2
            assert set([tuple(block1) for block1 in blocks1]) == set([tuple(block2) for block2 in blocks2])
            print(score, "OK", len(blocks1))
            blocks1 = []
            blocks2 = []
            score = score1
        block1 = []
        blocks1.append(block1)
    block1.append(line1)
    if line2.startswith("chain"):
        words2 = line2.split()
        line2 = " ".join(words2[:12]) + "\n" # drop the chain ID
        block2 = []
        blocks2.append(block2)
    block2.append(line2)
    try:
        line1 = next(handle1)
    except StopIteration:
        break
    line2 = next(handle2)

try:
    line2 = next(handle2)
except StopIteration:
    pass
else:
    raise Exception("Found extra lines in %s" % filename2)

handle1.close()
handle2.close()
assert set([tuple(block1) for block1 in blocks1]) == set([tuple(block2) for block2 in blocks2])
print(score, "OK", len(blocks1))
