# Supplementary material for: Comparative transcriptomics of primary cells in vertebrates
Source: Genome Res. 2020 Jul;30(7):951–61. doi: 10.1101/gr.255679.119 (PMC7397866; doi:10.1101/gr.255679.119)
Supplement: Supplemental Material [file supp_gr.255679.119_Supplemental_code.zip › Supplemental_code/Multiple_Genome_Alignment/makePslPartsLst.pl]

opendir(P, "pslParts");
my @parts = readdir(P);
closedir(P) ;

my %seqs = ();
my $count = 0;
foreach my $p (@parts) {
  $p =~ s@^/.*/@@;  $p =~ s@/$@@;
  $p =~ s/\.psl\.gz//;
  next if ($p eq '.' || $p eq '..');
  if ($p =~ m@^(\S+:\S+):\d+-\d+$@) {
    # Collapse subsequences (subranges of a sequence) down to one entry
    # per sequence:
    $seqs{$1} = 1;
  } else {
    print stdout "$p\n";
    $count++;
  }
}
foreach my $p (keys %seqs) {
  print stdout "$p:\n";
  $count++;
}
