# Supplementary material for: Comparative transcriptomics of primary cells in vertebrates
Source: Genome Res. 2020 Jul;30(7):951–61. doi: 10.1101/gr.255679.119 (PMC7397866; doi:10.1101/gr.255679.119)
Supplement: Supplemental Material [file supp_gr.255679.119_Supplemental_code.zip › Supplemental_code/Multiple_Genome_Alignment/make_phylo_tree.py]

import os
import sys
from Bio import Phylo
from pylab import *

filename = sys.argv[1]

rootname, extension = os.path.splitext(filename)
assert extension == ".nh"

tree = Phylo.read(filename, 'newick')

tree.rooted = True
Phylo.draw(tree)
yticks([])

filename = "%s.pdf" % rootname
print("Saving phylogenetic tree as %s" % filename)
savefig(filename)
