# Supplementary material for: Comparative transcriptomics of primary cells in vertebrates
Source: Genome Res. 2020 Jul;30(7):951–61. doi: 10.1101/gr.255679.119 (PMC7397866; doi:10.1101/gr.255679.119)
Supplement: Supplemental Material [file supp_gr.255679.119_Supplemental_code.zip › Supplemental_code/Multiple_Genome_Alignment/make_scripts.py]

import sys

if len(sys.argv) > 1:
    n = int(sys.argv[1]) # Number of jobs to create
    blocks = [list() for i in range(n)]
    i = 0
    handle = open("jobList")
    for job in handle:
        block = blocks[i]
        block.append(job)
        i += 1
        if i == n:
            i = 0
    handle.close()
else:
    handle = open("jobList")
    blocks = [[job] for job in handle]
    handle.close()
    n = len(blocks)

handle = open("script.sh", 'w')
for i, block in enumerate(blocks):
    script_filename = "script_%06d.sh" % i
    output = open(script_filename, 'w')
    output.write("""\
#!/bin/bash
#$ -cwd
#$ -e ./script_%06d.stderr
#$ -o ./script_%06d.stdout
#$ -l mem_free=5G
#$ -l h_vmem=5G
""" % (i, i))
    for i, command in enumerate(block):
        output.write(command)
    output.close()
    handle.write("qsub -r n %s\n" % script_filename)
handle.close()
