# Supplementary material for: Comparative transcriptomics of primary cells in vertebrates
Source: Genome Res. 2020 Jul;30(7):951–61. doi: 10.1101/gr.255679.119 (PMC7397866; doi:10.1101/gr.255679.119)
Supplement: Supplemental Material [file supp_gr.255679.119_Supplemental_code.zip › Supplemental_code/Multiple_Genome_Alignment/README.md]

Multiple genome alignments using the UCSC/PSU pipeline programs.

Software used:

- lastz on the hokusai.riken.jp massively parallel supercomputer (MPC):
lastz (version 1.03.66 released 20150119)
  score=int, sequence=31-bit, alloc=32-bit, allowBackToBackGaps=OFF
  built with gcc-4.4.7 "4.4.7 20120313 (Red Hat 4.4.7-3)"

- multiz on dgt-ac4:
multiz.v11.2:  -- aligning two files of alignment blocks where top rows are always the reference, reference in both files cannot have duplicats.
Note that multiz includes the patch received from UCSC; see
https://groups.google.com/a/soe.ucsc.edu/forum/#!topic/genome/NqJf1oGD4HY.

- Jim Kent's utilities from UCSC: userApps.v366.


Download the genome sequences and chromosome sizes from UCSC:

```
wget http://hgdownload.soe.ucsc.edu/goldenPath/anoCar2/bigZips/anoCar2.chrom.sizes
wget http://hgdownload.soe.ucsc.edu/goldenPath/anoCar2/bigZips/anoCar2.2bit
twoBitInfo -nBed anoCar2.2bit anoCar2.N.bed
mkdir /osc-fs_home/scratch/mdehoon/Data/Genomes/anoCar2
mv anoCar2.chrom.sizes /osc-fs_home/scratch/mdehoon/Data/Genomes/anoCar2
mv anoCar2.2bit /osc-fs_home/scratch/mdehoon/Data/Genomes/anoCar2
mv anoCar2.N.bed /osc-fs_home/scratch/mdehoon/Data/Genomes/anoCar2

wget http://hgdownload.soe.ucsc.edu/goldenPath/bosTau8/bigZips/bosTau8.chrom.sizes
wget http://hgdownload.soe.ucsc.edu/goldenPath/bosTau8/bigZips/bosTau8.2bit
twoBitInfo -nBed bosTau8.2bit bosTau8.N.bed
mkdir /osc-fs_home/scratch/mdehoon/Data/Genomes/bosTau8
mv bosTau8.chrom.sizes /osc-fs_home/scratch/mdehoon/Data/Genomes/bosTau8
mv bosTau8.2bit /osc-fs_home/scratch/mdehoon/Data/Genomes/bosTau8
mv bosTau8.N.bed /osc-fs_home/scratch/mdehoon/Data/Genomes/bosTau8

wget http://hgdownload.soe.ucsc.edu/goldenPath/calJac3/bigZips/calJac3.chrom.sizes
wget http://hgdownload.soe.ucsc.edu/goldenPath/calJac3/bigZips/calJac3.2bit
twoBitInfo -nBed calJac3.2bit calJac3.N.bed
mkdir /osc-fs_home/scratch/mdehoon/Data/Genomes/calJac3
mv calJac3.chrom.sizes /osc-fs_home/scratch/mdehoon/Data/Genomes/calJac3
mv calJac3.2bit /osc-fs_home/scratch/mdehoon/Data/Genomes/calJac3
mv calJac3.N.bed /osc-fs_home/scratch/mdehoon/Data/Genomes/calJac3

wget http://hgdownload.soe.ucsc.edu/goldenPath/canFam3/bigZips/canFam3.chrom.sizes
wget http://hgdownload.soe.ucsc.edu/goldenPath/canFam3/bigZips/canFam3.2bit
twoBitInfo -nBed canFam3.2bit canFam3.N.bed
mkdir /osc-fs_home/scratch/mdehoon/Data/Genomes/canFam3
mv canFam3.chrom.sizes /osc-fs_home/scratch/mdehoon/Data/Genomes/canFam3
mv canFam3.2bit /osc-fs_home/scratch/mdehoon/Data/Genomes/canFam3
mv canFam3.N.bed /osc-fs_home/scratch/mdehoon/Data/Genomes/canFam3

wget http://hgdownload.soe.ucsc.edu/goldenPath/cavPor3/bigZips/cavPor3.chrom.sizes
wget http://hgdownload.soe.ucsc.edu/goldenPath/cavPor3/bigZips/cavPor3.2bit
twoBitInfo -nBed cavPor3.2bit cavPor3.N.bed
mkdir /osc-fs_home/scratch/mdehoon/Data/Genomes/cavPor3
mv cavPor3.chrom.sizes /osc-fs_home/scratch/mdehoon/Data/Genomes/cavPor3
mv cavPor3.2bit /osc-fs_home/scratch/mdehoon/Data/Genomes/cavPor3
mv cavPor3.N.bed /osc-fs_home/scratch/mdehoon/Data/Genomes/cavPor3

wget http://hgdownload.soe.ucsc.edu/goldenPath/danRer10/bigZips/danRer10.chrom.sizes
wget http://hgdownload.soe.ucsc.edu/goldenPath/danRer10/bigZips/danRer10.2bit
twoBitInfo -nBed danRer10.2bit danRer10.N.bed
mkdir /osc-fs_home/scratch/mdehoon/Data/Genomes/danRer10
mv danRer10.chrom.sizes /osc-fs_home/scratch/mdehoon/Data/Genomes/danRer10
mv danRer10.2bit /osc-fs_home/scratch/mdehoon/Data/Genomes/danRer10
mv danRer10.N.bed /osc-fs_home/scratch/mdehoon/Data/Genomes/danRer10

wget http://hgdownload.soe.ucsc.edu/goldenPath/dasNov3/bigZips/dasNov3.chrom.sizes
wget http://hgdownload.soe.ucsc.edu/goldenPath/dasNov3/bigZips/dasNov3.2bit
twoBitInfo -nBed dasNov3.2bit dasNov3.N.bed
mkdir /osc-fs_home/scratch/mdehoon/Data/Genomes/dasNov3
mv dasNov3.chrom.sizes /osc-fs_home/scratch/mdehoon/Data/Genomes/dasNov3
mv dasNov3.2bit /osc-fs_home/scratch/mdehoon/Data/Genomes/dasNov3
mv dasNov3.N.bed /osc-fs_home/scratch/mdehoon/Data/Genomes/dasNov3

wget http://hgdownload.soe.ucsc.edu/goldenPath/echTel2/bigZips/echTel2.chrom.sizes
wget http://hgdownload.soe.ucsc.edu/goldenPath/echTel2/bigZips/echTel2.2bit
twoBitInfo -nBed echTel2.2bit echTel2.N.bed
mkdir /osc-fs_home/scratch/mdehoon/Data/Genomes/echTel2
mv echTel2.chrom.sizes /osc-fs_home/scratch/mdehoon/Data/Genomes/echTel2
mv echTel2.2bit /osc-fs_home/scratch/mdehoon/Data/Genomes/echTel2
mv echTel2.N.bed /osc-fs_home/scratch/mdehoon/Data/Genomes/echTel2

wget http://hgdownload.soe.ucsc.edu/goldenPath/equCab2/bigZips/equCab2.chrom.sizes
wget http://hgdownload.soe.ucsc.edu/goldenPath/equCab2/bigZips/equCab2.2bit
twoBitInfo -nBed equCab2.2bit equCab2.N.bed
mkdir /osc-fs_home/scratch/mdehoon/Data/Genomes/equCab2
mv equCab2.chrom.sizes /osc-fs_home/scratch/mdehoon/Data/Genomes/equCab2
mv equCab2.N.bed /osc-fs_home/scratch/mdehoon/Data/Genomes/equCab2
mv equCab2.2bit /osc-fs_home/scratch/mdehoon/Data/Genomes/equCab2

wget http://hgdownload.soe.ucsc.edu/goldenPath/eriEur2/bigZips/eriEur2.chrom.sizes
wget http://hgdownload.soe.ucsc.edu/goldenPath/eriEur2/bigZips/eriEur2.2bit
twoBitInfo -nBed eriEur2.2bit eriEur2.N.bed
mkdir /osc-fs_home/scratch/mdehoon/Data/Genomes/eriEur2
mv eriEur2.chrom.sizes /osc-fs_home/scratch/mdehoon/Data/Genomes/eriEur2
mv eriEur2.2bit /osc-fs_home/scratch/mdehoon/Data/Genomes/eriEur2
mv eriEur2.N.bed /osc-fs_home/scratch/mdehoon/Data/Genomes/eriEur2

wget http://hgdownload.soe.ucsc.edu/goldenPath/felCat8/bigZips/felCat8.chrom.sizes
wget http://hgdownload.soe.ucsc.edu/goldenPath/felCat8/bigZips/felCat8.2bit
twoBitInfo -nBed felCat8.2bit felCat8.N.bed
mkdir /osc-fs_home/scratch/mdehoon/Data/Genomes/felCat8
mv felCat8.chrom.sizes /osc-fs_home/scratch/mdehoon/Data/Genomes/felCat8
mv felCat8.2bit /osc-fs_home/scratch/mdehoon/Data/Genomes/felCat8
mv felCat8.N.bed /osc-fs_home/scratch/mdehoon/Data/Genomes/felCat8

wget http://hgdownload.soe.ucsc.edu/goldenPath/fr3/bigZips/fr3.chrom.sizes
wget http://hgdownload.soe.ucsc.edu/goldenPath/fr3/bigZips/fr3.2bit
twoBitInfo -nBed fr3.2bit fr3.N.bed
mkdir /osc-fs_home/scratch/mdehoon/Data/Genomes/fr3
mv fr3.chrom.sizes /osc-fs_home/scratch/mdehoon/Data/Genomes/fr3
mv fr3.2bit /osc-fs_home/scratch/mdehoon/Data/Genomes/fr3
mv fr3.N.bed /osc-fs_home/scratch/mdehoon/Data/Genomes/fr3

wget http://hgdownload.soe.ucsc.edu/goldenPath/galGal5/bigZips/galGal5.chrom.sizes
wget http://hgdownload.soe.ucsc.edu/goldenPath/galGal5/bigZips/galGal5.2bit
twoBitInfo -nBed galGal5.2bit galGal5.N.bed
mkdir /osc-fs_home/scratch/mdehoon/Data/Genomes/galGal5
mv galGal5.chrom.sizes /osc-fs_home/scratch/mdehoon/Data/Genomes/galGal5
mv galGal5.2bit /osc-fs_home/scratch/mdehoon/Data/Genomes/galGal5
mv galGal5.N.bed /osc-fs_home/scratch/mdehoon/Data/Genomes/galGal5

wget http://hgdownload.soe.ucsc.edu/goldenPath/gasAcu1/bigZips/gasAcu1.chrom.sizes
wget http://hgdownload.soe.ucsc.edu/goldenPath/gasAcu1/bigZips/gasAcu1.2bit
twoBitInfo -nBed gasAcu1.2bit gasAcu1.N.bed
mkdir /osc-fs_home/scratch/mdehoon/Data/Genomes/gasAcu1
mv gasAcu1.chrom.sizes /osc-fs_home/scratch/mdehoon/Data/Genomes/gasAcu1
mv gasAcu1.2bit /osc-fs_home/scratch/mdehoon/Data/Genomes/gasAcu1
mv gasAcu1.N.bed /osc-fs_home/scratch/mdehoon/Data/Genomes/gasAcu1

wget http://hgdownload.soe.ucsc.edu/goldenPath/hg38/bigZips/hg38.chrom.sizes
wget http://hgdownload.soe.ucsc.edu/goldenPath/hg38/bigZips/hg38.2bit
twoBitInfo -nBed hg38.2bit hg38.N.bed
mkdir /osc-fs_home/scratch/mdehoon/Data/Genomes/hg38
mv hg38.chrom.sizes /osc-fs_home/scratch/mdehoon/Data/Genomes/hg38
mv hg38.2bit /osc-fs_home/scratch/mdehoon/Data/Genomes/hg38
mv hg38.N.bed /osc-fs_home/scratch/mdehoon/Data/Genomes/hg38

wget http://hgdownload.soe.ucsc.edu/goldenPath/loxAfr3/bigZips/loxAfr3.chrom.sizes
wget http://hgdownload.soe.ucsc.edu/goldenPath/loxAfr3/bigZips/loxAfr3.2bit
twoBitInfo -nBed loxAfr3.2bit loxAfr3.N.bed
mkdir /osc-fs_home/scratch/mdehoon/Data/Genomes/loxAfr3
mv loxAfr3.chrom.sizes /osc-fs_home/scratch/mdehoon/Data/Genomes/loxAfr3
mv loxAfr3.2bit /osc-fs_home/scratch/mdehoon/Data/Genomes/loxAfr3
mv loxAfr3.N.bed /osc-fs_home/scratch/mdehoon/Data/Genomes/loxAfr3

wget http://hgdownload.soe.ucsc.edu/goldenPath/mm10/bigZips/mm10.chrom.sizes
wget http://hgdownload.soe.ucsc.edu/goldenPath/mm10/bigZips/mm10.2bit
twoBitInfo -nBed mm10.2bit mm10.N.bed
mkdir /osc-fs_home/scratch/mdehoon/Data/Genomes/mm10
mv mm10.chrom.sizes /osc-fs_home/scratch/mdehoon/Data/Genomes/mm10
mv mm10.2bit /osc-fs_home/scratch/mdehoon/Data/Genomes/mm10
mv mm10.N.bed /osc-fs_home/scratch/mdehoon/Data/Genomes/mm10

wget http://hgdownload.soe.ucsc.edu/goldenPath/monDom5/bigZips/monDom5.chrom.sizes
wget http://hgdownload.soe.ucsc.edu/goldenPath/monDom5/bigZips/monDom5.2bit
twoBitInfo -nBed monDom5.2bit monDom5.N.bed
mkdir /osc-fs_home/scratch/mdehoon/Data/Genomes/monDom5
mv monDom5.chrom.sizes /osc-fs_home/scratch/mdehoon/Data/Genomes/monDom5
mv monDom5.2bit /osc-fs_home/scratch/mdehoon/Data/Genomes/monDom5
mv monDom5.N.bed /osc-fs_home/scratch/mdehoon/Data/Genomes/monDom5

wget http://hgdownload.soe.ucsc.edu/goldenPath/ornAna2/bigZips/ornAna2.chrom.sizes
wget http://hgdownload.soe.ucsc.edu/goldenPath/ornAna2/bigZips/ornAna2.2bit
twoBitInfo -nBed ornAna2.2bit ornAna2.N.bed
mkdir /osc-fs_home/scratch/mdehoon/Data/Genomes/ornAna2
mv ornAna2.chrom.sizes /osc-fs_home/scratch/mdehoon/Data/Genomes/ornAna2
mv ornAna2.2bit /osc-fs_home/scratch/mdehoon/Data/Genomes/ornAna2
mv ornAna2.N.bed /osc-fs_home/scratch/mdehoon/Data/Genomes/ornAna2

wget http://hgdownload.soe.ucsc.edu/goldenPath/oryCun2/bigZips/oryCun2.chrom.sizes
wget http://hgdownload.soe.ucsc.edu/goldenPath/oryCun2/bigZips/oryCun2.2bit
twoBitInfo -nBed oryCun2.2bit oryCun2.N.bed
mkdir /osc-fs_home/scratch/mdehoon/Data/Genomes/oryCun2
mv oryCun2.chrom.sizes /osc-fs_home/scratch/mdehoon/Data/Genomes/oryCun2
mv oryCun2.2bit /osc-fs_home/scratch/mdehoon/Data/Genomes/oryCun2
mv oryCun2.N.bed /osc-fs_home/scratch/mdehoon/Data/Genomes/oryCun2

wget http://hgdownload.soe.ucsc.edu/goldenPath/oryLat2/bigZips/oryLat2.chrom.sizes
wget http://hgdownload.soe.ucsc.edu/goldenPath/oryLat2/bigZips/oryLat2.2bit
twoBitInfo -nBed oryLat2.2bit oryLat2.N.bed
mkdir /osc-fs_home/scratch/mdehoon/Data/Genomes/oryLat2
mv oryLat2.chrom.sizes /osc-fs_home/scratch/mdehoon/Data/Genomes/oryLat2
mv oryLat2.2bit /osc-fs_home/scratch/mdehoon/Data/Genomes/oryLat2
mv oryLat2.N.bed /osc-fs_home/scratch/mdehoon/Data/Genomes/oryLat2

wget http://hgdownload.soe.ucsc.edu/goldenPath/otoGar3/bigZips/otoGar3.chrom.sizes
wget http://hgdownload.soe.ucsc.edu/goldenPath/otoGar3/bigZips/otoGar3.2bit
twoBitInfo -nBed otoGar3.2bit otoGar3.N.bed
mkdir /osc-fs_home/scratch/mdehoon/Data/Genomes/otoGar3
mv otoGar3.chrom.sizes /osc-fs_home/scratch/mdehoon/Data/Genomes/otoGar3
mv otoGar3.2bit /osc-fs_home/scratch/mdehoon/Data/Genomes/otoGar3
mv otoGar3.N.bed /osc-fs_home/scratch/mdehoon/Data/Genomes/otoGar3

wget http://hgdownload.soe.ucsc.edu/goldenPath/panTro5/bigZips/panTro5.chrom.sizes
wget http://hgdownload.soe.ucsc.edu/goldenPath/panTro5/bigZips/panTro5.2bit
twoBitInfo -nBed panTro5.2bit panTro5.N.bed
mkdir /osc-fs_home/scratch/mdehoon/Data/Genomes/panTro5
mv panTro5.chrom.sizes /osc-fs_home/scratch/mdehoon/Data/Genomes/panTro5
mv panTro5.2bit /osc-fs_home/scratch/mdehoon/Data/Genomes/panTro5
mv panTro5.N.bed /osc-fs_home/scratch/mdehoon/Data/Genomes/panTro5

wget http://hgdownload-test.cse.ucsc.edu/goldenPath/ponAbe3/bigZips/ponAbe3.chrom.sizes
wget http://hgdownload-test.cse.ucsc.edu/goldenPath/ponAbe3/bigZips/ponAbe3.2bit
twoBitInfo -nBed ponAbe3.2bit ponAbe3.N.bed
mkdir /osc-fs_home/scratch/mdehoon/Data/Genomes/ponAbe3
mv ponAbe3.chrom.sizes /osc-fs_home/scratch/mdehoon/Data/Genomes/ponAbe3
mv ponAbe3.2bit /osc-fs_home/scratch/mdehoon/Data/Genomes/ponAbe3
mv ponAbe3.N.bed /osc-fs_home/scratch/mdehoon/Data/Genomes/ponAbe3

wget http://hgdownload.soe.ucsc.edu/goldenPath/rheMac8/bigZips/rheMac8.chrom.sizes
wget http://hgdownload.soe.ucsc.edu/goldenPath/rheMac8/bigZips/rheMac8.2bit
twoBitInfo -nBed rheMac8.2bit rheMac8.N.bed
mkdir /osc-fs_home/scratch/mdehoon/Data/Genomes/rheMac8
mv rheMac8.chrom.sizes /osc-fs_home/scratch/mdehoon/Data/Genomes/rheMac8
mv rheMac8.2bit /osc-fs_home/scratch/mdehoon/Data/Genomes/rheMac8
mv rheMac8.N.bed /osc-fs_home/scratch/mdehoon/Data/Genomes/rheMac8

wget http://hgdownload.soe.ucsc.edu/goldenPath/rn6/bigZips/rn6.chrom.sizes
wget http://hgdownload.soe.ucsc.edu/goldenPath/rn6/bigZips/rn6.2bit
twoBitInfo -nBed rn6.2bit rn6.N.bed
mkdir /osc-fs_home/scratch/mdehoon/Data/Genomes/rn6
mv rn6.chrom.sizes /osc-fs_home/scratch/mdehoon/Data/Genomes/rn6
mv rn6.2bit /osc-fs_home/scratch/mdehoon/Data/Genomes/rn6
mv rn6.N.bed /osc-fs_home/scratch/mdehoon/Data/Genomes/rn6

wget http://hgdownload.soe.ucsc.edu/goldenPath/sorAra2/bigZips/sorAra2.chrom.sizes
wget http://hgdownload.soe.ucsc.edu/goldenPath/sorAra2/bigZips/sorAra2.2bit
twoBitInfo -nBed sorAra2.2bit sorAra2.N.bed
mkdir /osc-fs_home/scratch/mdehoon/Data/Genomes/sorAra2
mv sorAra2.chrom.sizes /osc-fs_home/scratch/mdehoon/Data/Genomes/sorAra2
mv sorAra2.2bit /osc-fs_home/scratch/mdehoon/Data/Genomes/sorAra2
mv sorAra2.N.bed /osc-fs_home/scratch/mdehoon/Data/Genomes/sorAra2

wget http://hgdownload.soe.ucsc.edu/goldenPath/tetNig2/bigZips/tetNig2.chrom.sizes
wget http://hgdownload.soe.ucsc.edu/goldenPath/tetNig2/bigZips/tetNig2.2bit
twoBitInfo -nBed tetNig2.2bit tetNig2.N.bed
mkdir /osc-fs_home/scratch/mdehoon/Data/Genomes/tetNig2
mv tetNig2.chrom.sizes /osc-fs_home/scratch/mdehoon/Data/Genomes/tetNig2
mv tetNig2.2bit /osc-fs_home/scratch/mdehoon/Data/Genomes/tetNig2
mv tetNig2.N.bed /osc-fs_home/scratch/mdehoon/Data/Genomes/tetNig2

wget http://hgdownload.soe.ucsc.edu/goldenPath/tupBel1/bigZips/tupBel1.chrom.sizes
wget http://hgdownload.soe.ucsc.edu/goldenPath/tupBel1/bigZips/tupBel1.2bit
twoBitInfo -nBed tupBel1.2bit tupBel1.N.bed
mkdir /osc-fs_home/scratch/mdehoon/Data/Genomes/tupBel1
mv tupBel1.chrom.sizes /osc-fs_home/scratch/mdehoon/Data/Genomes/tupBel1
mv tupBel1.2bit /osc-fs_home/scratch/mdehoon/Data/Genomes/tupBel1
mv tupBel1.N.bed /osc-fs_home/scratch/mdehoon/Data/Genomes/tupBel1

wget http://hgdownload.soe.ucsc.edu/goldenPath/xenTro7/bigZips/xenTro7.chrom.sizes
wget http://hgdownload.soe.ucsc.edu/goldenPath/xenTro7/bigZips/xenTro7.2bit
twoBitInfo -nBed xenTro7.2bit xenTro7.N.bed
mkdir /osc-fs_home/scratch/mdehoon/Data/Genomes/xenTro7
mv xenTro7.chrom.sizes /osc-fs_home/scratch/mdehoon/Data/Genomes/xenTro7
mv xenTro7.2bit /osc-fs_home/scratch/mdehoon/Data/Genomes/xenTro7
mv xenTro7.N.bed /osc-fs_home/scratch/mdehoon/Data/Genomes/xenTro7
```
