# Supplementary material for: Comparative transcriptomics of primary cells in vertebrates
Source: Genome Res. 2020 Jul;30(7):951–61. doi: 10.1101/gr.255679.119 (PMC7397866; doi:10.1101/gr.255679.119)
Supplement: Supplemental Material [file supp_gr.255679.119_Supplemental_code.zip › Supplemental_code/Multiple_Genome_Alignment/select_organisms.py]

import io
import sys
from Bio import Phylo

organism = sys.argv[1]

organisms = ('hg38',     # human
             'panTro5',  # chimp
             'ponAbe3',  # orangutan
             'rheMac8',  # rhesus
             'calJac3',  # marmoset
             'otoGar3',  # bushbaby
             'tupBel1',  # tree shrew
             'mm10',     # mouse
             'rn6',      # rat
             'cavPor3',  # guinea pig
             'oryCun2',  # rabbit
             'bosTau8',  # cow
             'equCab2',  # horse
             'felCat8',  # cat
             'canFam3',  # dog
             'eriEur2',  # hedgehog
             'sorAra2',  # shrew
             'loxAfr3',  # elephant
             'echTel2',  # tenrec
             'dasNov3',  # armadillo
             'monDom5',  # opossum
             'ornAna2',  # platypus
             'galGal5',  # chicken
             'anoCar2',  # lizard
             'xenTro7',  # tropical clawed frog
             'tetNig2',  # tetraodon
             'fr3',      # fugu
             'gasAcu1',  # stickleback
             'oryLat2',  # medaka
             'danRer10', # zebrafish
            )

filename = '191way.nh'
tree = Phylo.read(filename, 'newick')
terminals = tree.get_terminals()
for terminal in terminals:
    if terminal.name not in organisms:
        tree.prune(terminal)

terminals = tree.get_terminals()
assert len(terminals) == len(organisms)
for terminal in terminals:
    assert terminal.name in organisms

clade = tree.root
while clade.name != organism:
    clades = clade.clades
    if clades[0].find_any(organism):
        pass
    elif clades[1].find_any(organism):
        clades.reverse()
    else:
        raise Exception("Failed to find %s in tree" % organism)
    clade = clades[0]

handle = io.StringIO()
Phylo.write([tree], handle, 'newick', format_branch_length="%1.6f")
handle.seek(0)
text = handle.read()
handle.close()

suffix = ":0.000000;\n"
assert text.endswith(suffix)
text = text[:-len(suffix)]
text += ";\n"

filename = '%s.%dway.nh' % (organism, len(organisms))
print("Writing %s" % filename)
handle = open(filename, 'w')
handle.write(text)
handle.close()
