# Supplementary material for: Comparative transcriptomics of primary cells in vertebrates
Source: Genome Res. 2020 Jul;30(7):951–61. doi: 10.1101/gr.255679.119 (PMC7397866; doi:10.1101/gr.255679.119)
Supplement: Supplemental Material [file supp_gr.255679.119_Supplemental_code.zip › Supplemental_code/Multiple_Genome_Alignment/canFam3.30way/README.md]

Multiple genome alignment of dog genome canFam3 against 29 species.

Start with the phylogenetic tree stored in `191way.nh` in the `userApps/kent/src/hg/utils/phyloTrees/` directory of `userApps.v366`.
Use the `select_organisms.py` script to generate the 30-way phylogenetic tree with `canFam3` on top:

```
python -i select_organisms.py canFam3
```
generating the file `canFam3.30way.nh`.

Draw the phylogenetic tree:
```
python -i make_phylo_tree.py canFam3.30way.nh
```
saving the figure showing the phylogenetic tree as `canFam3.30way.pdf`

Create the list of species:
```
sed 's/[a-z][a-z]*_//g; s/:[0-9\.][0-9\.]*//g; s/;//; /^ *$/d' canFam3.30way.nh | xargs echo | sed 's/ //g; s/,/ /g' > tree.nh
sed 's/[()]//g; s/,/ /g' tree.nh > species.list
```

Next, perform the pairwise genome alignments of the 29 species against dog genome canFam3, as described in the README in each subdirectory. The pairwise alignment results for each species is stored in `.maf` files under `/osc-fs_home/scratch/mdehoon/Data/MultipleGenomeAlignments/canFam3.30way/`:

```
/osc-fs_home/scratch/mdehoon/Data/MultipleGenomeAlignments/canFam3.30way/anoCar2/canFam3.anoCar2.net.maf.gz
/osc-fs_home/scratch/mdehoon/Data/MultipleGenomeAlignments/canFam3.30way/bosTau8/canFam3.bosTau8.synNet.maf.gz
/osc-fs_home/scratch/mdehoon/Data/MultipleGenomeAlignments/canFam3.30way/calJac3/canFam3.calJac3.synNet.maf.gz
/osc-fs_home/scratch/mdehoon/Data/MultipleGenomeAlignments/canFam3.30way/cavPor3/canFam3.cavPor3.synNet.maf.gz
/osc-fs_home/scratch/mdehoon/Data/MultipleGenomeAlignments/canFam3.30way/danRer10/canFam3.danRer10.net.maf.gz
/osc-fs_home/scratch/mdehoon/Data/MultipleGenomeAlignments/canFam3.30way/dasNov3/canFam3.dasNov3.synNet.maf.gz
/osc-fs_home/scratch/mdehoon/Data/MultipleGenomeAlignments/canFam3.30way/echTel2/canFam3.echTel2.synNet.maf.gz
/osc-fs_home/scratch/mdehoon/Data/MultipleGenomeAlignments/canFam3.30way/equCab2/canFam3.equCab2.synNet.maf.gz
/osc-fs_home/scratch/mdehoon/Data/MultipleGenomeAlignments/canFam3.30way/eriEur2/canFam3.eriEur2.synNet.maf.gz
/osc-fs_home/scratch/mdehoon/Data/MultipleGenomeAlignments/canFam3.30way/felCat8/canFam3.felCat8.synNet.maf.gz
/osc-fs_home/scratch/mdehoon/Data/MultipleGenomeAlignments/canFam3.30way/fr3/canFam3.fr3.net.maf.gz
/osc-fs_home/scratch/mdehoon/Data/MultipleGenomeAlignments/canFam3.30way/galGal5/canFam3.galGal5.net.maf.gz
/osc-fs_home/scratch/mdehoon/Data/MultipleGenomeAlignments/canFam3.30way/gasAcu1/canFam3.gasAcu1.net.maf.gz
/osc-fs_home/scratch/mdehoon/Data/MultipleGenomeAlignments/canFam3.30way/hg38/canFam3.hg38.synNet.maf.gz
/osc-fs_home/scratch/mdehoon/Data/MultipleGenomeAlignments/canFam3.30way/loxAfr3/canFam3.loxAfr3.synNet.maf.gz
/osc-fs_home/scratch/mdehoon/Data/MultipleGenomeAlignments/canFam3.30way/mm10/canFam3.mm10.synNet.maf.gz
/osc-fs_home/scratch/mdehoon/Data/MultipleGenomeAlignments/canFam3.30way/monDom5/canFam3.monDom5.synNet.maf.gz
/osc-fs_home/scratch/mdehoon/Data/MultipleGenomeAlignments/canFam3.30way/ornAna2/canFam3.ornAna2.synNet.maf.gz
/osc-fs_home/scratch/mdehoon/Data/MultipleGenomeAlignments/canFam3.30way/oryCun2/canFam3.oryCun2.synNet.maf.gz
/osc-fs_home/scratch/mdehoon/Data/MultipleGenomeAlignments/canFam3.30way/oryLat2/canFam3.oryLat2.net.maf.gz
/osc-fs_home/scratch/mdehoon/Data/MultipleGenomeAlignments/canFam3.30way/otoGar3/canFam3.otoGar3.synNet.maf.gz
/osc-fs_home/scratch/mdehoon/Data/MultipleGenomeAlignments/canFam3.30way/panTro5/canFam3.panTro5.synNet.maf.gz
/osc-fs_home/scratch/mdehoon/Data/MultipleGenomeAlignments/canFam3.30way/ponAbe3/canFam3.ponAbe3.synNet.maf.gz
/osc-fs_home/scratch/mdehoon/Data/MultipleGenomeAlignments/canFam3.30way/rheMac8/canFam3.rheMac8.synNet.maf.gz
/osc-fs_home/scratch/mdehoon/Data/MultipleGenomeAlignments/canFam3.30way/canFam3/canFam3.rn6.synNet.maf.gz
/osc-fs_home/scratch/mdehoon/Data/MultipleGenomeAlignments/canFam3.30way/sorAra2/canFam3.sorAra2.synNet.maf.gz
/osc-fs_home/scratch/mdehoon/Data/MultipleGenomeAlignments/canFam3.30way/tetNig2/canFam3.tetNig2.net.maf.gz
/osc-fs_home/scratch/mdehoon/Data/MultipleGenomeAlignments/canFam3.30way/tupBel1/canFam3.tupBel1.synNet.maf.gz
/osc-fs_home/scratch/mdehoon/Data/MultipleGenomeAlignments/canFam3.30way/xenTro7/canFam3.xenTro7.net.maf.gz
```

Note that mammals have `.synNet.maf` files, whereas more distant vertebrates have `.net.maf` files. Split these `.maf` files:

```
mkdir mafSplit
cd mafSplit
for D in `sed -e "s/canFam3 //" ../species.list` # everything except canFam3
do
    echo "${D}"
    mkdir $D
    cd $D
    mafSplit -byTarget -useHashedName=8 /dev/null . /osc-fs_home/scratch/mdehoon/Data/MultipleGenomeAlignments/canFam3.30way/${D}/*.maf.gz
    cd ..
done
find . -type f | grep ".maf$" | xargs -L 1 basename | sort -u > maf.list
cd ..
```

Prepare the multiz runs:
```
mkdir splitRun
cd splitRun
mkdir maf run
cd run

printf '#!/bin/csh -ef
set db = canFam3
set c = $1
set result = $2
set run = `/bin/pwd`
set tmp = /home/mdehoon/Analysis/Multiple_Genome_Alignment/canFam3.30way/splitRun/run/multiz.$db.$c
set pairs = /home/mdehoon/Analysis/Multiple_Genome_Alignment/canFam3.30way/mafSplit
/bin/rm -fr $tmp
/bin/mkdir -p $tmp
/bin/cp -p ../../tree.nh ../../species.list $tmp
pushd $tmp > /dev/null
foreach s (`/bin/sed -e "s/$db //" species.list`)
    set in = $pairs/$s/$c
    set out = $db.$s.sing.maf
    if (-e $in.gz) then
        /bin/zcat $in.gz > $out
        if (! -s $out) then
            echo "##maf version=1 scoring=autoMZ" > $out
        endif
    else if (-e $in) then
        /bin/ln -s $in $out
    else
        echo "##maf version=1 scoring=autoMZ" > $out
    endif
end
autoMZ + T=$tmp E=$db "`cat tree.nh`" $db.*.sing.maf $c > /dev/null
popd > /dev/null
/bin/rm -f $result
/bin/cp -p $tmp/$c $result
/bin/rm -fr $tmp
' > autoMultiz.csh

chmod +x autoMultiz.csh

printf '#LOOP
./autoMultiz.csh $(file1) /home/mdehoon/Analysis/Multiple_Genome_Alignment/canFam3.30way/splitRun/maf/$(root1).maf
#ENDLOOP
' > template

ln -s ../../mafSplit/maf.list maf.list

gensub2 maf.list single template jobList

bash -x jobList # Actually, run this on Grid Engine; require 16GB memory

cd ../..
head -1 splitRun/maf/013.maf > multiz30way.maf
for F in splitRun/maf/*.maf
do
    echo "${F}" 1>&2
    egrep -v "^#" ${F}
done >> multiz30way.maf
tail -1 splitRun/maf/013.maf >> multiz30way.maf

mkdir -p anno/mafSplit
cd anno/mafSplit
mafSplit -outDirDepth=2 -byTarget -useFullSequenceName /dev/null . ../../multiz30way.maf
find . -type f | wc -l # should be 861
cd ..

for DB in `cat ../species.list`; do if [ ! -s /osc-fs_home/scratch/mdehoon/Data/Genomes/${DB}/${DB}.N.bed ]; then echo "MISS: ${DB}"; else echo "OK: ${DB}"; fi; done
```

Otherwise run `twoBitInfo -Bed` on the `.2bit` file

```
for DB in `cat ../species.list`; do echo "${DB} "; ln -s /osc-fs_home/scratch/mdehoon/Data/Genomes/${DB}/${DB}.N.bed ${DB}.bed; echo ${DB}.bed  >> nBeds; ln -s  /osc-fs_home/scratch/mdehoon/Data/Genomes/${DB}/${DB}.chrom.sizes ${DB}.len; echo ${DB}.len  >> sizes; done

mkdir result
find ./mafSplit -type d | sed -e 's#./mafSplit/##' | while read D
do
    echo mkdir -p result/${D}
    mkdir -p result/${D}
done

printf '#LOOP
mafAddIRows -nBeds=nBeds mafSplit/$(path1) /osc-fs_home/scratch/mdehoon/Data/Genomes/canFam3/canFam3.2bit result/$(path1)
#ENDLOOP
' > template

find ./mafSplit -type f | sed -e 's#^./mafSplit/##' > maf.list
gensub2 maf.list single template jobList
python make_scripts.py # require 16GB memory
bash -x script.sh

head -q -n 1 result/4/0/chrUn_AAEX03022003.maf > canFam3.30way.maf
cat /osc-fs_home/scratch/mdehoon/Data/Genomes/canFam3/canFam3.chrom.sizes | cut -f 1 | while read c
do
    echo "$c" 1>&2
    path=`grep $c.maf maf.list`
    if [ ! -z "$path" ];
    then
        grep -h -v "^#" result/${path};
    fi
done >> canFam3.30way.maf
echo "##eof maf" >> canFam3.30way.maf
gzip canFam3.30way.maf
```
The md5sum of canFam3.30way.maf.gz is 4a762ff580e06f028607322879f2e2ed.

```
mv canFam3.30way.maf.gz /osc-fs_home/scratch/mdehoon/Data/MultipleGenomeAlignments/canFam3.30way/
mv canFam3.30way.nh /osc-fs_home/scratch/mdehoon/Data/MultipleGenomeAlignments/canFam3.30way/
mv canFam3.30way.pdf /osc-fs_home/scratch/mdehoon/Data/MultipleGenomeAlignments/canFam3.30way/
```
