# Supplementary material for: Comparative transcriptomics of primary cells in vertebrates
Source: Genome Res. 2020 Jul;30(7):951–61. doi: 10.1101/gr.255679.119 (PMC7397866; doi:10.1101/gr.255679.119)
Supplement: Supplemental Material [file supp_gr.255679.119_Supplemental_code.zip › Supplemental_code/Multiple_Genome_Alignment/canFam3.30way/lastzDasNov3/DEF]

# Dog vs. armadillo
PATH=/home/mdehoon/bin
BLASTZ=/home/mdehoon/bin/lastz

# TARGET: Dog canFam3
SEQ1_DIR=/home/mdehoon/Data/Genomes/canFam3/canFam3.2bit
SEQ1_LEN=/home/mdehoon/Data/Genomes/canFam3/canFam3.chrom.sizes
SEQ1_CHUNK=20000000
SEQ1_LAP=10000
SEQ1_LIMIT=30

# QUERY: Armadillo dasNov3
SEQ2_DIR=/home/mdehoon/Data/Genomes/dasNov3/dasNov3.2bit
SEQ2_LEN=/home/mdehoon/Data/Genomes/dasNov3/dasNov3.chrom.sizes
SEQ2_CHUNK=20000000
SEQ2_LAP=0
SEQ2_LIMIT=200

BASE=/home/mdehoon/Analysis/Multiple_Genome_Alignment/canFam3.30way/lastzDasNov3
TMPDIR=/tmp_work
