# Supplementary material for: Comparative transcriptomics of primary cells in vertebrates
Source: Genome Res. 2020 Jul;30(7):951–61. doi: 10.1101/gr.255679.119 (PMC7397866; doi:10.1101/gr.255679.119)
Supplement: Supplemental Material [file supp_gr.255679.119_Supplemental_code.zip › Supplemental_code/Multiple_Genome_Alignment/canFam3.30way/lastzOryLat2/DEF]

# Dog vs. medaka
PATH=/home/mdehoon/bin
BLASTZ=/home/mdehoon/bin/lastz
BLASTZ_Y=3400
BLASTZ_L=6000
BLASTZ_K=2200
BLASTZ_Q=/home/mdehoon/Analysis/Multiple_Genome_Alignment/HoxD55.q

# TARGET: Dog canFam3
SEQ1_DIR=/home/mdehoon/Data/Genomes/canFam3/canFam3.2bit
SEQ1_LEN=/home/mdehoon/Data/Genomes/canFam3/canFam3.chrom.sizes
SEQ1_CHUNK=20000000
SEQ1_LAP=10000
SEQ1_LIMIT=30

# QUERY: Medaka oryLat2
SEQ2_DIR=/home/mdehoon/Data/Genomes/oryLat2/oryLat2.2bit
SEQ2_LEN=/home/mdehoon/Data/Genomes/oryLat2/oryLat2.chrom.sizes
SEQ2_CHUNK=20000000
SEQ2_LAP=0
SEQ2_LIMIT=50

BASE=/home/mdehoon/Analysis/Multiple_Genome_Alignment/canFam3.30way/lastzOryLat2
TMPDIR=/tmp_work
