# Supplementary material for: Comparative transcriptomics of primary cells in vertebrates
Source: Genome Res. 2020 Jul;30(7):951–61. doi: 10.1101/gr.255679.119 (PMC7397866; doi:10.1101/gr.255679.119)
Supplement: Supplemental Material [file supp_gr.255679.119_Supplemental_code.zip › Supplemental_code/Multiple_Genome_Alignment/galGal5.30way/lastzAnoCar2/README.md]

# On hokusai:

```
partitionSequence.pl 20000000 10000 /home/mdehoon/Data/Genomes/galGal5/galGal5.2bit /home/mdehoon/Data/Genomes/galGal5/galGal5.chrom.sizes -xdir xdir.sh -rawDir /home/mdehoon/Analysis/Multiple_Genome_Alignment/galGal5.30way/lastzAnoCar2/psl 50 -lstDir tParts > galGal5.lst
partitionSequence.pl 20000000 0 /home/mdehoon/Data/Genomes/anoCar2/anoCar2.2bit /home/mdehoon/Data/Genomes/anoCar2/anoCar2.chrom.sizes 15 -lstDir qParts > anoCar2.lst
ls tParts/*.lst | sed -e 's#tParts/##; s#.lst##;' | while read tPart; do   sed -e 's#.*.2bit:##;' tParts/$tPart.lst     | twoBitToFa -seqList=stdin /home/mdehoon/Data/Genomes/galGal5/galGal5.2bit stdout       | faToTwoBit stdin tParts/$tPart.2bit; done
ls qParts/*.lst | sed -e 's#qParts/##; s#.lst##;' | while read qPart; do   sed -e 's#.*.2bit:##;' qParts/$qPart.lst     | twoBitToFa -seqList=stdin /home/mdehoon/Data/Genomes/anoCar2/anoCar2.2bit stdout       | faToTwoBit stdin qParts/$qPart.2bit; done
bash xdir.sh
printf "%s\n" '#LOOP
/home/mdehoon/bin/blastz-run-ucsc -outFormat psl $(path1) $(path2) DEF /home/mdehoon/Analysis/Multiple_Genome_Alignment/galGal5.30way/lastzAnoCar2/psl/$(file1)/$(file1)_$(file2).psl
#ENDLOOP' > gsub
gensub2 galGal5.lst anoCar2.lst gsub jobList
python make_scripts.py
bash -x script.sh

cd psl; find . -maxdepth 1 -type d | grep '^./' | sed -e 's#/$##; s#^./##' > ../tParts.lst; cd ..

mkdir pslParts
printf "%s\n" \
'#LOOP
find psl/$(path1)/ -name "*.psl" | xargs cat | gzip -c > pslParts/$(file1).psl.gz
#ENDLOOP' > gsub2
gensub2 tParts.lst single gsub2 jobList
python make_scripts.py 50
bash -x script.sh
```

# On dgt-ac4:

```
scp hokusai.riken.jp:Analysis/Multiple_Genome_Alignment/galGal5.30way/lastzAnoCar2/DEF .

mkdir pslParts
cd pslParts
scp hokusai.riken.jp:Analysis/Multiple_Genome_Alignment/galGal5.30way/lastzAnoCar2/pslParts/* .
cd ..

mkdir chain
printf "%s\n" \
'#LOOP
zcat pslParts/$(file1)*.psl.gz | axtChain -psl -verbose=0  -minScore=5000 -linearGap=loose -scoreScheme=/osc-fs_home/mdehoon/Data/UCSC/blastz/HoxD55.q stdin /osc-fs_home/scratch/mdehoon/Data/Genomes/galGal5/galGal5.2bit /osc-fs_home/scratch/mdehoon/Data/Genomes/anoCar2/anoCar2.2bit stdout | chainAntiRepeat /osc-fs_home/scratch/mdehoon/Data/Genomes/galGal5/galGal5.2bit /osc-fs_home/scratch/mdehoon/Data/Genomes/anoCar2/anoCar2.2bit stdin chain/$(file1).chain
#ENDLOOP' > gsub3
cp ../../makePslPartsLst.pl .
perl makePslPartsLst.pl > pslParts.lst
gensub2 pslParts.lst single gsub3 jobList
python make_scripts.py
bash -x script.sh

find chain -name "*.chain" | chainMergeSort -inputList=stdin | gzip -c > galGal5.anoCar2.all.chain.gz

chainPreNet galGal5.anoCar2.all.chain.gz /osc-fs_home/scratch/mdehoon/Data/Genomes/galGal5/galGal5.chrom.sizes /osc-fs_home/scratch/mdehoon/Data/Genomes/anoCar2/anoCar2.chrom.sizes stdout | chainNet  stdin -minSpace=1 /osc-fs_home/scratch/mdehoon/Data/Genomes/galGal5/galGal5.chrom.sizes /osc-fs_home/scratch/mdehoon/Data/Genomes/anoCar2/anoCar2.chrom.sizes stdout /dev/null | netSyntenic stdin noClass.net

netToAxt -verbose=0 noClass.net galGal5.anoCar2.all.chain.gz /osc-fs_home/scratch/mdehoon/Data/Genomes/galGal5/galGal5.2bit /osc-fs_home/scratch/mdehoon/Data/Genomes/anoCar2/anoCar2.2bit stdout | axtSort stdin stdout | gzip -c > galGal5.anoCar2.net.axt.gz

axtToMaf -tPrefix=galGal5. -qPrefix=anoCar2. galGal5.anoCar2.net.axt.gz /osc-fs_home/scratch/mdehoon/Data/Genomes/galGal5/galGal5.chrom.sizes /osc-fs_home/scratch/mdehoon/Data/Genomes/anoCar2/anoCar2.chrom.sizes stdout | gzip -c > galGal5.anoCar2.net.maf.gz

# store results
mkdir /osc-fs_home/scratch/mdehoon/Data/MultipleGenomeAlignments/galGal5.30way/anoCar2
mv chain noClass.net pslParts pslParts.lst galGal5.anoCar2.*.gz /osc-fs_home/scratch/mdehoon/Data/MultipleGenomeAlignments/galGal5.30way/anoCar2
```
